# Supplementary material for: Mendelian randomization analysis to identify potential drug targets for osteoarthritis
Source: PLoS One. 2025 Feb 11;20(2):e0316824. doi: 10.1371/journal.pone.0316824 (PMC11813149; doi:10.1371/journal.pone.0316824)
Supplement: S2 Table — (XLSX) [file pone.0316824.s002.xlsx]

## Sheet: Significant IVs of proteins
gene.exposure	SNP	chr.exposure	pos.exposure	effect_allele.exposure	other_allele.exposure	eaf.exposure	beta.exposure	info.exposure	pval.exposure	se.exposure	exposure	mr_keep.exposure	pval_origin.exposure	id.exposure	samplesize.exposure	R2	f
KCNAB2	rs806109	1	5992521	G	A	0.2151	-0.08	1	6.60693e-17	0.00957641	10015_119	TRUE	reported	gWJ8vU	35287	0.00197379	69.783
SIGLEC12	rs6509544	19	51500077	G	C	0.1341	1.17	1	1e-200	0.0304154	10037_98	TRUE	reported	XmOpZn	35287	0.0402467	1479.66
SGK3	rs145451983	8	66846457	C	G	0.0199	0.23	1	8.51138e-16	0.0285834	10042_8	TRUE	reported	5pDBWD	35287	0.00183154	64.7444
PLCG2	rs12445050	16	81837364	T	C	0.1003	0.18	1	1.31826e-43	0.0129988	10070_22	TRUE	reported	jDduN9	35287	0.00540469	191.741
PLCG2	rs72824905	16	81908423	G	C	0.0183	0.31	1	1.69824e-24	0.0303474	10070_22	TRUE	reported	jDduN9	35287	0.00294837	104.341
APRT	rs104894506	16	88810550	A	T	0.0118	-0.99	1	6.30957e-150	0.0379616	10088_37	TRUE	reported	08svtN	35287	0.0189093	680.076
STUB1	rs148553428	16	681318	A	G	0.0091	-0.35	1	3.80189e-17	0.0415734	10336_3	TRUE	reported	87BZ47	35287	0.00200456	70.8731
ENO2	rs747276849	12	6921629	T	C	0.0023	-0.64	1	1.28825e-11	0.0945354	10339_48	TRUE	reported	ReXKHT	35287	0.00129716	45.8297
STAT3	rs4796791	17	42378745	T	C	0.4114	-0.15	1	4.2658e-78	0.00801799	10346_5	TRUE	reported	B9MggS	35287	0.00982089	349.967
PDGFRA	rs73252950	4	54275333	T	C	0.0779	-0.15	1	1.14815e-24	0.01463	10366_11	TRUE	reported	JVRiD4	35287	0.00297022	105.117
STAT1	rs568852475	2	191328808	G	A	0.0037	-0.43	1	2.39883e-10	0.0678945	10370_21	TRUE	reported	xY77LV	35287	0.00113543	40.1091
STAT6	rs841718	12	57099213	G	A	0.3363	-0.09	1	2.39883e-25	0.00865123	10372_18	TRUE	reported	KygFtf	35287	0.00305763	108.219
ANGPTL3	rs10889352	1	62633352	C	T	0.3377	-0.24	1	6.0256e-175	0.00851096	10391_1	TRUE	reported	XzmdiV	35287	0.022038	795.135
SCARA5	rs2685414	8	27952867	T	C	0.2976	-0.24	1	1.31826e-166	0.00872397	10419_1	TRUE	reported	Z4Kz8Q	35287	0.0209973	756.779
SCARA5	rs12548086	8	27862269	C	G	0.131	0.14	1	1.28825e-32	0.0117717	10419_1	TRUE	reported	Z4Kz8Q	35287	0.00399232	141.433
NPDC1	rs9314872	9	137059328	G	C	0.1009	-0.09	1	1.58489e-11	0.0133533	10424_31	TRUE	reported	31234l	35287	0.00128568	45.4238
KIR2DS2	rs1951435	19	54740379	A	C	0.4509	-0.36	1	1e-200	0.00935857	10428_1	TRUE	reported	wm2lJw	35287	0.0402467	1479.66
CLMP	rs7946718	11	123197533	A	G	0.4079	-0.21	1	3.0903e-142	0.00827032	10440_26	TRUE	reported	nQUPeN	35287	0.0179439	644.718
TMEM190	rs4806666	19	55376727	T	C	0.4569	-1.01	1	1e-200	0.026256	10442_1	TRUE	reported	YBu4oV	35287	0.0402467	1479.66
NUCB1	rs3826817	19	48898187	T	C	0.2678	-0.14	1	1.34896e-56	0.00883136	10451_11	TRUE	reported	CsIx2y	35287	0.00707138	251.29
INSL5	rs11809759	1	66804222	G	A	0.4512	0.06	1	1.54882e-12	0.00848651	10462_14	TRUE	reported	9c6bTe	35287	0.00141454	49.9827
TMEM106A	rs35382552	17	43320130	A	G	0.3011	-0.06	1	3.38844e-13	0.00824404	10499_1	TRUE	reported	iurquf	35287	0.00149884	52.9661
COL6A3	rs2646260	2	237369152	G	A	0.3155	-0.14	1	7.4131e-62	0.00843562	10511_10	TRUE	reported	Wp7kwS	35287	0.00774516	275.421
CSF2RB	rs2239749	22	36935263	G	A	0.4427	-0.57	1	1e-200	0.0148177	10512_13	TRUE	reported	pcsHRf	35287	0.0402467	1479.66
PTGDS	rs7040970	9	136964561	C	T	0.4943	0.14	1	7.4131e-67	0.00810477	10514_5	TRUE	reported	zDU37w	35287	0.008385	298.366
MXRA8	rs181929025	1	1355705	T	C	0.0152	-0.34	0.99	2.39883e-22	0.0349676	10521_10	TRUE	reported	RJqR3N	35287	0.00267209	94.5372
GLB1	rs4075736	3	32993106	A	G	0.1964	0.06	1	3.46737e-11	0.00905631	10554_23	TRUE	reported	DvoRXo	35287	0.00124235	43.891
PCDH9	rs117087958	13	67231160	A	C	0.0817	-0.27	1	2.81838e-70	0.015235	10558_26	TRUE	reported	x7vzGO	35287	0.00882226	314.064
PGLYRP3	rs1865234	1	153343308	T	C	0.101	0.08	1	1.58489e-10	0.0125059	10561_5	TRUE	reported	ab9xtL	35287	0.00115833	40.9189
SLITRK3	rs62282372	3	165194166	G	C	0.1107	-0.5	1	1e-200	0.0130841	10565_19	TRUE	reported	RCNmvJ	35287	0.0397401	1460.26
SLITRK3	rs78729408	3	165436289	A	T	0.0069	0.32	1	1.86209e-10	0.0502173	10565_19	TRUE	reported	RCNmvJ	35287	0.00114942	40.604
MFAP2	rs9435732	1	16981663	T	C	0.2355	-0.14	1	6.45654e-28	0.0127824	10569_28	TRUE	reported	FCqbVN	35287	0.00338802	119.953
MGAT1	rs634501	5	180791668	A	G	0.258	-0.06	1	2.81838e-12	0.008588	10571_14	TRUE	reported	iVwk5b	35287	0.00138135	48.8083
HTN3	rs62322489	4	70380070	A	T	0.0538	-0.13	1	3.80189e-14	0.0171785	10603_1	TRUE	reported	bGgOHT	35287	0.00162031	57.2653
APMAP	rs6036977	20	24921032	C	T	0.1192	0.16	1	2.34423e-38	0.012355	10605_22	TRUE	reported	ORgJbL	35287	0.00473018	167.697
PLOD3	rs182483308	7	101211100	T	C	0.0148	-0.23	1	1.44544e-11	0.0340575	10612_18	TRUE	reported	JOJl6C	35287	0.00129078	45.6041
MSMB	rs10993994	10	46046326	A	G	0.3822	-1.02	1	1e-200	0.026516	10620_21	TRUE	reported	VKoV9a	35287	0.0402467	1479.66
APLP2	rs73583419	11	130069495	A	C	0.0631	0.28	1	2.63027e-63	0.0166711	10627_87	TRUE	reported	A5skSG	35287	0.00793078	282.075
HTATIP2	rs10437608	11	20364060	G	A	0.4908	-0.55	1	1e-200	0.0142978	10630_5	TRUE	reported	BskHyc	35287	0.0402467	1479.66
GNPTG	rs9923746	16	1390384	C	G	0.0794	0.52	1	1e-200	0.014988	10666_7	TRUE	reported	tUXzxu	35287	0.0329866	1203.64
GNPTG	rs11865211	16	1352492	T	C	0.0193	-0.18	1	1.77828e-09	0.0299159	10666_7	TRUE	reported	tUXzxu	35287	0.0010249	36.2006
STX4	rs141062694	16	31038534	T	C	0.0017	-1.12	1	2.04174e-28	0.101299	10668_5	TRUE	reported	H4mHN5	35287	0.00345231	122.237
SFTPB	rs1130866	2	85666618	A	G	0.4792	-0.4	1	1e-200	0.0103984	10672_75	TRUE	reported	gSkOGo	35287	0.0402467	1479.66
ACE	rs4363	17	63497131	G	A	0.4979	0.62	1	1e-200	0.0161175	10714_7	TRUE	reported	vEZFMD	35287	0.0402467	1479.66
SYK	rs75505307	9	90819332	T	C	0.1328	-0.13	1	8.70964e-27	0.0121332	10722_13	TRUE	reported	UlnGqt	35287	0.00324274	114.792
SERPINB1	rs2293772	6	2835597	A	G	0.404	-0.08	1	6.30957e-22	0.00831224	10737_96	TRUE	reported	eMbX1U	35287	0.00261813	92.6231
PROK2	rs7634474	3	71780316	A	G	0.1994	0.66	1	1e-200	0.0171574	10754_113	TRUE	reported	0yUVOF	35287	0.0402467	1479.66
CSGALNACT2	rs2435382	10	43181651	T	A	0.3315	-0.12	1	6.60693e-43	0.00873925	10772_21	TRUE	reported	VIsQ0W	35287	0.00531478	188.534
SERPINH1	rs514887	11	75581004	G	A	0.4409	-0.12	1	1.07152e-52	0.00785442	10800_15	TRUE	reported	invdNh	35287	0.00657137	233.405
KLRB1	rs1135816	12	9598073	G	A	0.3782	-0.23	1	5.37032e-177	0.0081084	10809_14	TRUE	reported	cajBpG	35287	0.0222935	804.563
PILRA	rs1859788	7	100374211	A	G	0.3039	1.3	1	1e-200	0.0337948	10816_150	TRUE	reported	byp4pr	35287	0.0402467	1479.66
SMPD1	rs1050239	11	6394233	A	G	0.2899	-0.22	1	7.94328e-81	0.0115546	10818_36	TRUE	reported	ccvVLq	35287	0.0101691	362.503
B4GALT6	rs117750096	18	31624513	G	T	0.0376	-1.1	1	1e-200	0.0285956	10832_24	TRUE	reported	tB850t	35287	0.0402467	1479.66
HHIP	rs11727676	4	144737912	C	T	0.1037	0.24	1	5.01187e-70	0.013567	10833_64	TRUE	reported	g06Xmm	35287	0.00879031	312.917
A4GNT	rs7632402	3	138142761	T	G	0.3006	0.06	1	1.47911e-14	0.00780302	10835_25	TRUE	reported	1gciNj	35287	0.00167276	59.1224
EBI3	rs353696	19	4242508	C	T	0.2755	-1.12	1	1e-200	0.0291156	10851_77	TRUE	reported	RBgC6Y	35287	0.0402467	1479.66
OSMR	rs10941412	5	38919056	A	G	0.1948	-0.16	1	6.0256e-50	0.0107674	10892_8	TRUE	reported	HgUjGd	35287	0.00621859	220.796
STX8	rs11078801	17	9433928	C	G	0.2115	0.07	1	2.29087e-12	0.00997787	10903_50	TRUE	reported	XzkuuA	35287	0.00139284	49.2148
NTM	rs2511504	11	131326501	C	T	0.4064	0.36	1	1e-200	0.00935857	10907_116	TRUE	reported	oHoefv	35287	0.0402467	1479.66
NTM	rs7118465	11	132100419	C	T	0.2916	0.13	1	1.58489e-47	0.00897694	10907_116	TRUE	reported	oHoefv	35287	0.00590802	209.703
GALNT13	rs16834610	2	153873982	T	C	0.0495	0.13	1	1.25893e-11	0.0191931	10908_2	TRUE	reported	128JkH	35287	0.00129843	45.8748
PLA2R1	rs3749117	2	160028931	T	C	0.4524	0.76	1	1e-200	0.019757	10916_44	TRUE	reported	odlLIb	35287	0.0402467	1479.66
GNGT2	rs776044056	17	49937906	G	A	0.0098	-0.27	1	8.70964e-12	0.0395526	10917_40	TRUE	reported	afY4JC	35287	0.00131884	46.5965
CD58	rs61789227	1	116537006	G	A	0.0211	0.67	1	6.76083e-130	0.0276299	10938_13	TRUE	reported	HERbsW	35287	0.0163907	587.985
SRL	rs11640587	16	4214222	C	G	0.381	0.12	1	6.30957e-46	0.00843519	10940_25	TRUE	reported	gO0ERQ	35287	0.00570261	202.371
PLD3	rs7254808	19	40364607	T	C	0.0431	-0.14	1	4.89779e-12	0.0202649	10948_14	TRUE	reported	6Jquzo	35287	0.00135072	47.7248
SPINK7	rs9784645	5	148337418	T	G	0.2529	0.13	1	2.18776e-44	0.00930174	10974_20	TRUE	reported	WlCN9t	35287	0.00550486	195.314
UCMA	rs1537771	10	13241177	T	C	0.1287	-0.4	1	1e-200	0.0123069	10977_55	TRUE	reported	GiD9lV	35287	0.0290666	1056.32
PDXK	rs4818855	21	43619070	C	T	0.4189	0.13	1	6.91831e-59	0.00803434	11098_1	TRUE	reported	lMABEq	35287	0.0073648	261.795
REG4	rs3009182	1	119836055	C	T	0.2212	0.14	1	2.39883e-46	0.00979459	11102_22	TRUE	reported	eWd361	35287	0.00575654	204.295
HSPB1	rs59882870	7	76009103	A	G	0.1606	0.17	1	2.51189e-56	0.0107503	11103_24	TRUE	reported	hIPuy3	35287	0.00703677	250.052
CHI3L1	rs12141494	1	203182297	G	A	0.4428	1	1	1e-200	0.025996	11104_13	TRUE	reported	dnA9RZ	35287	0.0402467	1479.66
ENO1	rs11544513	1	8866415	T	G	0.0052	-0.33	1	3.98107e-10	0.0527598	11105_171	TRUE	reported	HA5kXL	35287	0.00110746	39.1199
SVEP1	rs61751937	9	110549951	C	G	0.0342	0.74	1	1e-200	0.0227678	11109_56	TRUE	reported	F87Gkv	35287	0.0290666	1056.32
SPATA20	rs8076632	17	50548567	G	C	0.4082	-0.32	1	1e-200	0.00831873	11117_2	TRUE	reported	6xRfBa	35287	0.0402467	1479.66
MTRF1L	rs2038332	6	152999591	G	A	0.2119	-0.19	1	6.30957e-90	0.00944908	11134_30	TRUE	reported	61ldv5	35287	0.0113283	404.3
COL1A1	rs8066653	17	50237339	T	A	0.2584	-0.06	1	1.44544e-12	0.00847502	11140_56	TRUE	reported	DB02Fi	35287	0.00141837	50.1183
ANGPTL1	rs4650995	1	178548181	T	C	0.4923	-0.3	1	1e-200	0.00794822	11142_11	TRUE	reported	bVWBMr	35287	0.038806	1424.55
KIAA1549L	rs2753408	11	33378145	A	G	0.4799	-0.32	1	1e-200	0.00831873	11145_72	TRUE	reported	aG1byi	35287	0.0402467	1479.66
KLK13	rs3760739	19	51035305	T	G	0.3502	-0.44	1	1e-200	0.0114383	11152_46	TRUE	reported	MOC5ff	35287	0.0402467	1479.66
KRT5	rs641615	12	52519125	T	G	0.2322	-0.16	1	1.8197e-61	0.00967218	11177_16	TRUE	reported	16bFvS	35287	0.00769523	273.632
SVEP1	rs61751937	9	110549951	C	G	0.0342	0.8	1	1e-200	0.0228155	11178_21	TRUE	reported	zYHT4K	35287	0.033669	1229.4
CLEC12A	rs199560361	12	9965254	C	T	0.2623	0.29	1	1e-200	0.00766745	11187_11	TRUE	reported	Dj0f9h	35287	0.0389602	1430.44
TINAGL1	rs3008406	1	31573186	G	A	0.475	0.08	1	1.34896e-12	0.0112848	11192_168	TRUE	reported	IO1fcL	35287	0.0014222	50.2538
COL6A3	rs11677932	2	237315312	A	G	0.2936	-0.07	1	1.51356e-14	0.00910702	11196_31	TRUE	reported	J8RR0q	35287	0.00167148	59.0771
NAGPA	rs12599777	16	5029465	G	A	0.1822	-0.48	1	1e-200	0.0124781	11208_15	TRUE	reported	pSrL98	35287	0.0402467	1479.66
TBCE	rs903347	1	235423298	C	T	0.3866	0.1	1	1.8197e-33	0.00829514	11211_7	TRUE	reported	QsqEsX	35287	0.0041016	145.321
TXNDC5	rs383084	6	7899424	T	C	0.3662	-0.12	1	5.12861e-46	0.00842661	11212_7	TRUE	reported	EaXZDI	35287	0.00571417	202.783
DNAJB9	rs61749953	7	108571730	A	G	0.0129	-0.32	1	1.99526e-18	0.0365399	11214_40	TRUE	reported	ruRc6A	35287	0.00216874	76.6905
FGFBP3	rs11186737	10	91906592	T	C	0.2633	-0.29	1	1e-200	0.00901368	11219_95	TRUE	reported	SD5F7l	35287	0.0284984	1035.06
PCOLCE	rs7385804	7	100638347	C	A	0.3515	-0.16	1	1.1749e-78	0.00852127	11237_49	TRUE	reported	JEx6oe	35287	0.00989234	352.538
ASL	rs10255397	7	66332421	C	T	0.3888	-0.12	1	2.39883e-45	0.00849114	11241_8	TRUE	reported	Nn1UXb	35287	0.00562814	199.713
UROS	rs1935451	10	125816857	G	A	0.1103	0.3	1	2.34423e-114	0.0131993	11248_43	TRUE	reported	rnkZ67	35287	0.0144282	516.554
ALDH1A1	rs348452	9	72938469	T	C	0.2399	0.1	1	1.38038e-27	0.00918816	11265_8	TRUE	reported	UGjGdy	35287	0.00334559	118.446
SELPLG	rs73191242	12	108620180	A	G	0.2105	-0.28	1	3.23594e-167	0.0101592	11266_8	TRUE	reported	9KZjcC	35287	0.0210735	759.585
GSTT2B	rs140651348	22	23941532	T	A	0.0538	0.37	1	2.13796e-89	0.0184565	11273_176	TRUE	reported	X8LoE6	35287	0.0112609	401.865
ATF6	rs775002441	1	161912381	T	G	0.0007	-1.49	0.99	1.31826e-29	0.131863	11277_23	TRUE	reported	YbIb0R	35287	0.00360531	127.674
CYB5A	rs17806420	18	74316132	T	C	0.1905	-0.1	1	7.58578e-24	0.00993162	11287_14	TRUE	reported	5UICIN	35287	0.00286483	101.376
NT5C2	rs4919682	10	102824573	T	C	0.2759	0.11	1	7.24436e-35	0.00893	11288_26	TRUE	reported	QRUEx7	35287	0.00428158	151.725
TNR	rs2235256	1	175599911	G	A	0.4708	-0.13	1	4.89779e-62	0.00782136	11302_237	TRUE	reported	pO3iLq	35287	0.00776821	276.247
CREB3L4	rs6671362	1	153971312	G	A	0.4572	0.2	1	2.63027e-136	0.00804851	11308_8	TRUE	reported	pwrvDf	35287	0.0171981	617.454
PCBD1	rs2630336	10	70888665	T	G	0.372	-0.14	1	1.90546e-63	0.00832606	11313_100	TRUE	reported	nKKRhK	35287	0.0079487	282.717
ARHGAP25	rs13413887	2	68769536	A	G	0.2319	-0.17	1	1.04713e-75	0.00923297	11333_82	TRUE	reported	1mfjWO	35287	0.00951586	338.993
TALDO1	rs118104171	11	776914	A	G	0.0452	0.12	1	6.16595e-11	0.0183496	11347_9	TRUE	reported	RP2Gsz	35287	0.00121051	42.7647
NHEJ1	rs2272019	2	219137812	C	A	0.3203	0.09	1	2.23872e-25	0.00864576	11351_233	TRUE	reported	5shVLY	35287	0.00306148	108.356
DGCR14	rs715544	22	19146092	A	G	0.0547	-0.18	1	2.0893e-24	0.0176559	11356_19	TRUE	reported	5TLSM4	35287	0.0029368	103.93
GRB10	rs771965102	7	50750150	T	C	0.0141	-0.27	1	1.38038e-14	0.0350733	11358_15	TRUE	reported	rG5BXx	35287	0.0016766	59.2583
RRM1	rs11031142	11	4153145	C	T	0.4383	0.06	1	1.20226e-11	0.00884964	11360_39	TRUE	reported	e7kpZw	35287	0.00130098	45.965
ADH5	rs28894371	4	99083469	A	G	0.046	-0.36	1	1.41254e-77	0.0193092	11369_23	TRUE	reported	C8htTm	35287	0.00975454	347.579
ADH7	rs1154455	4	99417500	A	T	0.4782	-0.12	1	4.2658e-48	0.00823527	11377_19	TRUE	reported	JAz2xH	35287	0.00598118	212.316
SYK	rs72729008	9	90813267	A	G	0.1433	-0.12	1	7.94328e-26	0.01142	11378_37	TRUE	reported	CIH5xj	35287	0.00311933	110.41
BLVRA	rs1050916	7	43791281	G	A	0.0112	-0.29	1	9.12011e-15	0.0374147	11382_5	TRUE	reported	o8XynN	35287	0.00169964	60.074
WFDC2	rs2272953	20	45481252	C	T	0.0778	-0.11	1	1.20226e-12	0.0154818	11388_75	TRUE	reported	paFc02	35287	0.00142858	50.4797
CA8	rs35552143	8	60276129	A	G	0.4112	0.42	1	1e-200	0.0109183	11390_24	TRUE	reported	GdRbHp	35287	0.0402467	1479.66
FAH	rs11555096	15	80180184	T	C	0.0231	-1.48	1	1e-200	0.0384741	11424_4	TRUE	reported	ti5xBn	35287	0.0402467	1479.66
PDLIM1	rs1328599	10	95294018	G	T	0.0575	0.13	1	4.16869e-14	0.0172057	11428_31	TRUE	reported	uRpyRo	35287	0.00161519	57.0842
RECQL	rs74626198	12	21543317	C	T	0.0447	-0.21	1	4.16869e-29	0.0187533	11431_235	TRUE	reported	02t76i	35287	0.00354102	125.389
PYGL	rs883699	14	50936043	T	C	0.3851	-0.1	1	6.16595e-36	0.00799029	11441_11	TRUE	reported	NkhDc7	35287	0.00441913	156.621
PYGL	rs17720606	14	50864597	A	C	0.2866	-0.07	1	3.54813e-16	0.00858573	11441_11	TRUE	reported	NkhDc7	35287	0.00188022	66.4687
ALDH3A1	rs4646787	17	19745936	A	G	0.3358	-0.13	1	6.76083e-53	0.00849229	11480_1	TRUE	reported	5Llm9W	35287	0.00659702	234.322
DYNLL2	rs7225351	17	58077650	G	A	0.3346	-0.06	1	1.1749e-10	0.0093131	11493_169	TRUE	reported	awFafa	35287	0.00117487	41.504
APOL1	rs136148	22	36256885	C	T	0.2486	-0.35	1	1e-200	0.00914631	11510_31	TRUE	reported	A9Huk5	35287	0.0398447	1464.26
CD59	rs831630	11	33721473	T	C	0.3266	-0.18	1	5.12861e-101	0.00843598	11514_196	TRUE	reported	ThP1Np	35287	0.0127377	455.25
FABP1	rs2241883	2	88124547	C	T	0.3254	-0.11	1	4.0738e-37	0.0086416	11516_7	TRUE	reported	PVh6mi	35287	0.00457081	162.021
C10orf54	rs10762477	10	71771312	G	A	0.1548	0.36	1	1e-200	0.0110693	11531_24	TRUE	reported	HonovO	35287	0.0291022	1057.65
FOXO3	rs3813498	6	108622962	C	T	0.1804	0.06	1	9.77237e-10	0.00981501	11540_37	TRUE	reported	fy8yLk	35287	0.0010579	37.3677
FKBP1B	rs55788848	2	24045851	T	C	0.2085	-0.26	1	1.09648e-148	0.0100118	11568_2	TRUE	reported	NHjdU2	35287	0.0187538	674.374
DNAJB6	rs12668458	7	157352780	C	T	0.4385	0.05	1	2.75423e-10	0.0079214	11606_22	TRUE	reported	4CtXWt	35287	0.0011278	39.8393
TAGLN2	rs2789422	1	159922298	A	G	0.3962	-0.09	1	2.23872e-29	0.00799787	11636_33	TRUE	reported	yQCsVx	35287	0.00357574	126.623
CHST9	rs9953270	18	27107407	C	T	0.3298	0.26	1	1e-200	0.00858647	11646_4	TRUE	reported	jchuVM	35287	0.0253258	916.839
SMAP1	rs2842061	6	70634174	A	G	0.2552	-0.32	1	1e-200	0.00920913	11649_3	TRUE	reported	7ldpyD	35287	0.0330854	1207.36
EVL	rs11621340	14	100060323	C	T	0.2991	-0.06	0.97	2.75423e-13	0.00821254	11656_110	TRUE	reported	9rIqun	35287	0.00151034	53.3731
CLINT1	rs62389053	5	157863943	T	C	0.1464	-0.08	1	2.04174e-11	0.0119349	11659_31	TRUE	reported	zBBV7P	35287	0.00127166	44.9278
CRABP2	rs67794440	1	156708499	C	A	0.365	-0.12	1	9.54993e-13	0.0168142	11696_7	TRUE	reported	G0cnLn	35287	0.00144136	50.9316
PTP4A2	rs147197357	1	31866749	G	A	0.0066	-0.38	1	8.51138e-15	0.0489708	11699_16	TRUE	reported	BDoUWN	35287	0.00170348	60.2099
LCN1	rs56307603	9	135514751	C	T	0.1513	-0.09	1	9.54993e-17	0.01083	11708_2	TRUE	reported	KCXEqS	35287	0.00195328	69.0564
S100A2	rs28548347	1	153548542	C	A	0.0433	-0.21	1	1.86209e-27	0.0193437	11969_5	TRUE	reported	PFP0gK	35287	0.00332888	117.852
S100A2	rs75282796	1	153561364	C	T	0.0111	-0.41	1	3.01995e-27	0.0379208	11969_5	TRUE	reported	PFP0gK	35287	0.00330188	116.893
CD7	rs3176831	17	82314615	T	C	0.0412	-0.45	1	9.33254e-117	0.0195909	12008_3	TRUE	reported	kOgv1K	35287	0.0147318	527.584
CBL	rs73564493	11	119185564	A	G	0.0507	-0.2	1	3.89045e-28	0.0181845	12016_60	TRUE	reported	rNjMJb	35287	0.00341631	120.958
RPS6KA1	rs11589734	1	26534508	G	A	0.4519	-0.1	1	4.2658e-54	0.00645715	12329_21	TRUE	reported	iMHkKG	35287	0.0067509	239.825
SHMT1	rs651234	17	18365627	T	C	0.3379	-0.66	1	1e-200	0.0171574	12334_25	TRUE	reported	bSpWLg	35287	0.0402467	1479.66
EGFLAM	rs113400125	5	38406149	T	C	0.0265	0.69	0.99	1.07152e-149	0.0264787	12338_27	TRUE	reported	HILVjg	35287	0.0188805	679.018
EGFLAM	rs2589775	5	38381304	G	A	0.1893	-0.16	1	6.76083e-51	0.0106628	12338_27	TRUE	reported	HILVjg	35287	0.00634048	225.151
ACAP2	rs62285629	3	195469445	A	T	0.2343	-0.06	1	4.0738e-10	0.0095982	12343_14	TRUE	reported	AtGYeE	35287	0.00110618	39.075
CCM2	rs6958168	7	44980215	G	T	0.1718	0.07	1	1.04713e-11	0.0102943	12347_29	TRUE	reported	AZlNNt	35287	0.00130863	46.2356
SARS2	rs7508539	19	38926800	G	A	0.3599	0.11	1	1.34896e-40	0.00824569	12348_46	TRUE	reported	rn5Paa	35287	0.00501802	177.954
SRI	rs77500696	7	88311266	A	T	0.195	0.14	1	6.60693e-40	0.0105889	12356_65	TRUE	reported	W0opAh	35287	0.00492936	174.794
SNAP29	rs192565874	22	20688681	A	G	0.1033	-0.15	1	3.0903e-31	0.0129037	12357_41	TRUE	reported	ScLc79	35287	0.00381489	135.124
RRAS2	rs762340445	11	14271331	C	A	0.0029	0.48	1	1.8197e-10	0.0752843	12361_102	TRUE	reported	Vlb7US	35287	0.00115069	40.649
CRYGD	rs34570682	2	208114213	A	G	0.3343	-0.12	1	4.89779e-44	0.00862168	12366_16	TRUE	reported	Pqd5Q9	35287	0.00545991	193.711
APOF	rs2020854	12	56349583	C	T	0.0901	-0.31	1	3.23594e-102	0.0144414	12370_30	TRUE	reported	t08PBV	35287	0.01289	460.764
CBR1	rs34244763	21	36076418	A	C	0.0739	-0.13	1	2.75423e-18	0.0149063	12381_26	TRUE	reported	u5bO8l	35287	0.00215078	76.0539
DDX58	rs141679323	9	32526279	C	A	0.0164	0.26	1	3.71535e-17	0.0308732	12382_2	TRUE	reported	38oGw4	35287	0.00200584	70.9185
RNPEP	rs6702334	1	201985696	A	T	0.3535	0.29	1	1e-200	0.00850275	12386_11	TRUE	reported	dizLnU	35287	0.0319136	1163.19
PDLIM4	rs2292260	5	132271243	A	G	0.0737	-0.26	1	5.24807e-66	0.0151511	12387_7	TRUE	reported	zJyI4W	35287	0.00827627	294.465
DARS2	rs141298312	1	173839539	A	G	0.0299	-0.24	1	2.45471e-25	0.0230748	12395_86	TRUE	reported	ja9nrx	35287	0.00305634	108.174
HIBCH	rs291466	2	190319749	A	G	0.3892	-0.33	1	1e-200	0.00857869	12396_19	TRUE	reported	b2cPp5	35287	0.0402467	1479.66
STAMBPL1	rs1147604	10	88860435	A	G	0.4917	0.1	1	7.24436e-39	0.0076687	12401_3	TRUE	reported	LfHZRa	35287	0.00479572	170.032
STAMBPL1	rs303510	10	88704397	T	C	0.3763	0.05	1	8.51138e-11	0.00770265	12401_3	TRUE	reported	LfHZRa	35287	0.00119269	42.1342
RAB22A	rs35933296	20	58427370	A	G	0.3638	-0.06	1	8.51138e-15	0.00773223	12408_333	TRUE	reported	qap0iA	35287	0.00170348	60.2099
MAX	rs8181938	14	65088994	G	A	0.3942	-0.18	1	1.41254e-106	0.00820878	12411_60	TRUE	reported	xo8IyE	35287	0.013443	480.799
THYN1	rs12278812	11	134252402	C	A	0.2078	-0.06	1	1.12202e-10	0.00930301	12424_107	TRUE	reported	nIzfZn	35287	0.00117741	41.594
MOB1A	rs555589672	2	74344622	T	C	0.0019	0.68	0.99	4.89779e-13	0.0940772	12426_19	TRUE	reported	WPdFxC	35287	0.0014784	52.2425
LYPLAL1	rs75060212	1	219172269	G	T	0.1337	0.15	1	1.41254e-36	0.0118749	12428_2	TRUE	reported	kJPZ9J	35287	0.0045014	159.55
CACYBP	rs776050019	1	174392069	C	T	0.0009	-0.84	1	4.36516e-11	0.127444	12432_23	TRUE	reported	47zIr5	35287	0.00122962	43.4404
GSTO1	rs45596840	10	104268396	A	G	0.3218	-0.82	1	1e-200	0.0213167	12436_84	TRUE	reported	J8XTcY	35287	0.0402467	1479.66
ULK3	rs936228	15	74839823	T	C	0.2566	0.09	1	5.62341e-22	0.00933979	12437_18	TRUE	reported	9vhhAS	35287	0.00262455	92.851
MPG	rs2562156	16	74696	A	C	0.0197	0.28	1	1.94984e-22	0.0287345	12438_127	TRUE	reported	2pBvaI	35287	0.00268365	94.9474
ANKRD27	rs17693106	19	32634149	A	G	0.4023	-0.05	1	1.28825e-10	0.0077778	12445_50	TRUE	reported	QD2IWK	35287	0.00116978	41.3239
PPIH	rs187613485	1	42796364	G	C	0.0015	-1.39	1	1.14815e-44	0.099132	12449_16	TRUE	reported	3vDQiK	35287	0.00554082	196.597
PMVK	rs139248801	1	154929049	G	A	0.017	-0.7	1	5.49541e-107	0.0318607	12450_42	TRUE	reported	PIS5QJ	35287	0.0134949	482.683
ADI1	rs10179340	2	3519553	A	G	0.1322	0.11	1	7.76247e-22	0.0114547	12457_10	TRUE	reported	G6Mutu	35287	0.00260657	92.213
PLEKHA1	rs10788274	10	122301287	G	A	0.4337	0.28	1	1e-200	0.00794215	12459_13	TRUE	reported	z26rpf	35287	0.0340244	1242.84
MAPRE1	rs20654	20	32830490	G	A	0.3116	-0.07	1	3.98107e-14	0.00925729	12469_19	TRUE	reported	SjPik8	35287	0.00161775	57.1747
CLIC5	rs35822882	6	45949262	T	G	0.0227	-1.13	1	1e-200	0.0293755	12475_48	TRUE	reported	4zS5IT	35287	0.0402467	1479.66
GLRX2	rs148212596	1	193105381	G	A	0.0324	0.77	1	1e-200	0.0226983	12486_8	TRUE	reported	N9ZN2b	35287	0.0315823	1150.73
TAX1BP3	rs222773	17	3681164	C	G	0.4615	-0.09	1	6.60693e-28	0.00821879	12498_12	TRUE	reported	UV0OV8	35287	0.00338673	119.907
PDCD5	rs4499344	19	32582525	A	G	0.2879	0.2	1	3.63078e-97	0.0095609	12517_52	TRUE	reported	EJakLk	35287	0.0122489	437.56
RAD23B	rs35827173	9	107327437	C	T	0.2099	0.06	1	1.07152e-10	0.00929296	12522_6	TRUE	reported	Oc0W2b	35287	0.00117996	41.684
SAT2	rs13894	17	7626584	A	G	0.0948	-0.25	1	7.24436e-72	0.0139454	12524_18	TRUE	reported	QK02hA	35287	0.00902544	321.363
HPGDS	rs72665697	4	94346196	G	A	0.0343	-0.79	1	1e-200	0.0217825	12549_33	TRUE	reported	ExdRJX	35287	0.0359359	1315.26
UBASH3B	rs11218735	11	122652542	A	G	0.2852	-0.13	1	3.46737e-49	0.00881838	12558_3	TRUE	reported	poIubx	35287	0.00612107	217.312
TNFAIP8	rs1035376	5	119312555	G	A	0.1592	-0.22	1	3.31131e-92	0.010802	12563_2	TRUE	reported	Ke3OXg	35287	0.0116184	414.773
CCT5	rs11557652	5	10256060	T	A	0.0339	-0.15	1	1.20226e-11	0.0221241	12569_25	TRUE	reported	AuGRVy	35287	0.00130098	45.965
ARL3	rs8354	10	102676884	T	C	0.1063	-0.24	1	5.01187e-72	0.0133723	12571_14	TRUE	reported	33CZ09	35287	0.00904589	322.098
TRIM3	rs35717222	11	6462533	A	G	0.1831	-0.14	1	2.95121e-39	0.0106803	12573_80	TRUE	reported	vFGUUo	35287	0.00484584	171.818
GCA	rs17783344	2	162352383	G	T	0.0954	-0.43	1	1e-200	0.0134947	12594_5	TRUE	reported	l3IGgh	35287	0.027969	1015.28
PSMB1	rs12717	6	170553212	C	G	0.4587	-0.31	1	1e-200	0.00805877	12612_37	TRUE	reported	wwzL7c	35287	0.0402467	1479.66
PTPN9	rs111647176	15	75459420	A	G	0.2739	-0.07	1	1.62181e-15	0.00878591	12633_3	TRUE	reported	60xFTP	35287	0.00179567	63.4742
CRAT	rs6478861	9	129092024	C	T	0.3161	-0.09	1	1.1749e-25	0.00859523	12637_7	TRUE	reported	zchRtd	35287	0.00309748	109.634
INPP5B	rs139477416	1	37827489	G	C	0.1253	-0.3	1	1.94984e-134	0.0121577	12641_3	TRUE	reported	O4GYsM	35287	0.0169627	608.856
ARRB1	rs504683	11	75340189	G	A	0.3039	0.08	1	9.77237e-20	0.00879947	12643_4	TRUE	reported	xluSij	35287	0.00233688	82.6498
RPE	rs2723211	2	210015768	A	G	0.4327	0.08	1	8.12831e-21	0.00854886	12646_2	TRUE	reported	gTEfvU	35287	0.00247555	87.5666
KLC1	rs12884809	14	103628983	A	G	0.3519	0.09	1	1.34896e-24	0.00879135	12656_1	TRUE	reported	uLSjST	35287	0.00296123	104.797
TSTA3	rs746657005	8	143614881	C	T	0.0161	-0.28	1	4.89779e-20	0.0305469	12657_2	TRUE	reported	MqHMwD	35287	0.00237539	84.0153
ECH1	rs2229259	19	38816463	T	C	0.0877	0.45	1	1e-200	0.0138607	12662_82	TRUE	reported	kU3G5H	35287	0.0290039	1053.97
RAD1	rs2308957	5	34911779	T	C	0.0083	-0.29	1	2.81838e-11	0.0435713	12670_15	TRUE	reported	iFuobx	35287	0.00125382	44.2966
DARS	rs72970243	2	135726662	A	G	0.0865	0.11	1	7.94328e-14	0.0147231	12675_14	TRUE	reported	tIwkFU	35287	0.00157938	55.8165
FLII	rs138865936	17	18261705	T	C	0.0243	0.25	1	1.02329e-21	0.026111	12677_164	TRUE	reported	ZnuyHX	35287	0.00259115	91.6663
CCBL2	rs12729558	1	88937277	G	C	0.4945	-0.29	1	1e-200	0.00820155	12682_5	TRUE	reported	LKY8rU	35287	0.0342191	1250.2
HOMER2	rs1256430	15	82850720	A	G	0.1645	-0.09	1	3.38844e-16	0.0110313	12685_57	TRUE	reported	tgmSRI	35287	0.00188279	66.5595
NEK7	rs17584278	1	198135628	G	A	0.0038	-0.7	1	2.69153e-27	0.0646797	12703_6	TRUE	reported	yRma1y	35287	0.00330831	117.121
AP1G2	rs140983547	14	23565870	T	C	0.0102	-0.62	1	7.76247e-49	0.042213	12714_38	TRUE	reported	jJeMqM	35287	0.00607615	215.708
AP1G2	rs12897422	14	23563818	A	G	0.1337	-0.14	1	9.12011e-31	0.0121403	12714_38	TRUE	reported	jJeMqM	35287	0.00375446	132.975
PTGFRN	rs4233450	1	116947639	G	T	0.1744	-0.84	1	1e-200	0.0218367	12727_7	TRUE	reported	SKa8cq	35287	0.0402467	1479.66
PLEKHA7	rs446518	11	16856962	T	C	0.1061	0.66	1	1e-200	0.0171574	12731_12	TRUE	reported	AFIVkq	35287	0.0402467	1479.66
ELMO1	rs7782999	7	37407090	T	A	0.1828	-0.1	1	3.71535e-25	0.00965122	12764_3	TRUE	reported	19G2t6	35287	0.0030332	107.352
ELMO1	rs11767227	7	37433195	G	C	0.2701	-0.07	1	5.12861e-16	0.00863301	12764_3	TRUE	reported	19G2t6	35287	0.00185972	65.7426
GPCPD1	rs6133228	20	5571430	A	G	0.3887	0.07	1	2.75423e-17	0.00827762	12786_61	TRUE	reported	imFBPB	35287	0.00202251	71.5091
ACYP2	rs7559380	2	54129660	T	A	0.4499	-0.22	1	8.51138e-166	0.00801673	12812_25	TRUE	reported	Ve3fBi	35287	0.0208961	753.054
GRAP	rs764640269	17	19092836	C	T	0.0696	-0.1	0.99	2.88403e-10	0.0158607	12820_1	TRUE	reported	zarM1k	35287	0.00112526	39.7494
TESC	rs59756806	12	117041214	C	T	0.3676	-0.53	1	1e-200	0.0137779	12831_21	TRUE	reported	EIbHWa	35287	0.0402467	1479.66
POLM	rs142059440	7	44074256	C	G	0.021	0.46	1	2.18776e-61	0.0278262	12851_5	TRUE	reported	zmpKRZ	35287	0.00768499	273.265
POLM	rs141574506	7	44053918	C	T	0.0958	-0.14	1	1.02329e-24	0.0136398	12851_5	TRUE	reported	zmpKRZ	35287	0.00297665	105.345
CASS4	rs2426628	20	56451641	A	G	0.0791	-0.1	1	1.54882e-12	0.0141442	12855_16	TRUE	reported	jNP1gT	35287	0.00141454	49.9827
ECI2	rs634698	6	4114013	A	T	0.2904	-0.43	1	1e-200	0.0111783	12859_33	TRUE	reported	5NSZss	35287	0.0402467	1479.66
IFI16	rs856053	1	159031714	G	A	0.1675	-0.07	1	3.0903e-10	0.0111214	12893_159	TRUE	reported	Y9vprJ	35287	0.00112144	39.6145
ALDH3B1	rs475325	11	68017592	T	C	0.2336	0.14	1	6.16595e-47	0.00973041	12940_35	TRUE	reported	AXCkDU	35287	0.00583228	206.999
KRT20	rs4796667	17	41522464	T	C	0.3592	0.06	1	1.69824e-12	0.00850189	12975_11	TRUE	reported	srnPie	35287	0.00140943	49.802
TSG101	rs1395319	11	18526636	G	T	0.3269	0.15	1	2.13796e-66	0.00871457	13044_5	TRUE	reported	zSoT8y	35287	0.00832616	296.255
RFK	rs11548955	9	76394450	A	G	0.2622	-0.06	1	2.04174e-11	0.00895121	13059_33	TRUE	reported	GQtpEk	35287	0.00127166	44.9278
GMFG	rs543085239	19	39336104	A	C	0.0053	-0.35	1	2.5704e-10	0.0553561	13062_4	TRUE	reported	Z92n48	35287	0.00113161	39.9742
CCS	rs498045	11	66595526	A	G	0.4484	-0.11	1	8.31764e-45	0.00783221	13068_139	TRUE	reported	aMrhj0	35287	0.0055588	197.239
UNC45A	rs149968734	15	91165518	T	A	0.0011	-0.84	1	5.88844e-12	0.122052	13082_9	TRUE	reported	vOa2DR	35287	0.00134052	47.3637
BTC	rs28549760	4	74794307	C	A	0.0947	-0.21	1	1.86209e-52	0.0137778	13088_397	TRUE	reported	1hwSfN	35287	0.00654059	232.304
S100A6	rs73026350	1	153547505	G	C	0.0446	0.2	1	3.16228e-24	0.0196956	13090_17	TRUE	reported	hIi1Ly	35287	0.00291367	103.109
SECTM1	rs4789763	17	82331408	G	A	0.4804	0.18	1	1.02329e-114	0.00790693	13093_6	TRUE	reported	S1LSna	35287	0.0144738	518.208
RSPO3	rs72959041	6	127133748	A	G	0.0729	0.18	1	1e-30	0.0156197	13094_75	TRUE	reported	eT0mux	35287	0.00374931	132.792
REG1A	rs76841471	2	79103043	G	T	0.0685	0.53	1	1e-200	0.0164755	13095_51	TRUE	reported	Ah4FKw	35287	0.028491	1034.79
REG1A	rs12990312	2	79094354	T	C	0.1099	-0.13	1	9.77237e-20	0.0142991	13095_51	TRUE	reported	Ah4FKw	35287	0.00233688	82.6498
FAM3D	rs12493131	3	58664251	T	G	0.0747	-0.45	1	2.45471e-197	0.0150153	13102_1	TRUE	reported	fr7yMu	35287	0.0248215	898.117
FAM3D	rs9862196	3	58630443	C	T	0.2162	-0.08	1	3.01995e-16	0.00978889	13102_1	TRUE	reported	fr7yMu	35287	0.00188919	66.7864
LYPD3	rs35681564	19	43455236	A	G	0.2078	0.14	1	7.58578e-45	0.00996364	13107_9	TRUE	reported	2cQfCT	35287	0.00556394	197.422
NEGR1	rs374560739	1	71748511	G	C	0.0037	-0.49	1	9.33254e-11	0.0756478	13109_82	TRUE	reported	NEy1EL	35287	0.0011876	41.9541
FSTL1	rs1147707	3	120450401	T	C	0.3745	-0.15	1	1.58489e-70	0.00844846	13112_179	TRUE	reported	Ai7agC	35287	0.00885421	315.212
SPP1	rs990862	4	87836661	C	T	0.3413	0.09	1	3.98107e-24	0.00888268	13113_7	TRUE	reported	r63bcQ	35287	0.00290082	102.653
LUM	rs77751442	12	91091238	T	G	0.0189	-0.38	1	6.45654e-38	0.0295211	13114_50	TRUE	reported	R49jpJ	35287	0.00467363	165.683
LUM	rs142086573	12	90914869	T	C	0.0187	0.28	1	2.04174e-20	0.0302371	13114_50	TRUE	reported	R49jpJ	35287	0.00242419	85.7452
LUM	rs10459147	12	91015895	T	C	0.0302	-0.18	1	3.38844e-14	0.0237387	13114_50	TRUE	reported	R49jpJ	35287	0.0016267	57.4917
CD177	rs62113716	19	43330924	A	G	0.0847	-0.64	1	1e-200	0.0166375	13116_25	TRUE	reported	RiwDnR	35287	0.0402467	1479.66
CD177	rs3896477	19	43188786	C	A	0.0115	-0.57	0.99	4.89779e-63	0.0340123	13116_25	TRUE	reported	RiwDnR	35287	0.00789622	280.836
SMOC1	rs1958078	14	69888141	A	C	0.1328	-0.25	1	5.88844e-93	0.0122244	13118_5	TRUE	reported	FoBJJg	35287	0.0117138	418.219
SERPINA10	rs3790037	14	94284671	A	C	0.1997	0.85	1	2.29087e-20	0.0919134	13119_26	TRUE	reported	eA0APe	35287	0.00241776	85.5176
FLRT2	rs36101989	14	85343485	T	G	0.2813	-0.27	1	1.77828e-199	0.0089602	13122_19	TRUE	reported	MDtcb5	35287	0.0250867	907.961
FLRT2	rs1767407	14	85213582	A	G	0.2845	-0.09	1	1.44544e-22	0.00920742	13122_19	TRUE	reported	MDtcb5	35287	0.00270035	95.5399
FLRT3	rs6135225	20	14697489	T	G	0.2858	-0.54	1	1e-200	0.0140379	13123_3	TRUE	reported	uQm21k	35287	0.0402467	1479.66
FLRT3	rs6105236	20	14267811	C	T	0.1671	-0.11	1	9.33254e-35	0.00894485	13123_3	TRUE	reported	uQm21k	35287	0.00426744	151.222
ISLR2	rs4887134	15	74317938	A	T	0.3653	0.23	1	4.67735e-158	0.00858651	13124_20	TRUE	reported	0r5C6v	35287	0.0199281	717.461
ISLR2	rs7163410	15	74121570	C	A	0.0141	-0.22	1	4.36516e-10	0.0352543	13124_20	TRUE	reported	0r5C6v	35287	0.00110237	38.9401
VTN	rs704	17	28367840	G	A	0.4919	-1.28	1	1e-200	0.0332749	13125_45	TRUE	reported	tdKeyt	35287	0.0402467	1479.66
DSC2	rs772996918	18	31102239	A	T	0.0007	-1.61	0.97	5.24807e-29	0.144038	13126_52	TRUE	reported	CIJa1F	35287	0.00352816	124.932
HK2	rs3100578	2	74817573	A	G	0.3104	0.06	1	1e-13	0.00806354	13130_150	TRUE	reported	qCJW1G	35287	0.00156659	55.3639
SEMA5A	rs56015217	5	9547721	T	C	0.0875	1.42	1	1e-200	0.0369144	13132_14	TRUE	reported	plKJUM	35287	0.0402467	1479.66
SEMA5A	rs71611368	5	9221592	A	G	0.0982	0.08	1	1.7378e-09	0.0132877	13132_14	TRUE	reported	plKJUM	35287	0.00102617	36.2455
LTBP4	rs112009052	19	40593595	A	T	0.016	-0.25	1	3.23594e-14	0.0329445	13133_73	TRUE	reported	s0N0bI	35287	0.00162926	57.5823
SHANK3	rs9616906	22	50666252	A	G	0.4491	-0.36	1	1e-200	0.00935857	13242_134	TRUE	reported	YsoHv6	35287	0.0402467	1479.66
SHANK3	rs2040487	22	50708587	G	A	0.4703	0.06	1	1.12202e-14	0.00776739	13242_134	TRUE	reported	YsoHv6	35287	0.00168812	59.6661
B4GALT1	rs7019909	9	33113324	T	C	0.0923	0.3	1	5.37032e-99	0.0142055	13381_49	TRUE	reported	NS4TOH	35287	0.0124813	445.968
FH	rs6678766	1	241527254	A	G	0.2978	-0.15	1	2.18776e-64	0.0088535	13384_110	TRUE	reported	9Bh0wE	35287	0.008069	287.031
PCSK1	rs6235	5	96393194	G	C	0.2859	-0.88	1	1e-200	0.0228765	13388_57	TRUE	reported	MkhbVD	35287	0.0402467	1479.66
DEFB4A	rs372478398	8	7894241	A	G	0.12	0.23	0.95	1.58489e-50	0.0153858	13397_88	TRUE	reported	G8LnGl	35287	0.00629301	223.455
DEFB4A	rs7838279	8	8512751	A	G	0.0118	-0.32	1	5.62341e-18	0.0370372	13397_88	TRUE	reported	G8LnGl	35287	0.00211101	74.6446
SPINK2	rs11941268	4	56823077	T	C	0.0261	0.81	1	1e-200	0.0253309	13405_61	TRUE	reported	xHj9N7	35287	0.0281611	1022.46
TMEM132D	rs55851595	12	129595744	T	C	0.0703	0.65	1	1e-200	0.0168974	13416_8	TRUE	reported	1zomiW	35287	0.0402467	1479.66
TMEM132D	rs7299188	12	129289849	G	C	0.3716	0.08	1	1.51356e-19	0.00884587	13416_8	TRUE	reported	1zomiW	35287	0.00231249	81.7852
TMEM132D	rs1875445	12	129860675	T	C	0.0532	0.12	1	2.81838e-11	0.0180295	13416_8	TRUE	reported	1zomiW	35287	0.00125382	44.2966
FAM213A	rs10887871	10	80436305	G	A	0.4421	-0.09	1	4.57088e-32	0.00763572	13423_94	TRUE	reported	qcioc9	35287	0.0039216	138.918
MAN1C1	rs11247595	1	25682168	T	C	0.4547	0.19	1	2.75423e-117	0.00825268	13427_66	TRUE	reported	ihKdu6	35287	0.0147988	530.02
CHRD	rs34095724	3	184381262	T	C	0.0538	-0.19	1	7.07946e-27	0.0177014	13438_115	TRUE	reported	eNWGKO	35287	0.00325431	115.203
SF3B4	rs141494464	1	149875751	T	C	0.0864	-0.09	1	1.09648e-09	0.0147669	13449_25	TRUE	reported	bY4NKG	35287	0.00105155	37.1432
USP8	rs62019074	15	50433826	C	T	0.1614	0.1	1	1.09648e-20	0.0107224	13450_49	TRUE	reported	ybcTrx	35287	0.00245886	86.9746
CHAD	rs28590506	17	50457426	A	G	0.3235	-0.06	1	4.36516e-10	0.0096148	13460_4	TRUE	reported	mAyJ2h	35287	0.00110237	38.9401
PXDN	rs73182757	2	1744125	G	A	0.2817	0.15	1	1.47911e-58	0.00929731	13463_1	TRUE	reported	LjiibO	35287	0.00732253	260.281
RCAN1	rs192726277	21	34560626	C	T	0.0125	0.3	1	4.16869e-17	0.0356801	13465_5	TRUE	reported	MRrG9P	35287	0.00199943	70.6914
HDHD2	rs75284103	18	47137207	A	G	0.0459	-0.22	1	5.88844e-31	0.0190157	13472_35	TRUE	reported	qWy99D	35287	0.00377888	133.844
ITPKA	rs316617	15	41503702	C	T	0.3779	0.07	1	4.2658e-18	0.00807245	13473_55	TRUE	reported	koXDqD	35287	0.00212641	75.1901
TCEA2	rs6011275	20	64068875	G	T	0.3271	-0.14	1	1.99526e-64	0.00826062	13481_24	TRUE	reported	r7imAA	35287	0.00807412	287.214
ARFIP1	rs4619875	4	152779978	T	C	0.3724	0.22	1	8.51138e-154	0.00832765	13488_3	TRUE	reported	9Du87U	35287	0.0193945	697.871
ARHGEF25	rs10437954	12	57610139	G	A	0.1156	0.18	1	1.38038e-48	0.0122881	13519_112	TRUE	reported	tD5zK5	35287	0.00604407	214.562
MYOM2	rs6991204	8	2107923	A	G	0.1649	-0.07	1	5.88844e-10	0.0113024	13534_20	TRUE	reported	MPbwtt	35287	0.00108585	38.3559
POLI	rs117050326	18	54237200	C	G	0.0172	-0.27	1	1.07152e-17	0.03152	13536_56	TRUE	reported	KgXcmF	35287	0.0020751	73.372
HMHA1	rs7251797	19	1077986	G	A	0.3543	0.13	1	1.12202e-51	0.00859551	13544_9	TRUE	reported	7OouKk	35287	0.00644054	228.728
EIF1AD	rs72930984	11	66011451	T	C	0.0212	0.63	1	3.0903e-118	0.0272521	13545_97	TRUE	reported	gwfiJp	35287	0.0149189	534.387
SWAP70	rs415895	11	9748015	C	G	0.3551	0.42	1	1e-200	0.0109183	13552_7	TRUE	reported	Is16zl	35287	0.0402467	1479.66
ABLIM3	rs114464628	5	149154161	A	G	0.0443	-0.27	1	8.12831e-46	0.0190029	13578_98	TRUE	reported	0IlAwj	35287	0.00568849	201.867
UAP1	rs2048335	1	162606415	A	G	0.2442	-0.06	1	2.69153e-11	0.00900559	13580_2	TRUE	reported	fKDx7Y	35287	0.00125637	44.3868
RAB31	rs12607866	18	9696477	C	T	0.2985	0.13	1	6.91831e-47	0.00904039	13597_20	TRUE	reported	iohApF	35287	0.00582586	206.77
RFESD	rs75044039	5	95628553	C	G	0.0369	-0.16	1	4.36516e-14	0.0211931	13603_7	TRUE	reported	p7aelb	35287	0.00161263	56.9936
MAD1L1	rs143579216	7	2225428	A	G	0.0032	0.54	1	5.12861e-14	0.0717265	13618_15	TRUE	reported	zhr4TO	35287	0.00160368	56.6766
AP2A2	rs7482118	11	972603	A	G	0.3424	0.06	1	1.02329e-13	0.00806684	13621_31	TRUE	reported	ckMVrE	35287	0.00156531	55.3186
NADK	rs4648629	1	1764023	A	C	0.4504	-0.12	1	9.12011e-53	0.00784903	13624_17	TRUE	reported	XavbUB	35287	0.00658035	233.726
ZYX	rs12539742	7	143490004	A	G	0.2932	0.08	1	8.51138e-19	0.00903637	13632_10	TRUE	reported	ImZD1W	35287	0.00221622	78.3731
IFIT3	rs10509571	10	89332801	A	T	0.2638	-0.09	1	7.4131e-24	0.00893645	13642_90	TRUE	reported	mY7w3h	35287	0.00286612	101.422
PNKP	rs2290774	19	49871778	C	T	0.4648	-0.11	1	7.94328e-41	0.00822139	13657_2	TRUE	reported	cEUaVZ	35287	0.00504757	179.007
CA10	rs117399000	17	52136371	A	G	0.0268	-0.56	1	6.60693e-106	0.0256206	13666_222	TRUE	reported	4YYwYa	35287	0.013358	477.72
CA10	rs4793712	17	51639018	A	G	0.4766	-0.11	1	1.69824e-39	0.00836492	13666_222	TRUE	reported	4YYwYa	35287	0.00487668	172.917
FGFR3	rs2403274	4	1752788	G	C	0.2526	-0.17	1	4.2658e-77	0.00914726	13669_6	TRUE	reported	Pt6zSn	35287	0.00969328	345.375
ELANE	rs10409474	19	850733	G	C	0.1391	0.45	1	1e-200	0.0123346	13671_40	TRUE	reported	PdsM4t	35287	0.0363478	1330.91
INHBB	rs17050272	2	120548864	A	G	0.4176	0.34	1	1e-200	0.00883865	13676_46	TRUE	reported	k1fkVY	35287	0.0402467	1479.66
INHBB	rs11682902	2	120461280	A	G	0.0952	0.08	1	1.38038e-09	0.0132062	13676_46	TRUE	reported	k1fkVY	35287	0.00103886	36.6943
CSF1R	rs2237084	5	150085928	G	T	0.2374	0.14	1	3.63078e-49	0.00949873	13682_47	TRUE	reported	qDJXS5	35287	0.0061185	217.22
IL5RA	rs77400868	3	3109280	G	A	0.1532	0.55	1	1e-200	0.0142978	13686_2	TRUE	reported	qBSxnz	35287	0.0402467	1479.66
IL5RA	rs340827	3	3066046	A	G	0.4646	0.2	1	2.75423e-123	0.00846948	13686_2	TRUE	reported	qBSxnz	35287	0.0155569	557.599
WISP1	rs16904832	8	133100893	A	G	0.2169	0.47	1	1e-200	0.0122181	13692_154	TRUE	reported	qFzNtk	35287	0.0402467	1479.66
WISP1	rs2013158	8	133190699	A	C	0.2624	0.22	1	4.57088e-14	0.0291637	13692_154	TRUE	reported	qFzNtk	35287	0.00161007	56.903
ANXA2	rs8033800	15	60396980	T	A	0.366	0.56	1	1e-200	0.0145578	13700_10	TRUE	reported	H3l3Dl	35287	0.0402467	1479.66
ANXA2	rs8023979	15	60391750	G	A	0.1418	-0.08	1	1.58489e-09	0.0132549	13700_10	TRUE	reported	H3l3Dl	35287	0.00103124	36.425
FCN2	rs57136797	9	134860694	T	A	0.1376	-0.57	1	1e-200	0.0148177	13717_15	TRUE	reported	hN4COO	35287	0.0402467	1479.66
PRTN3	rs62132278	19	836654	T	C	0.2796	0.43	1	1e-200	0.014195	13720_95	TRUE	reported	E6IfYy	35287	0.0253456	917.575
IL12B	rs10043720	5	159340325	A	G	0.3151	-0.41	1	1e-200	0.0106584	13733_5	TRUE	reported	Y2SzJ6	35287	0.0402467	1479.66
FRZB	rs288326	2	182838608	A	G	0.0845	0.54	1	1e-200	0.0150715	13740_51	TRUE	reported	EKziPW	35287	0.0351025	1283.65
FRZB	rs73037291	2	182847155	C	T	0.0434	-0.38	1	7.76247e-56	0.0241389	13740_51	TRUE	reported	EKziPW	35287	0.00697397	247.805
CCL8	rs34202026	17	34320338	T	A	0.0192	-0.94	1	1e-200	0.0263454	13748_4	TRUE	reported	X7nMpR	35287	0.0348208	1272.98
CROT	rs31658	7	87409825	T	C	0.1361	-0.55	1	1e-200	0.0142978	13929_27	TRUE	reported	fRwud9	35287	0.0402467	1479.66
APOBEC3G	rs6519166	22	39076172	C	A	0.3627	0.12	1	1.38038e-43	0.00866793	13930_3	TRUE	reported	aZ97Fw	35287	0.00540212	191.649
PSMD9	rs10770186	12	121923506	A	G	0.4507	-0.12	1	1.47911e-48	0.00819468	13931_22	TRUE	reported	s0L7RY	35287	0.00604022	214.424
MCF2L	rs3011487	13	112924107	C	T	0.4849	0.21	1	6.91831e-149	0.00808092	13934_3	TRUE	reported	959RjF	35287	0.0187789	675.294
UGP2	rs752147211	2	63966130	T	A	0.001	1.65	1	4.67735e-34	0.135616	13939_14	TRUE	reported	VeraFv	35287	0.00417745	148.02
IFI16	rs2518563	1	159090179	C	T	0.1851	-0.09	1	1.58489e-19	0.00995714	13940_19	TRUE	reported	6k1aNa	35287	0.00230992	81.6942
DPY30	rs221205	2	31861868	T	C	0.1152	0.1	1	1.34896e-16	0.0120931	13943_38	TRUE	reported	nMTozu	35287	0.00193405	68.3753
SULT1A3	rs148788997	16	30311847	C	G	0.1409	0.2	1	5.01187e-60	0.0122389	13944_3	TRUE	reported	HpnKik	35287	0.00751083	267.025
NUDT12	rs34226	5	103526071	A	G	0.2193	0.11	1	7.4131e-30	0.0096916	13947_371	TRUE	reported	MWAWws	35287	0.00363745	128.816
KPNA6	rs140904849	1	31977167	T	C	0.0279	0.18	1	8.70964e-14	0.0241315	13969_24	TRUE	reported	F0H0b0	35287	0.00157426	55.6355
HSD17B14	rs35299026	19	48815123	A	G	0.0538	-0.16	1	3.01995e-19	0.0178412	13972_4	TRUE	reported	PRz1vA	35287	0.00227398	80.4202
TTL	rs10194022	2	112479304	T	C	0.1591	0.08	1	5.12861e-13	0.0110775	13973_62	TRUE	reported	WxY8Rm	35287	0.00147584	52.1521
RGS18	rs4495675	1	192158507	T	G	0.4504	0.06	1	7.94328e-12	0.00877248	13982_33	TRUE	reported	mFe1qP	35287	0.00132394	46.777
CRYZ	rs3819946	1	74710202	C	T	0.1456	0.71	1	1e-200	0.0184572	13983_27	TRUE	reported	gpyk5z	35287	0.0402467	1479.66
LANCL1	rs3856343	2	210471107	A	C	0.4979	-0.07	1	3.71535e-17	0.00831201	13986_6	TRUE	reported	AAzngf	35287	0.00200584	70.9185
NMRAL1	rs11557236	16	4469438	A	G	0.1018	-0.87	1	1e-200	0.0226165	13988_67	TRUE	reported	YO0owo	35287	0.0402467	1479.66
NSF	rs75104997	17	46496508	C	G	0.4528	0.12	0.99	5.49541e-52	0.00790978	13992_12	TRUE	reported	hrQ0Ff	35287	0.00648031	230.149
ADSSL1	rs10142660	14	104759283	T	G	0.1327	0.37	1	1e-200	0.012172	13998_26	TRUE	reported	HLgONT	35287	0.0255177	923.969
GNMT	rs6940814	6	42957194	A	G	0.3708	0.22	1	1.02329e-161	0.00811851	14006_36	TRUE	reported	PZDYf4	35287	0.0203861	734.291
TNFAIP3	rs5029937	6	137874014	T	G	0.0254	0.4	1	2.34423e-55	0.0255229	14009_65	TRUE	reported	jf2206	35287	0.00691244	245.603
DHX58	rs28459794	17	42166278	G	A	0.1003	-0.09	1	6.91831e-11	0.0137986	14012_17	TRUE	reported	epYxFw	35287	0.00120415	42.5395
BDNF	rs10501089	11	27767312	T	C	0.0706	0.16	1	6.16595e-24	0.0158585	14047_78	TRUE	reported	PthRfp	35287	0.0028764	101.787
IL1RAP	rs2885373	3	190628679	T	C	0.1427	1.42	1	1e-200	0.0369144	14048_7	TRUE	reported	AUI26O	35287	0.0402467	1479.66
IL15RA	rs8177683	10	5966995	T	C	0.3861	0.4	1	1e-200	0.0103984	14054_17	TRUE	reported	KhI5YZ	35287	0.0402467	1479.66
MAGI2	rs59169073	7	79428907	C	T	0.1597	0.57	1	1e-200	0.0148177	14066_49	TRUE	reported	syyNaY	35287	0.0402467	1479.66
MAGI2	rs10260483	7	79470338	A	G	0.4991	0.23	1	3.23594e-161	0.00850085	14066_49	TRUE	reported	syyNaY	35287	0.0203235	731.992
PKP2	rs9919823	12	32821677	C	T	0.0452	0.24	1	2.5704e-36	0.0190711	14067_6	TRUE	reported	JuwPtU	35287	0.00446798	158.36
CST4	rs8121100	20	23695261	G	A	0.0934	-0.43	1	1e-200	0.0137613	14076_74	TRUE	reported	1YWh8N	35287	0.0269245	976.318
IL18R1	rs13014644	2	102354903	T	G	0.0865	-0.29	1	2.34423e-99	0.0137066	14079_14	TRUE	reported	SpserN	35287	0.012527	447.623
CBR3	rs11702672	21	36157012	A	G	0.1442	0.31	1	1.77828e-155	0.01167	14091_42	TRUE	reported	SJp8Np	35287	0.019605	705.597
C1QC	rs78865058	1	22617716	A	G	0.0434	1.03	1	1e-200	0.0267759	14100_63	TRUE	reported	y58ZW7	35287	0.0402467	1479.66
C1QC	rs292004	1	22667221	G	A	0.0752	0.36	1	3.89045e-127	0.0150087	14100_63	TRUE	reported	y58ZW7	35287	0.0160427	575.297
C1QC	rs139104615	1	22615055	T	C	0.0089	0.44	1	1.51356e-23	0.043997	14100_63	TRUE	reported	y58ZW7	35287	0.00282628	100.008
CNTFR	rs10972159	9	34593088	A	G	0.0311	-0.56	1	8.31764e-125	0.0235673	14101_2	TRUE	reported	SMGPAG	35287	0.0157488	564.586
CNTFR	rs72737103	9	34576584	C	T	0.0655	-0.23	1	3.89045e-43	0.0167036	14101_2	TRUE	reported	SMGPAG	35287	0.00534432	189.588
CNTFR	rs2183012	9	34554022	A	G	0.0219	0.22	1	3.46737e-15	0.0279442	14101_2	TRUE	reported	SMGPAG	35287	0.00175341	61.9778
MTHFS	rs200058464	15	79896888	A	C	0.0176	-0.95	1	1e-200	0.0292615	14107_1	TRUE	reported	GUOF39	35287	0.0290039	1053.97
RELT	rs12293998	11	73302315	G	T	0.288	0.06	0.99	1.1749e-11	0.0088453	14112_40	TRUE	reported	43wZfU	35287	0.00130226	46.0101
PIANP	rs11064321	12	6700730	C	G	0.395	0.17	1	1e-98	0.00806101	14114_18	TRUE	reported	OqnDKn	35287	0.012447	444.728
S100A4	rs41265162	1	153547662	T	C	0.0446	0.21	1	3.54813e-27	0.0194495	14116_129	TRUE	reported	paS8sO	35287	0.00329288	116.573
C10orf54	rs10762477	10	71771312	G	A	0.1548	0.45	1	1e-200	0.0116982	14123_34	TRUE	reported	Xd0gCb	35287	0.0402467	1479.66
EFNB2	rs2774201	13	106923163	C	T	0.3735	0.06	1	1.31826e-12	0.00845978	14131_37	TRUE	reported	HH4sG1	35287	0.00142348	50.299
IL1R2	rs4851521	2	101993894	T	C	0.429	-0.41	1	1e-200	0.0106584	14133_93	TRUE	reported	qUq5X0	35287	0.0402467	1479.66
AMIGO2	rs79609374	12	47079943	G	A	0.2848	-0.11	1	3.23594e-31	0.00946589	14134_49	TRUE	reported	8BCfq8	35287	0.00381231	135.032
AMIGO2	rs215379	12	47360853	T	C	0.4977	0.06	1	1.34896e-11	0.00887143	14134_49	TRUE	reported	8BCfq8	35287	0.00129461	45.7394
CD93	rs1000470607	20	23084967	T	C	0.0004	-1.63	0.97	6.16595e-17	0.194929	14136_234	TRUE	reported	otUyMZ	35287	0.00197764	69.9192
ISG15	rs1921	1	1014228	A	G	0.4572	0.31	1	1e-200	0.00820601	14151_4	TRUE	reported	mtZoWA	35287	0.0388711	1427.04
EFNA3	rs67333363	1	155085570	G	A	0.0869	-0.09	1	2.51189e-10	0.0142264	14153_8	TRUE	reported	Hcw6dQ	35287	0.00113289	40.0192
YWHAB	rs6031847	20	44885562	T	C	0.2594	-0.18	1	3.23594e-87	0.00909284	14156_33	TRUE	reported	OAXsRZ	35287	0.0109834	391.851
ANXA5	rs9995591	4	121694605	A	G	0.0684	0.26	1	3.98107e-64	0.0153781	14158_17	TRUE	reported	eNAk90	35287	0.00803573	285.838
ANXA7	rs553718083	10	73413629	C	G	0.0109	-0.4	1	6.91831e-26	0.0380194	14203_3	TRUE	reported	MiFBmH	35287	0.00312704	110.684
HEXIM2	rs4792867	17	45172077	T	C	0.2939	0.09	1	3.89045e-25	0.00868979	14205_6	TRUE	reported	cEHNP2	35287	0.00303063	107.261
RBP7	rs1220424	1	9941922	T	A	0.2192	-0.13	1	5.62341e-42	0.00957633	14208_3	TRUE	reported	lSH1sa	35287	0.00519532	184.274
RAB6B	rs10212397	3	133888296	A	G	0.1757	-0.26	1	9.54993e-135	0.0105244	14271_23	TRUE	reported	iVKbn6	35287	0.0170017	610.281
PREP	rs12192369	6	105329503	G	A	0.1404	-0.21	1	8.51138e-77	0.0113222	14273_19	TRUE	reported	E0ziQD	35287	0.00965499	343.998
VOPP1	rs117042408	7	55555698	A	G	0.02	-0.29	1	4.2658e-23	0.0293002	14618_26	TRUE	reported	qCRYaG	35287	0.00276845	97.956
SUMO3	rs741949	21	44836982	G	T	0.248	0.06	1	3.23594e-12	0.00861193	14623_26	TRUE	reported	PxwEYC	35287	0.00137369	48.5374
HRSP12	rs2447507	8	98114724	T	C	0.4199	0.14	1	2.63027e-43	0.0101466	14636_25	TRUE	reported	R972Lu	35287	0.00536616	190.366
DNAJC17	rs79709714	15	40776573	G	T	0.0524	-0.28	1	1.07152e-53	0.0181496	14655_1	TRUE	reported	aDLDSn	35287	0.00669961	237.99
CAPN2	rs150394890	1	223676678	T	G	0.0126	-0.78	1	2.75423e-96	0.037461	14684_17	TRUE	reported	0qdi1I	35287	0.012137	433.517
CAPN2	rs17599	1	223766378	C	A	0.2836	-0.11	1	1.07152e-31	0.0093899	14684_17	TRUE	reported	0qdi1I	35287	0.00387403	137.227
PTPN7	rs73085637	1	202160068	C	T	0.1445	-0.08	1	2.81838e-11	0.0120197	14688_6	TRUE	reported	pfPr3A	35287	0.00125382	44.2966
C8G	rs7862602	9	136946019	G	T	0.4365	0.46	1	1e-200	0.0119582	14708_59	TRUE	reported	KPNq5Z	35287	0.0402467	1479.66
CST6	rs7128076	11	65992163	C	T	0.38	-0.09	1	1.86209e-24	0.00881826	14711_27	TRUE	reported	tL6qrO	35287	0.00294323	104.158
CRLF1	rs7246833	19	18604272	G	C	0.2157	0.26	1	6.16595e-164	0.00952859	14747_9	TRUE	reported	UV22Os	35287	0.0206636	744.501
NETO1	rs7242889	18	73564150	G	C	0.1801	0.07	1	5.62341e-11	0.0106814	15298_199	TRUE	reported	zzhbcY	35287	0.00121561	42.9449
CCDC134	rs5996067	22	41802533	A	G	0.3952	0.1	1	3.89045e-37	0.00785378	15300_66	TRUE	reported	pUPPpH	35287	0.00457338	162.113
REG3A	rs72913282	2	79146533	T	C	0.0884	0.29	1	3.31131e-83	0.0150065	15304_1	TRUE	reported	7FZ0uC	35287	0.0104725	373.434
REG3A	rs13026790	2	79171490	C	T	0.1599	0.12	1	1.31826e-24	0.0117192	15304_1	TRUE	reported	7FZ0uC	35287	0.00296251	104.843
VWC2	rs1544434	7	49502717	G	A	0.4149	0.16	1	4.67735e-76	0.00866933	15308_108	TRUE	reported	MuoZSU	35287	0.00956054	340.6
VWC2	rs769604	7	49775794	G	C	0.4674	-0.16	1	1.99526e-65	0.00936618	15308_108	TRUE	reported	MuoZSU	35287	0.00820207	291.803
TXNL4B	rs116891509	16	72071661	T	C	0.0759	0.25	1	2.63027e-60	0.0152619	15316_262	TRUE	reported	Uz7xw8	35287	0.00754669	268.31
CPLX2	rs76735111	5	175960203	A	T	0.2143	0.06	0.99	5.49541e-11	0.00915073	15321_8	TRUE	reported	lNusU7	35287	0.00121688	42.9899
CRADD	rs60169972	12	93837506	C	G	0.1731	-0.07	1	9.77237e-11	0.0108184	15322_35	TRUE	reported	C1OaLm	35287	0.00118505	41.8641
FTL	rs192331981	19	48927887	T	G	0.0169	0.26	1	5.7544e-16	0.0321209	15324_58	TRUE	reported	gkmIIV	35287	0.00185332	65.5157
SDF2	rs704	17	28367840	G	A	0.4919	-0.24	1	7.24436e-194	0.00808028	15333_11	TRUE	reported	YU2RT5	35287	0.0243911	882.156
CFL2	rs6571678	14	34716139	G	A	0.144	0.15	1	1.1749e-43	0.0108259	15339_32	TRUE	reported	mM7LZo	35287	0.00541111	191.97
KNG1	rs5030062	3	186736391	C	A	0.3555	0.36	1	1e-200	0.00935857	15343_337	TRUE	reported	ZNagvt	35287	0.0402467	1479.66
KNG1	rs5030095	3	186743560	C	G	0.1132	-0.37	1	3.71535e-156	0.013898	15343_337	TRUE	reported	ZNagvt	35287	0.0196902	708.724
APOA5	rs35120633	11	116784884	A	G	0.0538	1.26	1	1e-200	0.032755	15363_32	TRUE	reported	N2R8o8	35287	0.0402467	1479.66
APOC1	rs5112	19	44927023	G	C	0.4878	0.3	1	1e-200	0.00811276	15364_101	TRUE	reported	u95piw	35287	0.037306	1367.35
APOC1	rs1064725	19	44919304	G	T	0.07	-0.1	1	5.01187e-10	0.0160804	15364_101	TRUE	reported	u95piw	35287	0.00109475	38.6704
BPIFB1	rs117258330	20	33303949	C	T	0.0149	-0.97	1	3.16228e-192	0.0327983	15367_38	TRUE	reported	LnSE4d	35287	0.0241876	874.613
BPIFB1	rs41311304	20	33306960	T	C	0.0629	-0.25	1	1.28825e-49	0.016882	15367_38	TRUE	reported	LnSE4d	35287	0.00617625	219.283
BMPER	rs77897447	7	33742313	G	C	0.1474	0.14	1	1.65959e-32	0.0117927	15368_3	TRUE	reported	fsPjTB	35287	0.00397817	140.93
CPB1	rs2291671	3	148840660	A	G	0.249	0.24	1	1.14815e-132	0.00979182	15375_49	TRUE	reported	36ngGg	35287	0.0167398	600.719
KL	rs10467359	13	32955126	G	A	0.0403	-0.32	1	6.91831e-53	0.0209061	15384_15	TRUE	reported	6XCOCh	35287	0.00659574	234.276
KL	rs73176836	13	33041401	C	T	0.1792	0.16	1	1.04713e-45	0.011275	15384_15	TRUE	reported	6XCOCh	35287	0.00567437	201.363
FABP2	rs200419757	4	119426406	T	G	0.2472	0.06	0.97	8.31764e-11	0.00923824	15385_116	TRUE	reported	n2t9iq	35287	0.00119396	42.1793
NRP2	rs16837000	2	205130682	T	G	0.1971	-0.16	1	8.31764e-52	0.0105653	15387_44	TRUE	reported	5MapWp	35287	0.00645722	229.324
FCGR3A	rs1674779	1	161589994	A	G	0.2158	-0.08	0.97	6.30957e-15	0.0102596	15388_24	TRUE	reported	RtsQW8	35287	0.00172012	60.7991
GAS6	rs6602909	13	113849020	C	T	0.3381	-0.26	1	1.90546e-195	0.00871779	15391_114	TRUE	reported	iblQJo	35287	0.0245871	889.424
UNC5B	rs60127485	10	71312789	C	G	0.0361	-0.33	1	2.51189e-45	0.023356	15394_79	TRUE	reported	ApW4V9	35287	0.00562557	199.621
GSTM1	rs398145	1	109702371	A	G	0.1705	0.24	0.98	2.51189e-51	0.0159246	15395_15	TRUE	reported	SVwF3q	35287	0.00639564	227.123
GSTM1	rs148490733	1	109699212	A	G	0.2201	0.28	0.98	1.62181e-24	0.0273986	15395_15	TRUE	reported	SVwF3q	35287	0.00295094	104.432
GFER	rs3743846	16	2000345	G	A	0.2039	-0.07	1	4.46684e-11	0.0106259	15398_2	TRUE	reported	PTQyca	35287	0.00122834	43.3954
LDHA	rs111294128	11	18390175	G	A	0.0275	-0.25	1	1.94984e-23	0.0250612	15414_316	TRUE	reported	p7bQKg	35287	0.00281214	99.5063
SERPINB5	rs7244879	18	63484141	A	G	0.3722	-0.14	1	4.57088e-63	0.00835186	15417_3	TRUE	reported	4Yj4zb	35287	0.00790006	280.973
LOXL3	rs17010021	2	74534412	A	T	0.059	-0.22	1	6.91831e-37	0.0173396	15427_35	TRUE	reported	Bwupw9	35287	0.00454124	160.969
PNP	rs1049564	14	20472447	A	G	0.1652	-0.17	1	1.12202e-55	0.010815	15435_4	TRUE	reported	U1Oz4J	35287	0.00695346	247.071
PCSK2	rs6044699	20	17249972	A	G	0.4986	0.08	1	1.31826e-24	0.00781283	15440_57	TRUE	reported	LkcNyE	35287	0.00296251	104.843
GM2A	rs72794132	5	151239432	T	C	0.1638	0.32	1	3.46737e-184	0.0110563	15441_6	TRUE	reported	lFJIPl	35287	0.0231886	837.632
SERPINB4	rs12953909	18	63655746	T	C	0.024	0.78	1	1e-200	0.0254354	15444_45	TRUE	reported	erzCbP	35287	0.0259582	940.345
SORD	rs72722045	15	44966007	T	A	0.1585	0.3	1	7.94328e-153	0.0113924	15447_45	TRUE	reported	AoCGVd	35287	0.019273	693.411
TIMD4	rs4704826	5	156965071	C	A	0.3579	0.24	1	1.04713e-168	0.00866883	15449_33	TRUE	reported	zeWyJk	35287	0.0212595	766.437
NT5E	rs9444349	6	85502308	T	C	0.2915	0.21	1	3.38844e-121	0.00897056	15452_5	TRUE	reported	dRkuNU	35287	0.015293	547.992
CD8A	rs3020726	2	86789383	G	A	0.1957	0.4	1	1e-200	0.0103984	15462_28	TRUE	reported	niqyDa	35287	0.0402467	1479.66
COL9A1	rs6923114	6	70237113	G	T	0.3349	0.07	1	2.51189e-19	0.00778794	15466_30	TRUE	reported	55cxs1	35287	0.00228425	80.7841
CFHR1	rs1963605	1	196853038	C	A	0.2331	-0.13	1	1.04713e-47	0.00895934	15468_14	TRUE	reported	qTGy7S	35287	0.00593112	210.528
HEXB	rs13164140	5	74734513	A	G	0.2706	0.27	1	7.94328e-197	0.00902096	15470_11	TRUE	reported	cqrkOv	35287	0.0247582	895.772
PNLIPRP2	rs7910135	10	116638535	C	A	0.4726	-1.01	1	1e-200	0.026256	15471_29	TRUE	reported	vfq8r6	35287	0.0402467	1479.66
LRP11	rs9479810	6	149751359	T	C	0.3376	0.57	1	1e-200	0.0148177	15472_16	TRUE	reported	aHX94s	35287	0.0402467	1479.66
PLTP	rs111602331	20	45928835	C	T	0.2189	-0.54	1	1e-200	0.0140379	15475_4	TRUE	reported	J7eJ9T	35287	0.0402467	1479.66
REG3G	rs430601	2	79016371	A	T	0.3302	-0.34	1	1e-200	0.00905225	15476_6	TRUE	reported	HhxtaK	35287	0.038442	1410.65
VNN2	rs33980664	6	132752705	T	C	0.033	-0.82	1	1e-200	0.0232432	15480_2	TRUE	reported	llzERr	35287	0.0340695	1244.54
VNN2	rs143098434	6	133138760	T	C	0.0096	-0.33	1	6.60693e-16	0.0408539	15480_2	TRUE	reported	llzERr	35287	0.00184563	65.2435
CAMP	rs55771110	3	47305227	A	G	0.1494	0.11	1	1.31826e-21	0.0115204	15481_45	TRUE	reported	QcLkL6	35287	0.00257702	91.1651
AGRN	rs4970394	1	1027511	C	T	0.4588	-0.24	1	2.88403e-178	0.0084304	15483_377	TRUE	reported	0ha9DF	35287	0.0224517	810.404
AOC1	rs4725938	7	150763916	A	G	0.3857	0.3	1	1e-200	0.00779881	15486_126	TRUE	reported	pFabuc	35287	0.0402467	1479.66
AOC1	rs10452848	7	150826456	G	A	0.4952	0.76	1	1e-200	0.019757	15486_126	TRUE	reported	pFabuc	35287	0.0402467	1479.66
FGFBP1	rs9968276	4	15947928	A	G	0.1861	-0.06	1	1.31826e-09	0.00989257	15494_11	TRUE	reported	2RcUvE	35287	0.0010414	36.784
FOLR3	rs7925545	11	72134495	G	A	0.0571	0.39	1	2.34423e-16	0.0475435	15495_9	TRUE	reported	YPjWYk	35287	0.00190329	67.2857
ATRN	rs709016	20	3598522	T	C	0.0692	-0.46	1	2.34423e-186	0.0157996	15499_11	TRUE	reported	xGoExa	35287	0.0234584	847.613
LEFTY2	rs360058	1	225889219	T	G	0.3981	-0.18	1	9.77237e-102	0.00840549	15503_15	TRUE	reported	tBjCnv	35287	0.0128291	458.558
LEFTY2	rs360059	1	225889432	A	G	0.3981	-0.71	1	1e-200	0.0184572	15503_20	TRUE	reported	O22uUy	35287	0.0402467	1479.66
LRP12	rs6993770	8	105569300	T	A	0.2245	-0.06	1	5.12861e-10	0.00965388	15506_34	TRUE	reported	uTqP3m	35287	0.00109347	38.6255
NAGLU	rs112629880	17	42463743	T	C	0.0365	1.32	1	1e-200	0.0343148	15509_2	TRUE	reported	Soqwvi	35287	0.0402467	1479.66
NPTXR	rs12628473	22	38844712	G	A	0.0149	1.55	1	1e-200	0.0402939	15511_37	TRUE	reported	0RgCm6	35287	0.0402467	1479.66
PRSS8	rs55667375	16	31144137	T	C	0.2822	0.07	1	7.58578e-14	0.00936165	15513_108	TRUE	reported	BnYerg	35287	0.00158194	55.907
BCHE	rs150539161	3	165720075	A	G	0.0048	-0.38	1	2.04174e-12	0.0540417	15514_26	TRUE	reported	fPmmKn	35287	0.00139922	49.4406
SAA1	rs10430893	11	18259448	T	C	0.0694	-0.75	1	1e-200	0.019497	15515_2	TRUE	reported	CXGTyO	35287	0.0402467	1479.66
SAA1	rs10766463	11	18230746	G	A	0.4535	0.07	1	7.24436e-18	0.00812916	15515_2	TRUE	reported	CXGTyO	35287	0.0020969	74.1446
SAA4	rs7103794	11	18226856	A	G	0.4585	0.43	1	1e-200	0.0111783	15516_12	TRUE	reported	5opah9	35287	0.0402467	1479.66
SAA4	rs10430893	11	18259448	T	C	0.0694	-0.49	1	8.31764e-196	0.0164144	15516_12	TRUE	reported	5opah9	35287	0.0246317	891.08
CLSTN1	rs150943878	1	9744257	T	C	0.0085	2.36	1	1e-200	0.0613506	15521_4	TRUE	reported	e7ILE1	35287	0.0402467	1479.66
CLSTN1	rs114513597	1	9769606	A	G	0.0215	-0.48	1	6.91831e-68	0.0275702	15521_4	TRUE	reported	e7ILE1	35287	0.00851672	303.094
CLSTN1	rs137867888	1	9823391	C	G	0.0196	0.19	1	2.23872e-11	0.0284025	15521_4	TRUE	reported	e7ILE1	35287	0.00126656	44.7474
GLIPR2	rs4878643	9	36153440	C	G	0.2907	-0.28	1	1e-200	0.00916119	15522_2	TRUE	reported	EXbgYT	35287	0.02579	934.089
ALAD	rs1800435	9	113391611	G	C	0.0868	-0.42	1	1.12202e-179	0.0146945	15523_9	TRUE	reported	lICeaq	35287	0.0226273	816.889
ADH1C	rs283415	4	99349450	T	C	0.4861	0.13	1	2.51189e-55	0.00829728	15525_294	TRUE	reported	cXXjwI	35287	0.00690859	245.466
GSS	rs734111	20	34945933	A	C	0.4135	-0.22	1	7.58578e-16	0.0272929	15526_33	TRUE	reported	WCKqaf	35287	0.00183794	64.9712
DLD	rs145670503	7	107915609	A	G	0.0028	-0.52	1	3.16228e-12	0.0746021	15527_90	TRUE	reported	vFhD4q	35287	0.00137497	48.5826
CSRP1	rs7527761	1	201491124	C	T	0.3174	-0.1	1	1.14815e-27	0.00917402	15529_33	TRUE	reported	9JvAy0	35287	0.00335588	118.811
EPHB4	rs314366	7	100818887	G	A	0.4914	-0.11	1	7.24436e-42	0.00811415	15530_33	TRUE	reported	0kLIXg	35287	0.00518118	183.77
MSR1	rs41341748	8	16155085	A	G	0.0057	-1.65	1	6.0256e-198	0.0549703	15533_97	TRUE	reported	RqtIaH	35287	0.0248971	900.923
MSR1	rs17583220	8	16556987	C	T	0.3937	-0.12	1	9.77237e-45	0.00855119	15533_97	TRUE	reported	RqtIaH	35287	0.00554981	196.918
PRSS27	rs71386687	16	2717893	T	G	0.0939	0.31	1	8.12831e-108	0.0140543	15535_3	TRUE	reported	utmYx9	35287	0.0136001	486.497
SLITRK1	rs2876803	13	83794650	A	T	0.1531	0.08	1	7.4131e-14	0.0106947	15539_15	TRUE	reported	V1io1P	35287	0.00158321	55.9523
VIM	rs796667	10	16904820	G	T	0.4296	0.08	1	3.01995e-21	0.00845484	15540_6	TRUE	reported	ANbYCH	35287	0.00253078	89.5251
CKMT1A	rs199979657	15	43919441	A	G	0.0094	-0.25	1	5.12861e-10	0.0402245	15542_19	TRUE	reported	6pdhIJ	35287	0.00109347	38.6255
KLK14	rs117229324	19	51082721	T	C	0.0258	-0.59	1	1.90546e-103	0.0273183	15544_25	TRUE	reported	kTpgoy	35287	0.0130461	466.416
KLK14	rs2691271	19	51092303	G	C	0.2183	-0.19	1	7.07946e-46	0.0133633	15544_25	TRUE	reported	kTpgoy	35287	0.00569619	202.142
KLK14	rs3760739	19	51035305	T	G	0.3502	-0.06	1	7.76247e-11	0.00922349	15544_25	TRUE	reported	kTpgoy	35287	0.00119778	42.3144
AMY2B	rs77729677	1	103566260	G	A	0.0462	0.74	1	1e-200	0.0193751	15556_49	TRUE	reported	Z8LugI	35287	0.039698	1458.65
AMY2B	rs140942684	1	103186127	T	G	0.0069	-0.35	1	2.81838e-14	0.0460139	15556_49	TRUE	reported	Z8LugI	35287	0.00163694	57.854
ENPEP	rs11735606	4	110517862	G	C	0.2888	0.4	1	1e-200	0.0103984	15558_63	TRUE	reported	U0gaY6	35287	0.0402467	1479.66
ANTXR2	rs7674623	4	79873527	T	C	0.2132	0.22	1	1.31826e-100	0.010332	15559_5	TRUE	reported	sWtDCB	35287	0.0126857	453.366
TCN2	rs1801198	22	30615623	G	C	0.4099	1.24	1	1e-200	0.0322351	15560_52	TRUE	reported	aOH3sv	35287	0.0402467	1479.66
MUC16	rs61742668	19	8882342	A	G	0.0974	-0.26	1	9.33254e-76	0.0141162	15565_102	TRUE	reported	5B4kaj	35287	0.00952224	339.223
CNN1	rs34912772	19	11566330	C	T	0.4613	-0.06	1	4.36516e-14	0.00794742	15566_10	TRUE	reported	dJIaLY	35287	0.00161263	56.9936
CR2	rs61240730	1	207450585	C	T	0.1419	-0.25	1	3.01995e-94	0.0121387	15570_99	TRUE	reported	y8SMyK	35287	0.0118778	424.145
NCAN	rs2228603	19	19219115	T	C	0.074	-0.33	1	6.45654e-94	0.0160517	15573_110	TRUE	reported	V6mZLL	35287	0.0118358	422.629
RNASE3	rs147307766	14	20917832	T	C	0.0351	0.76	1	1e-200	0.0222554	15576_158	TRUE	reported	YYwmVd	35287	0.0319906	1166.09
ENPP6	rs78293932	4	184217948	T	C	0.0271	0.17	1	3.71535e-12	0.0244689	15579_26	TRUE	reported	VCfWij	35287	0.00136604	48.2665
FCN1	rs11103571	9	134905553	A	G	0.2458	0.3	1	1e-200	0.00949614	15582_25	TRUE	reported	3PtrDr	35287	0.0275056	997.985
FCRLB	rs61801180	1	161718974	C	G	0.1023	0.59	1	1e-200	0.0153377	15583_18	TRUE	reported	1CAPAW	35287	0.0402467	1479.66
CFHR2	rs114645367	1	196747868	A	G	0.025	-1.47	1	1e-200	0.0382142	15584_9	TRUE	reported	3fOBfp	35287	0.0402467	1479.66
CFHR2	rs41310132	1	196959058	G	A	0.0156	-1.44	1	1e-200	0.0374343	15584_9	TRUE	reported	3fOBfp	35287	0.0402467	1479.66
FBLN5	rs2430349	14	91882631	A	G	0.2672	0.08	1	7.07946e-20	0.00876575	15585_304	TRUE	reported	5SdsLa	35287	0.00235485	83.287
FOLR2	rs74603010	11	72215198	G	A	0.0211	0.25	1	2.75423e-19	0.0278455	15587_20	TRUE	reported	DFOODg	35287	0.00227911	80.6021
GC	rs2139646	4	71905686	A	G	0.3622	0.06	1	9.77237e-13	0.00841081	15589_1	TRUE	reported	AYsm2U	35287	0.00144008	50.8864
HTRA1	rs61871680	10	122310940	A	G	0.1954	0.11	1	7.07946e-26	0.0104575	15594_47	TRUE	reported	yzVKZA	35287	0.00312576	110.638
HEXIM1	rs4792858	17	45167333	C	A	0.3038	0.09	1	1.77828e-23	0.00901379	15596_7	TRUE	reported	bdPH1P	35287	0.00281728	99.6887
IL6R	rs12126142	1	154452980	A	G	0.4148	1.01	1	1e-200	0.026256	15602_43	TRUE	reported	ltMBqL	35287	0.0402467	1479.66
ITGA2	rs181769	5	52981625	C	A	0.3151	0.09	1	1.47911e-28	0.00811889	15603_20	TRUE	reported	cMlWbM	35287	0.00347031	122.876
MAPK9	rs3763131	5	180307312	C	T	0.2005	0.18	1	1.12202e-75	0.00977807	15604_18	TRUE	reported	tpPmmy	35287	0.00951203	338.855
PKLR	rs115736167	1	155296818	G	C	0.0159	-0.21	1	1.12202e-09	0.0344771	15607_56	TRUE	reported	Jh3BBF	35287	0.00105029	37.0983
LAP3	rs13147018	4	17601722	G	A	0.1563	-0.07	1	2.0893e-10	0.0110156	15610_72	TRUE	reported	62FO7H	35287	0.00114306	40.379
PNLIP	rs113558089	10	116568887	T	C	0.0082	-0.4	1	1.23027e-19	0.044119	15613_16	TRUE	reported	TDj909	35287	0.00232404	82.1947
LILRA2	rs141795960	19	54572099	C	T	0.0659	0.8	1	1e-200	0.0226625	15614_168	TRUE	reported	Bemwtq	35287	0.0341096	1246.06
LILRA2	rs12972210	19	54626202	A	G	0.0468	0.4	1	2.51189e-36	0.0317806	15614_168	TRUE	reported	Bemwtq	35287	0.00446926	158.406
LILRA2	rs79346487	19	54572919	A	G	0.0216	0.18	1	3.0903e-12	0.0258118	15614_168	TRUE	reported	Bemwtq	35287	0.00137624	48.6277
LILRB3	rs3745410	19	54217027	G	A	0.0662	1.64	1	1e-200	0.0426335	15615_8	TRUE	reported	776uYo	35287	0.0402467	1479.66
LILRB3	rs79016353	19	54247294	A	G	0.0634	0.24	1	1.7378e-50	0.0160614	15615_8	TRUE	reported	776uYo	35287	0.00628788	223.272
XCL2	rs4501820	1	168542083	T	C	0.2046	0.07	1	3.16228e-14	0.00922084	15617_8	TRUE	reported	TG27nM	35287	0.00163054	57.6276
NLGN1	rs557382	3	173395769	G	T	0.2958	0.13	1	2.51189e-49	0.00880539	15620_4	TRUE	reported	kYoSUj	35287	0.00613904	217.954
HSPG2	rs2229475	1	21855402	T	C	0.0606	0.51	1	2.29087e-191	0.0172836	15626_223	TRUE	reported	gKDXQA	35287	0.0240808	870.657
RBP4	rs10882283	10	93601207	C	A	0.3575	-0.08	1	2.29087e-22	0.0082237	15633_6	TRUE	reported	wHwIF8	35287	0.00267466	94.6283
SMOC2	rs56296467	6	168463127	C	T	0.2612	-0.31	1	1e-200	0.00928437	15635_4	TRUE	reported	6D0ryV	35287	0.0306264	1114.79
SORCS1	rs2210969	10	107273264	G	A	0.4334	0.06	1	5.01187e-15	0.00766615	15636_49	TRUE	reported	NImPyQ	35287	0.00173293	61.2524
TAGLN	rs11826038	11	116964682	G	A	0.0219	0.2	1	8.51138e-13	0.0279616	15640_54	TRUE	reported	xIwThG	35287	0.00144774	51.1576
BTD	rs13078881	3	15645186	C	G	0.0288	-1.36	1	1e-200	0.0353546	15644_1	TRUE	reported	oVyoKI	35287	0.0402467	1479.66
BTD	rs35034250	3	15645027	T	C	0.0351	-0.7	1	1e-200	0.0214153	15644_1	TRUE	reported	oVyoKI	35287	0.0293885	1068.37
COL10A1	rs9488842	6	116123005	C	A	0.2672	-0.25	1	3.89045e-180	0.00873543	15653_9	TRUE	reported	k8YMoh	35287	0.0226846	819.005
INHBC	rs12423654	12	57444367	T	C	0.4645	-0.06	1	6.76083e-13	0.00835168	15686_49	TRUE	reported	ryPh00	35287	0.00146051	51.6096
FLT4	rs34221241	5	180630293	C	T	0.1351	-0.19	1	3.54813e-58	0.0118162	16035_8	TRUE	reported	QZ67wu	35287	0.00727384	258.538
CFHR5	rs6695321	1	196706731	G	A	0.403	-0.25	1	1e-200	0.00794999	16055_3	TRUE	reported	Bar3dp	35287	0.0272602	988.83
IGF2R	rs3777399	6	160092761	A	G	0.1078	0.59	1	1e-200	0.0153377	16057_6	TRUE	reported	TnPoRr	35287	0.0402467	1479.66
NID2	rs2516600	14	52021048	T	C	0.4222	-0.49	1	1e-200	0.0127381	16060_99	TRUE	reported	XGAK1j	35287	0.0402467	1479.66
WIF1	rs466104	12	64937575	C	T	0.4349	-0.06	1	5.62341e-13	0.00832257	16070_7	TRUE	reported	0bCNbl	35287	0.00147073	51.9713
GRAP2	rs148328786	22	39946989	G	A	0.0481	0.15	1	1.14815e-15	0.0187269	16074_12	TRUE	reported	OSiuI4	35287	0.00181488	64.1546
TEC	rs58762758	4	48215229	G	A	0.4926	0.11	1	4.46684e-41	0.00819522	16079_2	TRUE	reported	uSJyzZ	35287	0.00507969	180.152
EPHA4	rs9758	2	221418280	T	A	0.4352	0.11	1	4.36516e-41	0.00819418	16288_17	TRUE	reported	HucQnQ	35287	0.00508098	180.198
TREM2	rs143332484	6	41161469	T	C	0.0087	-1.44	1	1e-200	0.0420257	16300_4	TRUE	reported	iPsQAP	35287	0.0322007	1174.01
TREM2	rs3997700	6	41251889	A	G	0.4574	-0.06	1	3.63078e-15	0.00762674	16300_4	TRUE	reported	iPsQAP	35287	0.00175085	61.8871
BPIFA2	rs3818222	20	33225117	G	A	0.4925	0.08	1	6.91831e-21	0.00853334	16302_11	TRUE	reported	dBbHxg	35287	0.00248454	87.8854
LGR4	rs7937312	11	27334555	A	C	0.0119	0.35	1	1.04713e-20	0.0375087	16304_6	TRUE	reported	NSWQ6m	35287	0.00246143	87.0657
UNC5D	rs2405810	8	35261107	C	T	0.4744	-0.1	1	4.67735e-34	0.00821917	16307_22	TRUE	reported	ZGBZlz	35287	0.00417745	148.02
ACVRL1	rs2277382	12	51912437	T	C	0.0903	0.32	1	4.57088e-115	0.014035	16318_12	TRUE	reported	tYRLzL	35287	0.0145181	519.817
PACAP	rs775406677	5	139002308	A	T	0.0004	-1.95	0.99	3.54813e-18	0.224333	16322_10	TRUE	reported	8Z2Avi	35287	0.00213667	75.5538
TLR1	rs5743618	4	38797027	A	C	0.3482	0.13	1	2.0893e-53	0.00845023	16324_38	TRUE	reported	W7ILbw	35287	0.00666242	236.66
MYOC	rs7547721	1	171648625	A	G	0.0852	-0.49	1	1e-200	0.0148476	16558_2	TRUE	reported	fKhsvM	35287	0.029941	1089.07
NUDT2	rs10814104	9	34360289	T	C	0.2089	-0.3	1	1e-200	0.00974881	16583_8	TRUE	reported	jPGA0h	35287	0.026135	946.923
FAIM	rs641320	3	138629115	A	G	0.0884	-0.56	1	1e-200	0.0145578	16594_44	TRUE	reported	UWgJqR	35287	0.0402467	1479.66
GLRX3	rs12248841	10	130146988	C	T	0.4182	-0.08	1	1.31826e-21	0.00837844	16596_25	TRUE	reported	jBhjMu	35287	0.00257702	91.1651
C1QTNF9	rs11840418	13	24359488	T	C	0.2944	-0.21	1	3.46737e-128	0.0087186	16605_2	TRUE	reported	w10Y7j	35287	0.0161752	580.124
AKR1B1	rs75627053	7	134468104	T	C	0.012	0.3	1	8.31764e-16	0.0372697	16606_85	TRUE	reported	LrbP57	35287	0.00183282	64.7897
AKR1B1	rs2229542	7	134450869	C	T	0.017	-0.2	1	9.77237e-11	0.0309098	16606_85	TRUE	reported	LrbP57	35287	0.00118505	41.8641
GSN	rs10985196	9	121270766	A	C	0.2054	-0.07	1	1.1749e-12	0.00984766	16607_78	TRUE	reported	4URcg7	35287	0.00142986	50.5249
KIRREL2	rs619833	19	35853604	A	G	0.0424	-0.26	1	9.77237e-37	0.0205361	16609_106	TRUE	reported	n4J33i	35287	0.00452196	160.282
LRP10	rs117221168	14	22937095	A	G	0.0475	0.19	1	3.98107e-24	0.0187523	16610_13	TRUE	reported	yUnnOT	35287	0.00290082	102.653
CDH17	rs7833351	8	94169950	G	A	0.3118	0.27	1	1e-200	0.00868453	16613_3	TRUE	reported	p394sU	35287	0.0266615	966.519
RSPO1	rs36043533	1	37613845	G	T	0.0414	0.44	1	1.54882e-102	0.0204649	16614_27	TRUE	reported	qCR58R	35287	0.0129306	462.234
ENO3	rs238238	17	4953081	A	G	0.3307	0.33	1	1e-200	0.00857869	16616_137	TRUE	reported	r0oqEP	35287	0.0402467	1479.66
LY75	rs62175229	2	159821048	C	T	0.4491	-0.34	1	1e-200	0.00934961	16620_26	TRUE	reported	5V0XAn	35287	0.0361225	1322.35
APOA1BP	rs10796961	1	156586529	G	A	0.0194	-0.54	1	1.8197e-79	0.0286088	16621_77	TRUE	reported	Yx2cgF	35287	0.00999566	356.258
NPPB	rs198389	1	11859214	G	A	0.3997	0.09	1	2.18776e-29	0.00799643	16751_15	TRUE	reported	x4y7e5	35287	0.00357702	126.668
COL6A2	rs35548026	21	46132295	A	G	0.0933	-0.39	1	2.45471e-172	0.0139359	16753_46	TRUE	reported	L0renc	35287	0.0217126	783.131
COL6A2	rs148337125	21	46132608	G	T	0.0473	0.32	1	2.88403e-63	0.0190589	16753_46	TRUE	reported	L0renc	35287	0.00792566	281.891
COL6A2	rs35881321	21	46112542	A	G	0.0208	0.36	0.99	6.30957e-37	0.0283578	16753_46	TRUE	reported	L0renc	35287	0.00454638	161.152
HDGF	rs11264535	1	156752632	C	G	0.2921	-0.08	1	3.89045e-18	0.00921452	16758_96	TRUE	reported	4OyBFH	35287	0.00213154	75.372
LECT2	rs62623707	5	135952943	G	A	0.0555	-1.39	1	1e-200	0.0361345	16763_11	TRUE	reported	8uBvgs	35287	0.0402467	1479.66
REG1B	rs76841471	2	79103043	G	T	0.0685	0.53	1	1e-200	0.0163886	16770_3	TRUE	reported	nB5Nv1	35287	0.028785	1045.78
SCUBE3	rs3800403	6	35170473	A	G	0.138	-0.27	1	4.0738e-122	0.0114893	16773_29	TRUE	reported	t1CcEG	35287	0.0154091	552.221
ENGASE	rs56107536	17	79074958	A	C	0.1368	0.61	1	1e-200	0.0158576	16781_2	TRUE	reported	F2RLoN	35287	0.0402467	1479.66
DEFA5	rs7839771	8	7055504	T	C	0.0177	-0.3	1	1.28825e-20	0.0322263	16785_45	TRUE	reported	57mBtI	35287	0.00244987	86.6559
SIGLEC5	rs73050865	19	51612691	G	C	0.0239	-1.18	1	1e-200	0.0306753	16792_4	TRUE	reported	Aq3rgF	35287	0.0402467	1479.66
SIGLEC5	rs118005510	19	51638568	A	G	0.0084	0.98	0.98	2.69153e-132	0.04004	16792_4	TRUE	reported	Aq3rgF	35287	0.0166932	599.018
SIGLEC5	rs10408866	19	51668879	T	C	0.1696	0.2	1	3.16228e-75	0.0108978	16792_4	TRUE	reported	Aq3rgF	35287	0.00945458	336.789
PDE5A	rs56905341	4	119655663	C	T	0.1988	-0.15	1	2.13796e-41	0.0111301	16805_5	TRUE	reported	sraR7n	35287	0.0051208	181.618
NME4	rs5841	16	400309	T	C	0.425	-0.1	1	1.62181e-20	0.0107704	16809_1	TRUE	reported	EHB2gH	35287	0.00243703	86.2006
CDCP1	rs2276862	3	45146293	G	C	0.1742	-0.29	1	4.46684e-166	0.0105585	16818_200	TRUE	reported	CHshmv	35287	0.0209311	754.342
CDCP1	rs62242502	3	45068106	G	C	0.1287	0.11	1	2.69153e-18	0.0126093	16818_200	TRUE	reported	CHshmv	35287	0.00215206	76.0994
APOL3	rs132631	22	36146146	A	C	0.1707	-1	1	1e-200	0.025996	16823_75	TRUE	reported	Q4wbiN	35287	0.0402467	1479.66
ATXN3	rs2273185	14	91993754	A	C	0.3681	-0.24	1	3.31131e-192	0.00811547	16825_20	TRUE	reported	ALrLYW	35287	0.0241851	874.521
COL6A1	rs1053312	21	46003475	A	G	0.3526	-1.23	1	1e-200	0.0319751	16828_8	TRUE	reported	6DUgCO	35287	0.0402467	1479.66
COL6A1	rs62215496	21	45982420	T	C	0.1779	-0.07	1	1.34896e-13	0.00945785	16828_8	TRUE	reported	6DUgCO	35287	0.00154997	54.7756
CFHR3	rs10922098	1	196695521	C	T	0.4001	0.11	1	1.1749e-41	0.00813546	16836_1	TRUE	reported	aAqBE7	35287	0.00515421	182.808
SCO2	rs74479613	22	50525476	T	C	0.0887	-0.16	1	8.70964e-31	0.0138699	16851_50	TRUE	reported	I99Rc3	35287	0.00375703	133.067
NRK1	rs11144225	9	75092384	T	A	0.3712	-0.16	1	2.88403e-79	0.00848762	16853_5	TRUE	reported	6LCLW2	35287	0.00997015	355.34
MAPRE2	rs3786314	18	35140225	G	A	0.4566	-0.15	1	1.20226e-73	0.00826282	16856_79	TRUE	reported	ACfxyJ	35287	0.00925282	329.535
GSTZ1	rs7975	14	77326864	A	G	0.3128	1.15	1	1e-200	0.0298954	16872_248	TRUE	reported	lQ1WI6	35287	0.0402467	1479.66
PHPT1	rs4880150	9	136875889	C	T	0.2584	0.21	1	1.25893e-115	0.00918775	16882_27	TRUE	reported	3gcQe3	35287	0.0145889	522.391
ADAMTSL1	rs702208	9	18639745	G	A	0.0468	0.55	1	1.44544e-173	0.0195826	16890_37	TRUE	reported	evBzSG	35287	0.021866	788.788
ADAMTSL1	rs35264941	9	18626299	C	G	0.0197	-0.68	1	8.91251e-120	0.0292221	16890_37	TRUE	reported	evBzSG	35287	0.0151136	541.465
ADAMTSL1	rs1755286	9	17960184	C	T	0.3872	-0.05	1	8.12831e-10	0.00814014	16890_37	TRUE	reported	evBzSG	35287	0.00106806	37.727
ENPP2	rs1433948	8	119694004	C	A	0.4227	-0.11	1	9.54993e-37	0.00868712	16892_23	TRUE	reported	EhSLDH	35287	0.00452325	160.328
MDGA1	rs9349050	6	37695848	T	C	0.4736	1.06	1	1e-200	0.0275558	16900_29	TRUE	reported	Yo9dg6	35287	0.0402467	1479.66
OMG	rs12449302	17	31084555	C	T	0.1654	-0.12	1	1.62181e-27	0.0110407	16908_5	TRUE	reported	hhleks	35287	0.00333659	118.126
RNASET2	rs3756838	6	166957763	A	G	0.1938	0.3	1	4.89779e-196	0.0100437	16913_8	TRUE	reported	PuuFt3	35287	0.0246603	892.138
CD14	rs5744454	5	140633982	G	T	0.3075	-0.24	1	3.54813e-161	0.00887157	16914_104	TRUE	reported	Ci7NSS	35287	0.0203185	731.808
SEMA4A	rs7695	1	156177535	C	T	0.3764	0.17	1	8.31764e-82	0.00887363	16915_153	TRUE	reported	lRVI18	35287	0.0102941	367.004
SLITRK6	rs9547175	13	85342038	T	C	0.2146	-0.2	1	1.23027e-98	0.00948795	16916_19	TRUE	reported	8SKDMC	35287	0.0124356	444.314
TLR3	rs3775296	4	186076613	A	C	0.1961	-0.5	1	1e-200	0.012998	16918_198	TRUE	reported	FCBstz	35287	0.0402467	1479.66
DBI	rs62157028	2	119387010	C	T	0.264	0.08	1	1.38038e-16	0.0096777	16919_1	TRUE	reported	EdskFu	35287	0.00193277	68.3299
GSTA1	rs2608631	6	52761471	G	A	0.3333	-0.37	1	1e-200	0.00961853	17138_8	TRUE	reported	Em31zj	35287	0.0402467	1479.66
PDGFD	rs7950273	11	104160870	G	C	0.3013	-0.35	1	1e-200	0.00909861	17140_57	TRUE	reported	91RM9B	35287	0.0402467	1479.66
PDGFD	rs1532673	11	104139237	G	T	0.3666	0.07	1	1.44544e-16	0.00847362	17140_57	TRUE	reported	91RM9B	35287	0.00193021	68.2391
HSPE1	rs768477167	2	197503236	G	A	0.0005	-0.96	0.99	9.77237e-10	0.15704	17150_8	TRUE	reported	uCFGOE	35287	0.0010579	37.3677
IRF3	rs10415576	19	49661133	C	T	0.3847	-0.07	1	8.51138e-18	0.00814666	17151_84	TRUE	reported	WJiznM	35287	0.00208792	73.8265
KIR2DL3	rs34167846	19	54756064	T	A	0.2757	0.46	1	1e-200	0.0119582	17153_46	TRUE	reported	qMhmcx	35287	0.0402467	1479.66
DCLK1	rs1926318	13	36070005	T	C	0.2111	0.22	1	6.76083e-108	0.00997025	17156_72	TRUE	reported	eySldP	35287	0.0136103	486.865
DDOST	rs818194	1	20605335	A	T	0.2268	-0.06	1	3.98107e-11	0.00908433	17161_1	TRUE	reported	zDuTSQ	35287	0.00123471	43.6207
ANXA4	rs17037076	2	69806517	A	G	0.2209	-0.29	1	2.69153e-200	0.00960399	17164_15	TRUE	reported	PoJwG0	35287	0.0251883	911.733
CALCB	rs10766205	11	15070774	G	A	0.2753	-0.25	1	6.60693e-179	0.00876576	17170_15	TRUE	reported	hx1ydy	35287	0.0225314	813.348
BAG1	rs201889975	9	33261124	G	A	0.0007	-1.01	0.98	8.31764e-11	0.15551	17195_43	TRUE	reported	uESqq4	35287	0.00119396	42.1793
TCL1A	rs78986913	14	95696081	A	G	0.0414	-0.45	1	3.31131e-107	0.0204604	17210_2	TRUE	reported	AuO99I	35287	0.0135228	483.694
OGN	rs9299404	9	92408056	A	G	0.4126	0.39	1	1e-200	0.0101385	17224_12	TRUE	reported	xzgXch	35287	0.0402467	1479.66
LCP1	rs7990889	13	46117262	G	C	0.2809	-0.13	1	1.1749e-45	0.00916619	17231_1	TRUE	reported	YytFzB	35287	0.00566795	201.133
GUK1	rs61825157	1	228111751	T	C	0.0672	0.36	1	2.5704e-108	0.0162827	17325_10	TRUE	reported	HZENTC	35287	0.0136635	488.795
CNPY3	rs9471969	6	42938646	T	G	0.2771	-0.14	1	2.0893e-54	0.00901333	17327_3	TRUE	reported	4JEwYu	35287	0.00679065	241.246
BDH2	rs2711897	4	103102410	T	C	0.387	0.2	1	5.24807e-138	0.00799805	17329_2	TRUE	reported	CjFxGU	35287	0.017412	625.269
KREMEN1	rs2205771	22	29098605	A	G	0.1746	0.21	1	1.25893e-83	0.0108388	17331_138	TRUE	reported	lawvzA	35287	0.010526	375.363
ADPRHL2	rs766063732	1	36025106	C	A	0.0056	-1.36	1	5.49541e-142	0.053608	17332_3	TRUE	reported	SoFtyj	35287	0.0179124	643.568
ACADM	rs77931234	1	75761161	G	A	0.0019	-0.56	1	5.62341e-10	0.0903133	17333_20	TRUE	reported	LPQP5T	35287	0.00108839	38.4458
ACAT2	rs25683	6	159775311	A	G	0.43	0.27	1	1e-200	0.00823417	17341_89	TRUE	reported	Pr6Js8	35287	0.0295691	1075.13
SNPH	rs1048621	20	1312402	A	G	0.2525	-0.07	1	3.23594e-15	0.00888161	17343_6	TRUE	reported	ljsMjr	35287	0.00175725	62.1138
ZADH2	rs9240	18	75198732	C	T	0.428	-0.09	1	1.20226e-31	0.00768905	17345_12	TRUE	reported	GkIcV0	35287	0.0038676	136.998
SEPSECS	rs6448333	4	25115419	T	C	0.0366	-0.16	1	4.67735e-14	0.0212184	17357_33	TRUE	reported	X2z347	35287	0.00160879	56.8578
AKR1C3	rs7903755	10	5111103	A	G	0.3306	0.14	1	1.44544e-55	0.00891557	17377_1	TRUE	reported	Sdk2Vo	35287	0.00693936	246.566
STARD5	rs11634869	15	81274272	T	A	0.2487	-0.21	1	1.99526e-116	0.00915559	17383_4	TRUE	reported	Yg9PSn	35287	0.0146901	526.068
STARD5	rs4392019	15	81324218	T	C	0.0138	0.71	1	2.04174e-97	0.0338967	17383_4	TRUE	reported	Yg9PSn	35287	0.0122806	438.709
PFKM	rs4760682	12	48118502	C	A	0.1931	-0.2	1	6.30957e-90	0.0099464	17384_110	TRUE	reported	Y1nujd	35287	0.0113283	404.3
ADH1A	rs77326813	4	99185386	T	C	0.0107	-0.6	1	4.2658e-52	0.0395056	17396_23	TRUE	reported	ObsLVQ	35287	0.00649441	230.653
HMOX1	rs75689278	22	35376664	G	A	0.0375	-0.14	1	4.57088e-10	0.0224605	17398_55	TRUE	reported	hQpn8z	35287	0.00109983	38.8502
ACADSB	rs7913063	10	123039167	T	A	0.0932	0.17	1	4.2658e-36	0.0135519	17403_14	TRUE	reported	Q0q4J4	35287	0.0044397	157.353
CETN3	rs4873	5	90407824	G	C	0.289	-0.08	1	2.13796e-19	0.00888301	17410_5	TRUE	reported	wn6djK	35287	0.00229323	81.1026
TES	rs143664050	7	116211123	A	G	0.0136	-0.28	1	1.94984e-15	0.0352445	17419_17	TRUE	reported	PUMnBj	35287	0.00178543	63.1114
ETFA	rs78185702	15	76317894	T	C	0.1124	0.09	1	7.4131e-12	0.0131397	17435_43	TRUE	reported	97I7OI	35287	0.00132776	46.9124
SFRP4	rs2598105	7	37937514	T	C	0.1551	0.27	1	1.28825e-123	0.0114183	17447_52	TRUE	reported	2mMD0P	35287	0.0155985	559.116
GOLM1	rs4333693	9	86077134	A	C	0.2054	0.26	1	3.16228e-154	0.00982786	17456_53	TRUE	reported	6rve3I	35287	0.0194484	699.849
MX1	rs464138	21	41426246	C	A	0.4769	-0.33	1	1e-200	0.00857869	17460_51	TRUE	reported	uJoiWL	35287	0.0402467	1479.66
ANXA11	rs2152546	10	80146628	T	G	0.4544	-0.15	1	1.69824e-76	0.0081035	17513_11	TRUE	reported	r0WrYG	35287	0.0096167	342.62
RAB21	rs61754230	12	71785666	T	C	0.016	-0.33	1	3.23594e-25	0.0318085	17514_48	TRUE	reported	ddBSI0	35287	0.00304092	107.626
HSPA13	rs2822638	21	14372785	C	T	0.2251	0.11	1	1.51356e-30	0.0095751	17515_6	TRUE	reported	c4DOvp	35287	0.00372617	131.97
GIF	rs7938323	11	61202327	G	A	0.3878	-0.19	1	5.24807e-117	0.00826272	17672_184	TRUE	reported	tbaSSK	35287	0.0147634	528.733
TRIP10	rs75269317	19	6740156	A	G	0.0066	-0.31	1	4.7863e-10	0.0497916	17676_13	TRUE	reported	yWL80Q	35287	0.00109729	38.7603
CD160	rs3753436	1	145716953	C	T	0.4609	-0.13	1	1.09648e-61	0.00784419	17677_47	TRUE	reported	3vZYY8	35287	0.0077234	274.641
EPHB1	rs185257	3	134953443	A	C	0.4766	0.28	1	1e-200	0.00801519	17680_12	TRUE	reported	KJgd2p	35287	0.0334278	1220.29
CD46	rs10746399	1	207770727	T	C	0.4526	0.24	1	3.16228e-189	0.00817983	17682_1	TRUE	reported	VuPOJO	35287	0.023815	860.814
APOA4	rs1729408	11	116804102	G	A	0.3437	-0.07	1	2.39883e-17	0.00826188	17685_9	TRUE	reported	5nXhb9	35287	0.00203021	71.7816
TBCB	rs2231569	19	36114973	T	G	0.0342	0.16	1	1.90546e-12	0.0227233	17686_27	TRUE	reported	k8nxKl	35287	0.00140305	49.5762
TPP1	rs3758978	11	6620437	G	C	0.4111	0.13	1	1.69824e-52	0.00852572	17691_1	TRUE	reported	kt2Aei	35287	0.00654572	232.487
PSME2	rs4575	14	24146226	C	T	0.3082	0.08	1	2.95121e-20	0.00867612	17694_32	TRUE	reported	PJdkZr	35287	0.00240364	85.0168
OVCA2	rs145234879	17	2042060	A	C	0.0089	0.41	1	8.70964e-21	0.0438471	17697_2	TRUE	reported	GkiBiy	35287	0.0024717	87.43
PPP1R1A	rs10876568	12	54590778	C	G	0.1877	0.06	1	3.98107e-10	0.00959268	17706_4	TRUE	reported	ttGf3H	35287	0.00110746	39.1199
IDI1	rs4880758	10	1039632	G	C	0.0687	-0.11	1	6.16595e-11	0.0168205	17712_7	TRUE	reported	ByiCIS	35287	0.00121051	42.7647
FKBP4	rs34728283	12	2816423	A	G	0.0591	-0.17	1	6.60693e-22	0.0176722	17722_5	TRUE	reported	xsUy7A	35287	0.00261556	92.532
WWOX	rs11545029	16	78386878	G	A	0.3826	0.07	1	6.30957e-18	0.00811425	17724_3	TRUE	reported	7CDEkj	35287	0.0021046	74.4174
SAR1A	rs870801	10	70169990	A	C	0.3952	0.15	1	5.62341e-73	0.00830165	17726_3	TRUE	reported	yh6eu9	35287	0.00916725	326.459
CHMP2A	rs773474943	19	58552429	T	G	0.0033	-0.56	1	8.12831e-15	0.0721132	17728_61	TRUE	reported	ki47Se	35287	0.00170604	60.3006
IVD	rs12902310	15	40423228	C	T	0.3621	0.11	1	3.23594e-41	0.00818068	17737_7	TRUE	reported	ZyhBla	35287	0.00509768	180.793
CRNN	rs10494275	1	152419091	A	G	0.0813	-0.23	1	5.12861e-59	0.0141984	17738_7	TRUE	reported	UBbmJv	35287	0.00738145	262.391
HADH	rs62311449	4	108029993	A	G	0.065	-0.14	1	5.88844e-18	0.0162137	17739_1	TRUE	reported	pdNrIN	35287	0.00210845	74.5537
FIS1	rs75487681	7	101253420	T	A	0.059	-0.32	1	4.57088e-81	0.0167812	17746_77	TRUE	reported	hLbZnz	35287	0.0101997	363.606
TP53I3	rs1134516	2	24119662	A	G	0.1212	-0.53	1	1e-200	0.0137779	17748_21	TRUE	reported	uDV0z0	35287	0.0402467	1479.66
CRYBB1	rs4822754	22	26616930	A	G	0.3933	0.17	1	2.39883e-93	0.00829481	17751_68	TRUE	reported	V4ooOp	35287	0.0117633	420.01
UGDH	rs10008031	4	39535532	A	G	0.4274	-0.3	1	1e-200	0.00830504	17755_5	TRUE	reported	ydVeKZ	35287	0.0356595	1304.77
DCTD	rs2603350	4	183030757	G	A	0.3727	0.08	1	1.69824e-23	0.00800859	17756_69	TRUE	reported	qm8ytV	35287	0.00281985	99.7799
DCXR	rs113680823	17	82037444	G	A	0.1779	0.12	1	4.67735e-28	0.0109272	17758_79	TRUE	reported	bQ0P54	35287	0.00340602	120.592
NUDT5	rs2399786	10	12173181	C	T	0.4501	-0.07	1	7.07946e-19	0.00788853	17761_2	TRUE	reported	yPqavw	35287	0.00222649	78.737
SNUPN	rs8028182	15	75426328	T	G	0.1657	0.15	1	1.38038e-44	0.0107077	17765_3	TRUE	reported	axPZU0	35287	0.00553055	196.231
PCNP	rs13060373	3	101631980	A	G	0.4863	-0.08	1	1.20226e-23	0.00798128	17769_28	TRUE	reported	JQQ18m	35287	0.00283913	100.464
NAPG	rs7241196	18	10526416	C	T	0.489	-0.07	1	6.0256e-19	0.00787263	17773_26	TRUE	reported	gAHuVy	35287	0.00223547	79.0554
PECR	rs73072196	2	216008671	C	T	0.1039	-0.15	1	2.5704e-32	0.0126742	17776_15	TRUE	reported	0KgShr	35287	0.00395374	140.062
SDSL	rs113152874	12	113429268	C	G	0.0175	0.78	1	4.2658e-147	0.0301994	17777_31	TRUE	reported	hpxXYg	35287	0.0185542	667.063
MAP1LC3A	rs6059848	20	34454238	T	C	0.4949	0.05	0.98	1.86209e-10	0.00784645	17781_191	TRUE	reported	LejAAP	35287	0.00114942	40.604
ACAA1	rs2229528	3	38125604	G	A	0.0765	-0.6	1	1e-200	0.0155976	17782_23	TRUE	reported	2uudYx	35287	0.0402467	1479.66
ACAA1	rs61489189	3	38160356	T	C	0.0437	-0.23	0.99	7.24436e-33	0.0192615	17782_23	TRUE	reported	2uudYx	35287	0.00402446	142.577
MMAB	rs116869611	12	109446591	T	C	0.1052	0.09	1	2.5704e-13	0.0123032	17783_9	TRUE	reported	Cyfqb3	35287	0.00151418	53.5088
RCL	rs144767533	6	43218400	C	T	0.0924	-0.16	1	3.16228e-30	0.0140052	17785_11	TRUE	reported	FUUber	35287	0.00368502	130.507
GGPS1	rs7534175	1	235346698	G	A	0.1343	0.13	1	2.81838e-28	0.0117888	17786_5	TRUE	reported	sfWykf	35287	0.00343431	121.597
ECHS1	rs10466126	10	133373302	A	G	0.2527	0.06	1	9.12011e-11	0.00925803	17787_1	TRUE	reported	CPOx1F	35287	0.00118887	41.9992
HPCAL1	rs6737972	2	10334724	C	T	0.1725	0.16	1	8.31764e-53	0.0104613	17791_25	TRUE	reported	azdvMW	35287	0.00658548	233.909
PMM2	rs34258285	16	8813057	C	A	0.0186	-0.33	1	1.86209e-27	0.0303972	17794_6	TRUE	reported	QWTUEu	35287	0.00332888	117.852
PMM2	rs146544605	16	8900886	G	C	0.0349	-0.14	1	3.80189e-10	0.0223572	17794_6	TRUE	reported	QWTUEu	35287	0.00111	39.2098
PGLS	rs73020480	19	17518363	A	G	0.2261	0.12	1	3.71535e-35	0.0096995	17799_9	TRUE	reported	qmgttj	35287	0.00431886	153.052
NANS	rs7855984	9	98056008	A	G	0.2473	0.09	1	3.46737e-22	0.00929202	17802_4	TRUE	reported	IAF29H	35287	0.00265153	93.808
SDCBP	rs766403080	8	58579745	T	C	0.0017	0.65	1	2.88403e-11	0.0977095	17806_6	TRUE	reported	4GOHHm	35287	0.00125255	44.2516
NIT2	rs7649598	3	100334239	A	G	0.2832	-0.08	1	5.01187e-21	0.00850256	17808_37	TRUE	reported	KY7LB6	35287	0.00250252	88.523
BPHL	rs9503407	6	3143886	C	T	0.0755	0.21	1	4.89779e-42	0.0154579	17813_21	TRUE	reported	NpFek6	35287	0.00520302	184.549
BPNT1	rs12404566	1	220200137	A	T	0.197	0.06	1	1.07152e-10	0.00929296	17814_8	TRUE	reported	4ak1nQ	35287	0.00117996	41.684
FAHD1	rs763946139	16	1526754	C	G	0.0044	-1	1	8.31764e-62	0.0602795	17819_30	TRUE	reported	DE0JOY	35287	0.00773876	275.192
NMT2	rs4237446	10	15199924	C	T	0.1965	0.08	1	1.1749e-13	0.0107823	17821_20	TRUE	reported	xX82Hs	35287	0.00155764	55.0471
S100A14	rs9330298	1	153617778	A	C	0.4302	-0.09	1	6.30957e-28	0.00821566	17828_3	TRUE	reported	S6HiAc	35287	0.00338931	119.998
IDI2	rs61830965	10	1015706	C	T	0.4695	0.14	1	4.57088e-70	0.00791178	17832_12	TRUE	reported	XCYRs9	35287	0.00879542	313.1
S100A16	rs9726753	1	153619176	A	G	0.4316	0.19	1	3.23594e-112	0.0084403	17836_17	TRUE	reported	Z5C3fy	35287	0.0141574	506.718
S100A16	rs9729962	1	153596510	C	T	0.0961	0.1	1	6.60693e-13	0.0139134	17836_17	TRUE	reported	Z5C3fy	35287	0.00146179	51.6548
PPCS	rs2152315	1	42441912	G	A	0.358	-0.1	1	5.24807e-34	0.00822553	17843_30	TRUE	reported	EMMN2o	35287	0.00417102	147.791
NT5M	rs192436452	17	17303358	C	G	0.0425	0.29	1	5.49541e-51	0.0193086	17856_23	TRUE	reported	dFdN0w	35287	0.00635203	225.564
IRAK4	rs189288511	12	44781843	T	A	0.0026	-0.49	1	1.44544e-10	0.0764308	18162_167	TRUE	reported	fgKwQw	35287	0.00116342	41.0989
ASF1A	rs75259763	6	119019145	T	C	0.0164	0.22	1	1.09648e-11	0.0323852	18172_71	TRUE	reported	MSdDSA	35287	0.00130608	46.1454
AKR7A3	rs12094043	1	19245382	G	A	0.3468	-0.23	1	3.46737e-161	0.00850165	18173_11	TRUE	reported	safT9F	35287	0.0203198	731.854
PDCD6IP	rs9876986	3	33799573	G	A	0.265	-0.11	1	5.7544e-35	0.00891657	18174_79	TRUE	reported	3MUvIF	35287	0.00429444	152.183
RTN4IP1	rs9373885	6	106635743	T	C	0.2721	-0.07	1	4.36516e-16	0.00861223	18180_58	TRUE	reported	WCeTMJ	35287	0.00186869	66.0603
TSSC4	rs11555995	11	2402315	G	A	0.1251	0.08	1	8.51138e-11	0.0123242	18181_2	TRUE	reported	S7UViG	35287	0.00119269	42.1342
LDLRAP1	rs75446219	1	25551001	T	C	0.0321	0.27	1	4.7863e-29	0.0241378	18183_3	TRUE	reported	3WVovl	35287	0.00353331	125.115
ALDOB	rs1800546	9	101427574	G	C	0.0002	-2.47	0.99	1e-25	0.235548	18185_118	TRUE	reported	Hv1fqZ	35287	0.00310647	109.954
GATM	rs1153858	15	45360505	T	C	0.2528	-0.18	1	7.58578e-86	0.00916674	18188_12	TRUE	reported	jxqGuw	35287	0.0108089	385.559
HBQ1	rs1005364	16	180482	G	C	0.163	-0.12	1	8.51138e-32	0.0102265	18198_51	TRUE	reported	EvJYjD	35287	0.00388689	137.684
ADH6	rs28730617	4	99078444	A	G	0.0456	-0.36	1	5.24807e-79	0.0191293	18206_18	TRUE	reported	1eVVWw	35287	0.00993699	354.146
UBE2F	rs59412705	2	237955596	A	T	0.4121	0.07	1	5.49541e-17	0.00835763	18213_30	TRUE	reported	fEMJIB	35287	0.00198405	70.1463
GCLM	rs12563495	1	93919068	A	G	0.4367	-0.08	1	1.04713e-25	0.00763226	18214_2	TRUE	reported	6qcyCy	35287	0.0031039	109.862
THG1L	rs2270812	5	157737954	T	C	0.3361	-0.37	1	1e-200	0.00961853	18215_5	TRUE	reported	CGEAG0	35287	0.0402467	1479.66
IL11RA	rs28844916	9	34235575	A	G	0.0008	-1.99	1	1.34896e-40	0.149172	18216_22	TRUE	reported	h26wOG	35287	0.00501802	177.954
CNRIP1	rs7578047	2	68352799	G	A	0.1364	-0.66	1	1e-200	0.0171574	18218_48	TRUE	reported	Jyk34X	35287	0.0402467	1479.66
SRA1	rs2563253	5	140582582	A	G	0.4162	0.12	1	5.24807e-46	0.00842756	18220_141	TRUE	reported	R45dpd	35287	0.00571288	202.737
SH3GLB2	rs7870053	9	129025850	G	C	0.4459	-0.34	1	1e-200	0.00883865	18222_34	TRUE	reported	Ga57ey	35287	0.0402467	1479.66
HEBP1	rs1941	12	12975329	G	C	0.0274	-1.37	1	1e-200	0.0356146	18225_13	TRUE	reported	mPCKAo	35287	0.0402467	1479.66
HEBP1	rs10845710	12	13182736	A	G	0.3947	-0.07	1	1.09648e-15	0.00873303	18225_13	TRUE	reported	mPCKAo	35287	0.00181745	64.2454
PGP	rs112351847	16	2214765	T	C	0.1478	0.16	1	3.0903e-46	0.0112077	18235_16	TRUE	reported	VxtjrS	35287	0.00574241	203.791
HSPC159	rs78459351	2	64366325	A	G	0.0461	0.16	1	3.46737e-17	0.0189806	18236_3	TRUE	reported	Wja1iH	35287	0.00200969	71.0548
CPOX	rs1461161	3	98565439	T	C	0.472	-0.13	1	2.5704e-58	0.00807477	18241_18	TRUE	reported	ruT5S4	35287	0.00729178	259.18
CMPK1	rs35687416	1	47368537	T	G	0.0649	-0.17	1	1.41254e-25	0.0162625	18243_9	TRUE	reported	Ojyef3	35287	0.00308719	109.269
ANXA7	rs553718083	10	73413629	C	G	0.0109	-0.41	1	2.5704e-26	0.0386289	18244_1	TRUE	reported	5vU7RX	35287	0.00318232	112.647
DTD2	rs56183134	14	31438588	C	T	0.1111	-0.16	1	6.30957e-34	0.0131772	18280_29	TRUE	reported	L8SrUG	35287	0.00416074	147.425
DTD2	rs150554078	14	30929922	G	A	0.0033	-0.48	1	1.28825e-11	0.0709015	18280_29	TRUE	reported	L8SrUG	35287	0.00129716	45.8297
CCL15	rs2075746	17	35998496	T	C	0.4457	-0.05	1	2.5704e-11	0.00749705	18289_16	TRUE	reported	DvRtRp	35287	0.00125892	44.4769
PPA2	rs4699179	4	105474024	A	G	0.2647	0.1	1	3.46737e-31	0.00860973	18307_71	TRUE	reported	hTlCNd	35287	0.00380846	134.895
SEPW1	rs55887923	19	47773983	G	A	0.4797	-0.11	1	3.80189e-43	0.00798772	18310_26	TRUE	reported	UTNHPF	35287	0.00534561	189.633
NDRG3	rs62210514	20	36444238	G	A	0.0254	-0.22	1	1.1749e-18	0.0249516	18312_68	TRUE	reported	RKqbmk	35287	0.00219826	77.7364
ASRGL1	rs12275541	11	62322339	A	G	0.3159	-0.21	1	5.12861e-132	0.00858923	18313_4	TRUE	reported	6nzMyC	35287	0.0166579	597.731
RTP4	rs1878861	3	187375904	G	A	0.4167	0.33	1	1e-200	0.00857869	18315_38	TRUE	reported	KT2j9w	35287	0.0402467	1479.66
PDHX	rs35560997	11	34978135	C	G	0.0112	-0.46	1	2.39883e-35	0.0370763	18319_7	TRUE	reported	v64CK7	35287	0.00434329	153.921
MTHFD2	rs2177705	2	74254096	T	C	0.0464	-0.11	1	8.51138e-10	0.0179297	18321_38	TRUE	reported	myOr3N	35287	0.00106552	37.6371
PGM2	rs2553287	4	37845022	T	C	0.258	-0.08	1	2.04174e-19	0.00887803	18330_7	TRUE	reported	sbbk4p	35287	0.0022958	81.1936
CPLX1	rs7687101	4	818891	T	G	0.433	0.06	1	1.34896e-12	0.00846359	18332_17	TRUE	reported	Gxr7IM	35287	0.0014222	50.2538
IDH1	rs34599179	2	208243577	C	T	0.0076	-1.07	1	1.65959e-115	0.0468385	18338_26	TRUE	reported	DoPFo7	35287	0.0145737	521.839
IDH1	rs73070958	2	208251325	T	C	0.0598	-0.36	1	1.7378e-103	0.0166655	18338_26	TRUE	reported	DoPFo7	35287	0.0130511	466.599
PSMB4	rs4246527	1	151431472	C	T	0.1364	-0.64	1	1e-200	0.0166375	18340_2	TRUE	reported	JfEM28	35287	0.0402467	1479.66
PSAT1	rs2277148	9	78297199	G	C	0.2185	-0.15	1	2.0893e-52	0.00984612	18342_2	TRUE	reported	kQkyKQ	35287	0.00653418	232.075
DECR2	rs4984667	16	411697	T	C	0.4576	-0.23	1	1.09648e-71	0.0128463	18343_10	TRUE	reported	Kkm8iG	35287	0.00900244	320.537
ALB	rs149432908	4	73409403	T	A	0.0023	-0.72	1	4.57088e-20	0.0784853	18380_78	TRUE	reported	b4dme6	35287	0.00237924	84.1519
ALDH2	rs4766462	12	111433337	T	A	0.2714	-0.09	1	2.95121e-21	0.00950927	18381_16	TRUE	reported	AEzoCL	35287	0.00253206	89.5707
GLRX	rs6556885	5	95825737	A	G	0.2561	-0.08	1	1.31826e-20	0.00859593	18386_36	TRUE	reported	gmGbVt	35287	0.00244858	86.6104
AES	rs11539938	19	3062859	C	T	0.4359	-0.05	1	5.37032e-11	0.00762161	18396_10	TRUE	reported	lVZk6E	35287	0.00121815	43.035
AKR1C4	rs142122182	10	5221378	G	A	0.1866	-0.66	1	1e-200	0.0171574	18397_5	TRUE	reported	5H4Ayo	35287	0.0402467	1479.66
ALKBH3	rs2434484	11	43927458	G	T	0.3393	-0.24	1	1.86209e-172	0.00857292	18401_18	TRUE	reported	6axfzn	35287	0.0217275	783.683
ARF4	rs1354034	3	56815721	T	C	0.3812	-0.09	1	1e-25	0.00858273	18408_26	TRUE	reported	u028Hv	35287	0.00310647	109.954
ARF4	rs191829509	3	57624220	A	G	0.0622	0.13	1	1.62181e-14	0.0169325	18408_26	TRUE	reported	u028Hv	35287	0.00166765	58.9412
MVD	rs12933657	16	88662105	G	A	0.1651	-0.08	1	2.23872e-15	0.0100916	18422_41	TRUE	reported	jPzEzd	35287	0.00177774	62.8393
RALB	rs72843017	2	120279001	T	C	0.3285	-0.07	1	2.39883e-14	0.00917766	18432_32	TRUE	reported	iy5h9X	35287	0.00164589	58.1711
UBXN2B	rs7000685	8	58004774	C	G	0.3731	-0.06	1	2.51189e-13	0.00819866	18435_40	TRUE	reported	pcNkZm	35287	0.00151546	53.554
PTGES2	rs13283456	9	128122474	T	C	0.1824	-0.1	1	6.16595e-21	0.0106529	18458_4	TRUE	reported	4NlNJc	35287	0.00249096	88.1131
DDX19A	rs61757207	16	70324592	G	A	0.0084	-0.3	1	6.60693e-12	0.0436941	18813_15	TRUE	reported	QLkjTT	35287	0.00133414	47.138
PPIC	rs17388251	5	123024708	C	T	0.3898	-0.42	1	1e-200	0.0109183	18819_21	TRUE	reported	RER51W	35287	0.0402467	1479.66
ITLN1	rs11578752	1	160875699	C	T	0.345	0.08	1	1.07152e-17	0.00933926	18830_1	TRUE	reported	vwSN0B	35287	0.0020751	73.372
LRIG1	rs2306272	3	66384219	C	T	0.3278	-0.67	1	1e-200	0.0174173	18831_6	TRUE	reported	V0rx0L	35287	0.0402467	1479.66
SAA2	rs10430893	11	18259448	T	C	0.0694	-0.6	1	1e-200	0.0157957	18832_65	TRUE	reported	8gFN7I	35287	0.0392829	1442.77
SAA2	rs10766463	11	18230746	G	A	0.4535	0.06	1	2.88403e-14	0.00789118	18832_65	TRUE	reported	8gFN7I	35287	0.00163566	57.8087
SERPINB13	rs77157727	18	63586727	A	G	0.043	-0.44	1	3.63078e-110	0.0197302	18841_1	TRUE	reported	3CZ1Vi	35287	0.0138978	497.297
PRSS3	rs855579	9	33795788	G	T	0.1303	-0.31	1	3.89045e-124	0.0130819	18864_7	TRUE	reported	KEfDxQ	35287	0.0156642	561.506
AIF1L	rs113409341	9	131059144	C	T	0.3038	0.54	1	1e-200	0.0140379	18871_24	TRUE	reported	4BLTQZ	35287	0.0402467	1479.66
AIF1L	rs818058	9	131090414	G	C	0.4411	-0.24	1	5.88844e-51	0.0159844	18871_24	TRUE	reported	4BLTQZ	35287	0.00634818	225.427
CEACAM8	rs12459454	19	41759235	G	A	0.3212	-0.07	1	5.01187e-17	0.00834683	18873_8	TRUE	reported	N0B2rF	35287	0.00198918	70.328
COL2A1	rs10875723	12	48023754	G	A	0.3488	-0.7	1	1e-200	0.0181972	18875_125	TRUE	reported	yJKQjX	35287	0.0402467	1479.66
CHST4	rs58134724	16	71492188	T	C	0.2516	0.08	1	6.45654e-20	0.00875618	18876_77	TRUE	reported	xkTO7E	35287	0.00235999	83.4691
GREM1	rs2293582	15	32718211	A	G	0.1575	0.82	1	1e-200	0.0213167	18878_15	TRUE	reported	Jlt9wJ	35287	0.0402467	1479.66
COL3A1	rs72914144	2	189377017	T	C	0.183	0.08	1	1.1749e-12	0.0112545	18880_81	TRUE	reported	jgSg7I	35287	0.00142986	50.5249
CD97	rs150665764	19	14388802	C	G	0.0198	-0.38	1	4.2658e-36	0.0302924	18881_7	TRUE	reported	Ucr0oS	35287	0.0044397	157.353
CLSTN2	rs35220837	3	139904479	A	G	0.0758	0.41	1	1.94984e-160	0.015191	18882_7	TRUE	reported	GMNw8B	35287	0.0202259	728.405
CLSTN2	rs4683518	3	140716808	A	G	0.2999	0.13	1	4.67735e-51	0.00864943	18882_7	TRUE	reported	GMNw8B	35287	0.00636101	225.885
CLSTN2	rs73224907	3	139862246	C	A	0.0557	0.22	1	6.76083e-33	0.0184152	18882_7	TRUE	reported	GMNw8B	35287	0.00402831	142.714
DNAJB4	rs6699769	1	78038580	G	A	0.1848	-0.19	1	1.31826e-77	0.0101889	18884_22	TRUE	reported	drwREZ	35287	0.00975836	347.717
GPR56	rs1801257	16	57655473	G	C	0.4913	0.08	1	2.18776e-23	0.0080288	18893_26	TRUE	reported	n9Rfzt	35287	0.00280572	99.2783
GSTM4	rs148490733	1	109699212	A	G	0.2201	0.52	0.98	1e-200	0.0148343	18895_54	TRUE	reported	ELpfuC	35287	0.0336507	1228.71
HS6ST3	rs9562027	13	96110589	T	A	0.4069	0.1	1	8.70964e-31	0.00866868	18896_23	TRUE	reported	0Fi226	35287	0.00375703	133.067
HDGFRP3	rs9919979	15	83080047	A	C	0.0642	0.18	1	6.76083e-29	0.0161361	18899_82	TRUE	reported	3lNAc7	35287	0.00351402	124.429
ITPA	rs1127354	20	3213196	A	C	0.0831	-1.33	1	1e-200	0.0345747	18916_25	TRUE	reported	5fMDcW	35287	0.0402467	1479.66
AMY2A	rs77729677	1	103566260	G	A	0.0462	0.76	1	1e-200	0.019757	18917_53	TRUE	reported	xDPJmA	35287	0.0402467	1479.66
PDE4A	rs370630099	19	10432131	A	G	0.0188	0.74	1	1.1749e-145	0.028794	18918_86	TRUE	reported	j6GkPD	35287	0.0183735	660.442
CD68	rs1641511	17	7656359	G	A	0.2222	0.06	1	3.01995e-10	0.00952721	18922_27	TRUE	reported	pmsqlv	35287	0.00112271	39.6594
TGM4	rs1995640	3	44901577	T	C	0.4112	-0.05	1	2.34423e-10	0.00789028	18933_4	TRUE	reported	LHAaUw	35287	0.0011367	40.1541
TGM2	rs762574651	20	38306498	T	A	0.0036	-0.55	1	9.12011e-19	0.0621792	18934_50	TRUE	reported	Mw7Urv	35287	0.00221237	78.2367
SH3BGRL2	rs2812679	6	79616293	C	T	0.4541	-0.1	1	7.94328e-35	0.00812308	19113_66	TRUE	reported	4PguJj	35287	0.00427644	151.542
CMBL	rs11948322	5	10306334	C	T	0.4095	-0.18	1	2.95121e-101	0.00842578	19115_13	TRUE	reported	DRLek3	35287	0.0127682	456.353
PPP1R14A	rs71354995	19	38301201	G	A	0.2387	-0.2	1	3.38844e-104	0.00922641	19117_3	TRUE	reported	u43cs6	35287	0.0131412	469.862
UBLCP1	rs13171129	5	159306365	A	C	0.0304	-0.51	1	1.44544e-101	0.0238359	19124_9	TRUE	reported	QcmbHI	35287	0.0128075	457.777
MTHFSD	rs3950702	16	86534448	T	C	0.399	-0.32	1	1e-200	0.00831873	19129_15	TRUE	reported	OTAYXu	35287	0.0402467	1479.66
SERPINB8	rs3826616	18	63987229	A	G	0.4142	0.18	1	2.34423e-108	0.00813983	19130_81	TRUE	reported	hBToCJ	35287	0.0136686	488.979
NT5C3L	rs6503667	17	41826012	G	A	0.2923	0.62	1	1e-200	0.0161175	19135_5	TRUE	reported	O1VQAj	35287	0.0402467	1479.66
CYB5R2	rs6578882	11	7578160	A	C	0.3522	-0.14	1	1.1749e-60	0.00852122	19143_38	TRUE	reported	KCsyEQ	35287	0.00759151	269.915
MPPED2	rs11031140	11	30586586	A	G	0.1785	-0.16	1	2.5704e-53	0.0104094	19153_53	TRUE	reported	It8F6E	35287	0.00665088	236.248
SERPINE2	rs13412535	2	224010157	A	G	0.1938	-0.8	1	1e-200	0.0207968	19154_41	TRUE	reported	sPfyrT	35287	0.0402467	1479.66
SERPINE2	rs16865705	2	224268510	C	G	0.1441	0.13	1	1.04713e-31	0.0110953	19154_41	TRUE	reported	sPfyrT	35287	0.00387532	137.272
USP15	rs73136831	12	62337470	T	A	0.097	0.2	1	9.33254e-49	0.0136287	19161_1	TRUE	reported	jySJTo	35287	0.00606589	215.341
ZFAND1	rs780457540	8	81738470	C	G	0.0054	-0.99	1	3.01995e-73	0.0546872	19173_5	TRUE	reported	YSlEuB	35287	0.00920173	327.699
FAM49B	rs6470800	8	130088714	G	T	0.4435	0.05	1	6.60693e-10	0.00809687	19176_27	TRUE	reported	LeSL47	35287	0.0010795	38.1312
RPL12	rs140830837	9	127371358	T	C	0.0127	-0.26	1	5.24807e-14	0.0345488	19183_164	TRUE	reported	gEjhT2	35287	0.0016024	56.6314
STAMBP	rs559935910	2	73889990	A	G	0.0043	-0.71	1	2.88403e-29	0.0632199	19187_21	TRUE	reported	mw4wL7	35287	0.00356159	126.12
DTD1	rs6081231	20	18590320	A	G	0.3493	-0.2	1	1.69824e-128	0.00829325	19194_9	TRUE	reported	QgV4m9	35287	0.0162142	581.549
NUDT1	rs1637732	7	2217167	C	T	0.0078	-0.37	1	6.91831e-16	0.0458377	19206_20	TRUE	reported	D3YKiZ	35287	0.00184307	65.1527
SPINK4	rs1630171	9	33234041	G	A	0.1527	0.28	1	6.60693e-139	0.0111604	19213_1	TRUE	reported	1jUuy4	35287	0.0175252	629.407
RAB1A	rs2422441	2	65143632	A	G	0.2339	-0.06	1	9.33254e-11	0.009263	19223_6	TRUE	reported	iahMZX	35287	0.0011876	41.9541
GSTT1	rs5751792	22	24005096	G	A	0.4966	-0.55	1	4.57088e-75	0.0300017	19230_12	TRUE	reported	wUYknE	35287	0.00943415	336.054
DDT	rs41277305	22	24005171	C	A	0.0348	0.34	1	2.04174e-52	0.0223157	19237_17	TRUE	reported	BPtEUC	35287	0.00653546	232.121
SRGN	rs67852477	10	69097207	G	C	0.008	-0.96	1	3.31131e-112	0.0426477	19251_56	TRUE	reported	SVbfQ5	35287	0.0141561	506.672
GMPR	rs146771786	6	16285830	A	C	0.0016	-1.53	1	5.88844e-86	0.0778663	19254_125	TRUE	reported	Wf3EhO	35287	0.0108229	386.064
ACADVL	rs507506	17	7215003	A	G	0.4419	0.05	1	1.14815e-09	0.00821379	19262_219	TRUE	reported	bhtFnl	35287	0.00104902	37.0534
HAGH	rs116869551	16	1826618	T	C	0.139	0.21	1	6.30957e-73	0.0116264	19267_14	TRUE	reported	1BBdlg	35287	0.00916086	326.229
YARS	rs748322977	1	32786957	G	A	0.0013	-0.77	0.99	2.34423e-13	0.105083	19270_26	TRUE	reported	4spZTy	35287	0.00151929	53.6897
GSR	rs4733505	8	30695913	A	G	0.339	-0.1	1	1.02329e-33	0.00826269	19273_3	TRUE	reported	fg4InZ	35287	0.00413374	146.464
TSTD1	rs10908821	1	161038745	G	C	0.1026	0.49	1	1e-200	0.0132714	19277_4	TRUE	reported	qvh6zQ	35287	0.0371948	1363.12
RBP1	rs2071387	3	139538761	G	A	0.2057	0.09	1	1.14815e-20	0.0096552	19279_42	TRUE	reported	aDWI7r	35287	0.00245629	86.8836
UROD	rs12749939	1	45012761	T	C	0.2879	-0.27	1	1e-200	0.0085958	19289_29	TRUE	reported	a2sXfW	35287	0.0271997	986.576
VPS26A	rs10998638	10	69201349	C	G	0.2382	-0.18	1	2.45471e-84	0.00925031	19293_6	TRUE	reported	K8iXRZ	35287	0.0106165	378.623
PET117	rs760097917	20	18138002	T	C	0.0003	1.91	0.96	5.88844e-13	0.265166	19303_64	TRUE	reported	vtH1sG	35287	0.00146818	51.8809
LZIC	rs4265433	1	10065497	A	G	0.0224	-0.17	1	2.63027e-10	0.0269024	19338_3	TRUE	reported	yuTjr1	35287	0.00113034	39.9292
MATN3	rs52826764	2	20005780	T	C	0.0252	-1.28	1	1e-200	0.0332749	19361_78	TRUE	reported	zgxzH8	35287	0.0402467	1479.66
MATN3	rs146536863	2	19941062	T	G	0.0061	-0.35	1	4.0738e-13	0.0482553	19361_78	TRUE	reported	zgxzH8	35287	0.00148862	52.6043
BCAT2	rs117048185	19	48806519	C	G	0.0153	-0.48	1	3.38844e-50	0.0322188	19365_11	TRUE	reported	iXe2Pe	35287	0.00625067	221.942
DCI	rs11541763	16	2251519	C	G	0.1648	-0.19	1	4.36516e-70	0.0107358	19367_34	TRUE	reported	OTq4Np	35287	0.00879798	313.192
MDGA2	rs11846619	14	48400311	A	G	0.0412	0.77	1	1e-200	0.0200169	19372_7	TRUE	reported	evmG3U	35287	0.0402467	1479.66
MDGA2	rs12589514	14	47621214	G	A	0.2419	-0.1	1	7.94328e-25	0.00971962	19372_7	TRUE	reported	evmG3U	35287	0.00299079	105.847
NNMT	rs2604277	11	114308380	T	A	0.0519	-0.13	1	2.45471e-12	0.0185559	19376_74	TRUE	reported	Cj4sk7	35287	0.00138901	49.0793
OLFM2	rs11669788	19	9948131	T	C	0.3355	0.63	1	1e-200	0.0163775	19377_14	TRUE	reported	5zP2Xp	35287	0.0402467	1479.66
CINP	rs3759562	14	102365480	G	A	0.2676	-0.06	1	4.89779e-10	0.00964267	19383_131	TRUE	reported	D4CKvy	35287	0.00109602	38.7154
VEGFA	rs6921438	6	43957870	A	G	0.4789	-0.59	1	1e-200	0.0153377	19437_61	TRUE	reported	Bu3HOv	35287	0.0402467	1479.66
VEGFA	rs3929925	6	43971636	A	G	0.4991	-0.11	1	1.58489e-39	0.0083616	19437_61	TRUE	reported	Bu3HOv	35287	0.00488053	173.054
GMPR2	rs34354104	14	24238273	A	G	0.0589	-0.5	1	3.01995e-185	0.0172255	19446_1	TRUE	reported	xi1ae4	35287	0.0233204	842.508
UPP1	rs6950051	7	47990536	T	C	0.0698	0.16	1	9.12011e-25	0.0155715	19448_104	TRUE	reported	GRQ4Vc	35287	0.00298308	105.573
HDHD3	rs1043836	9	113373918	C	T	0.3704	-0.18	1	9.77237e-100	0.008491	19482_11	TRUE	reported	pKUnz0	35287	0.0125752	449.369
PDCD6	rs62330028	5	319042	A	G	0.0422	0.14	1	2.69153e-11	0.021013	19488_1	TRUE	reported	BwUYlI	35287	0.00125637	44.3868
NPL	rs74646646	1	182909529	C	T	0.0233	0.44	1	2.75423e-60	0.0268656	19496_1	TRUE	reported	Ikzrng	35287	0.00754412	268.218
DTYMK	rs144303868	2	241680143	C	G	0.0601	0.16	1	6.91831e-20	0.0175267	19504_22	TRUE	reported	NT6jOv	35287	0.00235613	83.3325
PARK7	rs226251	1	7964630	T	C	0.3948	-0.09	1	5.7544e-22	0.00934208	19523_215	TRUE	reported	qAOuvO	35287	0.00262327	92.8054
CR1	rs10863341	1	207499739	A	T	0.26	-0.2	1	1.04713e-94	0.00968682	19556_12	TRUE	reported	rzpwQM	35287	0.0119362	426.258
KLB	rs35372803	4	39446966	T	C	0.0596	-0.64	1	1e-200	0.0170479	19557_3	TRUE	reported	W0BYwD	35287	0.0384058	1409.27
KLB	rs12233688	4	39411290	T	C	0.3676	0.06	1	1.1749e-13	0.00808671	19557_3	TRUE	reported	W0BYwD	35287	0.00155764	55.0471
LRP4	rs2306029	11	46871557	T	C	0.4455	0.42	1	1e-200	0.0109183	19558_10	TRUE	reported	ck4h8r	35287	0.0402467	1479.66
PLXNA4	rs6467443	7	132553252	T	G	0.1854	0.1	1	2.88403e-22	0.0103045	19560_23	TRUE	reported	MWDENN	35287	0.00266181	94.1726
PLXND1	rs2255703	3	129574413	C	T	0.3994	-0.12	1	1.28825e-34	0.00977875	19561_216	TRUE	reported	6V3tNw	35287	0.00424944	150.581
SEZ6L	rs73158619	22	26302786	A	G	0.038	0.22	1	7.94328e-26	0.0209366	19563_3	TRUE	reported	2Mu2mI	35287	0.00311933	110.41
SEZ6L	rs117966464	22	26168192	T	G	0.0495	-0.17	1	5.01187e-20	0.0185513	19563_3	TRUE	reported	2Mu2mI	35287	0.00237411	83.9698
SEZ6L	rs188357839	22	26367507	G	C	0.0219	-0.19	1	9.12011e-12	0.0278603	19563_3	TRUE	reported	2Mu2mI	35287	0.00131628	46.5063
DOK2	rs758108814	8	21913703	A	C	0.0019	-0.99	1	4.7863e-27	0.0919247	19578_19	TRUE	reported	RaYAtt	35287	0.00327617	115.98
IGFBP5	rs7598172	2	216813276	G	T	0.499	0.05	1	2.51189e-10	0.00790357	19581_15	TRUE	reported	WPaz0i	35287	0.00113289	40.0192
SFTPD	rs12357764	10	79995964	A	C	0.3518	0.53	1	1e-200	0.0137779	19590_46	TRUE	reported	5dmKMY	35287	0.0402467	1479.66
JUND	rs10406080	19	18291332	C	G	0.3487	0.06	1	6.76083e-13	0.00835168	19602_36	TRUE	reported	lG1RO6	35287	0.00146051	51.6096
IHH	rs765353859	2	219041190	G	A	0.0039	-0.79	1	1.38038e-31	0.0675605	19606_28	TRUE	reported	vkSIfj	35287	0.00385989	136.724
TCN1	rs34324219	11	59855905	A	C	0.109	-0.49	1	1e-200	0.0132714	19614_8	TRUE	reported	MfFrkq	35287	0.0371948	1363.12
NT5C3A	rs4316067	7	33041902	G	A	0.2777	-0.08	1	9.77237e-22	0.00835136	19615_213	TRUE	reported	GcdJlj	35287	0.00259372	91.7574
PTGR1	rs144875739	9	111431329	A	G	0.0171	-1.02	1	1e-200	0.0282197	19617_5	TRUE	reported	96waqa	35287	0.0357019	1306.38
PTGR1	rs140330169	9	111567336	T	C	0.0436	0.21	1	1.51356e-28	0.0189476	19617_5	TRUE	reported	96waqa	35287	0.00346902	122.83
KNG1	rs5030062	3	186736391	C	A	0.3555	0.24	1	7.58578e-178	0.00844046	19631_13	TRUE	reported	4Paahd	35287	0.0223994	808.473
F11	rs2289252	4	186286227	T	C	0.3886	0.33	1	1e-200	0.00857869	2190_55	TRUE	reported	XZZ9u4	35287	0.0402467	1479.66
COL18A1	rs12483377	21	45511195	A	G	0.072	-0.18	1	1.90546e-29	0.0159756	2201_17	TRUE	reported	jzN4Ff	35287	0.00358474	126.942
PLAT	rs2020921	8	42187447	A	G	0.0334	-0.59	1	3.63078e-144	0.0230774	2212_69	TRUE	reported	w87U3U	35287	0.0181863	653.591
TIMP2	rs9894212	17	78865858	G	C	0.2268	-0.08	1	1.54882e-16	0.00969382	2278_61	TRUE	reported	VJmRxp	35287	0.00192636	68.1029
C5	rs72758178	9	121022647	G	A	0.0529	-0.22	1	1.09648e-31	0.0187829	2381_52	TRUE	reported	POSR75	35287	0.00387274	137.181
APOE	rs35136575	19	44935906	G	C	0.285	-0.2	1	8.51138e-96	0.00963042	2418_55	TRUE	reported	tY9qdn	35287	0.0120748	431.266
BDNF	rs10501089	11	27767312	T	C	0.0706	0.13	1	3.46737e-16	0.0159395	2421_7	TRUE	reported	lAk5Sp	35287	0.00188151	66.5141
CXCL16	rs35383686	17	4720161	A	G	0.2314	-0.18	1	3.63078e-73	0.0099487	2436_49	TRUE	reported	8QLUZq	35287	0.00919152	327.331
APCS	rs146174215	1	159574733	C	A	0.031	-0.54	1	2.69153e-115	0.02366	2474_54	TRUE	reported	NHZj2i	35287	0.0145472	520.874
APCS	rs28383573	1	159588882	T	G	0.139	0.21	1	1.41254e-72	0.0116551	2474_54	TRUE	reported	NHZj2i	35287	0.00911615	324.623
TIMP3	rs4821102	22	32770241	C	A	0.2264	0.78	1	1e-200	0.0202769	2480_58	TRUE	reported	2WkUdR	35287	0.0402467	1479.66
GFRA2	rs15881	8	21693256	A	C	0.4951	-0.31	1	1e-200	0.00846825	2515_14	TRUE	reported	gIxXPn	35287	0.0365875	1340.02
GFRA2	rs192923146	8	21897507	T	G	0.0184	-0.26	1	2.5704e-16	0.0317385	2515_14	TRUE	reported	gIxXPn	35287	0.00189817	67.1041
CCL21	rs10972211	9	34729993	A	G	0.1471	0.15	1	1.8197e-40	0.011263	2516_57	TRUE	reported	uYYQNJ	35287	0.00500132	177.358
CFI	rs13117504	4	109737700	G	C	0.3832	0.2	1	3.0903e-124	0.00843651	2567_5	TRUE	reported	xvXfaf	35287	0.0156768	561.966
IGFBP3	rs145188037	7	45914866	A	G	0.0176	1.03	1	1e-200	0.0311503	2571_12	TRUE	reported	WEZFVM	35287	0.0300526	1093.26
IGFBP3	rs700750	7	46713893	C	A	0.3572	-0.14	1	3.46737e-64	0.00827651	2571_12	TRUE	reported	WEZFVM	35287	0.00804341	286.113
MMP9	rs2250889	20	46013767	G	C	0.0466	0.17	1	1.07152e-16	0.0204904	2579_17	TRUE	reported	wUzLLn	35287	0.00194687	68.8293
MPO	rs34097845	17	58281068	T	C	0.0566	-0.54	1	3.31131e-200	0.0178874	2580_83	TRUE	reported	5Emtm6	35287	0.0251771	911.319
ROR1	rs61765448	1	64146145	T	C	0.1711	-0.3	1	8.91251e-169	0.0108338	2590_69	TRUE	reported	2aRqyY	35287	0.0212683	766.759
ROR1	rs705513	1	63669283	C	T	0.1733	0.08	1	6.30957e-14	0.0106645	2590_69	TRUE	reported	2aRqyY	35287	0.00159217	56.2692
VEGFA	rs6921438	6	43957870	A	G	0.4789	-0.3	1	1e-200	0.00822664	2597_8	TRUE	reported	mhooEx	35287	0.0363175	1329.76
VEGFA	rs3929925	6	43971636	A	G	0.4991	-0.05	1	2.04174e-10	0.0078639	2597_8	TRUE	reported	mhooEx	35287	0.00114433	40.424
ANGPT2	rs1968586	8	6421990	T	C	0.3488	-0.13	1	2.51189e-49	0.00880539	2602_2	TRUE	reported	lvflG4	35287	0.00613904	217.954
CST3	rs6114209	20	23641629	C	G	0.2104	-0.25	1	1.31826e-138	0.00997558	2609_59	TRUE	reported	wCx0Ym	35287	0.0174875	628.028
TYRO3	rs2588323	15	41549880	C	G	0.3377	0.12	1	8.70964e-44	0.00864729	2611_72	TRUE	reported	SBbDvS	35287	0.00542781	192.565
EFNA4	rs143886639	1	155066965	A	C	0.0002	-2.21	0.99	5.01187e-11	0.336348	2614_28	TRUE	reported	Q58C2N	35287	0.00122197	43.1701
EFNA5	rs11242627	5	107115899	T	A	0.4614	-0.07	1	1.38038e-17	0.00819983	2615_60	TRUE	reported	zCqg7a	35287	0.00206099	72.8721
ERBB3	rs773116	12	56092375	A	G	0.4847	-0.11	1	6.16595e-41	0.00820985	2617_56	TRUE	reported	ThhtjZ	35287	0.0050617	179.511
IL6ST	rs7730934	5	55970684	A	G	0.1236	0.37	1	1.38038e-188	0.0126322	2620_4	TRUE	reported	YRvbiV	35287	0.0237355	857.87
IL10RB	rs4455239	21	33281729	C	T	0.4347	0.07	1	3.80189e-18	0.00806028	2631_50	TRUE	reported	C6FW3D	35287	0.00213282	75.4174
IL12RB1	rs429774	19	18075942	C	T	0.3049	-0.08	1	3.46737e-20	0.00869242	2632_5	TRUE	reported	I0EpI4	35287	0.00239465	84.6981
LAYN	rs4938792	11	111550211	C	T	0.3765	-0.05	1	3.31131e-10	0.00795741	2635_61	TRUE	reported	W5gK1N	35287	0.00111763	39.4796
MRC1	rs71497225	10	17849736	G	C	0.2012	0.61	1	1e-200	0.0158576	2637_77	TRUE	reported	m6StUT	35287	0.0402467	1479.66
PRKCA	rs61762372	17	66302564	A	G	0.3696	0.08	1	1.58489e-21	0.00839524	2644_11	TRUE	reported	0yHKOM	35287	0.00256674	90.8006
PLAUR	rs2302524	19	43652320	C	T	0.1754	-0.24	1	3.31131e-113	0.0106139	2652_15	TRUE	reported	Ob2vnE	35287	0.0142827	511.268
PLAUR	rs4251824	19	43666441	T	C	0.0286	-0.28	1	3.16228e-31	0.0240909	2652_15	TRUE	reported	Ob2vnE	35287	0.0038136	135.078
TNFRSF1A	rs4149584	12	6333477	T	C	0.0205	-0.43	1	1.47911e-48	0.0293643	2654_19	TRUE	reported	BC6XjX	35287	0.00604022	214.424
NTRK3	rs28735437	15	87971624	C	G	0.1164	0.24	1	6.45654e-73	0.0132883	2658_27	TRUE	reported	RZw5My	35287	0.00915958	326.184
TNFRSF17	rs11570136	16	11964975	A	T	0.3544	-0.13	1	1.77828e-53	0.0084445	2665_26	TRUE	reported	u1gxVP	35287	0.0066714	236.981
EGFR	rs13244925	7	55124563	A	C	0.4168	0.1	1	1.58489e-34	0.00816012	2677_1	TRUE	reported	ModcqG	35287	0.00423787	150.17
EGFR	rs11977388	7	55164553	C	T	0.2355	0.09	1	1.94984e-20	0.00971392	2677_1	TRUE	reported	ModcqG	35287	0.00242675	85.8363
MIA	rs10407351	19	40743470	C	T	0.4846	0.06	1	1.47911e-13	0.00812015	2687_2	TRUE	reported	SjvBSl	35287	0.00154486	54.5946
PLA2G2A	rs11573156	1	19979653	C	G	0.2561	0.77	1	1e-200	0.0200169	2692_74	TRUE	reported	VRvglI	35287	0.0402467	1479.66
PF4	rs1398015	4	73891519	T	C	0.0591	-0.15	1	5.62341e-18	0.0173612	2697_7	TRUE	reported	bS8hA4	35287	0.00211101	74.6446
PROS1	rs930814	3	94256084	C	G	0.0312	-0.19	1	2.69153e-15	0.0240371	2700_56	TRUE	reported	59Nds0	35287	0.0017675	62.4765
CCL25	rs74959615	19	8056212	A	G	0.0839	-1.12	1	1e-200	0.0291156	2705_5	TRUE	reported	HD8Jdc	35287	0.0402467	1479.66
POR	rs59882870	7	76009103	A	G	0.1606	0.19	1	2.75423e-71	0.0106427	2731_29	TRUE	reported	tGc5vD	35287	0.00895133	318.701
SIGLEC6	rs2005199	19	51529952	A	G	0.0812	0.71	1	1e-200	0.0184572	2741_22	TRUE	reported	5Nl5ge	35287	0.0402467	1479.66
SIGLEC7	rs140185670	19	51142883	C	G	0.0856	-0.55	1	1e-200	0.015227	2742_68	TRUE	reported	KWvTlh	35287	0.0356546	1304.59
SIGLEC7	rs1827321	19	51122452	A	G	0.4536	0.09	1	3.31131e-27	0.00833059	2742_68	TRUE	reported	KWvTlh	35287	0.00329674	116.71
SHH	rs10225292	7	156380544	C	T	0.348	-0.09	1	2.18776e-26	0.00846751	2743_5	TRUE	reported	XHdNic	35287	0.00319132	112.966
C3	rs745884378	19	6707865	A	C	0.0014	-0.75	1	2.04174e-11	0.11189	2754_50	TRUE	reported	ebBqb8	35287	0.00127166	44.9278
IGFBP1	rs3828998	7	45889209	C	T	0.3879	-0.08	1	3.63078e-21	0.0084721	2771_35	TRUE	reported	OL3cmZ	35287	0.0025205	89.1607
IL16	rs17875523	15	81304211	T	C	0.0869	-1.06	1	1e-200	0.0275558	2774_10	TRUE	reported	nyYbe2	35287	0.0402467	1479.66
IL22	rs139977220	12	68267650	A	G	0.0523	0.13	1	1.54882e-12	0.0183874	2778_10	TRUE	reported	evlHjR	35287	0.00141454	49.9827
LTF	rs61740470	3	46450495	T	C	0.0081	-1.11	1	6.45654e-133	0.0452439	2780_35	TRUE	reported	jr0ZLV	35287	0.0167713	601.868
LTF	rs5015750	3	46457913	A	G	0.0866	0.18	1	8.31764e-38	0.014005	2780_35	TRUE	reported	jr0ZLV	35287	0.00465949	165.18
CCL4L1	rs113877493	17	36443746	T	C	0.0853	-0.13	1	1.99526e-17	0.0153048	2781_63	TRUE	reported	Ltm3Sr	35287	0.00204047	72.1451
CCL4L1	rs113308217	17	36467153	C	T	0.0278	-0.15	1	1.44544e-09	0.024792	2781_63	TRUE	reported	Ltm3Sr	35287	0.00103632	36.6045
CCL3L1	rs854469	17	36062001	G	A	0.1135	0.09	1	1.44544e-11	0.0133269	2783_18	TRUE	reported	1iICiT	35287	0.00129078	45.6041
MMP7	rs11568819	11	102530902	A	G	0.0663	0.57	1	1e-200	0.016841	2789_26	TRUE	reported	TSxIYx	35287	0.0314429	1145.48
MMP7	rs68181448	11	102559274	A	G	0.2157	-0.11	1	3.80189e-26	0.0103997	2789_26	TRUE	reported	TSxIYx	35287	0.00316047	111.871
APOB	rs563290	2	21065354	G	A	0.1402	-0.09	1	1.99526e-13	0.0122464	2797_56	TRUE	reported	beGYev	35287	0.00152824	54.0064
ANGPT1	rs6993770	8	105569300	T	A	0.2245	-0.12	1	1.31826e-32	0.0100917	2811_27	TRUE	reported	DPl0Ni	35287	0.00399103	141.388
BCAM	rs28399656	19	44813447	A	T	0.0154	1.48	1	1e-200	0.0384741	2816_50	TRUE	reported	QGJ2Ow	35287	0.0402467	1479.66
CDH5	rs11649312	16	66395395	G	A	0.3145	-0.15	1	2.75423e-69	0.00852579	2819_23	TRUE	reported	VwVxVd	35287	0.00869572	309.52
CX3CL1	rs62037084	16	57379748	T	C	0.0048	0.74	1	2.13796e-36	0.0587347	2827_23	TRUE	reported	jAo5QH	35287	0.00447826	158.726
SPINT1	rs17658212	15	40853721	T	C	0.0475	-0.4	1	5.62341e-94	0.0194503	2828_82	TRUE	reported	eyzBWB	35287	0.0118434	422.905
KLK11	rs1048328	19	51024108	A	G	0.0643	-1.48	1	1e-200	0.0384741	2831_29	TRUE	reported	jwt7S6	35287	0.0402467	1479.66
KLK8	rs74705037	19	51001552	A	G	0.0271	0.86	1	1e-200	0.0254067	2834_54	TRUE	reported	XCSYJu	35287	0.031449	1145.71
KLK8	rs2659091	19	50943274	A	G	0.3955	-0.07	1	5.7544e-17	0.00836305	2834_54	TRUE	reported	XCSYJu	35287	0.00198148	70.0555
LCN2	rs3814526	9	128148408	G	A	0.0394	-0.15	1	4.89779e-13	0.0207523	2836_68	TRUE	reported	yOcAYu	35287	0.0014784	52.2425
MET	rs10435378	7	116785439	G	A	0.4402	-0.13	1	3.38844e-55	0.00830738	2837_3	TRUE	reported	uKjK9h	35287	0.00689193	244.869
SPINT2	rs71354995	19	38301201	G	A	0.2387	-0.69	1	1e-200	0.0179373	2843_13	TRUE	reported	FOiSEZ	35287	0.0402467	1479.66
TIE1	rs7549876	1	43294565	T	G	0.3998	-0.18	1	1.65959e-114	0.00791431	2844_53	TRUE	reported	GthRAv	35287	0.0144472	517.243
C5	rs2269067	9	120974762	C	G	0.1776	0.17	1	1.90546e-56	0.0107385	2851_63	TRUE	reported	w94Swb	35287	0.00705215	250.602
MAPK3	rs3809627	16	30091839	A	C	0.4224	0.08	1	6.91831e-11	0.0122654	2855_49	TRUE	reported	QmNxjM	35287	0.00120415	42.5395
SERPINA3	rs111397271	14	94611890	A	G	0.0137	-0.32	1	1.41254e-24	0.0312717	2879_9	TRUE	reported	vGhQSv	35287	0.00295865	104.706
C7	rs74480769	5	40972109	G	A	0.0219	-1.28	1	1e-200	0.0332749	2888_49	TRUE	reported	5KfIzD	35287	0.0402467	1479.66
C7	rs380649	5	41263747	A	G	0.3019	0.27	1	1.31826e-191	0.00914435	2888_49	TRUE	reported	5KfIzD	35287	0.0241106	871.761
CCL28	rs7703662	5	43420061	T	G	0.4761	0.06	1	1.94984e-11	0.00894224	2890_59	TRUE	reported	iDYZ5h	35287	0.00127421	45.0179
CCL14	rs7222922	17	36008654	T	C	0.0816	-0.86	1	1e-200	0.0223566	2900_53	TRUE	reported	VP0Jgd	35287	0.0402467	1479.66
MDK	rs77817298	11	46506102	A	G	0.015	0.38	1	1.44544e-28	0.0342734	2911_27	TRUE	reported	E7whm4	35287	0.00347159	122.922
CCL23	rs41341749	17	35983666	G	A	0.0366	0.61	1	3.01995e-166	0.0221977	2913_1	TRUE	reported	CdiEMC	35287	0.0209523	755.124
CCL23	rs34111696	17	36023622	G	A	0.0437	-0.21	1	2.18776e-13	0.0286229	2913_1	TRUE	reported	CdiEMC	35287	0.00152312	53.8254
SERPINE1	rs1050955	7	101139179	A	G	0.1872	-0.07	1	3.31131e-11	0.0105549	2925_9	TRUE	reported	u2oAZB	35287	0.0012449	43.9812
NBL1	rs4911994	1	19435099	C	A	0.3681	0.05	1	1.41254e-10	0.0077948	2944_66	TRUE	reported	FLzeFu	35287	0.00116469	41.1439
CFD	rs71335276	19	859368	T	G	0.225	-0.15	1	5.49541e-52	0.00988722	2946_52	TRUE	reported	XEqK1W	35287	0.00648031	230.149
CFD	rs56236063	19	859374	C	T	0.0278	-0.17	1	8.12831e-11	0.0261611	2946_52	TRUE	reported	XEqK1W	35287	0.00119523	42.2243
GHR	rs62372052	5	42724192	G	A	0.1072	-0.3	1	1.14815e-108	0.0135467	2948_58	TRUE	reported	enzzbO	35287	0.0137078	490.403
IGFBP4	rs4890114	17	40447297	G	A	0.4529	0.06	1	5.49541e-12	0.00870555	2950_57	TRUE	reported	6ub5ag	35287	0.00134435	47.4991
PROC	rs61185143	2	127407902	T	C	0.4284	-0.14	1	1.69824e-70	0.00788695	2961_1	TRUE	reported	JXsdcS	35287	0.00885038	315.074
PTHLH	rs11049365	12	28138401	A	C	0.2706	0.12	1	7.24436e-43	0.0087435	2962_50	TRUE	reported	sSpB0F	35287	0.00530964	188.351
CLEC11A	rs116924815	19	50727476	T	C	0.0264	0.94	1	1e-200	0.0249415	2966_65	TRUE	reported	yTqohU	35287	0.0386951	1420.32
TNFSF15	rs56339337	9	114798680	G	A	0.133	-0.07	1	9.54993e-10	0.011444	2968_61	TRUE	reported	MRe3TM	35287	0.00105917	37.4126
BMP7	rs6123685	20	57260984	A	G	0.2317	0.06	1	7.24436e-11	0.0092088	2972_57	TRUE	reported	NQzLKY	35287	0.0012016	42.4495
CD36	rs12113010	7	80590764	A	G	0.0579	0.25	1	3.16228e-44	0.0179216	2973_15	TRUE	reported	dkTtiQ	35287	0.00548432	194.581
CNTN1	rs1838343	12	40802428	T	C	0.4596	-0.2	1	1.14815e-127	0.00832059	2974_61	TRUE	reported	5lyUh2	35287	0.0161096	577.733
CNTN1	rs10879122	12	40745433	T	C	0.1517	-0.14	1	5.7544e-13	0.0194278	2974_61	TRUE	reported	5lyUh2	35287	0.00146946	51.9261
EDAR	rs4676225	2	108993309	G	A	0.2792	-0.28	1	1e-200	0.00911996	2977_7	TRUE	reported	7qgsl2	35287	0.0260176	942.553
CXCL5	rs352045	4	73998970	T	G	0.1532	0.2	1	2.75423e-73	0.0110448	2979_8	TRUE	reported	fSKvWB	35287	0.00920684	327.882
LGALS4	rs883394	19	38714973	T	C	0.4753	-0.05	1	3.98107e-11	0.00757027	2982_82	TRUE	reported	JbdjGz	35287	0.00123471	43.6207
CXCL1	rs2071425	4	73869527	G	A	0.1786	0.71	1	1e-200	0.0208725	2985_35	TRUE	reported	AnItzN	35287	0.0317498	1157.03
IL1R1	rs7588201	2	102129816	C	A	0.2798	-0.19	1	3.01995e-97	0.00907904	2991_9	TRUE	reported	CL4ySP	35287	0.012259	437.928
IL17RA	rs2302519	22	17104551	T	C	0.4506	-0.54	1	1e-200	0.0140379	2992_59	TRUE	reported	YdUlQv	35287	0.0402467	1479.66
IL18RAP	rs4851010	2	102439667	T	A	0.3258	0.08	1	1.04713e-21	0.00835759	2993_1	TRUE	reported	Qs5RD4	35287	0.00258987	91.6207
IL1RL2	rs3917265	2	102162001	T	C	0.44	0.16	1	2.39883e-83	0.00827232	2994_71	TRUE	reported	uKqgx4	35287	0.0104904	374.077
LSAMP	rs1541871	3	116383969	T	C	0.1514	-0.2	1	7.4131e-70	0.01132	2999_6	TRUE	reported	PuZEjB	35287	0.00876858	312.136
MBL2	rs1800451	10	52771466	T	C	0.0129	-1.48	1	1e-200	0.0384741	3000_66	TRUE	reported	As1zac	35287	0.0402467	1479.66
MBL2	rs5030737	10	52771482	A	G	0.0526	-0.77	1	1e-200	0.0200169	3000_66	TRUE	reported	As1zac	35287	0.0402467	1479.66
PDCD1LG2	rs16923189	9	5510644	G	A	0.2871	0.35	1	1e-200	0.00909861	3004_67	TRUE	reported	Ci3zNY	35287	0.0402467	1479.66
PDCD1LG2	rs7854413	9	5557708	C	T	0.0721	-0.22	1	5.49541e-48	0.0151159	3004_67	TRUE	reported	Ci3zNY	35287	0.00596706	211.812
SIGLEC9	rs2075803	19	51125272	A	G	0.4787	1.23	1	1e-200	0.0319751	3007_7	TRUE	reported	eoXK0m	35287	0.0402467	1479.66
TGFBR3	rs55649112	1	91582253	T	C	0.1497	0.12	1	2.0893e-26	0.0112855	3009_3	TRUE	reported	KOfvdY	35287	0.00319389	113.058
SERPINF2	rs11078596	17	1714968	T	C	0.2182	-0.17	1	1.51356e-68	0.00971602	3024_18	TRUE	reported	CM9rPY	35287	0.00860111	306.123
CCL23	rs712048	17	35999179	A	C	0.0933	-0.74	1	1e-200	0.0192371	3028_36	TRUE	reported	bydC4a	35287	0.0402467	1479.66
CCL23	rs4993527	17	36102272	T	C	0.4494	0.07	1	2.69153e-14	0.00919558	3028_36	TRUE	reported	bydC4a	35287	0.0016395	57.9446
CD209	rs4804774	19	7707287	C	G	0.2173	-0.36	1	1e-200	0.0095623	3029_52	TRUE	reported	tflH0Y	35287	0.0386156	1417.28
LGALS2	rs5756736	22	37574182	G	A	0.4375	0.21	1	3.23594e-148	0.00809941	3033_57	TRUE	reported	NuIYMR	35287	0.0186948	672.213
CXCL11	rs10021313	4	76036090	C	T	0.0008	1.03	1	2.95121e-12	0.147564	3038_9	TRUE	reported	OxYrbA	35287	0.0013788	48.718
CCL3	rs854469	17	36062001	G	A	0.1135	0.44	1	1e-200	0.0125832	3040_59	TRUE	reported	62M6vO	35287	0.03349	1222.64
MRC2	rs150930997	17	62476572	C	G	0.0155	0.46	1	1.99526e-45	0.0325195	3041_55	TRUE	reported	7bNebb	35287	0.00563841	200.08
SPARC	rs200777949	5	151667469	A	G	0.0022	-1.18	1	1.31826e-43	0.0852143	3043_49	TRUE	reported	Gn6rGx	35287	0.00540469	191.741
CCL18	rs2015086	17	36064257	G	A	0.1135	0.89	1	1e-200	0.0231365	3044_3	TRUE	reported	PJubaq	35287	0.0402467	1479.66
PTN	rs320682	7	137353346	C	T	0.4471	0.19	1	2.04174e-123	0.0080417	3045_72	TRUE	reported	pCeOI9	35287	0.0155733	558.197
PTN	rs62490463	7	137499806	C	T	0.0336	-0.13	1	1.77828e-09	0.0216059	3045_72	TRUE	reported	pCeOI9	35287	0.0010249	36.2006
RETN	rs3745368	19	7670411	A	G	0.0386	-0.67	1	6.60693e-192	0.0226736	3046_31	TRUE	reported	XMZvzY	35287	0.0241478	873.141
RETN	rs117029024	19	7613602	A	G	0.0332	-0.59	1	3.16228e-138	0.0235752	3046_31	TRUE	reported	XMZvzY	35287	0.0174397	626.281
RETN	rs35547567	19	7669115	T	C	0.0077	0.5	1	5.62341e-24	0.0495135	3046_31	TRUE	reported	XMZvzY	35287	0.00288154	101.969
PRSS1	rs62473563	7	142771005	T	C	0.0828	0.12	1	1.44544e-14	0.0156001	3049_61	TRUE	reported	Q0mIR3	35287	0.00167404	59.1677
VWF	rs11614724	12	6032499	A	G	0.2709	0.11	1	1.31826e-33	0.00910461	3050_7	TRUE	reported	1BF4fT	35287	0.0041196	145.961
HP	rs217184	16	72072066	C	T	0.1835	0.74	1	1e-200	0.0192371	3054_3	TRUE	reported	uJeqvZ	35287	0.0402467	1479.66
TNFSF13B	rs113469631	13	108261424	G	T	0.0266	-0.19	1	2.81838e-14	0.024979	3059_50	TRUE	reported	29039t	35287	0.00163694	57.854
C9	rs835222	5	39362065	A	G	0.3975	-0.06	1	1.02329e-10	0.00928294	3060_43	TRUE	reported	QvPbhQ	35287	0.0011825	41.7741
LGALS3	rs118083722	14	55129494	A	G	0.0889	-0.57	1	1e-200	0.0148177	3066_12	TRUE	reported	BwmZYG	35287	0.0402467	1479.66
IL18BP	rs548617381	11	71700749	T	C	0.0044	-0.39	0.99	9.12011e-10	0.0636829	3073_51	TRUE	reported	Fq7YRh	35287	0.00106171	37.5024
LBP	rs2232613	20	38369011	T	C	0.0989	-1.05	1	1e-200	0.0272958	3074_6	TRUE	reported	GEMsch	35287	0.0402467	1479.66
F10	rs3211717	13	113122635	A	C	0.4189	-0.1	1	1.7378e-33	0.00829253	3077_66	TRUE	reported	W7G1Az	35287	0.00410417	145.412
RARRES2	rs883138	7	150345704	C	A	0.2606	0.25	1	1.90546e-159	0.00929186	3079_62	TRUE	reported	bdlMVm	35287	0.0201021	723.853
VEGFC	rs41278571	4	176729712	T	C	0.02	0.4	1	1.20226e-45	0.0282069	3132_1	TRUE	reported	lTmGbs	35287	0.00566666	201.088
CD4	rs61916271	12	6781356	A	G	0.2098	-0.06	1	4.67735e-10	0.00963149	3143_3	TRUE	reported	3kelZb	35287	0.00109856	38.8053
IL2RA	rs12722489	10	6060049	T	C	0.2254	-0.06	1	4.2658e-12	0.0086604	3151_6	TRUE	reported	lrxzk1	35287	0.00135838	47.9956
TNFRSF1B	rs2301258	1	12187883	T	C	0.034	-0.3	1	4.89779e-39	0.0229536	3152_57	TRUE	reported	ZpyYNj	35287	0.00481756	170.811
CD33	rs12459419	19	51225221	T	C	0.3497	-1.08	1	1e-200	0.0280757	3166_92	TRUE	reported	iSfJHD	35287	0.0402467	1479.66
ADAMTS5	rs151058	21	26939253	T	C	0.1208	-0.56	1	1e-200	0.0145578	3168_8	TRUE	reported	kNdPr5	35287	0.0402467	1479.66
IDUA	rs201682298	4	1002470	T	C	0.0251	0.39	1	7.4131e-54	0.0252409	3169_70	TRUE	reported	8VBWIN	35287	0.00672013	238.724
IDUA	rs147498923	4	987955	T	C	0.0062	0.58	1	1.04713e-34	0.0471995	3169_70	TRUE	reported	8VBWIN	35287	0.00426101	150.993
APP	rs439826	21	26156328	T	G	0.3171	0.08	1	7.58578e-19	0.00902329	3171_57	TRUE	reported	tscVZS	35287	0.00222264	78.6005
ARSB	rs11743362	5	78880898	A	G	0.4951	-0.13	1	5.37032e-62	0.00782396	3172_28	TRUE	reported	jgxpCO	35287	0.00776309	276.064
NAAA	rs17001208	4	75915873	C	T	0.0531	0.67	1	1e-200	0.0174173	3173_49	TRUE	reported	lwcmV1	35287	0.0402467	1479.66
ADAMTS13	rs28647808	9	133440409	G	C	0.106	-0.88	1	1e-200	0.0228765	3175_51	TRUE	reported	Vf1d6R	35287	0.0402467	1479.66
CTSS	rs41271951	1	150764744	G	A	0.0891	-0.7	1	1e-200	0.0181972	3181_50	TRUE	reported	IdE76j	35287	0.0402467	1479.66
F7	rs6046	13	113118845	A	G	0.1125	-1.25	1	1e-200	0.032495	3184_25	TRUE	reported	rNlCGp	35287	0.0402467	1479.66
WFIKKN1	rs55798945	16	619708	G	T	0.3602	0.15	1	4.46684e-70	0.00847628	3191_50	TRUE	reported	PHdOiz	35287	0.0087967	313.146
GP6	rs892090	19	55027704	T	G	0.1645	-0.38	1	1e-200	0.0110499	3194_36	TRUE	reported	5lR2zn	35287	0.0324278	1182.56
GNLY	rs17430897	2	85685839	T	C	0.0543	0.57	1	1e-200	0.0173847	3195_50	TRUE	reported	Q5QdQ5	35287	0.0295641	1074.95
HAPLN1	rs10039191	5	83723226	G	C	0.3347	0.11	1	6.16595e-38	0.00854321	3196_6	TRUE	reported	KsZBSu	35287	0.0046762	165.775
KLK12	rs3745540	19	51031874	A	G	0.4185	0.14	1	4.16869e-63	0.00834913	3199_54	TRUE	reported	o0e5Cy	35287	0.00790518	281.157
LYVE1	rs116055980	11	10597218	G	A	0.0491	0.42	1	5.12861e-106	0.0192053	3206_4	TRUE	reported	pXyYrf	35287	0.013372	478.225
LYVE1	rs76318574	11	10506171	C	T	0.0243	0.34	1	6.0256e-36	0.027163	3206_4	TRUE	reported	pXyYrf	35287	0.00442042	156.667
METAP1	rs7676259	4	99021498	A	G	0.387	0.06	1	4.16869e-15	0.00764356	3210_1	TRUE	reported	WzEdIE	35287	0.00174317	61.6151
ASAH2	rs575244023	10	50178272	A	G	0.0315	-0.86	1	1e-200	0.0247945	3212_30	TRUE	reported	J2iE7M	35287	0.0329696	1202.99
ASAH2	rs189945378	10	50154492	A	G	0.0089	0.51	1	8.91251e-34	0.0421003	3212_30	TRUE	reported	J2iE7M	35287	0.00414145	146.739
NID1	rs2734807	1	236098248	T	C	0.4178	-0.13	1	2.34423e-53	0.00845432	3213_65	TRUE	reported	NMZgL7	35287	0.00665601	236.431
PIGR	rs748844	1	206936501	A	G	0.3979	-0.14	1	2.18776e-64	0.00826326	3216_2	TRUE	reported	amYMS5	35287	0.008069	287.031
RET	rs2435359	10	43084567	A	G	0.2625	-0.34	1	1e-200	0.0092078	3220_40	TRUE	reported	e6pr8E	35287	0.037202	1363.4
SFRP1	rs72643819	8	41309674	T	G	0.4181	-0.16	1	5.88844e-77	0.00861721	3221_54	TRUE	reported	AJyepL	35287	0.00967541	344.732
SFRP1	rs62642270	8	41140689	G	A	0.1617	-0.15	1	1.20226e-38	0.0115373	3221_54	TRUE	reported	AJyepL	35287	0.00476745	169.025
ACP5	rs10403399	19	11595843	G	C	0.281	0.24	1	5.49541e-140	0.00952855	3232_28	TRUE	reported	I6sa0c	35287	0.017661	634.373
CCDC80	rs9990056	3	112764617	A	G	0.4096	-0.05	1	3.98107e-10	0.0079939	3234_23	TRUE	reported	d9Y3iz	35287	0.00110746	39.1199
WFIKKN2	rs11079936	17	50830473	T	C	0.2897	0.53	1	1e-200	0.0137779	3235_50	TRUE	reported	wzB0kI	35287	0.0402467	1479.66
ACAN	rs34949187	15	88843421	A	G	0.1638	-0.14	1	1.47911e-39	0.0106378	3280_49	TRUE	reported	PCaGy5	35287	0.00488439	173.192
ACAN	rs12441312	15	88710195	C	G	0.2058	0.09	1	4.0738e-21	0.00954331	3280_49	TRUE	reported	PCaGy5	35287	0.00251408	88.933
TGFBI	rs13159365	5	136053744	T	C	0.4358	-0.46	1	1e-200	0.0119582	3283_21	TRUE	reported	ftPvwv	35287	0.0402467	1479.66
CD109	rs4708089	6	73804430	G	A	0.4312	0.52	1	1e-200	0.0135179	3290_50	TRUE	reported	quoLe6	35287	0.0402467	1479.66
FCER2	rs2277989	19	7696926	G	A	0.4499	-0.27	1	1e-200	0.00855402	3291_30	TRUE	reported	qlSeHz	35287	0.0274587	996.237
FCER2	rs12980031	19	7699550	G	T	0.2435	0.29	1	5.01187e-188	0.0099158	3291_30	TRUE	reported	qlSeHz	35287	0.023666	855.294
CD48	rs352684	1	160711985	A	G	0.4035	-0.2	1	1.04713e-117	0.00867126	3292_75	TRUE	reported	vkJzTc	35287	0.0148519	531.951
CD5L	rs2765501	1	157834858	A	G	0.4669	0.3	1	1e-200	0.00831987	3293_2	TRUE	reported	9RcEgs	35287	0.035537	1300.13
CNTN2	rs2071533	1	205043070	T	G	0.097	0.96	0.98	1e-200	0.0249562	3296_92	TRUE	reported	EvnEW6	35287	0.0402467	1479.66
CNTN4	rs163352	3	3056357	G	C	0.1989	0.29	1	6.91831e-156	0.0109025	3298_52	TRUE	reported	76qcX0	35287	0.0196564	707.482
CNTN4	rs13071423	3	2098694	A	C	0.1878	0.26	1	2.29087e-122	0.0110523	3298_52	TRUE	reported	76qcX0	35287	0.0154407	553.37
CNTN5	rs10892747	11	99065109	A	G	0.308	0.13	1	1.04713e-52	0.00850812	3299_29	TRUE	reported	0XvJZA	35287	0.00657265	233.45
CNTN5	rs888598	11	99992101	T	A	0.4556	-0.09	1	6.60693e-26	0.00855085	3299_29	TRUE	reported	0XvJZA	35287	0.00312961	110.775
CST7	rs142751091	20	24926225	G	C	0.238	-0.68	1	1e-200	0.0176773	3302_58	TRUE	reported	KqxoJB	35287	0.0402467	1479.66
CST7	rs41308619	20	25023069	C	A	0.0127	1.36	1	1e-200	0.035502	3302_58	TRUE	reported	KqxoJB	35287	0.0399265	1467.4
DLL4	rs35748882	15	40935116	T	C	0.0235	0.18	1	5.01187e-12	0.0260672	3305_6	TRUE	reported	hwbBqN	35287	0.00134945	47.6796
FCGR2A	rs1801274	1	161509955	A	G	0.4405	-1.24	1	1e-200	0.0322351	3309_2	TRUE	reported	UxJk7y	35287	0.0402467	1479.66
FCGR2A	rs115264949	1	161532142	A	G	0.0259	0.16	1	9.54993e-13	0.0224189	3309_2	TRUE	reported	UxJk7y	35287	0.00144136	50.9316
FCGR2B	rs1801274	1	161509955	A	G	0.4405	-0.49	1	1e-200	0.0127381	3310_62	TRUE	reported	Qu0nv1	35287	0.0402467	1479.66
FCGR3B	rs2099684	1	161530340	G	A	0.3089	0.41	1	1e-200	0.0106584	3311_27	TRUE	reported	1LloFl	35287	0.0402467	1479.66
FCN2	rs11103563	9	134886852	G	A	0.0991	-0.66	1	1e-200	0.0171574	3313_21	TRUE	reported	BguOME	35287	0.0402467	1479.66
GFRA1	rs4550150	10	116226964	A	G	0.274	0.2	1	7.07946e-103	0.00928654	3314_74	TRUE	reported	f4J4Gk	35287	0.0129738	463.796
SERPIND1	rs117226528	22	20960427	A	C	0.0011	-2.22	1	1.99526e-50	0.148659	3316_58	TRUE	reported	4QTVVq	35287	0.00628018	222.997
IGFBP7	rs1718860	4	57083351	G	A	0.2947	0.3	1	1e-200	0.00913755	3320_49	TRUE	reported	4dOeiS	35287	0.0296415	1077.85
LRIG3	rs11172841	12	58958650	C	A	0.2331	0.28	1	7.76247e-135	0.0113301	3322_52	TRUE	reported	rkIkO7	35287	0.0170131	610.695
LRIG3	rs1497237	12	58763470	C	T	0.3822	-0.06	1	2.29087e-11	0.00897375	3322_52	TRUE	reported	rkIkO7	35287	0.00126529	44.7023
LRP8	rs6677126	1	53241157	C	T	0.3073	0.08	1	2.13796e-13	0.0108994	3323_37	TRUE	reported	K58Lc5	35287	0.0015244	53.8707
LY9	rs2271967	1	160817915	C	T	0.2104	0.36	1	1.86209e-80	0.018952	3324_51	TRUE	reported	PDyhIE	35287	0.0101219	360.804
MATN2	rs78548919	8	98052647	T	C	0.1966	0.14	1	4.36516e-40	0.0105641	3325_2	TRUE	reported	0EkJ0E	35287	0.00495249	175.618
MATN2	rs34302865	8	97932698	C	G	0.0273	0.26	1	4.16869e-26	0.0246013	3325_2	TRUE	reported	0EkJ0E	35287	0.00315532	111.688
CADM1	rs11215406	11	115194362	C	T	0.3163	0.15	1	1.14815e-68	0.00856526	3326_58	TRUE	reported	3mZoxP	35287	0.00861645	306.674
NTN4	rs17288108	12	95738117	G	A	0.1424	-0.24	1	1.28825e-95	0.0115676	3327_27	TRUE	reported	adPQUK	35287	0.0120519	430.439
PGLYRP1	rs2072563	19	46023390	A	G	0.3186	-0.19	1	7.4131e-107	0.00865325	3329_14	TRUE	reported	VlXoKR	35287	0.0134785	482.085
RGMB	rs61048056	5	98439496	A	G	0.4396	-0.14	1	9.77237e-67	0.00811226	3331_8	TRUE	reported	XOY7CA	35287	0.00836965	297.816
HFE2	rs75466623	1	146020555	T	C	0.0098	-0.35	1	5.24807e-18	0.0404725	3332_57	TRUE	reported	HOBSQd	35287	0.00211486	74.781
TFPI	rs116350534	2	187479035	G	T	0.0098	-0.27	1	9.54993e-11	0.0417059	3336_50	TRUE	reported	7a7Pit	35287	0.00118632	41.9091
THBS2	rs12174547	6	169224627	T	C	0.2077	-0.22	1	9.77237e-111	0.00983924	3339_33	TRUE	reported	itdmN2	35287	0.01397	499.916
THBS2	rs35239983	6	168901700	A	G	0.1559	0.08	1	6.45654e-14	0.0106688	3339_33	TRUE	reported	itdmN2	35287	0.00159089	56.2239
THBS2	rs62435801	6	169099069	G	A	0.1582	0.08	1	5.24807e-13	0.0110823	3339_33	TRUE	reported	itdmN2	35287	0.00147457	52.1069
THBS4	rs13167730	5	80074424	T	G	0.0812	0.38	1	5.62341e-133	0.0154854	3340_53	TRUE	reported	0Ox1Ul	35287	0.0167788	602.144
THBS4	rs2404710	5	79960739	A	C	0.4189	0.11	1	6.30957e-39	0.00842877	3340_53	TRUE	reported	0Ox1Ul	35287	0.00480343	170.307
CA6	rs2274329	1	8949392	C	G	0.1153	-0.79	1	1e-200	0.0205369	3352_80	TRUE	reported	yvUIAZ	35287	0.0402467	1479.66
CTSV	rs117724680	9	97144183	C	T	0.0484	0.27	1	5.62341e-47	0.0187575	3364_76	TRUE	reported	ZFxLeq	35287	0.00583741	207.183
ECM1	rs3737240	1	150510879	T	C	0.3406	-0.67	1	1e-200	0.0174173	3366_51	TRUE	reported	L2Fdnj	35287	0.0402467	1479.66
FETUB	rs66965282	3	186640979	G	A	0.113	0.28	1	7.07946e-23	0.0284358	3367_8	TRUE	reported	cpYoCa	35287	0.00274018	96.953
IL17RD	rs6809523	3	57099110	G	A	0.267	0.24	1	2.95121e-89	0.0119814	3376_49	TRUE	reported	O2CK1O	35287	0.011243	401.222
KLK7	rs1624358	19	50983919	T	G	0.0854	-0.53	1	1e-200	0.0152118	3378_49	TRUE	reported	8774hg	35287	0.0332573	1213.85
SERPINA5	rs6119	14	94587675	G	A	0.1011	0.35	1	3.71535e-149	0.0134558	3389_7	TRUE	reported	1Js6bc	35287	0.0188128	676.535
REN	rs4951315	1	204188040	A	C	0.2614	-0.06	1	3.89045e-10	0.00958718	3396_54	TRUE	reported	3OpimD	35287	0.00110873	39.1649
TPSB2	rs72775459	16	1225494	T	C	0.0423	0.69	1	1e-200	0.0179373	3403_1	TRUE	reported	Sby3Pj	35287	0.0402467	1479.66
IBSP	rs2616262	4	87802058	T	G	0.4876	-0.09	1	3.54813e-31	0.00775007	3415_61	TRUE	reported	OM2jsx	35287	0.00380717	134.849
CA13	rs6987314	8	85227011	A	G	0.0906	-0.58	1	1e-200	0.0150777	3420_21	TRUE	reported	d3DVvO	35287	0.0402467	1479.66
TNFSF8	rs1006026	9	114928990	G	A	0.4569	-0.14	1	4.89779e-63	0.0083539	3421_54	TRUE	reported	kM9Slf	35287	0.00789622	280.836
EPHA1	rs4725617	7	143400007	A	G	0.101	-1.2	1	1e-200	0.0311952	3431_54	TRUE	reported	iEGo8Q	35287	0.0402467	1479.66
FN1	rs1250258	2	215435462	C	T	0.3266	-0.16	1	5.24807e-83	0.00828964	3434_34	TRUE	reported	4uekO2	35287	0.010447	372.515
FN1	rs1250259	2	215435759	T	A	0.3267	-0.16	1	6.30957e-81	0.00839802	3435_53	TRUE	reported	DlYClP	35287	0.0101819	362.963
FSTL3	rs1057093160	19	677392	A	G	0.0079	-0.41	1	1.25893e-19	0.0452345	3438_10	TRUE	reported	m84Nhv	35287	0.00232276	82.1492
INSR	rs1799815	19	7125508	A	G	0.0521	-0.17	1	1.69824e-18	0.0193716	3448_13	TRUE	reported	AoXcxq	35287	0.00217773	77.0088
SERPINA4	rs5511	14	94567258	T	A	0.2442	0.45	1	1e-200	0.0116982	3449_58	TRUE	reported	TGnQ5J	35287	0.0402467	1479.66
POSTN	rs9532075	13	37530059	T	G	0.3834	0.16	1	4.0738e-83	0.00828403	3457_57	TRUE	reported	UOE54v	35287	0.010461	373.02
POSTN	rs139240369	13	37472287	T	C	0.0268	-0.2	1	5.01187e-15	0.0255538	3457_57	TRUE	reported	UOE54v	35287	0.00173293	61.2524
PDGFRB	rs3816018	5	150128912	C	T	0.4783	-1.18	1	1e-200	0.0306753	3459_49	TRUE	reported	MKNToO	35287	0.0402467	1479.66
BCAN	rs2365715	1	156645322	G	A	0.3942	-0.2	1	6.91831e-124	0.00844861	3461_58	TRUE	reported	vEDBRq	35287	0.0156326	560.357
SELE	rs192480707	1	169769654	C	A	0.0067	0.34	1	4.2658e-12	0.0490756	3470_1	TRUE	reported	BP06yB	35287	0.00135838	47.9956
XPNPEP1	rs77846594	10	109790629	T	C	0.0034	-0.64	0.99	4.36516e-19	0.0716902	3481_87	TRUE	reported	m5Morf	35287	0.00225344	79.6922
AGT	rs2071404	1	230715194	A	C	0.0929	0.28	1	6.91831e-92	0.0137725	3484_60	TRUE	reported	6j8frP	35287	0.0115777	413.303
CAT	rs769218	11	34449132	A	G	0.2199	-0.21	1	3.01995e-107	0.00954639	3488_64	TRUE	reported	McAio4	35287	0.0135279	483.878
CXCL6	rs16850073	4	73838282	T	C	0.3885	0.65	1	1e-200	0.0168974	3495_15	TRUE	reported	0HW9bo	35287	0.0402467	1479.66
IL17B	rs6887452	5	149404204	G	T	0.2366	0.07	1	1.09648e-15	0.00873303	3499_77	TRUE	reported	NwocOx	35287	0.00181745	64.2454
HAMP	rs185716928	19	35351419	A	G	0.0014	-0.71	1	3.89045e-11	0.107442	3504_58	TRUE	reported	6DyPGx	35287	0.00123599	43.6657
CCL22	rs223883	16	57354818	G	A	0.2393	-0.19	1	1.04713e-85	0.00968408	3508_78	TRUE	reported	jvtIur	35287	0.010791	384.916
CXCL12	rs1023264	10	44398308	C	T	0.2583	0.14	1	7.07946e-54	0.00905909	3516_60	TRUE	reported	8pQlFc	35287	0.00672269	238.816
CXCL12	rs266085	10	44378805	T	C	0.3223	0.06	1	2.63027e-11	0.00900102	3516_60	TRUE	reported	8pQlFc	35287	0.00125764	44.4319
CPB2	rs9534312	13	46076084	C	T	0.3402	0.5	1	1e-200	0.012998	3518_54	TRUE	reported	nHIFnm	35287	0.0402467	1479.66
CCL17	rs28695417	16	57410006	A	G	0.0746	0.4	1	7.58578e-138	0.0160055	3519_3	TRUE	reported	YVNFnS	35287	0.0173919	624.534
DKK1	rs6480949	10	52675662	T	C	0.1204	0.1	1	2.29087e-16	0.0121865	3535_84	TRUE	reported	v9wGqr	35287	0.00190457	67.3311
DKK1	rs1159798	10	52652733	A	C	0.211	-0.06	1	1.51356e-10	0.00936914	3535_84	TRUE	reported	v9wGqr	35287	0.00116087	41.0089
ADIPOQ	rs143257534	3	186834099	T	C	0.0344	-0.64	1	1.86209e-154	0.0241734	3554_24	TRUE	reported	HEQOQU	35287	0.0194772	700.906
ADIPOQ	rs17366653	3	186853027	C	T	0.0033	-0.69	1	2.0893e-22	0.0708612	3554_24	TRUE	reported	HEQOQU	35287	0.00267979	94.8106
SERPINA1	rs1243167	14	94375304	A	G	0.2699	0.41	1	1e-200	0.0106584	3580_25	TRUE	reported	RmX6VI	35287	0.0402467	1479.66
AHSG	rs4686790	3	186604193	G	T	0.2935	-0.36	1	1e-200	0.00935857	3581_53	TRUE	reported	7CnPnW	35287	0.0402467	1479.66
ARSA	rs28871051	22	50616803	G	T	0.0048	0.35	1	4.67735e-10	0.0561837	3583_54	TRUE	reported	vSQb2x	35287	0.00109856	38.8053
BMP10	rs150404607	2	68655516	A	G	0.0091	-0.26	1	4.36516e-10	0.0416641	3587_53	TRUE	reported	DKy7jq	35287	0.00110237	38.9401
CASP3	rs111667591	4	184671855	G	A	0.1182	-0.23	1	3.71535e-73	0.0127131	3593_72	TRUE	reported	PeikTE	35287	0.00919024	327.285
CHIT1	rs113689597	1	203230276	C	T	0.0625	0.85	1	1e-200	0.0220966	3600_2	TRUE	reported	ngOTem	35287	0.0402467	1479.66
CHIT1	rs3766537	1	203226749	T	G	0.205	0.17	1	1.7378e-67	0.00979416	3600_2	TRUE	reported	ngOTem	35287	0.00846557	301.258
CHIT1	rs3766568	1	203131901	A	G	0.3148	0.14	1	2.34423e-66	0.00813612	3600_2	TRUE	reported	ngOTem	35287	0.00832104	296.072
MASP1	rs4455312	3	187244238	A	C	0.3215	0.06	1	1.51356e-10	0.00936914	3605_77	TRUE	reported	6ftl9s	35287	0.00116087	41.0089
DKK3	rs11022114	11	12017327	A	G	0.3333	0.33	1	1e-200	0.00865418	3607_71	TRUE	reported	h9USLY	35287	0.0395753	1453.96
HGFAC	rs4690098	4	3445429	T	C	0.2836	0.31	1	1e-200	0.00831463	3617_80	TRUE	reported	o34SrK	35287	0.0379003	1389.99
LGMN	rs72701845	14	92750678	A	G	0.0244	0.4	1	1.04713e-51	0.0264398	3622_33	TRUE	reported	0LF4AK	35287	0.00644439	228.865
CADM3	rs144788078	1	159171311	C	T	0.0124	-0.29	1	2.88403e-16	0.0354606	3630_27	TRUE	reported	6htUmL	35287	0.00189176	66.8772
LRPAP1	rs1800493	4	3514832	T	C	0.0101	-0.81	1	1.65959e-93	0.0394878	3640_14	TRUE	reported	oEoGLr	35287	0.0117837	420.745
KDR	rs34231037	4	55106779	G	A	0.0229	-0.89	1	1e-200	0.0271214	3651_50	TRUE	reported	KYSNnD	35287	0.0296133	1076.79
KDR	rs2305948	4	55113391	T	C	0.0709	0.3	1	3.46737e-80	0.0158205	3651_50	TRUE	reported	KYSNnD	35287	0.0100875	359.564
PLG	rs11751347	6	160671406	T	C	0.0795	-0.36	1	9.54993e-125	0.0151541	3710_49	TRUE	reported	BC2UL2	35287	0.0157412	564.31
CDKN1B	rs111909987	12	12699174	G	C	0.0993	0.12	1	1.41254e-19	0.0132577	3719_2	TRUE	reported	QLJEq1	35287	0.00231634	81.9217
TEK	rs682632	9	27183465	A	C	0.0597	0.39	1	1e-115	0.0170555	3773_15	TRUE	reported	DJtKva	35287	0.0146016	522.85
ANGPTL4	rs116843064	19	8364439	A	G	0.0243	-0.32	1	6.60693e-35	0.0259625	3796_79	TRUE	reported	AOqtmp	35287	0.00428672	151.908
ANGPTL4	rs539432790	19	10101623	G	C	0.021	0.24	1	2.81838e-18	0.0275276	3796_79	TRUE	reported	AOqtmp	35287	0.0021495	76.0084
CA3	rs2072696	8	85438822	C	G	0.2478	-0.2	1	5.01187e-97	0.00956793	3799_11	TRUE	reported	gHoNFL	35287	0.0122311	436.917
CST5	rs6036565	20	23874077	T	G	0.4299	0.37	1	1e-200	0.00961853	3803_10	TRUE	reported	PrXHzR	35287	0.0402467	1479.66
ESM1	rs4242051	5	54902947	T	C	0.2411	-0.15	1	2.04174e-55	0.00956575	3805_16	TRUE	reported	5TT7Xq	35287	0.00692013	245.878
ESM1	rs1848502	5	55026648	G	C	0.2716	-0.11	1	2.23872e-31	0.00944036	3805_16	TRUE	reported	5TT7Xq	35287	0.00383289	135.764
EPHA5	rs9790818	4	65394169	C	A	0.1392	0.07	1	5.37032e-10	0.011276	3806_55	TRUE	reported	H4tZEt	35287	0.00109093	38.5356
FGF23	rs6489536	12	4382743	C	G	0.3719	0.05	1	3.0903e-10	0.00794385	3807_1	TRUE	reported	2e2QhU	35287	0.00112144	39.6145
FGR	rs3737801	1	27634321	G	C	0.0673	-0.27	1	9.77237e-62	0.016285	3810_50	TRUE	reported	3rQfnD	35287	0.0077298	274.871
MAPKAPK2	rs4256810	1	206717104	C	T	0.2736	0.18	1	5.49541e-84	0.00927001	3820_68	TRUE	reported	Af1DHd	35287	0.0105719	377.016
MAPK8	rs1997365	10	48299932	C	A	0.2919	-0.06	1	2.29087e-10	0.00946304	3825_18	TRUE	reported	KSFP4Q	35287	0.00113797	40.1991
PTEN	rs117002784	10	88147290	T	C	0.0383	0.13	1	2.88403e-10	0.0206189	3831_21	TRUE	reported	QsByAW	35287	0.00112526	39.7494
TLR2	rs149780991	4	153773665	G	A	0.012	-0.22	1	1.69824e-10	0.0344481	3835_11	TRUE	reported	RZgQkP	35287	0.00115451	40.7839
DNAJB1	rs11085896	19	14541074	A	C	0.4155	0.05	1	1.86209e-10	0.00784645	3852_19	TRUE	reported	kkqP3L	35287	0.00114942	40.604
PRDX1	rs12047498	1	45488960	T	C	0.2258	0.1	1	6.91831e-26	0.00950486	3855_56	TRUE	reported	4Ec7o0	35287	0.00312704	110.684
ACP1	rs79716074	2	277003	G	A	0.3648	1.09	1	1e-200	0.0283357	3858_5	TRUE	reported	hsReld	35287	0.0402467	1479.66
SBDS	rs79344818	7	66988489	G	A	0.0338	-0.32	1	1.25893e-43	0.0231034	3866_7	TRUE	reported	7eyunC	35287	0.00540726	191.832
LDHB	rs74626198	12	21543317	C	T	0.0447	-0.18	1	1.77828e-20	0.0194073	3890_8	TRUE	reported	ICP3en	35287	0.00243189	86.0184
NAGK	rs11680831	2	71065392	C	T	0.3755	-0.17	1	2.63027e-96	0.00816371	3894_15	TRUE	reported	m0sJ37	35287	0.0121396	433.609
BPI	rs1934913	20	38296880	C	T	0.4054	0.29	1	1e-200	0.00855365	4126_22	TRUE	reported	SSESrw	35287	0.0315469	1149.39
BPI	rs6024863	20	38322588	T	A	0.1048	-0.31	1	1.65959e-62	0.0185785	4126_22	TRUE	reported	SSESrw	35287	0.00782838	278.404
C6	rs11741451	5	40997357	G	A	0.3277	-0.06	1	1.1749e-12	0.00844085	4127_75	TRUE	reported	SxbEdR	35287	0.00142986	50.5249
FN1	rs1250258	2	215435462	C	T	0.3266	-0.18	1	2.13796e-102	0.00837783	4131_72	TRUE	reported	0icRFC	35287	0.0129129	461.591
GZMB	rs78564162	14	24689939	G	A	0.0655	0.16	1	2.29087e-23	0.016065	4133_54	TRUE	reported	YNShVG	35287	0.00280315	99.1871
CXCL10	rs6532086	4	76016125	A	G	0.4937	0.08	1	1.25893e-21	0.00837426	4141_79	TRUE	reported	IZX6tS	35287	0.00257959	91.2562
NTF3	rs79426122	12	5574094	T	C	0.0662	0.14	1	1.8197e-18	0.0159673	4145_58	TRUE	reported	aNFMGn	35287	0.00217388	76.8724
NTF3	rs11063675	12	5437300	T	C	0.0112	-0.3	1	1.07152e-14	0.0388075	4145_58	TRUE	reported	aNFMGn	35287	0.00169068	59.7567
PLG	rs11751347	6	160671406	T	C	0.0795	-0.34	1	6.30957e-115	0.0149214	4151_6	TRUE	reported	XyYrng	35287	0.0145004	519.173
KLKB1	rs4253305	4	186252537	G	A	0.412	0.4	1	1e-200	0.0103984	4152_58	TRUE	reported	QjZYP9	35287	0.0402467	1479.66
SERPINA3	rs12891214	14	94672092	T	C	0.4094	-0.12	1	3.54813e-42	0.0088178	4153_11	TRUE	reported	kLF9DT	35287	0.00522101	185.19
SERPINA3	rs6119	14	94587675	G	A	0.1011	-0.11	1	1.41254e-14	0.0142946	4153_11	TRUE	reported	kLF9DT	35287	0.00167532	59.213
SELP	rs6136	1	169594713	G	T	0.1239	-0.4	1	1e-200	0.0124202	4154_57	TRUE	reported	eLBcKj	35287	0.0285538	1037.13
TNC	rs1138545	9	115073620	T	C	0.1731	1.19	1	1e-200	0.0309353	4155_3	TRUE	reported	rXXHW1	35287	0.0402467	1479.66
TNC	rs72757370	9	115538859	G	A	0.0521	0.11	1	8.31764e-12	0.0160984	4155_3	TRUE	reported	rXXHW1	35287	0.00132139	46.6868
F2	rs3136516	11	46739206	G	A	0.4379	0.11	1	4.67735e-41	0.00819731	4157_2	TRUE	reported	nhpQOa	35287	0.00507712	180.06
PLAU	rs2227551	10	73909432	G	T	0.2798	0.13	1	8.31764e-23	0.0132241	4158_54	TRUE	reported	ZQjXvf	35287	0.00273119	96.6339
PLAU	rs146287686	10	73937934	A	G	0.0177	-0.23	1	1.69824e-14	0.0299806	4158_54	TRUE	reported	ZQjXvf	35287	0.00166509	58.8506
CFH	rs70620	1	196735867	A	G	0.1819	-0.28	1	1.09648e-156	0.0104993	4159_130	TRUE	reported	tVmD6x	35287	0.0197566	711.161
TF	rs8177245	3	133760386	G	A	0.2701	0.14	1	4.89779e-63	0.0083539	4162_54	TRUE	reported	W2Z8O8	35287	0.00789622	280.836
AKR7A2	rs61766662	1	19330519	C	T	0.3241	-0.15	1	1.8197e-68	0.00857811	4188_1	TRUE	reported	nIce24	35287	0.00859088	305.756
AKR1A1	rs2229540	1	45566639	G	A	0.0646	-0.92	1	1e-200	0.0239164	4192_10	TRUE	reported	48l2KB	35287	0.0402467	1479.66
VTA1	rs225656	6	142166332	A	C	0.4738	-0.05	1	7.24436e-10	0.00811602	4209_60	TRUE	reported	ynFRY1	35287	0.00107442	37.9515
FER	rs13178668	5	108771079	G	A	0.3821	0.08	1	1.38038e-19	0.00883604	4220_39	TRUE	reported	A7rZge	35287	0.00231762	81.9672
IGF1R	rs2872060	15	98956264	T	G	0.476	-0.06	1	2.0893e-13	0.0081711	4232_19	TRUE	reported	srtCcL	35287	0.00152568	53.9159
IL1RL1	rs13020553	2	102315366	G	C	0.4186	-0.43	1	1e-200	0.0111783	4234_8	TRUE	reported	QIk1ZY	35287	0.0402467	1479.66
NME2	rs145372333	17	51149056	A	G	0.039	-0.35	1	2.51189e-63	0.0208355	4249_64	TRUE	reported	3sZsvB	35287	0.00793334	282.166
NUDCD3	rs306995	7	44500230	A	G	0.2734	0.08	1	3.16228e-17	0.00947821	4254_6	TRUE	reported	mSX9qo	35287	0.00201482	71.2365
P4HB	rs62079523	17	82394427	A	G	0.3523	0.08	1	3.54813e-14	0.0105589	4278_14	TRUE	reported	BVkzhM	35287	0.00162414	57.4011
SPHK1	rs12939873	17	76464066	T	C	0.324	-0.06	1	5.7544e-11	0.00916033	4294_16	TRUE	reported	KiRa27	35287	0.00121433	42.8998
SPON1	rs1969539	11	14017074	A	G	0.452	0.28	1	1e-200	0.00822845	4297_62	TRUE	reported	vi50pA	35287	0.0317719	1157.86
TPI1	rs2071065	12	6867905	C	T	0.2881	-0.06	1	2.13796e-10	0.0094472	4309_59	TRUE	reported	lI0eK6	35287	0.00114179	40.334
DCTPP1	rs11640950	16	30414680	A	T	0.2357	-0.06	1	6.91831e-10	0.00972771	4314_12	TRUE	reported	lghqrp	35287	0.00107696	38.0414
CST2	rs4260306	20	23749699	T	C	0.255	-0.55	1	1e-200	0.0142978	4324_33	TRUE	reported	OPihf4	35287	0.0402467	1479.66
BOC	rs4682481	3	113265008	T	C	0.1632	0.27	1	3.23594e-128	0.0112083	4328_2	TRUE	reported	KWXCbA	35287	0.0161789	580.262
CLEC1B	rs1081386	12	9989087	A	G	0.4651	-0.08	1	2.88403e-23	0.00805101	4332_6	TRUE	reported	Kp2sWY	35287	0.0027903	98.7311
CRP	rs1800947	1	159713648	G	C	0.0624	-0.18	1	1.28825e-26	0.0168569	4337_49	TRUE	reported	KG7REH	35287	0.00322089	114.016
ICAM1	rs5498	19	10285007	G	A	0.4669	-1.14	1	1e-200	0.0296355	4342_10	TRUE	reported	Ltz8r3	35287	0.0402467	1479.66
DAPK2	rs34772505	15	63984573	T	C	0.4174	0.26	1	1e-200	0.0081276	4355_13	TRUE	reported	KuiVIQ	35287	0.0281833	1023.29
GDF15	rs1058587	19	18388612	G	C	0.2426	0.45	1	1e-200	0.0116982	4374_45	TRUE	reported	Y121hs	35287	0.0402467	1479.66
MST1	rs1131095	3	49676792	C	T	0.3076	-1.23	1	1e-200	0.0319751	4407_10	TRUE	reported	VZ0MU5	35287	0.0402467	1479.66
SLPI	rs4375934	20	45167878	T	C	0.3143	0.07	1	1.20226e-12	0.00985206	4413_3	TRUE	reported	xas9g3	35287	0.00142858	50.4797
COLEC11	rs6542680	2	3592552	C	T	0.1836	0.86	1	1e-200	0.0223566	4430_44	TRUE	reported	hWtEzJ	35287	0.0402467	1479.66
ENPP7	rs11868696	17	79732608	G	A	0.3965	0.91	1	1e-200	0.0236564	4435_66	TRUE	reported	saTgQi	35287	0.0402467	1479.66
ENTPD5	rs113768127	14	74001136	C	T	0.0547	-0.91	1	1e-200	0.0236564	4437_56	TRUE	reported	ta1NKE	35287	0.0402467	1479.66
FCRL3	rs7528684	1	157701026	G	A	0.4165	0.56	1	1e-200	0.0145578	4440_15	TRUE	reported	tr0JiY	35287	0.0402467	1479.66
MFGE8	rs34239095	15	88912537	G	C	0.282	0.26	1	6.76083e-179	0.00911665	4455_89	TRUE	reported	bGimrB	35287	0.0225302	813.302
PCSK7	rs236910	11	117211258	G	A	0.2768	-0.82	1	1e-200	0.0213167	4459_68	TRUE	reported	ahFGWX	35287	0.0402467	1479.66
SIGLEC1	rs673114	20	3697089	T	G	0.3518	-0.05	1	7.76247e-11	0.00768624	4464_10	TRUE	reported	X94sm8	35287	0.00119778	42.3144
SPARCL1	rs7681694	4	87541577	A	G	0.3902	0.55	1	1e-200	0.0142978	4467_49	TRUE	reported	6GBJ6o	35287	0.0402467	1479.66
CHST15	rs6588740	10	124095824	C	T	0.2737	-0.1	1	3.23594e-27	0.0092544	4469_78	TRUE	reported	IptuDn	35287	0.00329802	116.756
CHST15	rs10901820	10	124286364	G	C	0.3904	-0.07	1	6.60693e-18	0.00811922	4469_78	TRUE	reported	IptuDn	35287	0.00210203	74.3264
TGM3	rs214830	20	2340459	G	C	0.3073	-0.36	1	1e-200	0.00935857	4471_50	TRUE	reported	QCqHJZ	35287	0.0402467	1479.66
SERPING1	rs11606706	11	57616102	T	G	0.2421	-0.68	1	1e-200	0.0176773	4479_14	TRUE	reported	YEPNuG	35287	0.0402467	1479.66
C3	rs11085197	19	6713164	C	G	0.2405	-0.1	1	6.45654e-28	0.00913025	4480_59	TRUE	reported	WqToTP	35287	0.00338802	119.953
MMP12	rs28381684	11	102866461	T	A	0.1054	-0.71	1	1e-200	0.0184572	4496_60	TRUE	reported	TyFKpv	35287	0.0402467	1479.66
NCAM1	rs2288158	11	113262954	G	T	0.1301	0.33	1	2.69153e-149	0.0126809	4498_62	TRUE	reported	Iv3BZk	35287	0.0188303	677.179
NCAM1	rs2012801	11	113125732	A	G	0.2185	-0.23	1	1.04713e-112	0.0101946	4498_62	TRUE	reported	Iv3BZk	35287	0.0142194	508.97
NCAM1	rs61902388	11	112771352	C	T	0.4515	-0.13	1	1.51356e-53	0.00843879	4498_62	TRUE	reported	Iv3BZk	35287	0.00668038	237.302
CLEC11A	rs116924815	19	50727476	T	C	0.0264	1.02	1	1e-200	0.026516	4500_50	TRUE	reported	jHe0wA	35287	0.0402467	1479.66
CLEC11A	rs73044692	19	50752798	T	G	0.0842	-0.09	0.99	1.58489e-09	0.0149118	4500_50	TRUE	reported	jHe0wA	35287	0.00103124	36.425
ADAMTS15	rs116897071	11	130462562	C	T	0.0099	0.32	1	1.51356e-15	0.0401212	4533_76	TRUE	reported	rjEhW8	35287	0.00179951	63.6103
PRSS22	rs7204669	16	2860735	A	G	0.295	0.24	1	7.07946e-155	0.00905256	4534_10	TRUE	reported	bp9V2S	35287	0.0195299	702.838
BST1	rs73224659	4	15712566	A	C	0.1537	-1.4	1	1e-200	0.0363944	4535_50	TRUE	reported	L4GqX8	35287	0.0402467	1479.66
CDON	rs3740910	11	126019778	G	A	0.077	-0.66	1	1e-200	0.0171574	4541_49	TRUE	reported	UoTKaG	35287	0.0402467	1479.66
ADGRE2	rs67023356	19	14396821	G	A	0.2643	0.36	1	1e-200	0.00944541	4546_27	TRUE	reported	EEjjKT	35287	0.0395392	1452.58
FUT3	rs708686	19	5840608	T	C	0.2308	-0.66	1	1e-200	0.0171574	4548_4	TRUE	reported	mZgB8a	35287	0.0402467	1479.66
FUT5	rs778805	19	5832198	A	G	0.233	-0.36	1	1e-200	0.0111116	4549_78	TRUE	reported	51zn49	35287	0.0288871	1049.6
KYNU	rs12477146	2	143036245	A	G	0.2079	-0.46	1	1e-200	0.0119582	4559_64	TRUE	reported	vaydmF	35287	0.0402467	1479.66
PLCG1	rs753381	20	41168825	T	C	0.4731	-0.07	1	5.7544e-17	0.00836305	4563_61	TRUE	reported	8LYYVF	35287	0.00198148	70.0555
PLXNC1	rs115651556	12	94220122	A	G	0.0148	-2.04	1	1e-200	0.0530319	4564_2	TRUE	reported	FHccCi	35287	0.0402467	1479.66
PLXNC1	rs7972001	12	94229726	T	C	0.0317	-0.57	1	5.7544e-128	0.0236854	4564_2	TRUE	reported	FHccCi	35287	0.0161474	579.112
PLXNC1	rs57244134	12	94267442	A	G	0.0173	-0.43	1	1.62181e-46	0.0300262	4564_2	TRUE	reported	FHccCi	35287	0.00577836	205.074
PLXNC1	rs34565975	12	94209630	C	G	0.007	0.5	1	1.77828e-24	0.0489689	4564_2	TRUE	reported	FHccCi	35287	0.0029458	104.25
SLITRK5	rs12877225	13	87995130	A	G	0.2563	-0.14	1	1.90546e-47	0.00967594	4568_17	TRUE	reported	yylDRf	35287	0.00589775	209.337
SLITRK5	rs4502088	13	88602637	T	A	0.4386	-0.11	1	1.14815e-38	0.00845838	4568_17	TRUE	reported	yylDRf	35287	0.00477002	169.117
EPB41	rs204074	1	28865051	C	T	0.1135	-0.1	1	5.62341e-15	0.0128006	4706_17	TRUE	reported	JOtVTj	35287	0.00172652	61.0258
TFF3	rs2839493	21	42375588	A	G	0.0951	-0.12	1	6.91831e-18	0.0139272	4721_54	TRUE	reported	OMcSyd	35287	0.00209947	74.2355
AFM	rs72858937	4	73539253	T	C	0.0139	-0.76	1	1.28825e-98	0.0360579	4763_31	TRUE	reported	Mavecb	35287	0.012433	444.222
SMPDL3A	rs28385609	6	122801319	T	C	0.1703	-0.3	1	4.16869e-174	0.0106646	4771_10	TRUE	reported	f3dKZq	35287	0.0219333	791.272
GSN	rs10985196	9	121270766	A	C	0.2054	-0.14	1	7.94328e-48	0.00963594	4775_34	TRUE	reported	cisSbq	35287	0.00594653	211.078
LPO	rs7219860	17	58243910	A	G	0.2635	-0.29	1	1e-200	0.00946347	4801_13	TRUE	reported	VE3U23	35287	0.0259223	939.011
ITIH4	rs77347777	3	52814191	T	C	0.0872	-0.21	1	6.91831e-45	0.0149385	4811_33	TRUE	reported	KVcxDn	35287	0.00556907	197.605
SELL	rs3917775	1	169601838	C	T	0.4356	-0.24	1	1.02329e-193	0.00808344	4831_4	TRUE	reported	BmTqQW	35287	0.0243725	881.466
EPHA2	rs36086195	1	16184399	C	T	0.43	0.14	1	1.28825e-62	0.00838272	4834_61	TRUE	reported	eOVQcN	35287	0.00784246	278.909
NTRK2	rs1624327	9	84814375	A	G	0.2952	-0.08	1	7.24436e-17	0.0095889	4866_59	TRUE	reported	rBTq5d	35287	0.00196866	69.6013
VEGFA	rs6921438	6	43957870	A	G	0.4789	-0.55	1	1e-200	0.0142978	4867_15	TRUE	reported	ABn4H9	35287	0.0402467	1479.66
VEGFA	rs11965885	6	43725357	G	T	0.4253	0.07	1	7.24436e-19	0.00789081	4867_15	TRUE	reported	ABn4H9	35287	0.00222521	78.6915
ANG	rs28535078	14	20676917	A	G	0.2211	0.56	1	1e-200	0.0145578	4874_3	TRUE	reported	izheDp	35287	0.0402467	1479.66
F10	rs7335409	13	113155872	T	C	0.1505	-0.15	1	2.69153e-39	0.011437	4878_3	TRUE	reported	ENzYMD	35287	0.00485098	172.001
CCL7	rs34202026	17	34320338	T	A	0.0192	0.99	1	1e-200	0.02877	4886_3	TRUE	reported	SvIt9d	35287	0.0324669	1184.04
F5	rs61808983	1	169505159	T	C	0.0717	-0.65	1	1e-200	0.0168974	4906_35	TRUE	reported	lWmvJ4	35287	0.0402467	1479.66
F5	rs6678795	1	169564028	A	G	0.4422	-0.13	1	1.65959e-61	0.00785601	4906_35	TRUE	reported	lWmvJ4	35287	0.00770035	273.815
ENG	rs11794565	9	127838998	T	C	0.4398	0.15	1	1.04713e-73	0.00825937	4908_6	TRUE	reported	PuSWWl	35287	0.00926049	329.81
LGALS8	rs370852798	1	236543605	T	C	0.0031	-0.53	1	1.34896e-14	0.0688213	4909_68	TRUE	reported	duIChe	35287	0.00167788	59.3036
GSTP1	rs1254123	11	67567341	C	T	0.4694	-0.13	1	1.41254e-56	0.00820205	4911_49	TRUE	reported	NxsoaR	35287	0.00706881	251.199
CCL16	rs1635277	17	35975155	A	G	0.182	0.14	1	9.54993e-38	0.0109018	4913_78	TRUE	reported	wt5rEJ	35287	0.00465178	164.905
LYZ	rs4761234	12	69338325	C	T	0.486	-0.49	1	1e-200	0.0127381	4920_10	TRUE	reported	hgKpKF	35287	0.0402467	1479.66
MMP1	rs534191	11	102800966	T	C	0.4485	0.43	1	1e-200	0.0111783	4924_32	TRUE	reported	iAn5FT	35287	0.0402467	1479.66
MMP13	rs655316	11	102961635	T	C	0.2889	0.06	1	1.04713e-12	0.00842204	4925_54	TRUE	reported	jl9qn5	35287	0.00143625	50.7509
SHBG	rs858519	17	7628647	T	C	0.47	-0.17	1	9.54993e-95	0.00823202	4929_55	TRUE	reported	D3OZEW	35287	0.0119413	426.442
ANXA1	rs7357731	9	73175019	G	A	0.026	0.34	1	2.34423e-40	0.0255657	4960_72	TRUE	reported	2SH1C9	35287	0.00498718	176.855
ANXA2	rs8033800	15	60396980	T	A	0.366	0.46	1	1e-200	0.0119582	4961_17	TRUE	reported	Qkt1Jq	35287	0.0402467	1479.66
CDNF	rs61738953	10	14820083	G	C	0.0401	-0.76	1	1e-200	0.021029	4962_52	TRUE	reported	hsIZon	35287	0.0356934	1306.06
ERAP1	rs17482078	5	96783162	T	C	0.2204	-0.83	1	1e-200	0.0215767	4964_67	TRUE	reported	0mqWjc	35287	0.0402467	1479.66
ERAP1	rs1021717	5	96704191	T	G	0.0202	0.2	1	2.63027e-19	0.0222638	4964_67	TRUE	reported	0mqWjc	35287	0.00228168	80.6931
CAPG	rs62623452	2	85402143	T	C	0.017	-1.21	1	1e-200	0.0314552	4968_50	TRUE	reported	uF8RWm	35287	0.0402467	1479.66
CA1	rs117634905	8	85629747	G	A	0.0079	-1.09	1	1.02329e-126	0.0455196	4969_2	TRUE	reported	V5vLH6	35287	0.0159897	573.366
CA1	rs72682933	8	85359743	C	T	0.0399	-0.14	1	5.7544e-11	0.0213741	4969_2	TRUE	reported	V5vLH6	35287	0.00121433	42.8998
CTSZ	rs56352943	20	59003365	G	A	0.131	0.11	1	3.80189e-18	0.0126661	4971_1	TRUE	reported	g22Y0r	35287	0.00213282	75.4174
DBNL	rs56665454	7	44037871	T	C	0.3552	0.07	1	1.90546e-17	0.00823586	4978_54	TRUE	reported	WYrGfN	35287	0.00204303	72.236
DPT	rs1018454	1	168728523	A	C	0.4485	-0.34	1	1e-200	0.00883865	4979_34	TRUE	reported	OLpDiS	35287	0.0402467	1479.66
DPT	rs141588269	1	168843543	T	C	0.0261	0.24	1	4.89779e-20	0.026183	4979_34	TRUE	reported	OLpDiS	35287	0.00237539	84.0153
PI3	rs17332620	20	45148865	T	C	0.2012	0.34	1	1e-200	0.0102277	4982_54	TRUE	reported	EfKKQV	35287	0.0303665	1105.04
ESD	rs2298087	13	46777268	C	T	0.0896	-0.36	1	1.02329e-147	0.0139085	4984_83	TRUE	reported	S8q46a	35287	0.0186321	669.914
FGG	rs4220	4	154570607	A	G	0.1537	0.18	1	2.88403e-54	0.011604	4989_7	TRUE	reported	mZokO3	35287	0.0067727	240.604
GP1BA	rs72835078	17	4923297	T	G	0.0817	0.25	1	2.04174e-64	0.0147523	4990_87	TRUE	reported	hPokxt	35287	0.00807284	287.168
GPC5	rs342706	13	91764804	C	T	0.2549	-0.55	1	1e-200	0.0142978	4991_12	TRUE	reported	qFm0sU	35287	0.0402467	1479.66
GPC5	rs114196736	13	91445191	T	C	0.0265	0.36	1	2.95121e-48	0.0246632	4991_12	TRUE	reported	qFm0sU	35287	0.00600172	213.049
GRN	rs5848	17	44352876	T	C	0.2556	-0.22	1	2.04174e-119	0.00946869	4992_49	TRUE	reported	uYq6iW	35287	0.0150681	539.811
HRG	rs186268843	3	186661567	A	G	0.1676	1.07	1	1e-200	0.0278158	4996_66	TRUE	reported	h9qway	35287	0.0402467	1479.66
LGALS3BP	rs3826311	17	78975444	C	T	0.2027	0.2	1	4.7863e-81	0.0104896	5000_52	TRUE	reported	xbWHxK	35287	0.0101972	363.514
MAPK12	rs3817818	22	50260902	C	G	0.4274	0.22	1	3.01995e-153	0.00834279	5005_4	TRUE	reported	y1gf3y	35287	0.0193256	695.342
MAPK13	rs10447396	6	36145821	A	G	0.2445	0.12	1	7.07946e-36	0.00959676	5006_71	TRUE	reported	pbH0Nq	35287	0.00441142	156.347
AK1	rs9919018	9	127880476	A	G	0.2443	-0.06	1	2.04174e-10	0.00943668	5012_67	TRUE	reported	MS5SBO	35287	0.00114433	40.424
PLA2G7	rs9381472	6	46691168	G	C	0.3291	0.11	1	4.67735e-36	0.00877395	5015_15	TRUE	reported	mM7rza	35287	0.00443456	157.17
PPA1	rs10823500	10	70245434	G	A	0.412	0.18	1	3.80189e-103	0.00834673	5021_13	TRUE	reported	TiAJJg	35287	0.013008	465.037
FAP	rs78722278	2	162219117	G	A	0.0296	0.29	1	5.88844e-33	0.0242513	5029_3	TRUE	reported	gr4bgU	35287	0.00403603	142.988
FAP	rs76713183	2	162197789	C	A	0.0304	-0.2	1	1.1749e-16	0.0241382	5029_3	TRUE	reported	gr4bgU	35287	0.00194174	68.6477
PRSS2	rs1799886	7	142800839	C	T	0.4101	0.2	1	1.20226e-124	0.00842239	5034_79	TRUE	reported	peK50x	35287	0.0157286	563.851
TNFAIP6	rs2278089	2	151290158	G	T	0.429	0.52	1	1e-200	0.0135179	5036_50	TRUE	reported	exhVUr	35287	0.0402467	1479.66
CD274	rs1411262	9	5459419	T	C	0.2599	-0.24	1	1.90546e-164	0.0087818	5060_62	TRUE	reported	YlTMy7	35287	0.0207274	746.846
ICOSLG	rs56124762	21	44238591	G	A	0.254	-0.08	1	4.2658e-18	0.00922566	5061_27	TRUE	reported	QkmyrP	35287	0.00212641	75.1901
CD244	rs115868021	1	160841584	G	C	0.016	-0.37	1	4.7863e-31	0.0319318	5063_12	TRUE	reported	Z8E4Fe	35287	0.00379046	134.255
CD300C	rs72844326	17	74462952	G	T	0.0422	-0.61	1	1.44544e-200	0.0201878	5066_134	TRUE	reported	MWGMPS	35287	0.0252217	912.975
CD300C	rs58440339	17	74543335	T	C	0.113	0.17	1	1e-42	0.0124078	5066_134	TRUE	reported	MWGMPS	35287	0.00529166	187.709
CD55	rs61822669	1	207247869	A	G	0.2592	-0.41	1	1e-200	0.0106584	5069_9	TRUE	reported	EAmEk5	35287	0.0402467	1479.66
EPHA10	rs12074120	1	37731729	G	T	0.2725	0.08	1	1.12202e-18	0.009068	5076_53	TRUE	reported	CwliP9	35287	0.00220082	77.8273
IL20RA	rs1167852	6	137017711	A	T	0.2638	0.06	1	6.0256e-12	0.00872214	5085_18	TRUE	reported	1ulc8I	35287	0.00133924	47.3186
IL22RA2	rs7749390	6	137219233	G	A	0.3517	0.11	1	1.77828e-38	0.00848022	5087_5	TRUE	reported	SXUzye	35287	0.0047456	168.247
LILRB1	rs138131257	19	54572135	G	A	0.0659	-1.61	1	1e-200	0.0418536	5090_49	TRUE	reported	9HFe3h	35287	0.0402467	1479.66
LILRB1	rs112988186	19	54637391	C	T	0.0578	0.53	1	1e-200	0.0157914	5090_49	TRUE	reported	9HFe3h	35287	0.030935	1126.39
LILRB2	rs383925	19	54279666	T	C	0.1948	-1.03	1	1e-200	0.0267759	5091_28	TRUE	reported	VjeFiI	35287	0.0402467	1479.66
JAG1	rs2423507	20	10633691	G	C	0.3393	0.07	1	1.51356e-16	0.00847927	5092_51	TRUE	reported	7YEUND	35287	0.00192764	68.1483
KIR2DL4	rs604077	19	54809941	T	C	0.2961	0.15	0.99	1.8197e-52	0.00984028	5095_21	TRUE	reported	l9sIAb	35287	0.00654187	232.35
KIR3DS1	rs62124099	19	54819067	G	A	0.1759	0.08	0.99	1.14815e-14	0.0103605	5097_14	TRUE	reported	2ZzHua	35287	0.00168684	59.6208
CD200R1	rs62263730	3	112859161	A	G	0.3474	0.12	1	1.44544e-42	0.00877557	5103_30	TRUE	reported	TZ0mKV	35287	0.00527111	186.977
RTN4R	rs75765	22	20187436	C	T	0.2699	0.29	1	1e-200	0.00951276	5105_2	TRUE	reported	1hkq1I	35287	0.0256613	929.305
RTN4R	rs8142885	22	20223616	C	T	0.1564	-0.19	1	2.34423e-52	0.0124779	5105_2	TRUE	reported	1hkq1I	35287	0.00652776	231.846
NOTCH1	rs9411257	9	136530146	A	G	0.4034	-0.09	1	9.77237e-26	0.00858095	5107_7	TRUE	reported	AcGLHF	35287	0.00310776	109.999
NRCAM	rs1034826	7	108443160	C	T	0.2281	-0.07	1	3.31131e-12	0.0100519	5109_24	TRUE	reported	mNwLI0	35287	0.00137242	48.4923
CD200	rs7619941	3	112337567	A	G	0.0677	-0.13	1	5.12861e-16	0.0160327	5112_73	TRUE	reported	xqq5Jc	35287	0.00185972	65.7426
SEMA6B	rs10404223	19	4549634	A	G	0.4816	-0.09	1	1.07152e-28	0.00809784	5121_3	TRUE	reported	vNOhLL	35287	0.00348831	123.516
ICAM5	rs281439	19	10289434	G	C	0.2083	-0.81	1	1e-200	0.0210568	5124_69	TRUE	reported	BHvDsW	35287	0.0402467	1479.66
SLAMF6	rs12137007	1	160493616	G	A	0.1765	-0.21	1	2.34423e-91	0.0103599	5128_53	TRUE	reported	KPU9gG	35287	0.0115103	410.869
SCARF1	rs2272011	17	1638896	G	A	0.4527	0.4	1	1e-200	0.0103984	5129_12	TRUE	reported	Y1WSU6	35287	0.0402467	1479.66
TNFRSF19	rs7329483	13	23668662	A	G	0.1037	-0.09	1	3.31131e-12	0.0129239	5131_15	TRUE	reported	OdlRpA	35287	0.00137242	48.4923
IL27RA	rs35026308	19	14042481	C	T	0.1688	-1.02	1	1e-200	0.026516	5132_71	TRUE	reported	6AdNGN	35287	0.0402467	1479.66
HAVCR2	rs6873659	5	157102841	A	G	0.1674	0.65	1	1e-200	0.0168974	5134_52	TRUE	reported	dGVhxp	35287	0.0402467	1479.66
UNC5C	rs264299	4	95606381	C	T	0.3102	-0.15	1	1.41254e-65	0.00877045	5139_32	TRUE	reported	TRSicX	35287	0.00822126	292.492
UNC5C	rs4380535	4	95428256	T	C	0.3607	-0.05	1	1.65959e-10	0.00782481	5139_32	TRUE	reported	TRSicX	35287	0.00115578	40.8289
PPID	rs17843929	4	158715961	T	C	0.2608	0.27	1	7.07946e-185	0.00931115	5202_4	TRUE	reported	D6q2Em	35287	0.0232744	840.806
GCKR	rs1260326	2	27508073	T	C	0.3413	-0.09	1	5.7544e-25	0.00872138	5223_59	TRUE	reported	dtrm9H	35287	0.00300878	106.485
PCSK9	rs11591147	1	55039974	T	G	0.0121	-0.89	1	3.98107e-117	0.0386841	5231_79	TRUE	reported	hXXizr	35287	0.0147786	529.285
PCSK9	rs472495	1	55055640	G	T	0.3573	-0.14	1	3.63078e-61	0.00848452	5231_79	TRUE	reported	hXXizr	35287	0.00765682	272.255
PPIE	rs7520588	1	39748853	A	T	0.4263	-0.29	1	1e-200	0.00827838	5238_26	TRUE	reported	lRgfIT	35287	0.0336081	1227.1
PDE5A	rs56905341	4	119655663	C	T	0.1988	-0.14	1	5.12861e-38	0.0108612	5256_86	TRUE	reported	PiulaQ	35287	0.00468648	166.141
VAV1	rs36097961	19	6850756	T	C	0.0987	-0.11	1	1.41254e-16	0.0133113	5275_28	TRUE	reported	rbqquh	35287	0.00193149	68.2845
CCL11	rs1989357	17	34227435	T	A	0.3912	-0.12	1	2.69153e-44	0.0085953	5301_7	TRUE	reported	TzuLl7	35287	0.00549331	194.902
F2	rs3136516	11	46739206	G	A	0.4379	0.1	1	1.1749e-34	0.00814401	5316_54	TRUE	reported	miIC2J	35287	0.00425458	150.764
CPNE1	rs143646210	20	35612055	A	G	0.0957	-1.08	1	1e-200	0.0280757	5346_24	TRUE	reported	3SLTYP	35287	0.0402467	1479.66
DLL1	rs9356631	6	170278382	G	A	0.417	0.1	1	7.94328e-32	0.00851785	5349_69	TRUE	reported	1ON5P7	35287	0.00389074	137.821
IL1RN	rs55709272	2	113109711	C	T	0.4887	-0.18	1	1.54882e-111	0.00802085	5353_89	TRUE	reported	QbH4qH	35287	0.0140713	503.593
TNFSF14	rs413141	19	6675978	A	G	0.142	0.17	1	6.91831e-51	0.0113304	5355_69	TRUE	reported	Qt2vL3	35287	0.0063392	225.106
SEMA3E	rs61729612	7	83408415	G	C	0.1466	-1.05	1	1e-200	0.0272958	5363_51	TRUE	reported	0SCNON	35287	0.0402467	1479.66
SEMA3E	rs56022007	7	83639843	G	A	0.1322	-0.27	1	4.16869e-57	0.0169532	5363_51	TRUE	reported	0SCNON	35287	0.00713674	253.63
FAS	rs7911226	10	89009208	G	A	0.2845	-0.24	1	1.04713e-152	0.00911751	5392_73	TRUE	reported	SkXKoo	35287	0.0192579	692.859
LEPR	rs61781309	1	65617112	A	G	0.1696	-1.39	1	1e-200	0.0361345	5400_52	TRUE	reported	N330Td	35287	0.0402467	1479.66
TNFRSF21	rs6458555	6	47309833	A	G	0.3517	0.11	1	3.23594e-40	0.0082863	5404_53	TRUE	reported	f92rlu	35287	0.00496919	176.214
SIRPA	rs6136377	20	1915642	G	A	0.3595	-1.26	1	1e-200	0.032755	5430_66	TRUE	reported	bthuO9	35287	0.0402467	1479.66
NPPA	rs145488887	1	11767739	C	T	0.0461	0.13	1	4.16869e-12	0.0187554	5443_62	TRUE	reported	8JRT3p	35287	0.00135966	48.0408
ALCAM	rs77228368	3	105513153	G	C	0.0361	0.3	1	4.46684e-40	0.0226402	5451_1	TRUE	reported	gs4DLK	35287	0.00495121	175.573
ASGR1	rs55714927	17	7176997	T	C	0.2117	-0.1	1	8.12831e-17	0.0120057	5452_71	TRUE	reported	L8D59J	35287	0.00196225	69.3742
CNDP1	rs17817077	18	74542308	A	G	0.3895	0.28	1	1e-200	0.00844852	5456_59	TRUE	reported	Qf7gwB	35287	0.0301875	1098.32
CNDP1	rs7505555	18	74576370	A	G	0.1774	0.12	1	2.63027e-30	0.0104893	5456_59	TRUE	reported	Qf7gwB	35287	0.00369531	130.873
COLEC12	rs2846666	18	469797	C	A	0.2416	-0.16	1	6.76083e-56	0.0101581	5457_5	TRUE	reported	mENw8Q	35287	0.00698166	248.08
CST1	rs4260306	20	23749699	T	C	0.255	-0.56	1	1e-200	0.0145578	5459_33	TRUE	reported	GUv6gZ	35287	0.0402467	1479.66
DDX19B	rs61757207	16	70324592	G	A	0.0084	-0.29	1	3.89045e-11	0.0438849	5460_60	TRUE	reported	48aQJP	35287	0.00123599	43.6657
GAS1	rs4878043	9	87072939	C	T	0.4227	-0.08	1	7.24436e-24	0.00794172	5463_22	TRUE	reported	u9ffkp	35287	0.0028674	101.467
GAS1	rs2150719	9	86584460	T	C	0.483	0.07	1	6.76083e-16	0.00866899	5463_22	TRUE	reported	u9ffkp	35287	0.00184435	65.1981
HS6ST1	rs840870	2	128308686	G	T	0.4317	0.15	1	1.94984e-78	0.00800016	5465_32	TRUE	reported	UOgapu	35287	0.00986427	351.528
CCL5	rs4239252	17	35836561	A	G	0.1846	-0.26	1	1.07152e-132	0.0106066	5480_49	TRUE	reported	SJepGR	35287	0.0167436	600.857
RGMA	rs11074135	15	93066231	T	A	0.3231	-0.17	1	4.36516e-86	0.00864513	5483_1	TRUE	reported	n6I5sy	35287	0.0108394	386.661
RGMA	rs8035249	15	93486779	T	C	0.2778	0.08	1	5.62341e-19	0.00898954	5483_1	TRUE	reported	n6I5sy	35287	0.00223932	79.1919
SLAMF7	rs11581248	1	160750284	T	C	0.1271	-1.27	1	1e-200	0.033015	5487_7	TRUE	reported	mOVvrB	35287	0.0402467	1479.66
SPOCK2	rs1245548	10	72086126	A	G	0.4586	0.19	1	1.02329e-116	0.00827315	5491_12	TRUE	reported	JDw8Io	35287	0.0147268	527.4
CTSD	rs55861089	11	1762527	G	A	0.1135	-0.33	1	1.38038e-142	0.01298	5508_62	TRUE	reported	sDxjeH	35287	0.0179878	646.327
EGF	rs4698801	4	109961320	A	C	0.3356	0.1	1	1.8197e-30	0.00871672	5509_7	TRUE	reported	oLXgjN	35287	0.00371588	131.604
FGFR1	rs10101096	8	38434629	C	A	0.2589	0.09	1	8.51138e-21	0.00962248	5532_53	TRUE	reported	ADUfiu	35287	0.00247298	87.4756
NRP1	rs2506150	10	33194380	A	G	0.3311	-0.3	1	1e-200	0.00861241	5542_22	TRUE	reported	OQrDqv	35287	0.0332426	1213.3
FGL1	rs2073562	8	17885420	A	G	0.3154	-0.52	1	1e-200	0.0135179	5581_28	TRUE	reported	hRVpQo	35287	0.0402467	1479.66
FGL1	rs10105500	8	17560162	T	A	0.0043	-0.43	1	1.02329e-13	0.0578123	5581_28	TRUE	reported	hRVpQo	35287	0.00156531	55.3186
TCN2	rs5753231	22	30607082	T	C	0.2069	-0.47	1	1e-200	0.0125431	5584_21	TRUE	reported	pf4WkM	35287	0.0382671	1403.98
TCN2	rs117051272	22	30609233	A	G	0.0175	-0.48	1	3.01995e-40	0.0361443	5584_21	TRUE	reported	pf4WkM	35287	0.00497305	176.351
MINPP1	rs59980852	10	87515989	T	C	0.4395	-0.1	1	6.60693e-31	0.00865087	5586_66	TRUE	reported	eApQZL	35287	0.00377246	133.615
PDIA5	rs3804749	3	123114156	C	T	0.3447	0.63	1	1e-200	0.0163775	5593_11	TRUE	reported	O6yV8r	35287	0.0402467	1479.66
GREM2	rs116135446	1	240794633	T	C	0.0367	0.14	1	5.49541e-11	0.0213517	5598_3	TRUE	reported	8CpzpM	35287	0.00121688	42.9899
PGLYRP2	rs140755383	19	15474182	A	C	0.1641	-0.35	1	1e-200	0.0108723	5601_2	TRUE	reported	oWneUH	35287	0.0285304	1036.26
FAM19A5	rs133688	22	48371876	G	A	0.2661	-0.05	1	1.31826e-09	0.00824381	5609_92	TRUE	reported	JbfVuZ	35287	0.0010414	36.784
FAM171A1	rs138799489	10	15254801	T	G	0.0051	0.64	1	2.34423e-30	0.0558939	5610_32	TRUE	reported	i5NPNl	35287	0.00370174	131.101
FAM172A	rs13165400	5	93755721	A	G	0.0957	0.1	1	1.34896e-12	0.014106	5615_62	TRUE	reported	DxI1Zb	35287	0.0014222	50.2538
FAM3B	rs60265870	21	41345040	A	G	0.0468	-0.55	1	6.76083e-182	0.0191237	5618_50	TRUE	reported	DVQ3HV	35287	0.0229037	827.1
PAM	rs35658696	5	103003107	G	A	0.05	-0.98	1	1e-200	0.0254761	5620_13	TRUE	reported	RBGsUR	35287	0.0402467	1479.66
THSD1	rs41292808	13	52397382	T	C	0.0296	1.47	1	1e-200	0.0382142	5621_64	TRUE	reported	Sgy6rq	35287	0.0402467	1479.66
SEMA3G	rs13091025	3	52433308	C	A	0.1137	-0.28	1	7.4131e-105	0.0128755	5628_21	TRUE	reported	095N80	35287	0.0132249	472.895
CD300A	rs2272111	17	74473827	A	G	0.198	-0.68	1	1e-200	0.0176773	5630_48	TRUE	reported	1kuXhK	35287	0.0402467	1479.66
CRTAC1	rs684225	10	97882605	A	C	0.4852	-0.35	1	1e-200	0.00909861	5632_6	TRUE	reported	ap6FRP	35287	0.0402467	1479.66
POFUT1	rs76143353	20	32227952	T	C	0.0469	-0.64	1	1e-200	0.0182555	5634_39	TRUE	reported	r6bQJY	35287	0.033658	1228.99
MFAP4	rs139356332	17	19385973	C	G	0.0246	-0.65	1	1.7378e-130	0.0267435	5636_10	TRUE	reported	v1LxtJ	35287	0.0164651	590.697
NTNG1	rs115668827	1	107135646	C	G	0.0672	1.32	1	1e-200	0.0343148	5637_81	TRUE	reported	H3mFCE	35287	0.0402467	1479.66
COLGALT1	rs4808666	19	17557324	T	C	0.4465	-0.13	1	3.38844e-58	0.00808336	5638_23	TRUE	reported	lA8Y0G	35287	0.0072764	258.63
RNASE4	rs1888560	14	20696086	T	C	0.3199	-0.31	1	1e-200	0.00869877	5644_60	TRUE	reported	ijo3sn	35287	0.0347406	1269.94
RNASE6	rs35400387	14	20779552	C	T	0.3139	-0.09	1	2.23872e-22	0.00924943	5646_20	TRUE	reported	iA4mxC	35287	0.00267594	94.6739
RNASE6	rs4377066	14	20718622	T	C	0.1251	0.09	1	7.76247e-13	0.0125606	5646_20	TRUE	reported	iA4mxC	35287	0.00145285	51.3384
CTRB2	rs8048956	16	75221068	G	C	0.1972	0.86	1	1e-200	0.0223566	5648_28	TRUE	reported	JlRd9o	35287	0.0402467	1479.66
PSG4	rs62116515	19	43205663	T	C	0.3836	0.66	0.99	1e-200	0.0171574	5649_83	TRUE	reported	Wr1w1R	35287	0.0402467	1479.66
PSG7	rs117338918	19	42873169	G	C	0.0075	0.3	1	5.88844e-11	0.0458257	5651_50	TRUE	reported	5hlpGl	35287	0.00121306	42.8548
ENDOU	rs553304894	12	47696841	A	G	0.0036	0.47	1	2.23872e-12	0.0669636	5656_53	TRUE	reported	SwQhGH	35287	0.00139411	49.26
ST3GAL1	rs9643300	8	133490905	C	T	0.4973	0.25	1	1e-200	0.00811869	5657_28	TRUE	reported	ACLBw3	35287	0.0261684	948.165
ST3GAL1	rs62520289	8	133539388	C	G	0.1944	-0.07	1	1.47911e-11	0.0103705	5657_28	TRUE	reported	ACLBw3	35287	0.00128951	45.559
F13B	rs1412635	1	197053918	A	G	0.4709	-0.34	1	1e-200	0.00883865	5658_64	TRUE	reported	d1mroX	35287	0.0402467	1479.66
F13B	rs34331968	1	196690623	C	T	0.4635	-0.08	1	7.07946e-19	0.00901547	5658_64	TRUE	reported	d1mroX	35287	0.00222649	78.737
SOD3	rs2536512	4	24799693	G	A	0.3234	-0.28	1	1e-200	0.00875654	5660_51	TRUE	reported	o6auoc	35287	0.0281599	1022.41
PF4V1	rs872914	4	73852384	G	A	0.2893	0.32	1	1e-200	0.00866953	5663_18	TRUE	reported	zuVCqF	35287	0.0371742	1362.34
CTRB1	rs8051363	16	75221319	A	G	0.261	-0.41	1	1e-200	0.0106584	5671_1	TRUE	reported	kuNCDd	35287	0.0402467	1479.66
ASIP	rs62211989	20	33950585	C	G	0.0816	0.68	1	1e-200	0.0176773	5676_54	TRUE	reported	c0jnsM	35287	0.0402467	1479.66
OBP2B	rs3761822	9	133210436	G	A	0.1997	-0.37	1	1e-200	0.0103268	5680_54	TRUE	reported	MYBeZx	35287	0.0351025	1283.65
VASN	rs6500599	16	4424513	G	C	0.2854	-0.08	1	6.91831e-17	0.00958265	5682_13	TRUE	reported	ypF1j1	35287	0.00197123	69.6921
PRKCSH	rs11557488	19	11447460	A	G	0.2142	0.11	1	1.69824e-31	0.00942134	5687_5	TRUE	reported	PmzYCR	35287	0.00384831	136.312
CBLN4	rs7351418	20	55721241	T	C	0.3446	0.15	1	5.24807e-70	0.00848063	5688_65	TRUE	reported	l1dvVx	35287	0.00878775	312.825
CBLN4	rs6024417	20	55794632	G	A	0.2974	-0.15	1	1.94984e-61	0.00906995	5688_65	TRUE	reported	l1dvVx	35287	0.00769139	273.494
CRISPLD2	rs8057431	16	84806348	C	A	0.3366	-0.23	1	4.89779e-147	0.0089068	5691_2	TRUE	reported	FvRWcm	35287	0.0185467	666.788
CRISPLD2	rs72799568	16	84868877	T	A	0.0594	-0.33	1	1.1749e-77	0.0176907	5691_2	TRUE	reported	FvRWcm	35287	0.00976474	347.947
OLFM1	rs10858334	9	135097939	G	C	0.1244	0.14	1	2.18776e-31	0.012013	5703_26	TRUE	reported	PfD8tp	35287	0.00383417	135.809
OLFM1	rs11103524	9	134779725	T	C	0.165	-0.08	1	3.0903e-13	0.0109733	5703_26	TRUE	reported	PfD8tp	35287	0.00150395	53.147
GZMM	rs114537924	19	548612	A	G	0.0629	0.11	1	1.09648e-11	0.0161926	5704_74	TRUE	reported	iRsxA4	35287	0.00130608	46.1454
LEAP2	rs12515756	5	132903188	C	T	0.1644	0.4	1	1e-200	0.0108536	5708_1	TRUE	reported	lNodTl	35287	0.0370642	1358.15
PRCP	rs2229437	11	82853252	G	T	0.1621	0.22	1	6.76083e-83	0.011406	5722_78	TRUE	reported	6rWRiH	35287	0.010433	372.01
PRCP	rs188172480	11	82882681	A	G	0.0219	-0.22	1	5.12861e-14	0.0292219	5722_78	TRUE	reported	6rWRiH	35287	0.00160368	56.6766
B3GALTL	rs2025727	13	31311017	G	A	0.233	-0.27	1	7.58578e-191	0.00916274	5727_35	TRUE	reported	O5pDko	35287	0.0240162	868.265
FCRL1	rs4971154	1	157802090	C	T	0.4646	0.38	1	1e-200	0.00987849	5728_60	TRUE	reported	k7b3rs	35287	0.0402467	1479.66
SPINK6	rs13179181	5	148196423	C	T	0.4885	0.27	1	1e-200	0.0077186	5731_1	TRUE	reported	kWMW9F	35287	0.0335143	1223.56
PVRL4	rs34990628	1	161097295	T	C	0.159	-0.08	1	2.75423e-13	0.0109501	5734_13	TRUE	reported	Jwd3Ji	35287	0.00151034	53.3731
TREML2	rs13207171	6	41198081	T	C	0.1494	0.76	1	1e-200	0.019757	5736_1	TRUE	reported	WMpFyc	35287	0.0402467	1479.66
ROBO1	rs12495133	3	78872370	A	C	0.4088	0.1	1	1.65959e-27	0.00920236	5740_17	TRUE	reported	leyRkE	35287	0.00333531	118.08
ACP6	rs75583687	1	147656613	C	T	0.0287	-1.79	1	1e-200	0.0465329	5742_14	TRUE	reported	Jmq1fq	35287	0.0402467	1479.66
ACP6	rs140566115	1	147654322	A	G	0.0262	-0.82	1	1e-200	0.0217829	5742_14	TRUE	reported	Jmq1fq	35287	0.0386084	1417
MENT	rs75072401	1	151008307	T	A	0.0149	-0.26	1	4.67735e-16	0.0320213	5744_12	TRUE	reported	oXVjfr	35287	0.00186485	65.9241
CLPS	rs3748050	6	35797291	C	T	0.2661	0.32	0.98	4.2658e-165	0.0116857	5749_53	TRUE	reported	Vv847o	35287	0.0208086	749.835
DEFB104A	rs2740124	8	7830407	G	C	0.4557	0.22	0.93	1.25893e-154	0.00830498	5763_67	TRUE	reported	3pylpj	35287	0.0194985	701.688
BID	rs183393610	22	17769676	A	G	0.0098	-0.47	1	3.46737e-30	0.0411693	5798_3	TRUE	reported	em5ZdH	35287	0.00367988	130.324
C3	rs2230199	19	6718376	C	G	0.2387	0.1	1	3.63078e-28	0.0090871	5803_24	TRUE	reported	VekK9G	35287	0.00342016	121.095
TDGF1	rs11710264	3	46620089	C	T	0.4776	-0.14	1	2.69153e-109	0.0063032	5810_25	TRUE	reported	MPOu0C	35287	0.0137876	493.299
EPO	rs221790	7	100680659	G	C	0.4104	-0.07	1	8.12831e-17	0.00840401	5813_58	TRUE	reported	1iFS03	35287	0.00196225	69.3742
IFNGR1	rs9389484	6	137208790	T	C	0.239	-0.08	1	1.07152e-15	0.00997708	5825_49	TRUE	reported	gmyYRp	35287	0.00181873	64.2907
LIFR	rs2561821	5	38488072	A	C	0.4008	-0.27	1	8.12831e-44	0.0194495	5837_49	TRUE	reported	jsIOw5	35287	0.00543166	192.703
S100A12	rs3014874	1	153365467	A	G	0.2579	-0.22	1	1.54882e-115	0.00962908	5852_6	TRUE	reported	1HtWMX	35287	0.0145775	521.977
ALDOA	rs752587498	16	30067543	A	G	0.0012	-1.06	1	4.16869e-15	0.135036	5864_10	TRUE	reported	XV8Jj9	35287	0.00174317	61.6151
ARG1	rs2781668	6	131576138	T	C	0.1932	-0.11	1	3.71535e-29	0.00981421	5867_60	TRUE	reported	woLN5P	35287	0.00354745	125.617
PSME1	rs3742500	14	24142769	T	G	0.2505	0.06	1	1.38038e-10	0.00934865	5918_5	TRUE	reported	xIBgnB	35287	0.00116596	41.1889
TNFSF12	rs80067372	17	7549435	A	G	0.3055	0.37	1	1e-200	0.00961853	5939_42	TRUE	reported	jTSi21	35287	0.0402467	1479.66
TNFSF14	rs1047286	19	6713251	A	G	0.2407	-0.07	1	9.54993e-14	0.00939978	5988_49	TRUE	reported	aWXLDI	35287	0.00156915	55.4544
CRHBP	rs59271908	5	76945507	C	T	0.0312	-0.5	1	7.76247e-99	0.0236954	6039_24	TRUE	reported	KS1uCZ	35287	0.012461	445.233
PTPRS	rs55763631	19	5293572	A	C	0.0693	0.2	1	3.89045e-33	0.0166771	6049_64	TRUE	reported	vzoC0Y	35287	0.00405917	143.812
PIP	rs73170678	7	143139110	T	A	0.1375	0.6	1	1e-200	0.0155976	6060_2	TRUE	reported	ZiqG8X	35287	0.0402467	1479.66
PIP	rs149884636	7	143041505	A	G	0.01	-1.14	1	8.70964e-177	0.0402136	6060_2	TRUE	reported	ZiqG8X	35287	0.0222674	803.597
CECR1	rs2231495	22	17188416	C	T	0.389	-0.7	1	1e-200	0.0181972	6077_63	TRUE	reported	uEV57m	35287	0.0402467	1479.66
PCOLCE2	rs12638256	3	142936448	A	G	0.4881	0.33	1	1e-200	0.00888525	6081_52	TRUE	reported	SUlMJz	35287	0.0376201	1379.32
CHRDL2	rs7935154	11	74710367	C	T	0.2234	0.09	1	1.77828e-20	0.00970364	6086_15	TRUE	reported	Jb5YuE	35287	0.00243189	86.0184
PSAP	rs1867981	10	71835464	C	T	0.4849	0.27	1	1e-200	0.00808405	6207_10	TRUE	reported	hUwaLC	35287	0.0306435	1115.44
KLK10	rs7255834	19	51018620	C	T	0.0729	0.53	1	1e-200	0.0168321	6227_1	TRUE	reported	oCY34e	35287	0.0273292	991.406
VIT	rs1468810	2	36766797	C	A	0.4048	0.36	1	1e-200	0.00935857	6234_74	TRUE	reported	KPXdo9	35287	0.0402467	1479.66
SIRPB1	rs12480515	20	1558519	T	C	0.2501	0.92	1	1e-200	0.0239164	6247_9	TRUE	reported	Gk6jIR	35287	0.0402467	1479.66
SCGB3A1	rs141351189	5	180601275	A	G	0.0253	0.31	1	1.04713e-32	0.0260281	6252_62	TRUE	reported	CRWX5S	35287	0.00400389	141.845
CPXM1	rs41310169	20	2796329	T	C	0.0174	-0.94	1	1e-200	0.0306305	6255_74	TRUE	reported	msC8C6	35287	0.0259953	941.725
MCEMP1	rs1047286	19	6713251	A	G	0.2407	-0.06	1	1.44544e-11	0.00888458	6283_60	TRUE	reported	ThpZa4	35287	0.00129078	45.6041
NPNT	rs34712979	4	105897896	A	G	0.244	-0.2	1	2.04174e-100	0.00940182	6342_10	TRUE	reported	j7sfst	35287	0.0126616	452.493
TAPBPL	rs2041388	12	6453670	A	G	0.2653	1.33	1	1e-200	0.0345747	6364_7	TRUE	reported	Q86dBy	35287	0.0402467	1479.66
TXNDC15	rs3733897	5	134887903	G	A	0.1257	0.47	1	1e-200	0.0122239	6366_38	TRUE	reported	IFjwhq	35287	0.0402106	1478.27
FMOD	rs16851364	1	203349016	A	G	0.0771	-0.25	1	1.04713e-58	0.0154751	6367_66	TRUE	reported	KiX1yA	35287	0.00734174	260.969
DLK1	rs12881545	14	100709875	G	C	0.3898	-0.45	1	1e-200	0.0116982	6373_54	TRUE	reported	DtFotT	35287	0.0402467	1479.66
XXYLT1	rs12695049	3	195268211	C	T	0.467	-0.2	1	6.91831e-127	0.00834653	6375_75	TRUE	reported	y1dHBe	35287	0.0160112	574.148
ADAMTSL2	rs11534419	9	133523101	T	C	0.3929	0.11	1	1.1749e-37	0.00857643	6379_62	TRUE	reported	9Ky6ra	35287	0.00464021	164.493
ADAMTSL2	rs56355857	9	133540118	G	C	0.2395	-0.08	1	6.45654e-15	0.0102634	6379_62	TRUE	reported	9Ky6ra	35287	0.00171884	60.7538
MANBA	rs223492	4	102753951	C	G	0.3402	0.44	1	1e-200	0.0114383	6382_17	TRUE	reported	Zdwibr	35287	0.0402467	1479.66
TLL1	rs1903176	4	165742950	A	T	0.3621	-0.06	1	1.20226e-11	0.00884964	6383_90	TRUE	reported	JIEOcd	35287	0.00130098	45.965
VWA1	rs115503338	1	1434243	A	G	0.0239	-1.24	1	1e-200	0.0322351	6385_63	TRUE	reported	YB75ty	35287	0.0402467	1479.66
VWA1	rs112030392	1	1425135	C	T	0.066	0.12	1	2.88403e-13	0.016439	6385_63	TRUE	reported	YB75ty	35287	0.00150779	53.2826
CCDC126	rs7781145	7	23586983	A	C	0.256	0.31	1	1e-200	0.00947862	6388_21	TRUE	reported	EDgcDM	35287	0.0294205	1069.57
LILRA3	rs1645788	19	54297564	G	A	0.2165	-1.23	1	1e-200	0.0319751	6391_52	TRUE	reported	zvjkWG	35287	0.0402467	1479.66
LILRA3	rs77777983	19	54226365	G	C	0.1775	-0.16	0.98	1.38038e-47	0.0110413	6391_52	TRUE	reported	zvjkWG	35287	0.00591572	209.978
LILRA3	rs75814910	19	54301205	A	C	0.0526	0.14	1	1.86209e-13	0.019026	6391_52	TRUE	reported	zvjkWG	35287	0.00153207	54.1421
WISP2	rs11086936	20	44703166	G	C	0.3357	0.23	1	1.1749e-147	0.00888782	6392_7	TRUE	reported	aWxMuO	35287	0.0186245	669.638
HSP90B1	rs2583264	12	103945832	C	T	0.307	0.72	1	1e-200	0.0187171	6393_63	TRUE	reported	KPgkZQ	35287	0.0402467	1479.66
PILRA	rs1859788	7	100374211	A	G	0.3039	1.31	1	1e-200	0.0340548	6402_8	TRUE	reported	hwqTk5	35287	0.0402467	1479.66
C1QL1	rs12452548	17	44811682	T	C	0.2224	-0.09	1	1.90546e-14	0.0117542	6404_20	TRUE	reported	1jfchs	35287	0.00165869	58.6241
INHBC	rs3809113	12	57454925	C	G	0.2757	0.1	1	3.38844e-27	0.00925802	6408_2	TRUE	reported	FFH4HP	35287	0.00329545	116.665
ADGRF5	rs9395219	6	46859876	A	G	0.1972	-0.23	1	3.23594e-128	0.00954781	6409_57	TRUE	reported	a7nysw	35287	0.0161789	580.262
OAF	rs2444239	11	120185708	A	T	0.4615	-0.32	1	1e-200	0.00831873	6414_8	TRUE	reported	PvqoxG	35287	0.0402467	1479.66
OAF	rs117554512	11	120227620	T	C	0.091	0.2	1	1.38038e-26	0.0187411	6414_8	TRUE	reported	PvqoxG	35287	0.00321703	113.879
CPN2	rs3732477	3	194341790	T	C	0.2299	-0.5	1	1e-200	0.012998	6415_90	TRUE	reported	FWpnZW	35287	0.0402467	1479.66
CPN2	rs1466733	3	194400269	G	A	0.2322	0.11	1	9.77237e-30	0.00971229	6415_90	TRUE	reported	FWpnZW	35287	0.00362202	128.268
GKN2	rs17504565	2	68932692	A	G	0.0505	-0.84	1	1e-200	0.0218367	6416_8	TRUE	reported	93zVwJ	35287	0.0402467	1479.66
GKN2	rs12990985	2	68944477	C	T	0.019	-0.56	1	4.7863e-79	0.029749	6416_8	TRUE	reported	93zVwJ	35287	0.00994209	354.329
MMP19	rs7296597	12	55848171	A	G	0.0471	-0.22	1	4.46684e-29	0.019657	6425_87	TRUE	reported	OtD6nQ	35287	0.00353716	125.252
PCYOX1	rs2706762	2	70261338	T	C	0.1403	-0.82	1	1e-200	0.0213167	6431_68	TRUE	reported	7IhpR8	35287	0.0402467	1479.66
FAM20A	rs573431210	17	69280242	G	T	0.0227	0.27	1	6.16595e-23	0.0273816	6433_57	TRUE	reported	4EOdWH	35287	0.00274789	97.2266
AOC2	rs34230945	17	42844639	G	A	0.0343	0.17	1	8.51138e-16	0.0211269	6434_18	TRUE	reported	E6XV2y	35287	0.00183154	64.7444
PSG3	rs7249840	19	43133855	G	C	0.074	0.5	1	1e-200	0.0143112	6444_15	TRUE	reported	hYzrLC	35287	0.0334352	1220.57
SEMA3C	rs917191	7	80941555	G	C	0.4163	-0.11	1	1.14815e-38	0.00845838	6448_36	TRUE	reported	IOHeAk	35287	0.00477002	169.117
ASPN	rs2761681	9	92424655	G	A	0.3681	-0.39	1	1e-200	0.0101385	6451_64	TRUE	reported	HwjhcR	35287	0.0402467	1479.66
HAPLN4	rs10403273	19	19262159	G	C	0.1527	0.11	1	6.91831e-25	0.0106778	6455_52	TRUE	reported	hREkvD	35287	0.0029985	106.12
APOC3	rs964184	11	116778201	G	C	0.1232	0.2	1	2.95121e-63	0.0119128	6461_54	TRUE	reported	5EviDm	35287	0.00792438	281.845
TIMP4	rs184262	3	12093240	A	G	0.1607	-0.42	1	1e-200	0.0111622	6462_12	TRUE	reported	FkhQbI	35287	0.0385746	1415.72
POGLUT1	rs751882927	3	119490703	T	A	0.0003	-1.37	0.99	2.0893e-10	0.215591	6467_65	TRUE	reported	CgqsQx	35287	0.00114306	40.379
FBLN1	rs1040402	22	45451084	A	G	0.1909	-0.16	1	7.94328e-54	0.0103582	6470_19	TRUE	reported	rJhUdR	35287	0.00671628	238.586
FBLN1	rs136743	22	45532866	C	A	0.4453	0.06	1	1.44544e-14	0.00780004	6470_19	TRUE	reported	rJhUdR	35287	0.00167404	59.1677
CFHR4	rs10494745	1	196918327	A	G	0.1648	-0.97	1	1e-200	0.0252162	6471_53	TRUE	reported	A5dG35	35287	0.0402467	1479.66
CFHR4	rs6674110	1	196920476	A	G	0.0175	-0.15	1	5.49541e-12	0.0217639	6471_53	TRUE	reported	A5dG35	35287	0.00134435	47.4991
PMEL	rs182517431	12	55813378	C	A	0.0008	0.88	1	8.51138e-11	0.135567	6472_40	TRUE	reported	ph14Uc	35287	0.00119269	42.1342
IGLON5	rs7246422	19	51309159	C	T	0.4287	0.12	1	5.88844e-43	0.00873394	6478_2	TRUE	reported	Fe9dx2	35287	0.0053212	188.763
IGLL1	rs139571703	22	23573433	T	C	0.0329	-0.96	1	1e-200	0.0249562	6485_59	TRUE	reported	fg4n7R	35287	0.0402467	1479.66
CPZ	rs13127468	4	8597931	A	C	0.4243	-0.07	1	5.37032e-17	0.00835493	6493_9	TRUE	reported	8HujDQ	35287	0.00198533	70.1917
DLK1	rs12881545	14	100709875	G	C	0.3898	-0.44	1	1e-200	0.0114383	6496_60	TRUE	reported	Nw9fVi	35287	0.0402467	1479.66
NCAM2	rs2826851	21	21463626	G	A	0.2663	0.46	1	1e-200	0.0119582	6507_16	TRUE	reported	GPQQGT	35287	0.0402467	1479.66
NCAM2	rs4818592	21	20999767	G	C	0.3422	-0.06	1	6.60693e-12	0.00873883	6507_16	TRUE	reported	GPQQGT	35287	0.00133414	47.138
MGP	rs7294636	12	14901082	A	G	0.3741	-0.25	1	1.58489e-193	0.00842442	6520_87	TRUE	reported	1uoUtd	35287	0.0243489	880.592
NPTX2	rs13308423	7	98654561	A	G	0.2966	-0.12	1	2.63027e-39	0.00914841	6521_35	TRUE	reported	IPOloA	35287	0.00485226	172.047
DUSP13	rs145951301	10	75094854	G	A	0.005	1.22	0.99	8.91251e-100	0.0575384	6525_17	TRUE	reported	UNv3c1	35287	0.0125803	449.552
TRIL	rs221167	7	28965479	C	T	0.1123	0.11	1	9.12011e-18	0.0128137	6527_1	TRUE	reported	3TVoR2	35287	0.00208407	73.6901
NELL1	rs8176786	11	20937848	T	C	0.063	1.06	1	1e-200	0.0275558	6544_33	TRUE	reported	oQEKN8	35287	0.0402467	1479.66
ICAM4	rs5030377	19	10282558	G	A	0.4268	-0.09	1	4.36516e-28	0.00819076	6550_4	TRUE	reported	A4qIsr	35287	0.00340988	120.729
SERPINA12	rs76624128	14	94517387	G	A	0.0625	0.57	1	1e-200	0.0170843	6551_94	TRUE	reported	5mwCCA	35287	0.030581	1113.09
ENPP5	rs1047153	6	46161008	C	T	0.34	0.72	1	1e-200	0.0187171	6556_5	TRUE	reported	IqpCny	35287	0.0402467	1479.66
LRRC15	rs58182031	3	194366591	A	G	0.1179	0.46	1	1e-200	0.0128449	6557_50	TRUE	reported	iUsw0b	35287	0.0350698	1282.41
LRRTM4	rs1922804	2	77467668	A	T	0.3135	-0.05	1	6.60693e-10	0.00809687	6572_10	TRUE	reported	3OvTQ4	35287	0.0010795	38.1312
FAIM3	rs72758947	1	206913708	G	A	0.1613	-0.16	1	6.0256e-43	0.0116467	6574_11	TRUE	reported	UHkF6Y	35287	0.00531992	188.717
ART4	rs11276	12	14840505	T	C	0.3974	0.88	1	1e-200	0.0228765	6576_1	TRUE	reported	5k9E6D	35287	0.0402467	1479.66
IGFALS	rs9923699	16	1794111	T	C	0.3015	-0.14	1	7.07946e-55	0.00897334	6605_17	TRUE	reported	196XZa	35287	0.0068509	243.402
CNP	rs12602950	17	41971811	G	A	0.2969	-0.08	1	1.12202e-19	0.00881405	6609_22	TRUE	reported	gK4Le9	35287	0.00232917	82.3768
FCRL6	rs57198275	1	159815106	A	G	0.1824	-0.15	1	3.01995e-47	0.0103898	6617_12	TRUE	reported	8zSLw7	35287	0.00587208	208.42
LINGO1	rs62007781	15	77734259	A	G	0.386	0.06	1	3.98107e-13	0.00826879	6620_82	TRUE	reported	MccEbq	35287	0.0014899	52.6495
CHST12	rs6952433	7	2357003	A	G	0.2138	0.2	1	1.04713e-95	0.00963504	6626_81	TRUE	reported	Mxa9zd	35287	0.0120633	430.853
PNLIPRP1	rs2915766	10	116593741	C	T	0.4739	-0.15	1	4.36516e-70	0.00847566	6627_25	TRUE	reported	Q3ihc6	35287	0.00879798	313.192
DEFB1	rs5743454	8	6875375	C	T	0.0347	-0.45	1	1.12202e-90	0.0222847	6629_3	TRUE	reported	e9rlqo	35287	0.0114237	407.745
NTN1	rs72809986	17	9080705	A	G	0.1618	-0.47	1	1e-200	0.0122181	6649_51	TRUE	reported	hheGUO	35287	0.0402467	1479.66
ALPPL2	rs12328730	2	232386656	T	C	0.3556	0.05	1	1.07152e-10	0.00774413	6706_18	TRUE	reported	aenvZj	35287	0.00117996	41.684
LRP11	rs9479094	6	149725083	T	C	0.3358	0.39	1	1e-200	0.0113442	6713_4	TRUE	reported	XFR3XS	35287	0.0324083	1181.83
ALPPL2	rs12478529	2	232421944	T	C	0.224	0.2	1	1.65959e-92	0.00980374	6715_63	TRUE	reported	GgTV7f	35287	0.0116565	416.151
PCBD2	rs572123056	5	134165299	C	T	0.0096	-0.3	1	1.65959e-13	0.0406851	6899_37	TRUE	reported	G9JhVy	35287	0.00153846	54.3683
MGAT2	rs7519	14	49621035	T	C	0.4515	-0.13	1	1.25893e-59	0.00798275	6909_40	TRUE	reported	6i7bqa	35287	0.00745959	265.19
HBZ	rs2461286	16	153255	A	G	0.3224	0.74	1	1e-200	0.0192371	6919_3	TRUE	reported	bhSAKK	35287	0.0402467	1479.66
GFRAL	rs72988065	6	55619783	G	A	0.1893	0.17	1	1.14815e-60	0.0103463	6920_1	TRUE	reported	xDY05O	35287	0.00759279	269.961
GFRAL	rs12529201	6	55401924	C	T	0.2648	0.14	1	5.88844e-55	0.00896658	6920_1	TRUE	reported	xDY05O	35287	0.00686116	243.769
PLOD2	rs143907086	3	146086984	G	T	0.0096	0.26	1	3.98107e-10	0.0415683	6923_1	TRUE	reported	7claQA	35287	0.00110746	39.1199
SNX8	rs2398666	7	2313965	A	G	0.1827	0.13	1	2.51189e-33	0.0108075	6925_26	TRUE	reported	f50H1C	35287	0.0040836	144.681
SNX8	rs28514741	7	2249281	C	T	0.0047	-0.63	1	3.89045e-26	0.0595743	6925_26	TRUE	reported	f50H1C	35287	0.00315918	111.825
NDST1	rs6863373	5	150530369	T	C	0.4492	0.13	1	4.0738e-58	0.0080891	6927_7	TRUE	reported	IVWYos	35287	0.00726615	258.263
ST8SIA6	rs45462798	10	17453620	A	T	0.0359	-0.13	1	1.31826e-09	0.0214339	6930_95	TRUE	reported	5eWF7P	35287	0.0010414	36.784
ST3GAL6	rs1585987	3	99016584	A	G	0.4669	-0.08	1	7.4131e-27	0.0074562	6947_4	TRUE	reported	hb4Iti	35287	0.00325174	115.112
SNX1	rs77404765	15	64300071	C	T	0.0193	0.44	1	2.34423e-49	0.0297935	6955_68	TRUE	reported	OlWzQO	35287	0.00614289	218.091
SNX1	rs2166735	15	64525322	T	C	0.1113	0.08	1	4.0738e-10	0.0127976	6955_68	TRUE	reported	OlWzQO	35287	0.00110618	39.075
CNTNAP2	rs2462603	7	146116762	A	G	0.4984	0.11	1	8.31764e-46	0.00774279	6965_19	TRUE	reported	gIgxOs	35287	0.0056872	201.821
WFDC5	rs35456522	20	45098802	C	G	0.2745	-0.06	1	6.0256e-11	0.00916996	6969_14	TRUE	reported	77PUR4	35287	0.00121179	42.8097
IGSF8	rs12408242	1	160092144	C	T	0.1798	0.16	1	7.24436e-56	0.0101609	6984_6	TRUE	reported	F8ozTL	35287	0.00697781	247.942
SDF2L1	rs73166641	22	21643991	A	G	0.0121	0.24	1	1.1749e-10	0.0372524	6990_44	TRUE	reported	QlQ4fz	35287	0.00117487	41.504
ASPH	rs112800350	8	61779251	T	C	0.0357	-0.24	1	1.38038e-30	0.0208767	6998_106	TRUE	reported	WQ4v1c	35287	0.00373131	132.152
GALNT10	rs745537109	5	153561256	C	T	0.0004	1.71	1	2.39883e-18	0.195725	7003_4	TRUE	reported	TRVijk	35287	0.00215848	76.3267
CD72	rs34791102	9	35612981	A	G	0.0697	0.23	1	6.0256e-47	0.0159839	7009_8	TRUE	reported	C21EXW	35287	0.00583356	207.045
LILRB5	rs12986064	19	54251270	T	C	0.492	0.49	0.97	1e-200	0.0127381	7015_8	TRUE	reported	39wzOX	35287	0.0402467	1479.66
SEMA7A	rs78994380	15	74400071	A	C	0.1125	-0.13	1	9.77237e-23	0.013246	7019_13	TRUE	reported	xnHBhV	35287	0.00272219	96.3148
ADAM23	rs1448903	2	206444237	G	A	0.0981	0.63	1	1e-200	0.0163775	7049_2	TRUE	reported	r2dFz3	35287	0.0402467	1479.66
ADAM23	rs7598482	2	206475415	T	C	0.3423	-0.25	1	1e-200	0.00819579	7049_2	TRUE	reported	r2dFz3	35287	0.025691	930.409
LILRA6	rs112312277	19	54202976	T	G	0.0663	0.56	1	1e-200	0.0163616	7059_14	TRUE	reported	jepuBG	35287	0.0321311	1171.38
LILRA6	rs4405671	19	54225910	T	C	0.1778	0.38	0.98	1e-200	0.011286	7059_14	TRUE	reported	jepuBG	35287	0.0311272	1133.61
LILRA6	rs12460589	19	54298694	T	C	0.0147	0.28	1	1.34896e-20	0.0300937	7059_14	TRUE	reported	jepuBG	35287	0.0024473	86.5648
MATN4	rs9784191	20	45310450	G	A	0.2551	-0.25	1	1.14815e-160	0.00925606	7083_74	TRUE	reported	jsDUao	35287	0.0202547	729.463
RMDN1	rs7820697	8	86490626	A	C	0.4432	0.15	1	5.01187e-42	0.0110427	7096_30	TRUE	reported	1cJJd3	35287	0.00520174	184.503
VWA2	rs35716048	10	114288519	G	A	0.0375	-0.42	1	4.36516e-85	0.0214865	7128_9	TRUE	reported	PXYT9M	35287	0.0107121	382.068
VWA2	rs79009215	10	114286037	A	G	0.0102	-0.52	1	6.16595e-39	0.0398397	7128_9	TRUE	reported	PXYT9M	35287	0.00480471	170.353
VWA2	rs148990087	10	114251043	A	G	0.0375	-0.19	1	1.77828e-18	0.0216635	7128_9	TRUE	reported	PXYT9M	35287	0.00217516	76.9178
CELA2A	rs78880003	1	15414434	T	C	0.0611	-0.2	1	5.62341e-31	0.0172811	7140_1	TRUE	reported	uhivVP	35287	0.00378146	133.935
MGAT4B	rs112938505	5	179806172	A	G	0.0171	-1.23	1	1e-200	0.0319751	7141_21	TRUE	reported	DZ98oT	35287	0.0402467	1479.66
MGAT4B	rs60291142	5	179818093	A	G	0.0552	0.12	1	4.89779e-13	0.0166019	7141_21	TRUE	reported	DZ98oT	35287	0.0014784	52.2425
ITIH3	rs74320783	3	52802517	A	G	0.0169	-1.06	1	1e-200	0.0292405	7145_1	TRUE	reported	ocMs6H	35287	0.0359044	1314.07
FUT10	rs17855838	8	33389073	C	G	0.2227	0.46	1	1e-200	0.0119582	7156_2	TRUE	reported	PdTWCR	35287	0.0402467	1479.66
H6PD	rs11121349	1	9235735	C	G	0.4211	-0.46	1	1e-200	0.0119582	7161_25	TRUE	reported	2Qdvpv	35287	0.0402467	1479.66
TMEM132C	rs7973997	12	128272393	T	C	0.3279	-0.24	1	1.7378e-159	0.00891905	7173_141	TRUE	reported	9VRl72	35287	0.0201071	724.037
TMEM132C	rs4882694	12	128417042	T	C	0.459	-0.14	1	1.65959e-62	0.00839031	7173_141	TRUE	reported	9VRl72	35287	0.00782838	278.404
NFASC	rs16854533	1	204852036	A	G	0.1015	0.24	1	6.76083e-73	0.0132901	7179_69	TRUE	reported	kUfhM3	35287	0.00915703	326.092
GP5	rs780992610	3	194464868	T	C	0.001	-1.13	1	7.4131e-26	0.107471	7185_29	TRUE	reported	BRuKV6	35287	0.00312319	110.547
IFNLR1	rs139958347	1	24187233	C	G	0.0478	-0.44	1	1.41254e-119	0.0189245	7192_37	TRUE	reported	VgX1Nv	35287	0.0150883	540.546
FAM20B	rs67498652	1	179026365	T	G	0.3794	0.09	1	3.46737e-26	0.00850194	7198_197	TRUE	reported	wfVL6E	35287	0.00316561	112.053
FBP1	rs2460137	9	94579214	T	C	0.0696	-0.18	1	6.60693e-32	0.0153118	7206_20	TRUE	reported	fG2dgL	35287	0.00390103	138.187
APLP1	rs776145418	19	36075121	A	G	0.0013	-0.98	1	1.94984e-19	0.108695	7210_25	TRUE	reported	EXyOm7	35287	0.00229837	81.2846
RNASE1	rs12897030	14	20814883	C	T	0.2965	-0.22	1	7.24436e-131	0.0090383	7211_2	TRUE	reported	t5oXBX	35287	0.016513	592.444
ATP1B2	rs12325768	17	7645550	A	G	0.3335	-0.18	1	1.65959e-26	0.0168941	7218_87	TRUE	reported	Q1npR5	35287	0.00320675	113.514
COCH	rs28400019	14	30874288	A	G	0.1195	0.44	1	1e-200	0.0129702	7227_75	TRUE	reported	MUXdhp	35287	0.0315836	1150.77
ST6GALNAC6	rs7027357	9	127897127	G	A	0.1048	0.1	1	3.23594e-15	0.012688	7228_2	TRUE	reported	CQSwtQ	35287	0.00175725	62.1138
IGFLR1	rs12459634	19	35739273	C	T	0.1415	-0.63	1	1e-200	0.0163775	7244_16	TRUE	reported	FGzXXX	35287	0.0402467	1479.66
C1QTNF3	rs840390	5	34018518	A	G	0.1311	-0.18	1	4.46684e-54	0.0116251	7251_64	TRUE	reported	wgOAOU	35287	0.00674834	239.733
PRG2	rs149828052	11	57387780	A	C	0.0009	1.54	1	1.51356e-27	0.141607	7258_5	TRUE	reported	nN4gQP	35287	0.00334045	118.263
SERPINA9	rs17090930	14	94468900	T	G	0.299	-0.18	1	6.0256e-85	0.00921628	7266_4	TRUE	reported	jRk83O	35287	0.0106942	381.425
LRRC32	rs1320646	11	76659003	T	C	0.2685	0.07	1	4.2658e-13	0.00965937	7551_33	TRUE	reported	18kR73	35287	0.00148606	52.5138
CRELD1	rs2270894	3	9933702	G	C	0.2409	0.46	1	1e-200	0.0119582	7628_40	TRUE	reported	xOyLsm	35287	0.0402467	1479.66
MYBPC1	rs3817552	12	101651385	G	C	0.1536	-0.11	1	1.99526e-20	0.0118757	7648_9	TRUE	reported	sxKFvh	35287	0.00242547	85.7908
NPPB	rs198389	1	11859214	G	A	0.3997	0.26	1	1e-200	0.00828904	7655_11	TRUE	reported	GmNVkE	35287	0.0271257	983.816
HTATIP2	rs11025525	11	20358417	G	C	0.4997	0.1	1	3.38844e-38	0.00773882	7753_21	TRUE	reported	YwUY9S	35287	0.00470961	166.965
CHKB	rs131752	22	50584995	T	C	0.4071	-0.08	1	1.07152e-24	0.00779758	7761_125	TRUE	reported	0a7iby	35287	0.00297408	105.253
SH3BP2	rs7695151	4	2770803	T	C	0.4419	0.26	1	1e-200	0.00802929	7769_29	TRUE	reported	v5tbEA	35287	0.0288576	1048.5
KIR2DL2	rs11667854	19	54761378	G	C	0.2945	0.05	0.98	7.24436e-10	0.00811602	7773_20	TRUE	reported	LPpJER	35287	0.00107442	37.9515
C9orf89	rs188791736	9	93110721	T	C	0.0002	2.71	0.99	4.7863e-19	0.30391	7778_104	TRUE	reported	ShSid3	35287	0.00224831	79.5103
CHST11	rs1650132	12	104587879	G	A	0.481	-0.28	1	1e-200	0.00826814	7779_86	TRUE	reported	6oniH1	35287	0.0314772	1146.77
CHST11	rs1922263	12	104478114	A	C	0.1207	-0.21	1	4.57088e-65	0.0123281	7779_86	TRUE	reported	6oniH1	35287	0.00815601	290.151
KNG1	rs2304456	3	186727263	G	T	0.122	0.34	1	2.18776e-168	0.0122927	7784_1	TRUE	reported	R0MZn0	35287	0.0212196	764.965
LILRA5	rs651279	19	54302487	C	T	0.2913	-0.36	1	1e-200	0.00935857	7787_25	TRUE	reported	fAYSr4	35287	0.0402467	1479.66
LILRA5	rs4022330	19	54277989	C	T	0.4012	0.08	1	1.62181e-13	0.0108449	7787_25	TRUE	reported	fAYSr4	35287	0.00153974	54.4136
B4GALT7	rs73337767	5	177601825	T	C	0.0306	0.17	1	2.0893e-12	0.0241876	7806_33	TRUE	reported	JB1b82	35287	0.00139794	49.3955
GLCE	rs28638321	15	69258831	C	T	0.2354	-0.62	1	1e-200	0.0161175	7808_5	TRUE	reported	hEBWXd	35287	0.0402467	1479.66
C1QTNF5	rs9640	11	119339269	A	T	0.1348	0.28	1	1.65959e-117	0.0121503	7810_20	TRUE	reported	OHBl9t	35287	0.0148266	531.031
HRASLS2	rs4963424	11	63559149	T	A	0.331	-0.05	1	3.54813e-10	0.00797103	7822_11	TRUE	reported	YJ1PVu	35287	0.00111381	39.3447
ESAM	rs12792040	11	124754254	A	G	0.0963	-0.28	1	5.62341e-92	0.0137656	7841_84	TRUE	reported	eR5xRj	35287	0.0115891	413.717
QPCT	rs4384764	2	37363141	A	G	0.2873	0.22	1	3.16228e-127	0.00916871	7849_3	TRUE	reported	tLLTz4	35287	0.0160541	575.711
QPCT	rs35576045	2	37343036	G	T	0.0554	-0.12	1	5.12861e-10	0.0193078	7849_3	TRUE	reported	tLLTz4	35287	0.00109347	38.6255
FAM151A	rs7545297	1	54631647	A	G	0.3261	0.32	1	1e-200	0.00916471	7856_51	TRUE	reported	nnfp5R	35287	0.0333962	1219.1
NTS	rs752750259	12	85387855	A	C	0.0013	-0.86	1	4.16869e-13	0.118621	7857_22	TRUE	reported	43MDII	35287	0.00148734	52.5591
ROR2	rs10820918	9	91924171	G	A	0.3138	0.15	1	9.54993e-67	0.00869104	7861_9	TRUE	reported	hgBKJJ	35287	0.00837093	297.862
TMEM132A	rs4939474	11	60896157	G	A	0.4996	-0.3	1	1e-200	0.00861192	7871_16	TRUE	reported	0ATIPr	35287	0.0332463	1213.44
PLEK	rs1867312	2	68392849	C	A	0.4493	-0.1	1	3.63078e-36	0.00796358	7875_86	TRUE	reported	OAQo22	35287	0.00444869	157.674
UGT1A6	rs7572563	2	233708590	A	G	0.4727	0.1	1	1.69824e-13	0.0135674	7891_45	TRUE	reported	uKQGhD	35287	0.00153719	54.3231
HP	rs217184	16	72072066	C	T	0.1835	0.69	1	1e-200	0.0179373	7905_30	TRUE	reported	hmdNG5	35287	0.0402467	1479.66
S100A7	rs3014837	1	153458930	C	G	0.054	1.82	1	1e-200	0.0473128	7916_10	TRUE	reported	QkyEdS	35287	0.0402467	1479.66
AMY1A	rs370981115	1	103662158	T	C	0.1561	0.3	0.98	3.89045e-148	0.0115738	7918_114	TRUE	reported	V71tA1	35287	0.0186848	671.845
AMY1A	rs373467589	1	103713550	C	G	0.0173	0.23	0.99	2.5704e-14	0.0301905	7918_114	TRUE	reported	V71tA1	35287	0.00164205	58.0352
AMY1A	rs143801286	1	104164765	A	G	0.0112	0.23	1	1.14815e-09	0.0377834	7918_114	TRUE	reported	V71tA1	35287	0.00104902	37.0534
FJX1	rs10768174	11	36057706	G	A	0.405	0.18	1	3.0903e-103	0.00834302	7921_65	TRUE	reported	ZGjxA6	35287	0.0130194	465.451
FJX1	rs474415	11	35621175	A	G	0.3782	0.12	1	9.54993e-47	0.00835795	7921_65	TRUE	reported	ZGjxA6	35287	0.00580789	206.129
FJX1	rs12574547	11	36151539	G	A	0.3242	0.11	1	6.91831e-35	0.00892731	7921_65	TRUE	reported	ZGjxA6	35287	0.00428415	151.817
SPINT3	rs6032259	20	45512691	A	G	0.4951	-0.3	1	1e-200	0.00779881	7926_13	TRUE	reported	9bKNWJ	35287	0.0402467	1479.66
TPST1	rs1796225	7	66573376	C	G	0.3797	0.2	1	4.67735e-71	0.0112214	7928_183	TRUE	reported	F08wBq	35287	0.00892194	317.645
ADAM22	rs2279542	7	87935182	G	C	0.4827	-0.28	1	1e-200	0.00817904	7933_75	TRUE	reported	J8NzCb	35287	0.0321445	1171.89
LARGE	rs3210587	22	33920089	A	G	0.3441	0.11	1	4.89779e-40	0.00830575	7935_26	TRUE	reported	54YXiJ	35287	0.00494607	175.389
SEMA6A	rs33069	5	116437223	A	C	0.2767	-0.08	1	3.31131e-17	0.00948426	7945_10	TRUE	reported	iSeDC5	35287	0.00201226	71.1456
SEMA6A	rs607350	5	116613097	A	T	0.2071	-0.07	1	2.34423e-11	0.0104747	7945_10	TRUE	reported	iSeDC5	35287	0.00126402	44.6573
ENTHD2	rs61745945	17	81231621	A	G	0.0223	-0.22	1	2.45471e-16	0.0268375	7947_19	TRUE	reported	0GL33m	35287	0.00190073	67.1949
GLTPD2	rs8078118	17	4786743	A	C	0.3558	0.19	1	2.04174e-109	0.00854956	7948_129	TRUE	reported	ZYfRlw	35287	0.0138028	493.85
GLTPD2	rs4523990	17	4725146	A	G	0.2462	0.1	1	2.13796e-26	0.00940645	7948_129	TRUE	reported	ZYfRlw	35287	0.0031926	113.012
GLTPD2	rs2304969	17	4789264	T	G	0.1471	-0.12	1	1.86209e-22	0.0123089	7948_129	TRUE	reported	ZYfRlw	35287	0.00268622	95.0385
BTNL9	rs138692142	5	180922778	T	C	0.0073	-0.28	1	1.62181e-09	0.0464209	7950_142	TRUE	reported	47H9Hj	35287	0.00102997	36.3801
ITIH1	rs1042779	3	52786995	G	A	0.3891	-0.51	1	1e-200	0.013258	7955_195	TRUE	reported	OC66Uz	35287	0.0402467	1479.66
SCG3	rs2305710	15	51683411	A	G	0.0427	-0.47	1	2.5704e-130	0.0193504	7957_2	TRUE	reported	OWz8lT	35287	0.0164437	589.916
CRTAM	rs67366392	11	122872099	C	A	0.4362	-0.3	1	1e-200	0.00917444	7968_15	TRUE	reported	ZYclmC	35287	0.0294106	1069.2
ART3	rs4599438	4	76106989	A	G	0.3991	0.08	1	1.99526e-13	0.0108857	7970_315	TRUE	reported	4eprDI	35287	0.00152824	54.0064
B3GNT2	rs4073090	2	62336639	G	A	0.4475	0.16	1	1.86209e-86	0.00811877	7980_72	TRUE	reported	lNBbc1	35287	0.0108866	388.361
B3GNT2	rs80161321	2	62186659	T	C	0.0111	-0.24	1	5.24807e-10	0.038638	7980_72	TRUE	reported	lNBbc1	35287	0.0010922	38.5806
B3GALT6	rs60252802	1	1231507	C	T	0.1451	-0.07	1	2.95121e-10	0.0111088	7981_230	TRUE	reported	IBGT6h	35287	0.00112398	39.7044
ERO1LB	rs2477599	1	236249930	T	A	0.4212	0.17	1	1.62181e-93	0.00828711	7994_41	TRUE	reported	duR1cf	35287	0.011785	420.791
MXRA7	rs7219390	17	76688776	C	T	0.4091	-0.28	1	1e-200	0.00793335	8005_1	TRUE	reported	j1UDy0	35287	0.0340974	1245.6
DNAJB12	rs9416018	10	72340884	G	A	0.3315	0.08	1	7.07946e-22	0.00832248	8006_12	TRUE	reported	WYBvIk	35287	0.0026117	92.3953
CTSB	rs2740592	8	11843744	G	A	0.2508	0.61	1	1e-200	0.0158576	8007_19	TRUE	reported	LCVcGm	35287	0.0402467	1479.66
LMAN2L	rs72809827	2	96725216	T	C	0.3277	0.12	1	2.63027e-49	0.00812976	8013_9	TRUE	reported	b5FbPx	35287	0.00613647	217.862
MANEA	rs9488739	6	95584084	T	C	0.1107	-0.32	1	1e-200	0.0105397	8014_359	TRUE	reported	FjHJjT	35287	0.0254582	921.761
TPST2	rs2283824	22	26528490	A	G	0.3512	0.15	1	1.07152e-67	0.00862812	8024_64	TRUE	reported	EKQALE	35287	0.00849242	302.222
C1orf198	rs56148170	1	230872285	G	A	0.1296	0.14	1	3.98107e-33	0.0116758	8035_6	TRUE	reported	TKv6Lq	35287	0.00405789	143.766
FAM177A1	rs8006935	14	35064744	G	A	0.3201	0.08	1	4.89779e-16	0.0098595	8039_41	TRUE	reported	04X6NZ	35287	0.00186229	65.8334
SPINK9	rs758498799	5	148220705	G	A	0.0016	-0.95	1	1.7378e-21	0.0997937	8042_88	TRUE	reported	zXXc9J	35287	0.00256161	90.6184
COMP	rs12974746	19	18795739	G	A	0.0379	-0.54	1	1.62181e-134	0.0218773	8043_153	TRUE	reported	VE09lO	35287	0.0169728	609.224
COMP	rs145122962	19	18795828	T	C	0.0157	-0.22	1	2.29087e-11	0.0329037	8043_153	TRUE	reported	VE09lO	35287	0.00126529	44.7023
DNAJB14	rs55797991	4	99850238	T	C	0.1233	-0.08	1	3.01995e-12	0.0114666	8053_16	TRUE	reported	IDQarz	35287	0.00137752	48.6729
THPO	rs535950824	3	184184677	A	G	0.0031	-0.51	1	3.46737e-13	0.0701043	8059_1	TRUE	reported	AMj3dN	35287	0.00149756	52.9208
PATE4	rs665677	11	125882266	A	G	0.2521	0.13	1	1.38038e-44	0.00927999	8065_245	TRUE	reported	MMeguG	35287	0.00553055	196.231
KIAA1161	rs4879780	9	34367518	A	G	0.3862	-0.12	1	7.07946e-51	0.00799871	8068_43	TRUE	reported	e4mDpE	35287	0.00633791	225.06
MSMP	rs10758322	9	35776193	T	C	0.4183	0.06	1	2.63027e-13	0.00820559	8080_24	TRUE	reported	vg3cfj	35287	0.0015129	53.4636
LIPN	rs10509554	10	88766035	T	C	0.3239	0.78	1	1e-200	0.0202769	8097_77	TRUE	reported	vARYAx	35287	0.0402467	1479.66
LIPN	rs41284092	10	88778153	T	G	0.0019	-0.71	1	1.20226e-17	0.0830146	8097_77	TRUE	reported	vARYAx	35287	0.00206868	73.1448
SPON2	rs11731643	4	1169862	C	T	0.1636	0.13	1	3.63078e-24	0.0128192	8099_42	TRUE	reported	A581yK	35287	0.00290596	102.836
ADM2	rs373805046	22	50481709	A	G	0.0015	-0.77	0.99	1.90546e-14	0.100564	8100_15	TRUE	reported	IwtJHi	35287	0.00165869	58.6241
ZG16	rs684286	16	29764626	A	G	0.0001	3.74	1	6.0256e-16	0.462368	8219_14	TRUE	reported	8ANvU1	35287	0.00185075	65.425
MIF	rs2739338	22	23954943	T	C	0.4518	0.07	0.99	4.57088e-18	0.00807978	8221_19	TRUE	reported	1K2Nyh	35287	0.00212256	75.0537
EPHB2	rs6686906	1	22829631	A	G	0.381	0.06	1	1.8197e-14	0.00783007	8225_86	TRUE	reported	IvARdT	35287	0.00166125	58.7147
GXYLT1	rs824700	12	42056895	A	G	0.4143	-0.1	1	8.91251e-34	0.00825496	8229_1	TRUE	reported	O8ZxKU	35287	0.00414145	146.739
FLT1	rs375425640	13	28468224	T	G	0.0018	0.84	1	1.54882e-15	0.105356	8231_122	TRUE	reported	y13nfQ	35287	0.00179823	63.565
ITIH5	rs12761343	10	7667407	C	G	0.3443	-0.34	1	1e-200	0.00915328	8233_2	TRUE	reported	hRFiDL	35287	0.0376298	1379.68
ITIH5	rs12572683	10	7610458	G	A	0.2564	-0.3	1	1e-200	0.00971208	8233_2	TRUE	reported	hRFiDL	35287	0.0263279	954.099
CHGB	rs36054946	20	5886044	C	T	0.0143	-0.29	1	1.44544e-16	0.035105	8235_48	TRUE	reported	XSZtZZ	35287	0.00193021	68.2391
SPINK1	rs7725017	5	147838260	C	A	0.3905	0.11	1	1.86209e-45	0.00777374	8243_55	TRUE	reported	F6DBtL	35287	0.00564227	200.217
FUT8	rs2127870	14	65330128	G	C	0.171	1.05	1	1e-200	0.0272958	8244_16	TRUE	reported	lfSpRh	35287	0.0402467	1479.66
ICAM5	rs281439	19	10289434	G	C	0.2083	-0.79	1	1e-200	0.0205369	8245_27	TRUE	reported	7Ln8an	35287	0.0402467	1479.66
SIGLEC14	rs73050865	19	51612691	G	C	0.0239	-1.29	1	1e-200	0.0335349	8248_222	TRUE	reported	MmA3Or	35287	0.0402467	1479.66
SIGLEC14	rs7359936	19	51647348	A	C	0.4654	0.08	1	2.5704e-23	0.00804174	8248_222	TRUE	reported	MmA3Or	35287	0.00279672	98.9591
NOTUM	rs62078699	17	81967584	A	G	0.0608	0.14	1	1.94984e-16	0.017021	8252_2	TRUE	reported	Mp7K18	35287	0.00191354	67.6489
MRVI1	rs4910165	11	10652497	C	G	0.3449	0.11	1	1.07152e-39	0.00834286	8255_34	TRUE	reported	B0HhNZ	35287	0.00490238	173.833
TMPO	rs779002417	12	98531705	C	A	0.0002	-1.49	1	1.54882e-09	0.246721	8265_225	TRUE	reported	k3f4vT	35287	0.00103251	36.4699
ARSK	rs62365862	5	95610286	C	G	0.0396	-0.2	1	6.91831e-22	0.0208011	8269_327	TRUE	reported	OaqokH	35287	0.00261299	92.4409
STX7	rs3813356	6	132513379	T	C	0.3747	-0.12	1	7.94328e-46	0.00844476	8274_64	TRUE	reported	GLROol	35287	0.00568977	201.912
PEAR1	rs4661012	1	156915699	G	T	0.3625	-0.19	1	1.69824e-110	0.00850692	8275_31	TRUE	reported	SXtEeb	35287	0.0139396	498.813
APOH	rs1801689	17	66214462	C	A	0.0107	-1.89	1	1e-200	0.0491325	8288_27	TRUE	reported	96BCFr	35287	0.0402467	1479.66
GPNMB	rs10250602	7	23264082	C	T	0.3292	-0.22	1	1.04713e-135	0.00887321	8289_8	TRUE	reported	UFdvSQ	35287	0.0171226	614.695
KDELC2	rs74911261	11	108486410	A	G	0.02	-1.02	1	1e-200	0.0285536	8296_117	TRUE	reported	gubO4w	35287	0.034901	1276.01
DNAJC10	rs559486433	2	182854317	C	T	0.0043	-0.81	1	8.70964e-43	0.0590761	8297_8	TRUE	reported	2XGLBs	35287	0.00529937	187.984
LILRA4	rs35407007	19	54339147	A	G	0.0641	-0.32	1	1.90546e-74	0.0175299	8299_66	TRUE	reported	JsjX0t	35287	0.00935499	333.208
TNFRSF11B	rs35617243	8	118875882	C	T	0.2959	-0.11	0.99	4.7863e-32	0.00933562	8304_50	TRUE	reported	NNOqjv	35287	0.00391903	138.827
TNFRSF11B	rs4876836	8	118434718	G	A	0.3947	-0.09	1	9.12011e-25	0.00875899	8304_50	TRUE	reported	NNOqjv	35287	0.00298308	105.573
HYAL1	rs116482870	3	50302191	T	C	0.0477	-0.24	1	1.44544e-36	0.0190026	8309_12	TRUE	reported	hgisnp	35287	0.00450011	159.504
ZG16B	rs9925556	16	2830104	C	T	0.2858	-0.18	1	1e-103	0.00832291	8310_6	TRUE	reported	xnZGOI	35287	0.0130816	467.702
TFF3	rs140914768	21	42315734	T	C	0.0062	-0.35	1	6.91831e-13	0.0487395	8323_163	TRUE	reported	vWXv6i	35287	0.00145924	51.5644
TFF3	rs2298691	21	42380681	T	C	0.1211	-0.08	1	2.69153e-10	0.0126671	8323_163	TRUE	reported	vWXv6i	35287	0.00112907	39.8843
DPEP2	rs8059305	16	68002763	C	A	0.1141	0.21	1	2.39883e-60	0.0128156	8327_26	TRUE	reported	C4eDZo	35287	0.00755181	268.493
GRAMD1C	rs2712339	3	113913896	T	C	0.4054	-0.08	1	6.30957e-15	0.0102596	8336_267	TRUE	reported	CRfbMo	35287	0.00172012	60.7991
PTPRU	rs67827535	1	29314670	T	C	0.0555	0.14	1	8.70964e-15	0.0180487	8337_65	TRUE	reported	I1ITuv	35287	0.0017022	60.1646
GPX7	rs11205979	1	52610744	T	C	0.1349	0.71	1	1e-200	0.0184572	8345_27	TRUE	reported	BDSis9	35287	0.0402467	1479.66
DPP7	rs10747049	9	137114298	G	C	0.2361	-0.48	1	1e-200	0.0124781	8346_9	TRUE	reported	50k83d	35287	0.0402467	1479.66
PRSS57	rs9304936	19	689590	C	G	0.3082	-0.49	1	1e-200	0.0127381	8351_17	TRUE	reported	NsRwpJ	35287	0.0402467	1479.66
OXT	rs877172	20	3069244	G	T	0.3317	0.36	1	1e-200	0.00935857	8356_88	TRUE	reported	gJDLVJ	35287	0.0402467	1479.66
NCR1	rs2278428	19	54906696	C	A	0.1003	-0.44	1	1e-200	0.0130839	8360_169	TRUE	reported	oPbkwr	35287	0.0310538	1130.85
UST	rs6920109	6	148745332	T	C	0.2388	0.13	1	1.58489e-42	0.00951153	8364_74	TRUE	reported	OjR94q	35287	0.00526597	186.793
UST	rs12527307	6	148933158	C	A	0.0887	-0.11	1	2.29087e-13	0.0150055	8364_74	TRUE	reported	OjR94q	35287	0.00152057	53.735
TNFRSF1B	rs2301258	1	12187883	T	C	0.034	-0.45	1	5.49541e-86	0.0228978	8368_102	TRUE	reported	lToN5c	35287	0.0108267	386.202
LHB	rs79785970	19	49014074	G	C	0.1274	-0.44	1	1e-200	0.011778	8376_25	TRUE	reported	l2bCzU	35287	0.0380451	1395.51
RNASE2	rs2233859	14	20891649	A	C	0.4675	0.14	1	1.7378e-74	0.00766723	8394_56	TRUE	reported	eGqdyX	35287	0.0093601	333.392
QSOX2	rs10858248	9	136216478	A	G	0.4643	0.34	1	1e-200	0.00883865	8397_147	TRUE	reported	En20hl	35287	0.0402467	1479.66
QSOX2	rs12338076	9	136229894	C	A	0.3381	-0.09	1	9.54993e-18	0.0104904	8397_147	TRUE	reported	En20hl	35287	0.00208151	73.5992
RARRES1	rs17699478	3	158708454	T	C	0.2078	-0.28	1	1e-200	0.00787466	8398_277	TRUE	reported	ZnQbPM	35287	0.0345899	1264.23
CYTL1	rs11722554	4	5015156	A	G	0.0231	-0.66	1	1.28825e-132	0.0269326	8402_22	TRUE	reported	JmhEPs	35287	0.0167335	600.489
FASN	rs62078747	17	82097330	C	G	0.3921	0.15	1	6.45654e-75	0.00819067	8403_18	TRUE	reported	g9S7mJ	35287	0.009415	335.366
RSPO3	rs72959041	6	127133748	A	G	0.0729	0.2	1	2.45471e-38	0.015448	8427_118	TRUE	reported	EJWpjY	35287	0.00472761	167.606
NTM	rs2511504	11	131326501	C	T	0.4064	0.42	1	1e-200	0.0109183	8428_102	TRUE	reported	Z9KkBV	35287	0.0402467	1479.66
GHRL	rs34911341	3	10289835	T	C	0.0082	-0.46	1	3.71535e-24	0.0453701	8447_11	TRUE	reported	hkJYre	35287	0.00290467	102.79
RSPO4	rs75904281	20	963194	T	C	0.0141	-0.39	1	1.44544e-29	0.0345392	8464_31	TRUE	reported	tuSltj	35287	0.00360016	127.491
RSPO4	rs6140899	20	994605	G	A	0.0795	-0.1	1	2.45471e-10	0.0157983	8464_31	TRUE	reported	tuSltj	35287	0.00113416	40.0642
CTSH	rs62013199	15	78937302	G	A	0.0925	0.48	1	1e-200	0.0124781	8465_52	TRUE	reported	UB15Qv	35287	0.0402467	1479.66
KLK3	rs2659051	19	50842312	C	G	0.1779	-0.07	1	1.7378e-10	0.0109668	8468_19	TRUE	reported	BC5yu9	35287	0.00115324	40.7389
IGFBP2	rs4674100	2	216615701	A	G	0.2564	-0.06	1	1.69824e-09	0.00995963	8469_41	TRUE	reported	9u1Acd	35287	0.00102744	36.2903
CHGA	rs729940	14	92932756	T	C	0.1417	-0.34	1	1.62181e-184	0.0117367	8476_11	TRUE	reported	3fASub	35287	0.0232296	839.15
MMP10	rs17860955	11	102778751	C	T	0.0117	-1.18	1	1e-200	0.038132	8479_4	TRUE	reported	g8WHxa	35287	0.0264206	957.549
EFEMP1	rs1346790	2	55864736	T	C	0.2617	0.11	1	1.34896e-33	0.00910604	8480_29	TRUE	reported	8KqMRz	35287	0.00411831	145.916
LEP	rs774055408	7	128254624	A	C	0.0021	-0.65	1	6.30957e-12	0.0945801	8484_24	TRUE	reported	N8toMm	35287	0.00133669	47.2283
GPNMB	rs1728326	7	23195362	G	T	0.0442	-0.2	1	3.80189e-23	0.0201835	8606_39	TRUE	reported	mepYnW	35287	0.00277488	98.184
OLFML3	rs4381184	1	113947147	A	C	0.2987	-0.09	1	1.38038e-24	0.00879326	8660_5	TRUE	reported	XIa8MI	35287	0.00295994	104.752
PKDCC	rs13026869	2	42071416	A	G	0.2273	0.06	1	8.70964e-10	0.00978566	8664_36	TRUE	reported	KBCBu8	35287	0.00106425	37.5922
GPC1	rs1126920	2	240466062	T	C	0.0983	0.63	1	1e-200	0.0163775	8697_38	TRUE	reported	ajQpzB	35287	0.0402467	1479.66
A4GALT	rs5758871	22	42699594	C	T	0.3961	0.08	1	1.62181e-17	0.00939176	8759_29	TRUE	reported	Cs5Md7	35287	0.00205201	72.5541
LILRA5	rs651279	19	54302487	C	T	0.2913	-0.47	1	1e-200	0.0122181	8766_29	TRUE	reported	u8qFwt	35287	0.0402467	1479.66
LILRA5	rs4022330	19	54277989	C	T	0.4012	0.09	1	3.01995e-17	0.0106562	8766_29	TRUE	reported	u8qFwt	35287	0.00201739	71.3273
EMILIN3	rs61739314	20	41361737	C	G	0.0386	-0.67	1	1e-200	0.0214755	8773_172	TRUE	reported	9xJ0ou	35287	0.026843	973.281
NOG	rs76164057	17	56763503	G	A	0.0141	1.26	1	1e-200	0.035436	8778_3	TRUE	reported	m2ZaK3	35287	0.0345899	1264.23
FAM171B	rs1123176	2	186742744	C	T	0.1566	-0.19	1	8.70964e-67	0.0110053	8786_6	TRUE	reported	tpstJ8	35287	0.00837604	298.045
DPEP1	rs258341	16	89624734	T	C	0.3619	-0.48	1	1e-200	0.0124781	8794_13	TRUE	reported	BUsuvz	35287	0.0402467	1479.66
PSAPL1	rs35791045	4	7425380	G	A	0.1781	0.44	1	1e-200	0.0114383	8814_33	TRUE	reported	ges84o	35287	0.0402467	1479.66
CILP2	rs10402308	19	19546691	A	G	0.2012	-0.07	1	2.51189e-10	0.011065	8841_65	TRUE	reported	V5R7UP	35287	0.00113289	40.0192
GRAMD1C	rs2712339	3	113913896	T	C	0.4054	-0.17	1	4.16869e-65	0.0099767	8842_16	TRUE	reported	fSDdcM	35287	0.00816113	290.335
CA11	rs2303147	19	48639768	T	C	0.1616	0.18	1	7.94328e-65	0.010587	8859_51	TRUE	reported	LO2M8g	35287	0.0081253	289.05
QPCTL	rs117220573	19	45702991	T	C	0.0052	-1.9	1	1e-200	0.0583602	8866_53	TRUE	reported	0i6WiZ	35287	0.0291612	1059.86
CLN5	rs700363	13	77001261	A	G	0.0899	-0.17	1	3.63078e-36	0.0135381	8874_53	TRUE	reported	Lb7DYr	35287	0.00444869	157.674
EVA1C	rs34028712	21	32513268	C	T	0.4126	0.07	1	6.76083e-18	0.0081217	8877_22	TRUE	reported	1GdgT4	35287	0.00210075	74.281
CACNA2D3	rs73082000	3	54099523	A	G	0.1461	0.23	1	2.88403e-80	0.0121229	8885_6	TRUE	reported	cuEfnf	35287	0.0100977	359.932
CACNA2D3	rs9814659	3	54562788	C	T	0.3347	-0.06	1	2.63027e-12	0.0085761	8885_6	TRUE	reported	cuEfnf	35287	0.00138518	48.9438
TMEM132B	rs3825381	12	125652317	T	C	0.2584	-0.16	1	2.5704e-68	0.0091603	8890_9	TRUE	reported	XHFhcY	35287	0.0085717	305.067
PEAR1	rs12566888	1	156899255	T	G	0.063	-0.1	1	4.89779e-10	0.0160711	8892_14	TRUE	reported	WMLCgC	35287	0.00109602	38.7154
HNRNPAB	rs1059367	5	178209198	T	C	0.0796	-0.13	1	5.37032e-18	0.0150372	8894_80	TRUE	reported	40jH8n	35287	0.00211358	74.7355
NEO1	rs62016793	15	73051855	G	C	0.4451	-0.17	1	1.25893e-94	0.00823735	8900_28	TRUE	reported	S5JmF3	35287	0.0119261	425.891
GNPDA1	rs2232195	5	142007955	G	A	0.2918	-0.06	1	6.16595e-11	0.00917479	8909_77	TRUE	reported	pKrod6	35287	0.00121051	42.7647
GNPDA1	rs11745713	5	142084639	G	C	0.1535	-0.07	1	1e-09	0.0114577	8909_77	TRUE	reported	pKrod6	35287	0.00105663	37.3228
STIM1	rs1869085	11	3883134	C	A	0.3255	-0.1	1	5.37032e-29	0.00894809	8916_32	TRUE	reported	8R981X	35287	0.00352688	124.886
GALNT16	rs12100668	14	69326758	G	A	0.4077	-0.17	1	7.24436e-91	0.00840965	8923_94	TRUE	reported	grzyWR	35287	0.0114479	408.618
RRM2B	rs747172692	8	102224882	C	T	0.0007	-0.87	0.99	8.12831e-10	0.141638	8925_25	TRUE	reported	fdjxF1	35287	0.00106806	37.727
ENTPD6	rs6050446	20	25214873	A	G	0.0316	-0.34	1	2.29087e-47	0.0235193	8932_1	TRUE	reported	zmUMBJ	35287	0.00588748	208.97
HDGF	rs11264535	1	156752632	C	G	0.2921	-0.08	1	7.76247e-18	0.00929903	8953_47	TRUE	reported	hIB7T6	35287	0.00209305	74.0083
SCARF2	rs738087	22	20421260	A	G	0.2165	-0.16	1	5.12861e-56	0.0101468	8956_96	TRUE	reported	3g0TY1	35287	0.00699704	248.63
CHL1	rs13077895	3	51395	G	A	0.3554	-0.23	1	6.16595e-156	0.00864544	8958_51	TRUE	reported	a2CsfS	35287	0.0196626	707.712
CHL1	rs62230378	3	382221	G	A	0.0308	-0.31	1	1.51356e-39	0.0235583	8958_51	TRUE	reported	a2CsfS	35287	0.0048831	173.146
ERAP2	rs17408150	5	96903554	A	T	0.0651	-0.94	1	1e-200	0.0244363	8960_3	TRUE	reported	BFLdXm	35287	0.0402467	1479.66
CD14	rs5744454	5	140633982	G	T	0.3075	-0.19	1	1.07152e-104	0.00874373	8969_49	TRUE	reported	R6eHTc	35287	0.0132046	472.16
RIPK2	rs160438	8	89643912	G	A	0.1329	0.08	1	8.91251e-13	0.0111945	8970_9	TRUE	reported	LiTRcX	35287	0.00144519	51.0672
FCRL4	rs11582663	1	157589332	T	C	0.1715	-1.13	1	1e-200	0.0293755	8973_23	TRUE	reported	yVfZOy	35287	0.0402467	1479.66
COL15A1	rs13296166	9	99049790	A	G	0.1018	0.22	1	2.29087e-58	0.013659	8974_172	TRUE	reported	Lsn0QO	35287	0.00729818	259.41
THBS3	rs72704117	1	155205298	T	C	0.0299	0.28	1	4.0738e-31	0.0241359	8982_65	TRUE	reported	5E8hhJ	35287	0.00379946	134.575
GOLM1	rs4333693	9	86077134	A	C	0.2054	0.18	1	1.86209e-77	0.00966224	8983_7	TRUE	reported	GESg2M	35287	0.00973922	347.028
SCUBE1	rs695786	22	43373437	C	T	0.4901	0.09	1	1.99526e-26	0.00846068	8989_40	TRUE	reported	uKbi5A	35287	0.00319646	113.149
SERPINA11	rs72631635	14	94455724	T	G	0.1619	-0.3	1	7.4131e-158	0.011207	9002_36	TRUE	reported	cB6qFm	35287	0.0199031	716.541
PLXNA1	rs4679138	3	126992227	G	A	0.3036	-0.25	1	2.95121e-182	0.00868389	9005_16	TRUE	reported	nlSB0g	35287	0.0229485	828.756
PRG3	rs753278079	11	59240798	G	A	0.0002	-1.4	0.98	4.2658e-10	0.224216	9015_1	TRUE	reported	weelDY	35287	0.00110364	38.9851
LCT	rs4988235	2	135851076	G	A	0.1707	-1.05	1	1e-200	0.0272958	9017_58	TRUE	reported	jiHvrY	35287	0.0402467	1479.66
PCDH10	rs67318416	4	133586889	T	C	0.3331	0.11	1	9.33254e-38	0.00856452	9018_38	TRUE	reported	eXMDM5	35287	0.00465306	164.951
HAVCR1	rs13173581	5	157042797	T	C	0.272	-0.37	1	1e-200	0.00961853	9021_1	TRUE	reported	w5uQMA	35287	0.0402467	1479.66
BTNL8	rs10068582	5	181005290	C	G	0.1126	0.17	1	2.95121e-38	0.0131452	9026_40	TRUE	reported	mp1MUJ	35287	0.00471732	167.24
PENK	rs2576575	8	56448734	T	C	0.4541	-0.48	1	1e-200	0.0124781	9076_25	TRUE	reported	4hpI6l	35287	0.0402467	1479.66
PENK	rs35775010	8	56924337	C	T	0.1279	-0.13	1	2.63027e-28	0.0117822	9076_25	TRUE	reported	4hpI6l	35287	0.00343816	121.734
MAN1A2	rs73013841	1	117312289	T	C	0.112	-0.3	1	7.76247e-110	0.013473	9077_10	TRUE	reported	mw4afQ	35287	0.013856	495.78
ANGPTL1	rs2476562	1	178657057	T	C	0.3776	-0.05	1	1.04713e-09	0.00819396	9092_33	TRUE	reported	zHU0nN	35287	0.00105409	37.233
NT5DC3	rs954921	12	103779852	C	T	0.378	0.17	1	1.99526e-98	0.00807353	9126_171	TRUE	reported	r8n8pU	35287	0.0124089	443.35
NT5DC3	rs74517500	12	103779853	C	T	0.0104	0.58	1	2.34423e-53	0.0377193	9126_171	TRUE	reported	r8n8pU	35287	0.00665601	236.431
MMP8	rs35231465	11	102713404	A	G	0.0227	-0.68	1	1.12202e-139	0.0270279	9172_69	TRUE	reported	TWQcef	35287	0.017622	632.947
MMP8	rs117557731	11	102676761	G	A	0.0452	0.26	1	5.01187e-40	0.0196343	9172_69	TRUE	reported	TWQcef	35287	0.00494478	175.344
PGM1	rs61765292	1	63647788	G	A	0.1796	0.12	1	4.36516e-29	0.0107201	9173_21	TRUE	reported	9qAhNk	35287	0.00353845	125.298
DSCAM	rs78111814	21	40688572	C	T	0.0581	0.33	1	7.24436e-81	0.0173275	9175_48	TRUE	reported	YLIKlB	35287	0.0101742	362.687
FAM3B	rs2838012	21	41322943	A	G	0.0485	-0.5	1	5.37032e-142	0.0197081	9177_6	TRUE	reported	WEo2Iq	35287	0.0179137	643.614
FAM3B	rs118132670	21	41346912	A	C	0.0529	-0.26	1	2.95121e-47	0.0180071	9177_6	TRUE	reported	WEo2Iq	35287	0.00587336	208.466
IFNAR1	rs2257167	21	33343393	C	G	0.1194	-0.76	1	1e-200	0.019757	9183_7	TRUE	reported	yvfF2i	35287	0.0402467	1479.66
TFF1	rs3761376	21	42366929	A	G	0.2481	-0.38	1	1e-200	0.00987849	9185_15	TRUE	reported	s50bol	35287	0.0402467	1479.66
TFF2	rs77505241	21	42349233	C	T	0.1865	-0.11	0.99	2.51189e-26	0.0103618	9191_8	TRUE	reported	JVRT9g	35287	0.00318361	112.692
LGALS9	rs9896600	17	27655521	G	A	0.235	-0.14	1	1.07152e-46	0.00975637	9197_4	TRUE	reported	0ycY1I	35287	0.00580147	205.899
TAGLN2	rs2789422	1	159922298	A	G	0.3962	-0.09	1	2.18776e-29	0.00799643	9201_13	TRUE	reported	aUVYPR	35287	0.00357702	126.668
POMC	rs201519174	2	25161456	C	G	0.0046	0.94	1	1.99526e-57	0.0588521	9204_33	TRUE	reported	W0nnyx	35287	0.00717774	255.098
SERPINF1	rs62088172	17	1762959	T	C	0.3384	-0.28	1	1e-200	0.00856853	9211_19	TRUE	reported	PmR2oa	35287	0.0293726	1067.77
FTCD	rs61735836	21	46152973	T	C	0.044	0.89	0.99	1e-200	0.0231365	9213_24	TRUE	reported	KAIHuK	35287	0.0402467	1479.66
PLXNB2	rs28379706	22	50289633	C	T	0.3848	0.45	1	1e-200	0.0116982	9216_100	TRUE	reported	D6wbgC	35287	0.0402467	1479.66
MANF	rs1383251	3	51329409	G	A	0.1328	-0.09	1	3.0903e-13	0.012345	9223_11	TRUE	reported	DesXtB	35287	0.00150395	53.147
IMPAD1	rs3739364	8	56960589	C	T	0.0991	-0.22	1	3.01995e-51	0.0146093	9231_23	TRUE	reported	nnn0lw	35287	0.00638538	226.756
TFPI2	rs62466701	7	93956351	C	T	0.0658	0.11	1	1.62181e-11	0.0163288	9233_71	TRUE	reported	fDm9Pt	35287	0.00128441	45.3787
TWSG1	rs62087497	18	9404821	A	G	0.0835	0.17	1	7.07946e-30	0.0149726	9234_8	TRUE	reported	VUuBVa	35287	0.00364002	128.907
SIRPG	rs6043409	20	1635560	A	G	0.3178	-0.15	1	8.51138e-70	0.00849373	9241_40	TRUE	reported	9HXsWa	35287	0.00876091	311.861
PPT1	rs4660386	1	40094562	T	C	0.2995	0.16	1	1.04713e-71	0.00893525	9244_27	TRUE	reported	CgryVz	35287	0.009005	320.629
MYDGF	rs368362738	19	4658019	A	G	0.0004	1.69	1	6.16595e-20	0.184874	9248_36	TRUE	reported	j9NSSS	35287	0.00236255	83.5601
TMEM9	rs4915486	1	201141835	T	C	0.3371	0.07	1	2.63027e-15	0.00885258	9249_17	TRUE	reported	1oSPc8	35287	0.00176878	62.5219
MAN2B2	rs11943337	4	6600251	G	C	0.4217	0.77	1	1e-200	0.0200169	9251_28	TRUE	reported	E3420p	35287	0.0402467	1479.66
ABO	rs1053878	9	133256264	A	G	0.0607	-0.53	1	4.16869e-50	0.035608	9253_52	TRUE	reported	nWV0uv	35287	0.00623912	221.53
NPTX1	rs62069681	17	80650902	C	T	0.1275	0.5	1	1e-200	0.012998	9256_78	TRUE	reported	9njs4J	35287	0.0402467	1479.66
NPTX1	rs142109116	17	80470474	T	C	0.0166	0.27	1	5.01187e-18	0.0312027	9256_78	TRUE	reported	9njs4J	35287	0.00211743	74.8719
TACO1	rs138066238	17	63607269	A	T	0.0061	-0.59	1	5.49541e-29	0.0528034	9257_14	TRUE	reported	pGxu9c	35287	0.00352559	124.841
SIAE	rs78778622	11	124660768	C	T	0.0879	-0.2	1	1.23027e-44	0.0142686	9263_57	TRUE	reported	6BgKJU	35287	0.00553697	196.46
CTSO	rs2334114	4	155935041	A	C	0.2289	-0.18	1	3.16228e-75	0.00980802	9264_11	TRUE	reported	AZwUCQ	35287	0.00945458	336.789
TREM1	rs4424081	6	41308053	A	G	0.2996	0.32	1	1e-200	0.00883785	9266_1	TRUE	reported	qxqHTA	35287	0.035822	1310.94
CPA4	rs34587586	7	130298758	T	G	0.3453	-1.2	1	1e-200	0.0311952	9267_2	TRUE	reported	B0lNsM	35287	0.0402467	1479.66
SIGLEC5	rs73050865	19	51612691	G	C	0.0239	-1.33	1	1e-200	0.0345747	9275_2	TRUE	reported	hCykIj	35287	0.0402467	1479.66
SIGLEC5	rs7359936	19	51647348	A	C	0.4654	0.08	1	6.45654e-22	0.00831428	9275_2	TRUE	reported	hCykIj	35287	0.00261684	92.5776
CXCL12	rs10793518	10	44015012	A	G	0.2233	-0.08	1	2.0893e-14	0.0104643	9278_9	TRUE	reported	97RbyI	35287	0.00165357	58.4429
CXCL12	rs7918194	10	44606972	T	C	0.4577	-0.06	1	1.02329e-11	0.0088194	9278_9	TRUE	reported	97RbyI	35287	0.00130991	46.2807
CXCL12	rs10900029	10	44366772	A	G	0.2198	-0.07	1	1.94984e-11	0.0104326	9278_9	TRUE	reported	97RbyI	35287	0.00127421	45.0179
CRISP2	rs555247	6	49742392	A	G	0.4941	0.56	1	1e-200	0.0145578	9282_12	TRUE	reported	aO3kDL	35287	0.0402467	1479.66
CRISP2	rs9381797	6	49556733	T	C	0.4571	-0.08	1	8.31764e-21	0.00855109	9282_12	TRUE	reported	aO3kDL	35287	0.00247427	87.5211
MFAP2	rs2235933	1	16974953	T	C	0.2415	-0.11	1	9.54993e-17	0.0132367	9294_45	TRUE	reported	HE2i4T	35287	0.00195328	69.0564
B3GNT8	rs284663	19	41426707	C	T	0.4327	-0.82	1	1e-200	0.0213167	9297_12	TRUE	reported	kXZMfk	35287	0.0402467	1479.66
AZGP1	rs2525546	7	99954321	T	C	0.3122	-0.24	1	1.38038e-158	0.00894465	9312_8	TRUE	reported	eeC6tD	35287	0.0199944	719.898
CBLN1	rs114398277	16	49461811	A	G	0.0331	-0.43	1	1.51356e-72	0.0238704	9313_27	TRUE	reported	CjvL5E	35287	0.00911232	324.485
CBLN1	rs27817	16	49422380	A	G	0.0244	-0.5	1	3.80189e-69	0.0284489	9313_27	TRUE	reported	CjvL5E	35287	0.00867782	308.877
CBLN1	rs62029101	16	49379117	G	A	0.0525	0.28	1	7.4131e-48	0.0192656	9313_27	TRUE	reported	CjvL5E	35287	0.00595038	211.216
PSG5	rs10403905	19	43133313	C	T	0.2996	0.43	0.99	1e-200	0.0111783	9314_9	TRUE	reported	MDlijr	35287	0.0402467	1479.66
PSG5	rs429358	19	44908684	C	T	0.1741	-0.34	1	1e-200	0.010525	9314_9	TRUE	reported	MDlijr	35287	0.0287235	1043.48
PSG5	rs35136575	19	44935906	G	C	0.285	-0.11	1	5.12861e-36	0.00877906	9314_9	TRUE	reported	MDlijr	35287	0.00442941	156.987
WFDC1	rs400345	16	84294888	T	C	0.21	-0.44	1	1e-200	0.0114383	9316_67	TRUE	reported	KQ3kKs	35287	0.0402467	1479.66
NMB	rs11633788	15	84761911	A	T	0.3321	-0.14	1	4.16869e-61	0.00848882	9321_400	TRUE	reported	OMPLWu	35287	0.00764913	271.98
RCN1	rs223046	11	32091022	C	A	0.2363	-0.08	1	5.01187e-10	0.0128644	9322_15	TRUE	reported	bGeHP5	35287	0.00109475	38.6704
ITIH2	rs77938199	10	7700504	G	A	0.0659	1.01	1	1e-200	0.026256	9326_33	TRUE	reported	Zzr0lZ	35287	0.0402467	1479.66
TREML1	rs148032261	6	41048698	A	G	0.0085	0.72	1	1.02329e-59	0.0441778	9329_28	TRUE	reported	IVybNm	35287	0.00747112	265.603
PSG9	rs4802167	19	43278325	G	T	0.0381	-0.34	1	1.86209e-61	0.0205551	9335_28	TRUE	reported	acLGAo	35287	0.00769395	273.586
TAC1	rs731290	7	97654525	G	C	0.16	0.12	1	4.7863e-25	0.0116086	9337_43	TRUE	reported	9Haobf	35287	0.00301907	106.85
TAC1	rs11977936	7	97479644	C	T	0.0139	0.34	1	6.16595e-23	0.0344805	9337_43	TRUE	reported	9Haobf	35287	0.00274789	97.2266
FKBP2	rs4672	11	64242407	A	G	0.0878	-0.08	1	1.34896e-09	0.0131982	9339_204	TRUE	reported	FEP7ub	35287	0.00104013	36.7391
FKBP14	rs746450465	7	30635781	G	A	0.0012	-0.79	1	7.58578e-13	0.110205	9340_17	TRUE	reported	hVR7eJ	35287	0.00145413	51.3836
PDGFD	rs7950273	11	104160870	G	C	0.3013	-0.3	1	1e-200	0.00885979	9341_1	TRUE	reported	3j0Ee1	35287	0.0314698	1146.49
PDGFD	rs1532673	11	104139237	G	T	0.3666	0.07	1	1.20226e-16	0.00845116	9341_1	TRUE	reported	3j0Ee1	35287	0.00194046	68.6023
IL2RB	rs228953	22	37135396	A	G	0.4752	0.1	1	4.57088e-32	0.00848414	9343_16	TRUE	reported	HVEtOG	35287	0.0039216	138.918
FSTL4	rs13183672	5	133197825	C	A	0.1972	-0.07	1	1.20226e-11	0.0103246	9350_3	TRUE	reported	uSYHLH	35287	0.00130098	45.965
CREG1	rs7513428	1	167546035	T	C	0.1535	0.22	1	2.23872e-82	0.0114428	9357_4	TRUE	reported	oWF9ww	35287	0.0103667	369.622
DLK2	rs2125739	6	43445127	C	T	0.2469	-0.18	1	3.0903e-85	0.00920023	9359_9	TRUE	reported	DhTm0x	35287	0.0107312	382.757
EDIL3	rs10434639	5	83914528	G	A	0.353	-0.06	1	8.51138e-14	0.00804056	9360_33	TRUE	reported	rgSici	35287	0.00157554	55.6807
GGH	rs74329104	8	63018637	A	G	0.0747	0.63	1	1e-200	0.0163775	9370_69	TRUE	reported	m69UbV	35287	0.0402467	1479.66
PLA2G12B	rs3829126	10	72954419	T	G	0.0978	-0.15	1	1.28825e-27	0.0137743	9380_2	TRUE	reported	mzbW2y	35287	0.00334945	118.583
CHI3L2	rs11556868	1	111235703	T	C	0.1316	0.09	1	2.13796e-13	0.0122618	9383_24	TRUE	reported	UveHUG	35287	0.0015244	53.8707
CAMP	rs55771110	3	47305227	A	G	0.1494	0.1	1	1.62181e-17	0.0117397	9384_17	TRUE	reported	M2n6qd	35287	0.00205201	72.5541
GAA	rs2304849	17	80101663	C	G	0.2212	-0.36	1	1e-200	0.00955439	9385_4	TRUE	reported	hhJIdx	35287	0.0386771	1419.63
MCEE	rs6740268	2	71118834	G	T	0.175	-0.08	1	6.45654e-16	0.00990052	9388_18	TRUE	reported	RPTNZF	35287	0.00184691	65.2888
CPQ	rs10107707	8	97025855	T	C	0.0356	0.46	1	9.77237e-99	0.021811	9394_19	TRUE	reported	uioNPc	35287	0.0124483	444.774
CPQ	rs2704248	8	96645187	C	G	0.0393	-0.19	1	1.47911e-21	0.0199237	9394_19	TRUE	reported	uioNPc	35287	0.0025706	90.9373
CPQ	rs62508627	8	97055588	C	G	0.0124	-0.32	1	1.62181e-16	0.0388012	9394_19	TRUE	reported	uioNPc	35287	0.0019238	68.0121
GALP	rs139011716	19	56178262	A	G	0.0191	0.23	1	2.51189e-15	0.029066	9398_30	TRUE	reported	K97EU5	35287	0.00177134	62.6126
TPSAB1	rs4984639	16	1222865	G	A	0.2891	-0.51	1	1e-200	0.013258	9409_11	TRUE	reported	PmDkKV	35287	0.0402467	1479.66
TPSAB1	rs61739908	16	1256641	T	C	0.1953	0.16	0.98	2.23872e-43	0.0115864	9409_11	TRUE	reported	PmDkKV	35287	0.00537515	190.687
CPM	rs1908671	12	69039624	C	G	0.2931	-0.1	1	4.7863e-29	0.00893991	9416_77	TRUE	reported	SdNRDa	35287	0.00353331	125.115
C4BPA	rs2808467	1	207100456	T	G	0.1536	0.15	1	6.91831e-13	0.0208883	9449_150	TRUE	reported	NQlpxZ	35287	0.00145924	51.5644
FAS	rs7911226	10	89009208	G	A	0.2845	-0.25	1	2.45471e-167	0.00906738	9459_7	TRUE	reported	sROyqs	35287	0.0210885	760.137
METTL24	rs4947065	6	110344779	T	C	0.0821	-0.17	1	6.0256e-34	0.0139964	9470_15	TRUE	reported	T7R1FF	35287	0.00416331	147.516
NUDT9	rs764045825	4	87441836	T	G	0.0012	-0.98	1	8.31764e-19	0.110663	9482_110	TRUE	reported	DNuUQi	35287	0.00221751	78.4186
DSG2	rs9304098	18	31503667	T	G	0.4542	-0.19	1	1.58489e-119	0.00817367	9484_75	TRUE	reported	MnGgNw	35287	0.015082	540.316
DSG2	rs147145691	18	31526091	T	C	0.0225	-0.32	1	5.49541e-31	0.027645	9484_75	TRUE	reported	MnGgNw	35287	0.00378274	133.981
PTK7	rs3828755	6	43147482	G	A	0.4627	0.08	1	1.04713e-24	0.00779589	9525_1	TRUE	reported	eiinsl	35287	0.00297536	105.299
GZMK	rs10471928	5	55002903	T	C	0.4367	-0.14	1	1.58489e-69	0.00794328	9545_156	TRUE	reported	RzzcQE	35287	0.0087264	310.622
MANSC1	rs3825259	12	12343701	G	A	0.0955	0.38	1	2.69153e-166	0.013826	9557_5	TRUE	reported	oVEyrr	35287	0.0209586	755.354
BIN1	rs35103166	2	127124606	C	T	0.3495	0.13	1	1.20226e-54	0.0083505	9574_11	TRUE	reported	mJ075k	35287	0.00682142	242.347
MANSC4	rs12370269	12	27771725	G	A	0.217	0.57	1	1e-200	0.0148177	9578_263	TRUE	reported	Z62K1L	35287	0.0402467	1479.66
LAMC2	rs2276543	1	183186170	A	G	0.2397	0.62	1	1e-200	0.0161175	9580_5	TRUE	reported	qAkbwh	35287	0.0402467	1479.66
B4GALT2	rs3762423	1	43979995	C	T	0.0304	-0.55	1	1.7378e-127	0.022898	9595_11	TRUE	reported	lWK7R4	35287	0.0160869	576.906
B4GALT2	rs2993619	1	43989531	T	C	0.0854	-0.09	1	1.54882e-10	0.0140614	9595_11	TRUE	reported	lWK7R4	35287	0.0011596	40.9639
PIANP	rs11064321	12	6700730	C	G	0.395	0.19	1	1.12202e-118	0.00820339	9599_6	TRUE	reported	BiqLL3	35287	0.0149745	536.409
TIGIT	rs73238029	3	114295233	C	A	0.2442	0.08	1	6.60693e-20	0.00875857	9638_2	TRUE	reported	pyrK7R	35287	0.0023587	83.4236
PDGFRL	rs2427709	8	17595419	C	T	0.0642	-0.63	1	1e-200	0.0163775	9713_67	TRUE	reported	ox4Pha	35287	0.0402467	1479.66
IGSF3	rs143770903	1	116577113	A	C	0.0193	0.27	1	1.58489e-19	0.0298714	9715_15	TRUE	reported	uU0gva	35287	0.00230992	81.6942
MARK3	rs11160753	14	103541163	C	T	0.2807	-0.06	1	1.77828e-10	0.00940533	9747_48	TRUE	reported	WFssjG	35287	0.00115196	40.6939
GSTM3	rs148490733	1	109699212	A	G	0.2201	0.78	0.98	1e-200	0.0202769	9748_31	TRUE	reported	ZObMng	35287	0.0402467	1479.66
GSTM3	rs398145	1	109702371	A	G	0.1705	0.23	0.98	4.89779e-71	0.0129065	9748_31	TRUE	reported	ZObMng	35287	0.00891939	317.553
NQO2	rs17300141	6	3012544	A	G	0.0258	0.95	1	1e-200	0.0246962	9754_33	TRUE	reported	UIEvVj	35287	0.0402467	1479.66
NQO2	rs73349551	6	3011537	T	G	0.0086	-1.02	1	1.44544e-145	0.0397015	9754_33	TRUE	reported	UIEvVj	35287	0.0183622	660.028
NDE1	rs7206272	16	15632436	C	A	0.2206	0.08	1	1.7378e-16	0.00971002	9765_4	TRUE	reported	HOp6Ck	35287	0.00191995	67.8759
DNER	rs62193248	2	229732201	T	A	0.3405	-0.18	1	6.30957e-101	0.00843981	9769_48	TRUE	reported	6rWTeD	35287	0.0127263	454.836
DNER	rs9646889	2	229657412	A	G	0.4777	0.07	1	9.33254e-19	0.00791602	9769_48	TRUE	reported	6rWTeD	35287	0.00221109	78.1912
BRSK2	rs4255564	11	1384495	C	T	0.2146	0.17	1	2.45471e-70	0.0095882	9790_28	TRUE	reported	YfwMiK	35287	0.00882993	314.34
IGDCC4	rs8034057	15	65497092	A	G	0.0987	-0.32	1	1.65959e-122	0.0135949	9793_145	TRUE	reported	VKGqdD	35287	0.0154584	554.014
IGDCC4	rs191927852	15	65493359	T	G	0.0099	0.71	1	1.54882e-68	0.0405817	9793_145	TRUE	reported	VKGqdD	35287	0.00859983	306.077
CEL	rs592267	9	133065586	T	C	0.0237	0.97	1	1e-200	0.0276804	9796_4	TRUE	reported	VRl1JC	35287	0.03363	1227.93
CEL	rs116842520	9	133078678	A	G	0.0588	0.21	1	2.69153e-32	0.0177496	9796_4	TRUE	reported	VRl1JC	35287	0.00395117	139.97
ISOC1	rs2526256	5	128919363	C	T	0.3903	0.16	1	5.37032e-86	0.00814094	9816_37	TRUE	reported	oX9jA7	35287	0.010828	386.248
FHIT	rs56027740	3	61101142	G	A	0.4556	-0.06	1	5.24807e-15	0.00767183	9826_135	TRUE	reported	om39Od	35287	0.00173036	61.1617
HGD	rs2042482	3	120675205	A	T	0.2603	-0.12	1	2.95121e-40	0.0090349	9832_33	TRUE	reported	dKsVwI	35287	0.00497433	176.397
ADH1B	rs1229984	4	99318162	T	C	0.0041	-0.43	1	3.54813e-12	0.061834	9834_62	TRUE	reported	qHk3AL	35287	0.00136859	48.3568
NQO1	rs2161631	16	69523045	A	C	0.1704	-0.86	1	1e-200	0.0223566	9837_60	TRUE	reported	9H5Vs3	35287	0.0402467	1479.66
SMAD1	rs34180190	4	145455828	G	A	0.4073	0.05	1	1.77828e-09	0.00830998	9838_4	TRUE	reported	JYQ5mx	35287	0.0010249	36.2006
TIRAP	rs8177399	11	126290931	T	C	0.0158	-0.56	1	5.37032e-72	0.0312086	9839_148	TRUE	reported	fI8gr5	35287	0.00904205	321.96
PAICS	rs138933625	4	56448446	G	C	0.0334	-0.19	1	6.0256e-19	0.0213686	9841_197	TRUE	reported	50l4K1	35287	0.00223547	79.0554
ACTN1	rs147824601	14	68883007	T	C	0.0011	0.84	0.99	7.94328e-12	0.122815	9843_5	TRUE	reported	np4cqq	35287	0.00132394	46.777
CCNH	rs2230641	5	87399457	G	A	0.2022	-0.1	1	1.38038e-22	0.0102256	9848_22	TRUE	reported	Bvz5Au	35287	0.00270292	95.6311
TPM4	rs8104011	19	16085954	A	G	0.019	-0.24	1	5.01187e-17	0.0286177	9863_1	TRUE	reported	kxiNOp	35287	0.00198918	70.328
FBP2	rs573212	9	94587384	C	G	0.1123	-0.2	1	3.80189e-56	0.0126684	9867_23	TRUE	reported	Xn2eVm	35287	0.0070137	249.226
WARS	rs12436789	14	100460181	T	C	0.2325	0.08	1	3.80189e-15	0.0101764	9870_17	TRUE	reported	Vddm9d	35287	0.00174829	61.7964
ALDOC	rs141921160	17	28576910	T	C	0.0103	-0.61	1	7.4131e-56	0.038742	9876_20	TRUE	reported	2glOvz	35287	0.00697653	247.896
CRKL	rs117003805	22	20951558	G	A	0.009	-0.31	1	2.88403e-13	0.0424675	9877_28	TRUE	reported	aL8yvb	35287	0.00150779	53.2826
GLO1	rs9462450	6	38697164	C	T	0.0873	-0.16	1	2.29087e-29	0.014221	9883_29	TRUE	reported	oXs5ZV	35287	0.00357445	126.577
PPIL1	rs12194408	6	36871822	G	C	0.0414	-1.32	1	1e-200	0.0343148	9884_8	TRUE	reported	fPvUae	35287	0.0402467	1479.66
XRCC4	rs7736592	5	83348245	A	G	0.1198	0.15	1	2.95121e-36	0.0119298	9886_28	TRUE	reported	8epm5e	35287	0.00446026	158.086
EGLN1	rs1339891	1	231420649	T	C	0.1336	0.11	1	1.1749e-17	0.0128574	9901_28	TRUE	reported	IcP2Bj	35287	0.00206997	73.1902
SPOCK3	rs6827306	4	166728607	T	C	0.1604	0.12	1	5.24807e-28	0.0109376	9906_21	TRUE	reported	8sQH7R	35287	0.00339959	120.364
LRRC4B	rs145038996	19	50082811	A	G	0.0492	0.15	0.99	3.89045e-16	0.0184232	9916_146	TRUE	reported	wpKsmk	35287	0.0018751	66.2872
KRT1	rs641621	12	52519122	T	G	0.2322	-0.08	1	1.28825e-16	0.00966807	9931_20	TRUE	reported	mZT81q	35287	0.00193662	68.4661
LAG3	rs3782735	12	6775910	G	A	0.3827	-0.13	1	7.94328e-52	0.00858262	9950_229	TRUE	reported	g15dkJ	35287	0.00645978	229.415
TBC1D5	rs749857979	3	17199441	C	T	0.0014	-0.94	1	1.14815e-13	0.12664	9960_2	TRUE	reported	ClZqcr	35287	0.00155892	55.0923
CDHR5	rs12360820	11	620927	A	C	0.1777	-0.07	1	2.5704e-11	0.0104959	9962_1	TRUE	reported	YIyvah	35287	0.00125892	44.4769
MYZAP	rs4774967	15	57563562	T	G	0.3458	0.07	1	1.90546e-18	0.00798836	9964_10	TRUE	reported	pc98va	35287	0.00217131	76.7814
KIAA1467	rs117172138	12	13040880	T	C	0.0201	0.52	1	1.12202e-78	0.0276905	9981_18	TRUE	reported	PuSePk	35287	0.00989489	352.63
NPW	rs12921264	16	2020432	A	G	0.1837	-0.54	1	1e-200	0.0140379	9986_14	TRUE	reported	Yxwokz	35287	0.0402467	1479.66
DUT	rs919129	15	48383030	G	A	0.138	-0.08	1	1.12202e-12	0.0112444	9995_6	TRUE	reported	I3NMlM	35287	0.00143242	50.6153

## Sheet: Significant IVs of OA
SNP	effect_allele.exposure	other_allele.exposure	eaf.exposure	beta.exposure	pval.exposure	samplesize.exposure	se.exposure	exposure	mr_keep.exposure	pval_origin.exposure	id.exposure	data_source.exposure	R2	f
rs10038860	G	A	0.726	-0.046	5.62e-09	399321	0.00789327	exposure	TRUE	reported	Knee OA	textfile	8.50438e-05	33.9625
rs1047891	C	A	0.6918	-0.0471	2.74e-08	373514	0.00847487	exposure	TRUE	reported	Knee OA	textfile	8.26861e-05	30.8868
rs10842226	G	A	0.5792	-0.0467	3.63e-09	365745	0.00791489	exposure	TRUE	reported	Knee OA	textfile	9.51753e-05	34.813
rs10974438	A	C	0.6434	0.0434	4.89e-09	399321	0.00741748	exposure	TRUE	reported	Knee OA	textfile	8.57249e-05	34.2345
rs11703195	G	T	0.7644	0.0512	2.96e-09	395026	0.00862869	exposure	TRUE	reported	Knee OA	textfile	8.91221e-05	35.2085
rs12914479	C	G	0.6603	0.0438	7.12e-09	399321	0.0075672	exposure	TRUE	reported	Knee OA	textfile	8.38918e-05	33.5024
rs1394094	A	T	0.3408	-0.0412	3.2e-08	399321	0.00745003	exposure	TRUE	reported	Knee OA	textfile	7.65814e-05	30.5828
rs1426371	G	A	0.7293	0.0515	8.86e-10	384727	0.00840296	exposure	TRUE	reported	Knee OA	textfile	9.76235e-05	37.5619
rs143384	A	G	0.5908	0.0722	1.01e-23	399321	0.00719091	exposure	TRUE	reported	Knee OA	textfile	0.000252392	100.81
rs17615906	T	C	0.8402	-0.0523	4.88e-08	399321	0.00958669	exposure	TRUE	reported	Knee OA	textfile	7.45267e-05	29.7621
rs1790133	T	G	0.2115	-0.0687	4.49e-10	325454	0.0110167	exposure	TRUE	reported	Knee OA	textfile	0.000119472	38.887
rs2066928	A	G	0.4825	-0.0412	1.2e-08	399321	0.00722824	exposure	TRUE	reported	Knee OA	textfile	8.13527e-05	32.4883
rs34195470	A	G	0.4453	-0.0523	3.13e-13	399321	0.00717542	exposure	TRUE	reported	Knee OA	textfile	0.000133024	53.1259
rs3778540	T	A	0.3694	-0.04	4.11e-08	399321	0.00729098	exposure	TRUE	reported	Knee OA	textfile	7.53691e-05	30.0986
rs3859514	T	C	0.3482	0.0435	5.12e-09	399321	0.00744448	exposure	TRUE	reported	Knee OA	textfile	8.54969e-05	34.1435
rs4380013	G	A	0.8125	-0.0562	8.73e-10	399321	0.00916645	exposure	TRUE	reported	Knee OA	textfile	9.41254e-05	37.5896
rs4548913	G	A	0.3717	0.051	3.15e-12	399321	0.00731631	exposure	TRUE	reported	Knee OA	textfile	0.000121669	48.5908
rs4775006	C	A	0.5845	-0.0464	8.55e-10	384727	0.0075639	exposure	TRUE	reported	Knee OA	textfile	9.78024e-05	37.6307
rs4974591	A	G	0.3072	-0.0421	3.26e-08	397168	0.00761763	exposure	TRUE	reported	Knee OA	textfile	7.68983e-05	30.5437
rs58973023	A	T	0.4894	0.0555	4.72e-10	329749	0.00891093	exposure	TRUE	reported	Knee OA	textfile	0.000117627	38.7916
rs60733780	G	A	0.6714	0.0433	1.46e-08	399321	0.00764133	exposure	TRUE	reported	Knee OA	textfile	8.04045e-05	32.1096
rs6500609	C	G	0.1103	-0.0668	5.16e-09	399321	0.0114344	exposure	TRUE	reported	Knee OA	textfile	8.54609e-05	34.1291
rs66906321	T	C	0.1751	-0.0565	1.71e-09	399321	0.0093798	exposure	TRUE	reported	Knee OA	textfile	9.08548e-05	36.2833
rs72760655	C	A	0.6683	-0.0489	7.25e-11	399321	0.0075054	exposure	TRUE	reported	Knee OA	textfile	0.000106292	42.449
rs72979233	A	G	0.7583	-0.0496	2.54e-09	399321	0.00832374	exposure	TRUE	reported	Knee OA	textfile	8.89131e-05	35.5079
rs7581446	C	T	0.5163	0.0565	1.71e-10	329749	0.00884874	exposure	TRUE	reported	Knee OA	textfile	0.000123622	40.7691
rs7680647	T	C	0.6314	-0.0442	1.24e-08	384727	0.00776238	exposure	TRUE	reported	Knee OA	textfile	8.42686e-05	32.423
rs7967762	C	T	0.8282	-0.057	2.09e-09	399321	0.0095142	exposure	TRUE	reported	Knee OA	textfile	8.9876e-05	35.8924
rs9940278	C	T	0.5645	-0.058	3.19e-16	399321	0.00710263	exposure	TRUE	reported	Knee OA	textfile	0.000166964	66.6831
rs10465114	G	A	0.7797	-0.0625	9.04e-09	354161	0.0108737	exposure	TRUE	reported	Hip OA	textfile	9.32744e-05	33.0371
rs10492367	G	T	0.8017	-0.1147	2.75e-24	354161	0.0112801	exposure	TRUE	reported	Hip OA	textfile	0.000291858	103.394
rs10831477	T	G	0.8137	0.0704	1.2e-09	354161	0.0115792	exposure	TRUE	reported	Hip OA	textfile	0.000104361	36.9643
rs10940168	G	A	0.6058	0.0534	7.74e-09	354161	0.00924821	exposure	TRUE	reported	Hip OA	textfile	9.41295e-05	33.3399
rs111844273	G	A	0.9791	-0.2317	1.05e-12	354161	0.0325242	exposure	TRUE	reported	Hip OA	textfile	0.000143277	50.7499
rs11727676	T	C	0.901	-0.0849	4.18e-08	354161	0.0154835	exposure	TRUE	reported	Hip OA	textfile	8.48862e-05	30.0658
rs12160491	A	G	0.7047	-0.0614	4.37e-10	354161	0.00983931	exposure	TRUE	reported	Hip OA	textfile	0.000109941	38.9408
rs12209223	C	A	0.8883	-0.1398	1.88e-22	354161	0.0143411	exposure	TRUE	reported	Hip OA	textfile	0.000268244	95.0265
rs12908498	C	G	0.5384	0.0798	1.85e-16	336997	0.00969456	exposure	TRUE	reported	Hip OA	textfile	0.000201019	67.756
rs13302198	C	T	0.3555	-0.0544	4.14e-08	341751	0.00991837	exposure	TRUE	reported	Hip OA	textfile	8.80176e-05	30.0826
rs1401796	C	A	0.4871	0.0583	1.43e-10	354161	0.00909169	exposure	TRUE	reported	Hip OA	textfile	0.000116091	41.1193
rs17677724	C	T	0.8389	-0.0723	3.54e-09	354161	0.0122447	exposure	TRUE	reported	Hip OA	textfile	9.84323e-05	34.8641
rs1809889	T	C	0.2806	0.0596	3.58e-09	354161	0.0100976	exposure	TRUE	reported	Hip OA	textfile	9.83582e-05	34.8379
rs189933136	T	C	0.8413	0.114	5.33e-15	305245	0.0145801	exposure	TRUE	reported	Hip OA	textfile	0.000200241	61.1343
rs1913707	A	G	0.6043	0.0677	1.82e-13	354161	0.00919699	exposure	TRUE	reported	Hip OA	textfile	0.000152974	54.1855
rs2188730	G	A	0.8495	-0.0722	1.01e-08	354161	0.0126025	exposure	TRUE	reported	Hip OA	textfile	9.26665e-05	32.8217
rs2268023	T	A	0.5891	-0.0678	1.56e-13	354161	0.00918415	exposure	TRUE	reported	Hip OA	textfile	0.000153856	54.4978
rs2416564	C	T	0.4019	0.0734	1e-15	354161	0.00914458	exposure	TRUE	reported	Hip OA	textfile	0.00018188	64.4262
rs2521348	C	T	0.6092	-0.0555	1.56e-09	354161	0.00919173	exposure	TRUE	reported	Hip OA	textfile	0.000102931	36.4577
rs28567725	T	C	0.5732	-0.0546	1.72e-09	354161	0.00906637	exposure	TRUE	reported	Hip OA	textfile	0.000102394	36.2674
rs2862851	T	C	0.4653	0.0655	3.86e-13	354161	0.00902152	exposure	TRUE	reported	Hip OA	textfile	0.000148819	52.7134
rs3740129	G	A	0.5495	-0.0547	1.84e-09	354161	0.00909881	exposure	TRUE	reported	Hip OA	textfile	0.000102038	36.1413
rs4073717	G	T	0.7987	0.0672	2.54e-09	354161	0.0112767	exposure	TRUE	reported	Hip OA	textfile	0.00010026	35.5117
rs4252548	C	T	0.9724	-0.2254	2.24e-15	354161	0.0284327	exposure	TRUE	reported	Hip OA	textfile	0.000177417	62.8449
rs62578126	C	T	0.6381	0.0626	4.29e-11	354161	0.00949396	exposure	TRUE	reported	Hip OA	textfile	0.000122744	43.4762
rs66989638	G	A	0.8674	-0.0789	4.79e-09	354161	0.013477	exposure	TRUE	reported	Hip OA	textfile	9.67662e-05	34.2739
rs6786146	C	T	0.0521	-0.1156	1.9e-08	354161	0.0205672	exposure	TRUE	reported	Hip OA	textfile	8.91919e-05	31.5909
rs67924081	A	G	0.7441	0.0642	7.8e-10	354161	0.010441	exposure	TRUE	reported	Hip OA	textfile	0.000106744	37.8083
rs6855246	A	G	0.9277	-0.1087	7.94e-09	354161	0.0188397	exposure	TRUE	reported	Hip OA	textfile	9.39873e-05	33.2896
rs6908606	A	G	0.711	-0.0688	3.86e-12	354161	0.00991049	exposure	TRUE	reported	Hip OA	textfile	0.000136059	48.1931
rs76622165	C	T	0.7775	-0.0608	3.56e-08	354161	0.0110321	exposure	TRUE	reported	Hip OA	textfile	8.57539e-05	30.3731
rs7875152	C	A	0.8592	0.0935	1.07e-12	354161	0.0131289	exposure	TRUE	reported	Hip OA	textfile	0.000143187	50.7184
rs788857	A	G	0.7004	-0.0544	4.42e-08	354161	0.00993906	exposure	TRUE	reported	Hip OA	textfile	8.45803e-05	29.9574
rs79056043	A	G	0.9367	-0.1136	1.99e-09	354161	0.0189374	exposure	TRUE	reported	Hip OA	textfile	0.000101594	35.9842
rs79220007	T	C	0.9265	-0.1059	2.22e-09	354161	0.0177055	exposure	TRUE	reported	Hip OA	textfile	0.000101002	35.7745
rs798756	T	C	0.1936	-0.0683	2.24e-09	354161	0.0114223	exposure	TRUE	reported	Hip OA	textfile	0.000100946	35.7544
rs9475400	C	T	0.9013	-0.1084	8.03e-13	354161	0.0151383	exposure	TRUE	reported	Hip OA	textfile	0.000144758	51.2748
rs9835230	G	A	0.7567	-0.0638	1.34e-09	354161	0.0105235	exposure	TRUE	reported	Hip OA	textfile	0.000103772	36.7555
rs74730942	C	T	0.568	-0.0587	2.6e-08	324884	0.0105452	exposure	TRUE	reported	Spine OA	textfile	9.53664e-05	30.9858
rs10062749	G	T	0.733	-0.106	1.29e-08	247230	0.0186373	exposure	TRUE	reported	Thumb OA	textfile	0.000130824	32.3476
rs11071366	A	T	0.6048	-0.1174	5.7e-12	247230	0.0170467	exposure	TRUE	reported	Thumb OA	textfile	0.000191811	47.4301
rs62383976	T	C	0.8593	0.1348	4.08e-08	247230	0.0245654	exposure	TRUE	reported	Thumb OA	textfile	0.000121781	30.1113
rs7571789	T	C	0.4638	0.105	3.14e-10	247230	0.0166881	exposure	TRUE	reported	Thumb OA	textfile	0.000160101	39.5877
rs11550348	G	A	0.8898	0.169	6.2e-09	266659	0.0290807	exposure	TRUE	reported	Figure OA	textfile	0.000126634	33.7722
rs7294636	G	A	0.6274	-0.147	2.99e-16	266659	0.0179846	exposure	TRUE	reported	Figure OA	textfile	0.000250476	66.808
rs8031133	G	T	0.4547	-0.1081	1.07e-09	266659	0.0177249	exposure	TRUE	reported	Figure OA	textfile	0.000139465	37.1945
rs9396861	C	A	0.3903	-0.1181	9.35e-11	266659	0.0182333	exposure	TRUE	reported	Figure OA	textfile	0.000157305	41.9532
