# Supplementary material for: Mendelian randomization analysis to identify potential drug targets for osteoarthritis
Source: PLoS One. 2025 Feb 11;20(2):e0316824. doi: 10.1371/journal.pone.0316824 (PMC11813149; doi:10.1371/journal.pone.0316824)
Supplement: S3 Table — (XLSX) [file pone.0316824.s003.xlsx]

## Sheet: OR-KneeOA
	id.exposure	id.outcome	outcome	exposure	method	nsnp	b	se	pval	lo_ci	up_ci	or	or_lci95	or_uci95
1	A4GALT	kneeOA	outcome	8759_29	Wald ratio	1	-0.05625	0.0903144	0.5334	-0.233266	0.120766	0.945303	0.791943	1.12836
2	A4GNT	kneeOA	outcome	10835_25	Wald ratio	1	-0.0516667	0.133154	0.698	-0.312649	0.209315	0.949645	0.731507	1.23283
3	ABO	kneeOA	outcome	9253_52	Wald ratio	1	0.0273585	0.0258396	0.2897	-0.0232872	0.0780042	1.02774	0.976982	1.08113
4	ACAA1	kneeOA	outcome	17782_23	Wald ratio	1	0.0234783	0.11251	0.8347	-0.197041	0.243997	1.02376	0.821157	1.27634
5	ACADVL	kneeOA	outcome	19262_219	Wald ratio	1	-0.096	0.142529	0.5006	-0.375357	0.183357	0.908464	0.687044	1.20124
6	ACAN	kneeOA	outcome	3280_49	Wald ratio	1	0.0935714	0.0700948	0.1819	-0.0438143	0.230957	1.09809	0.957132	1.25981
7	ACAT2	kneeOA	outcome	17341_89	Wald ratio	1	0.0285185	0.026305	0.2783	-0.0230394	0.0800764	1.02893	0.977224	1.08337
8	ACE	kneeOA	outcome	10714_7	Wald ratio	1	-0.000645161	0.0103926	0.9505	-0.0210147	0.0197243	0.999355	0.979205	1.01992
9	ACP1	kneeOA	outcome	3858_5	Wald ratio	1	-0.01	0.00672641	0.1371	-0.0231838	0.00318376	0.99005	0.977083	1.00319
10	ACVRL1	kneeOA	outcome	16318_12	Wald ratio	1	0.039375	0.0396927	0.3212	-0.0384228	0.117173	1.04016	0.962306	1.12431
11	ADAM23	kneeOA	outcome	7049_2	Inverse variance weighted	2	-0.00614919	0.0468508	0.895577	-0.0979768	0.0856784	0.99387	0.90667	1.08946
12	ADAMTS15	kneeOA	outcome	4533_76	Wald ratio	1	0.0075	0.125116	0.9522	-0.237728	0.252728	1.00753	0.788417	1.28753
13	ADAMTS5	kneeOA	outcome	3168_8	Wald ratio	1	-0.0255357	0.0174165	0.1426	-0.0596721	0.00860068	0.974788	0.942073	1.00864
14	ADAMTSL1	kneeOA	outcome	16890_37	Inverse variance weighted	2	0.0523812	0.030742	0.0884007	-0.00787318	0.112636	1.05378	0.992158	1.11922
15	ADAMTSL2	kneeOA	outcome	6379_62	Wald ratio	1	0.0854545	0.0780542	0.2736	-0.0675318	0.238441	1.08921	0.934698	1.26927
16	ADGRE2	kneeOA	outcome	4546_27	Wald ratio	1	0.0338889	0.0266556	0.2036	-0.0183561	0.0861338	1.03447	0.981811	1.08995
17	ADGRF5	kneeOA	outcome	6409_57	Wald ratio	1	0.0156522	0.0387153	0.686	-0.0602298	0.0915341	1.01578	0.941548	1.09585
18	ADH1A	kneeOA	outcome	17396_23	Wald ratio	1	-0.00933333	0.0522018	0.8581	-0.111649	0.0929822	0.99071	0.894358	1.09744
19	ADH1B	kneeOA	outcome	9834_62	Wald ratio	1	-0.0174419	0.050305	0.7288	-0.11604	0.0811559	0.982709	0.89044	1.08454
20	ADH1C	kneeOA	outcome	15525_294	Wald ratio	1	-0.0161538	0.0534542	0.7625	-0.120924	0.0886165	0.983976	0.886101	1.09266
21	ADH5	kneeOA	outcome	11369_23	Wald ratio	1	0.0319444	0.0510774	0.5317	-0.0681672	0.132056	1.03246	0.934104	1.14117
22	ADH6	kneeOA	outcome	18206_18	Wald ratio	1	0.0222222	0.0508179	0.6619	-0.0773808	0.121825	1.02247	0.925537	1.12956
23	ADI1	kneeOA	outcome	12457_10	Wald ratio	1	-0.14	0.0961317	0.1453	-0.328418	0.0484182	0.869358	0.720062	1.04961
24	ADIPOQ	kneeOA	outcome	3554_24	Inverse variance weighted	2	0.0012559	0.0285525	0.964916	-0.0547069	0.0572187	1.00126	0.946763	1.05889
25	ADM2	kneeOA	outcome	8100_15	Wald ratio	1	0.179091	0.158695	0.2591	-0.131952	0.490134	1.19613	0.876383	1.63253
26	ADSSL1	kneeOA	outcome	13998_26	Wald ratio	1	-0.0183784	0.0296238	0.535	-0.0764411	0.0396843	0.981789	0.926407	1.04048
27	AES	kneeOA	outcome	18396_10	Wald ratio	1	-0.184	0.176251	0.2965	-0.529451	0.161451	0.831936	0.588928	1.17521
28	AFM	kneeOA	outcome	4763_31	Wald ratio	1	0.0664474	0.0327443	0.04243	0.00226846	0.130626	1.0687	1.00227	1.13954
29	AHSG	kneeOA	outcome	3581_53	Wald ratio	1	-0.0569444	0.0221132	0.01002	-0.100286	-0.0136027	0.944647	0.904578	0.986489
30	AIF1L	kneeOA	outcome	18871_24	Wald ratio	1	-0.0140741	0.0146225	0.3358	-0.0427341	0.0145859	0.986025	0.958166	1.01469
31	AK1	kneeOA	outcome	5012_67	Wald ratio	1	0.0933333	0.147327	0.5264	-0.195428	0.382094	1.09783	0.822483	1.46535
32	AKR1B1	kneeOA	outcome	16606_85	Inverse variance weighted	2	-0.0827802	0.0701089	0.237707	-0.220194	0.0546332	0.920554	0.802364	1.05615
33	AKR1C3	kneeOA	outcome	17377_1	Wald ratio	1	0.109286	0.0785988	0.1644	-0.044768	0.263339	1.11548	0.956219	1.30127
34	AKR1C4	kneeOA	outcome	18397_5	Wald ratio	1	-0.0456061	0.0147765	0.002026	-0.074568	-0.0166441	0.955418	0.928144	0.983494
35	ALDH1A1	kneeOA	outcome	11265_8	Wald ratio	1	-0.008	0.0787654	0.9191	-0.16238	0.14638	0.992032	0.850118	1.15764
36	ALDH3A1	kneeOA	outcome	11480_1	Wald ratio	1	-0.0846154	0.0574513	0.1408	-0.19722	0.0279892	0.918866	0.82101	1.02838
37	ALDH3B1	kneeOA	outcome	12940_35	Wald ratio	1	0.0692857	0.0599635	0.2479	-0.0482427	0.186814	1.07174	0.952902	1.2054
38	ALDOC	kneeOA	outcome	9876_20	Wald ratio	1	0.0267213	0.0676389	0.6928	-0.105851	0.159294	1.02708	0.899559	1.17268
39	ALKBH3	kneeOA	outcome	18401_18	Wald ratio	1	0.03125	0.0314112	0.3198	-0.0303159	0.0928159	1.03174	0.970139	1.09726
40	ALPPL2	kneeOA	outcome	6706_18	Wald ratio	1	0.022	0.147083	0.8811	-0.266284	0.310284	1.02224	0.766222	1.36381
41	AMIGO2	kneeOA	outcome	14134_49	Inverse variance weighted	2	0.177607	0.0594778	0.00282563	0.06103	0.294183	1.19436	1.06293	1.34203
42	ANG	kneeOA	outcome	4874_3	Wald ratio	1	0.0110714	0.0154283	0.473	-0.019168	0.0413108	1.01113	0.981015	1.04218
43	ANGPT2	kneeOA	outcome	2602_2	Wald ratio	1	-0.0753846	0.0600307	0.2092	-0.193045	0.0422755	0.927387	0.824445	1.04318
44	ANGPTL4	kneeOA	outcome	3796_79	Wald ratio	1	-0.107188	0.07815	0.1702	-0.260361	0.0459865	0.898357	0.770773	1.04706
45	ANKRD27	kneeOA	outcome	12445_50	Wald ratio	1	0.082	0.141446	0.5621	-0.195235	0.359235	1.08546	0.822641	1.43223
46	ANTXR2	kneeOA	outcome	15559_5	Wald ratio	1	0.100909	0.0402992	0.01228	0.0219226	0.179896	1.10618	1.02216	1.19709
47	ANXA1	kneeOA	outcome	4960_72	Wald ratio	1	-0.0623529	0.0546396	0.2538	-0.169447	0.0447406	0.939551	0.844132	1.04576
48	ANXA11	kneeOA	outcome	17513_11	Wald ratio	1	-0.00533333	0.0470765	0.9098	-0.0976032	0.0869366	0.994681	0.907009	1.09083
49	ANXA2	kneeOA	outcome	13700_10	Wald ratio	1	0.0225	0.127294	0.8597	-0.226996	0.271996	1.02276	0.796924	1.31258
50	ANXA4	kneeOA	outcome	17164_15	Wald ratio	1	0.027931	0.0299356	0.3508	-0.0307427	0.0866047	1.02832	0.969725	1.09047
51	ANXA5	kneeOA	outcome	14158_17	Wald ratio	1	-0.0107692	0.0509192	0.8325	-0.110571	0.0890325	0.989289	0.895323	1.09312
52	AOC1	kneeOA	outcome	15486_126	Inverse variance weighted	2	0.0233569	0.0216976	0.281717	-0.0191705	0.0658842	1.02363	0.981012	1.0681
53	AOC2	kneeOA	outcome	6434_18	Wald ratio	1	-0.0417647	0.136308	0.7593	-0.308928	0.225398	0.959095	0.734234	1.25282
54	AP1G2	kneeOA	outcome	12714_38	Inverse variance weighted	2	0.00240275	0.0511905	0.962563	-0.0979306	0.102736	1.00241	0.906712	1.1082
55	AP2A2	kneeOA	outcome	13621_31	Wald ratio	1	-0.186667	0.123735	0.1314	-0.429187	0.0558533	0.82972	0.651038	1.05744
56	APLP2	kneeOA	outcome	10627_87	Wald ratio	1	-0.0267857	0.0557012	0.6306	-0.13596	0.0823886	0.97357	0.872878	1.08588
57	APMAP	kneeOA	outcome	10605_22	Wald ratio	1	0.0675	0.0692078	0.3294	-0.0681474	0.203147	1.06983	0.934123	1.22525
58	APOA4	kneeOA	outcome	17685_9	Wald ratio	1	-0.108571	0.107787	0.3138	-0.319833	0.10269	0.897115	0.72627	1.10815
59	APOB	kneeOA	outcome	2797_56	Wald ratio	1	-0.238889	0.103578	0.02109	-0.441902	-0.0358762	0.787502	0.642813	0.96476
60	APOBEC3G	kneeOA	outcome	13930_3	Wald ratio	1	-0.0316667	0.0661413	0.6321	-0.161304	0.0979702	0.968829	0.851034	1.10293
61	APOC1	kneeOA	outcome	15364_101	Wald ratio	1	0.048	0.167467	0.7744	-0.280235	0.376235	1.04917	0.755606	1.45679
62	APOF	kneeOA	outcome	12370_30	Wald ratio	1	0.0264516	0.0445973	0.5531	-0.0609591	0.113862	1.0268	0.940862	1.1206
63	APOL1	kneeOA	outcome	11510_31	Wald ratio	1	-0.022	0.0217374	0.3115	-0.0646053	0.0206053	0.97824	0.937437	1.02082
64	APOL3	kneeOA	outcome	16823_75	Wald ratio	1	-0.0128	0.00959951	0.1824	-0.031615	0.00601503	0.987282	0.968879	1.00603
65	APP	kneeOA	outcome	3171_57	Wald ratio	1	0.0675	0.0934915	0.4703	-0.115743	0.250743	1.06983	0.890704	1.28498
66	ARF4	kneeOA	outcome	18408_26	Inverse variance weighted	2	-0.0816822	0.0712916	0.251899	-0.221414	0.0580492	0.921565	0.801385	1.05977
67	ARFIP1	kneeOA	outcome	13488_3	Wald ratio	1	0.0786364	0.0327269	0.01627	0.0144916	0.142781	1.08181	1.0146	1.15348
68	ARG1	kneeOA	outcome	5867_60	Wald ratio	1	0.0872727	0.085133	0.3053	-0.079588	0.254133	1.09119	0.923497	1.28934
69	ARHGAP25	kneeOA	outcome	11333_82	Wald ratio	1	-0.0141176	0.0483294	0.7702	-0.108843	0.0806079	0.985982	0.896871	1.08395
70	ARHGEF25	kneeOA	outcome	13519_112	Wald ratio	1	-0.06	0.0674347	0.3736	-0.192172	0.0721719	0.941765	0.825165	1.07484
71	ARL3	kneeOA	outcome	12571_14	Wald ratio	1	0.0375	0.0516484	0.4678	-0.0637309	0.138731	1.03821	0.938257	1.14881
72	ARRB1	kneeOA	outcome	12643_4	Wald ratio	1	0.225	0.0978724	0.02151	0.03317	0.41683	1.25232	1.03373	1.51714
73	ARSA	kneeOA	outcome	3583_54	Wald ratio	1	-0.0565714	0.127357	0.6569	-0.30619	0.193047	0.944999	0.736247	1.21294
74	ARSB	kneeOA	outcome	3172_28	Wald ratio	1	0.00307692	0.055895	0.9561	-0.106477	0.112631	1.00308	0.898995	1.11922
75	ART3	kneeOA	outcome	7970_315	Wald ratio	1	-0.05625	0.0902482	0.5331	-0.233137	0.120637	0.945303	0.792045	1.12821
76	ART4	kneeOA	outcome	6576_1	Wald ratio	1	-0.0240909	0.00825626	0.003524	-0.0402732	-0.00790865	0.976197	0.960527	0.992123
77	ASAH2	kneeOA	outcome	3212_30	Inverse variance weighted	2	-0.0188043	0.0500798	0.707298	-0.116961	0.0793521	0.981371	0.88962	1.08259
78	ASF1A	kneeOA	outcome	18172_71	Wald ratio	1	0.302727	0.138954	0.02936	0.0303779	0.575077	1.35355	1.03084	1.77727
79	ASGR1	kneeOA	outcome	5452_71	Wald ratio	1	-0.072	0.0988981	0.4666	-0.26584	0.12184	0.930531	0.766562	1.12957
80	ASL	kneeOA	outcome	11241_8	Wald ratio	1	-0.09	0.0607225	0.1383	-0.209016	0.0290162	0.913931	0.811382	1.02944
81	ASPH	kneeOA	outcome	6998_106	Wald ratio	1	0.0995833	0.0837468	0.2344	-0.0645603	0.263727	1.10471	0.93748	1.30177
82	ASPN	kneeOA	outcome	6451_64	Wald ratio	1	-0.0394872	0.0192683	0.04043	-0.0772531	-0.00172121	0.961282	0.925655	0.99828
83	ASRGL1	kneeOA	outcome	18313_4	Wald ratio	1	-0.00619048	0.0359812	0.8634	-0.0767135	0.0643326	0.993829	0.926155	1.06645
84	ATP1B2	kneeOA	outcome	7218_87	Wald ratio	1	0.0938889	0.0433464	0.03031	0.00893002	0.178848	1.09844	1.00897	1.19584
85	ATRN	kneeOA	outcome	15499_11	Wald ratio	1	0.015	0.03145	0.6334	-0.0466421	0.0766421	1.01511	0.954429	1.07966
86	ATXN3	kneeOA	outcome	16825_20	Wald ratio	1	-0.0208333	0.0308659	0.4997	-0.0813306	0.0396639	0.979382	0.921889	1.04046
87	AZGP1	kneeOA	outcome	9312_8	Wald ratio	1	0.0179167	0.0406003	0.659	-0.0616599	0.0974932	1.01808	0.940203	1.1024
88	B3GALTL	kneeOA	outcome	5727_35	Wald ratio	1	0.0125926	0.0314541	0.6889	-0.0490574	0.0742426	1.01267	0.952126	1.07707
89	B3GNT2	kneeOA	outcome	7980_72	Inverse variance weighted	2	-0.0292213	0.041792	0.484422	-0.111134	0.052691	0.971202	0.894819	1.0541
90	B4GALT1	kneeOA	outcome	13381_49	Wald ratio	1	0.00366667	0.0393182	0.9257	-0.073397	0.0807303	1.00367	0.929232	1.08408
91	B4GALT6	kneeOA	outcome	10832_24	Wald ratio	1	-0.0168182	0.0164262	0.3059	-0.0490135	0.0153772	0.983322	0.952168	1.0155
92	B4GALT7	kneeOA	outcome	7806_33	Wald ratio	1	-0.121176	0.110245	0.2717	-0.337257	0.0949037	0.885878	0.713726	1.09955
93	BAG1	kneeOA	outcome	17195_43	Wald ratio	1	0.502772	0.354744	0.1564	-0.192525	1.19807	1.6533	0.824874	3.31371
94	BCHE	kneeOA	outcome	15514_26	Wald ratio	1	0.0215789	0.078761	0.7841	-0.132793	0.175951	1.02181	0.875647	1.19238
95	BDH2	kneeOA	outcome	17329_2	Wald ratio	1	0.0255	0.0360542	0.4794	-0.0451663	0.0961663	1.02583	0.955839	1.10094
96	BDNF	kneeOA	outcome	2421_7	Inverse variance weighted	2	-0.0313882	0.0842384	0.709437	-0.196496	0.133719	0.969099	0.821605	1.14307
97	BID	kneeOA	outcome	5798_3	Wald ratio	1	0.0546809	0.0937699	0.5598	-0.129108	0.23847	1.0562	0.878879	1.26931
98	BIN1	kneeOA	outcome	9574_11	Wald ratio	1	-0.0661538	0.0564936	0.2416	-0.176881	0.0445736	0.935987	0.837879	1.04558
99	BLVRA	kneeOA	outcome	11382_5	Wald ratio	1	-0.0224138	0.118677	0.8502	-0.255021	0.210194	0.977836	0.7749	1.23392
100	BMP10	kneeOA	outcome	3587_53	Wald ratio	1	0.308077	0.199538	0.1226	-0.0830174	0.699171	1.36081	0.920335	2.01208
101	BMP7	kneeOA	outcome	2972_57	Wald ratio	1	0.01	0.164751	0.9516	-0.312912	0.332912	1.01005	0.731314	1.39502
102	BOC	kneeOA	outcome	4328_2	Wald ratio	1	-0.0625926	0.0339839	0.0655	-0.129201	0.00401587	0.939326	0.878797	1.00402
103	BPHL	kneeOA	outcome	17813_21	Wald ratio	1	0.0309524	0.0768961	0.6873	-0.119764	0.181669	1.03144	0.88713	1.19922
104	BPI	kneeOA	outcome	4126_22	Wald ratio	1	-0.0155172	0.0256242	0.5448	-0.0657406	0.0347061	0.984603	0.936374	1.03532
105	BPIFA2	kneeOA	outcome	16302_11	Wald ratio	1	-0.15875	0.0885039	0.07286	-0.332218	0.0147176	0.85321	0.717331	1.01483
106	BPIFB1	kneeOA	outcome	15367_38	Inverse variance weighted	2	-0.0298918	0.0400935	0.455938	-0.108475	0.0486915	0.970551	0.897201	1.0499
107	BRSK2	kneeOA	outcome	9790_28	Wald ratio	1	0.0282353	0.0475806	0.5529	-0.0650227	0.121493	1.02864	0.937046	1.12918
108	BST1	kneeOA	outcome	4535_50	Wald ratio	1	0.00528571	0.0068751	0.442	-0.00818948	0.0187609	1.0053	0.991844	1.01894
109	BTC	kneeOA	outcome	13088_397	Wald ratio	1	0.0628571	0.0498132	0.207	-0.0347767	0.160491	1.06487	0.965821	1.17409
110	BTD	kneeOA	outcome	15644_1	Wald ratio	1	-0.014	0.0323413	0.6651	-0.077389	0.049389	0.986098	0.92553	1.05063
111	BTNL9	kneeOA	outcome	7950_142	Wald ratio	1	-0.0832143	0.148178	0.5744	-0.373643	0.207215	0.920154	0.688222	1.23025
112	C10orf54	kneeOA	outcome	14123_34	Inverse variance weighted	2	0.000243902	0.0177502	0.989037	-0.0345466	0.0350344	1.00024	0.966043	1.03566
113	C1QL1	kneeOA	outcome	6404_20	Wald ratio	1	-0.0122222	0.0933216	0.8958	-0.195133	0.170688	0.987852	0.822726	1.18612
114	C1QTNF3	kneeOA	outcome	7251_64	Wald ratio	1	0.00444444	0.0599477	0.9409	-0.113053	0.121942	1.00445	0.893103	1.12969
115	C1QTNF9	kneeOA	outcome	16605_2	Wald ratio	1	-0.0157143	0.0370302	0.6713	-0.0882934	0.0568648	0.984409	0.915492	1.05851
116	C5	kneeOA	outcome	2381_52	Wald ratio	1	0.0381818	0.0765212	0.6178	-0.1118	0.188163	1.03892	0.894223	1.20703
117	C6	kneeOA	outcome	4127_75	Wald ratio	1	-0.141667	0.127388	0.2661	-0.391347	0.108014	0.867911	0.676146	1.11406
118	C7	kneeOA	outcome	2888_49	Inverse variance weighted	2	-0.0208173	0.013788	0.131092	-0.0478417	0.0062072	0.979398	0.953285	1.00623
119	C8G	kneeOA	outcome	14708_59	Wald ratio	1	-0.0191304	0.0155162	0.2176	-0.0495421	0.0112813	0.981051	0.951665	1.01135
120	C9	kneeOA	outcome	3060_43	Wald ratio	1	-0.0583333	0.120318	0.6278	-0.294157	0.17749	0.943335	0.74516	1.19422
121	CA1	kneeOA	outcome	4969_2	Inverse variance weighted	2	0.00234937	0.0344139	0.945572	-0.0651018	0.0698005	1.00235	0.936972	1.07229
122	CA10	kneeOA	outcome	13666_222	Inverse variance weighted	2	0.0484966	0.0322208	0.13229	-0.0146562	0.111649	1.04969	0.985451	1.11812
123	CA11	kneeOA	outcome	8859_51	Wald ratio	1	-0.00388889	0.054105	0.9427	-0.109935	0.102157	0.996119	0.895893	1.10756
124	CA13	kneeOA	outcome	3420_21	Wald ratio	1	-0.025	0.0243619	0.3048	-0.0727492	0.0227492	0.97531	0.929834	1.02301
125	CA8	kneeOA	outcome	11390_24	Wald ratio	1	-0.0109524	0.0171637	0.5234	-0.0445932	0.0226885	0.989107	0.956386	1.02295
126	CACNA2D3	kneeOA	outcome	8885_6	Inverse variance weighted	2	-0.0436457	0.0431839	0.312164	-0.128286	0.0409948	0.957293	0.879602	1.04185
127	CADM1	kneeOA	outcome	3326_58	Wald ratio	1	-0.012	0.0527965	0.8202	-0.115481	0.0914812	0.988072	0.890937	1.0958
128	CALCB	kneeOA	outcome	17170_15	Wald ratio	1	0.0296	0.0318299	0.3524	-0.0327865	0.0919865	1.03004	0.967745	1.09635
129	CAMP	kneeOA	outcome	9384_17	Inverse variance weighted	2	0.0446606	0.0680455	0.511608	-0.0887085	0.17803	1.04567	0.915112	1.19486
130	CAPG	kneeOA	outcome	4968_50	Wald ratio	1	-0.0541322	0.0264817	0.04094	-0.106036	-0.00222809	0.947307	0.899392	0.997774
131	CASP3	kneeOA	outcome	3593_72	Wald ratio	1	-0.0421739	0.0654756	0.5195	-0.170506	0.0861583	0.958703	0.843238	1.08998
132	CASS4	kneeOA	outcome	12855_16	Wald ratio	1	-0.146	0.139938	0.2968	-0.420278	0.128278	0.864158	0.656864	1.13687
133	CAT	kneeOA	outcome	3488_64	Wald ratio	1	0.0285714	0.039914	0.4741	-0.0496601	0.106803	1.02898	0.951553	1.11271
134	CBL	kneeOA	outcome	12016_60	Wald ratio	1	0.083	0.071121	0.2432	-0.0563971	0.222397	1.08654	0.945164	1.24907
135	CBLN1	kneeOA	outcome	9313_27	MR Egger	3	-0.307622	0.13236	0.258675	-0.567048	-0.0481954	0.735193	0.567197	0.952948
136	CBLN1	kneeOA	outcome	9313_27	Weighted median	3	-0.0218677	0.0396023	0.580823	-0.0994881	0.0557528	0.97837	0.905301	1.05734
137	CBLN1	kneeOA	outcome	9313_27	Inverse variance weighted	3	0.00198407	0.0548414	0.97114	-0.105505	0.109473	1.00199	0.89987	1.11569
138	CBLN1	kneeOA	outcome	9313_27	Simple mode	3	-0.0346904	0.0539696	0.586222	-0.140471	0.07109	0.965904	0.868949	1.07368
139	CBLN1	kneeOA	outcome	9313_27	Weighted mode	3	-0.0379707	0.0462513	0.497952	-0.128623	0.0526819	0.962741	0.879305	1.05409
140	CBLN4	kneeOA	outcome	5688_65	Inverse variance weighted	2	0.0591503	0.0370693	0.110563	-0.0135056	0.131806	1.06093	0.986585	1.14089
141	CBR1	kneeOA	outcome	12381_26	Wald ratio	1	0.13	0.112437	0.2476	-0.0903774	0.350377	1.13883	0.913586	1.4196
142	CBR3	kneeOA	outcome	14091_42	Wald ratio	1	-0.0116129	0.0344438	0.736	-0.0791228	0.055897	0.988454	0.923926	1.05749
143	CCDC126	kneeOA	outcome	6388_21	Wald ratio	1	0.0109677	0.0262088	0.6756	-0.0404016	0.0623371	1.01103	0.960404	1.06432
144	CCDC134	kneeOA	outcome	15300_66	Wald ratio	1	-0.122	0.0731248	0.09524	-0.265325	0.0213245	0.885148	0.766957	1.02155
145	CCDC80	kneeOA	outcome	3234_23	Wald ratio	1	-0.202	0.142354	0.1559	-0.481014	0.0770141	0.817095	0.618156	1.08006
146	CCL14	kneeOA	outcome	2900_53	Wald ratio	1	-0.0138372	0.0135511	0.3072	-0.0403973	0.0127229	0.986258	0.960408	1.0128
147	CCL15	kneeOA	outcome	18289_16	Wald ratio	1	0.22	0.151552	0.1466	-0.0770421	0.517042	1.24608	0.925851	1.67706
148	CCL16	kneeOA	outcome	4913_78	Wald ratio	1	0.0978571	0.0628208	0.1193	-0.0252717	0.220986	1.10281	0.975045	1.24731
149	CCL17	kneeOA	outcome	3519_3	Wald ratio	1	0.00175	0.0356966	0.9609	-0.0682154	0.0717154	1.00175	0.934059	1.07435
150	CCL18	kneeOA	outcome	3044_3	Wald ratio	1	0.00438202	0.0120227	0.7155	-0.0191824	0.0279465	1.00439	0.981	1.02834
151	CCL21	kneeOA	outcome	2516_57	Wald ratio	1	0.046	0.0666522	0.4901	-0.0846383	0.176638	1.04707	0.918845	1.1932
152	CCL22	kneeOA	outcome	3508_78	Wald ratio	1	-0.0752632	0.0444989	0.09077	-0.162481	0.0119546	0.927499	0.850032	1.01203
153	CCL23	kneeOA	outcome	2913_1	MR Egger	4	-0.0218027	0.020771	0.404001	-0.0625139	0.0189084	0.978433	0.9394	1.01909
154	CCL23	kneeOA	outcome	2913_1	Weighted median	4	-0.0283249	0.0128328	0.0272989	-0.0534772	-0.0031725	0.972073	0.947928	0.996833
155	CCL23	kneeOA	outcome	2913_1	Inverse variance weighted	4	-0.0301322	0.0122478	0.0138856	-0.0541379	-0.00612646	0.970317	0.947301	0.993892
156	CCL23	kneeOA	outcome	2913_1	Simple mode	4	-0.0308237	0.0212016	0.24196	-0.0723787	0.0107313	0.969647	0.930179	1.01079
157	CCL23	kneeOA	outcome	2913_1	Weighted mode	4	-0.029392	0.0133828	0.115576	-0.0556223	-0.00316175	0.971036	0.945896	0.996843
158	CCL25	kneeOA	outcome	2705_5	Wald ratio	1	0.005	0.0119053	0.6745	-0.0183344	0.0283344	1.00501	0.981833	1.02874
159	CCL28	kneeOA	outcome	2890_59	Wald ratio	1	-0.328333	0.118748	0.005693	-0.561079	-0.0955872	0.720123	0.570593	0.908839
160	CCL3	kneeOA	outcome	3040_59	Wald ratio	1	0.00863636	0.0242376	0.7216	-0.0388693	0.056142	1.00867	0.961876	1.05775
161	CCL3L1	kneeOA	outcome	2783_18	Wald ratio	1	0.0422222	0.118495	0.7216	-0.190028	0.274472	1.04313	0.826936	1.31584
162	CCL4L1	kneeOA	outcome	2781_63	Inverse variance weighted	2	-0.0957609	0.0871769	0.272001	-0.266628	0.0751058	0.908681	0.765958	1.078
163	CCL5	kneeOA	outcome	5480_49	Wald ratio	1	0.0534615	0.0352999	0.1299	-0.0157262	0.122649	1.05492	0.984397	1.13049
164	CCM2	kneeOA	outcome	12347_29	Wald ratio	1	-0.252857	0.124126	0.04164	-0.496144	-0.00957014	0.776579	0.608874	0.990476
165	CCS	kneeOA	outcome	13068_139	Wald ratio	1	0.0809091	0.0645007	0.2097	-0.0455123	0.20733	1.08427	0.955508	1.23039
166	CD109	kneeOA	outcome	3290_50	Wald ratio	1	0.0136538	0.0137413	0.3204	-0.0132791	0.0405868	1.01375	0.986809	1.04142
167	CD14	kneeOA	outcome	16914_104	Inverse variance weighted	2	0.0867343	0.0264527	0.00104236	0.0348869	0.138582	1.09061	1.0355	1.14864
168	CD177	kneeOA	outcome	13116_25	Wald ratio	1	0.00640625	0.0220392	0.7713	-0.0367906	0.0496031	1.00643	0.963878	1.05085
169	CD200	kneeOA	outcome	5112_73	Wald ratio	1	0.308462	0.0928468	0.0008929	0.126482	0.490441	1.36133	1.13483	1.63304
170	CD200R1	kneeOA	outcome	5103_30	Wald ratio	1	0.0808333	0.0638335	0.2054	-0.0442803	0.205947	1.08419	0.956686	1.22869
171	CD274	kneeOA	outcome	5060_62	Wald ratio	1	-0.0370833	0.0333666	0.2664	-0.102482	0.0283152	0.963596	0.902595	1.02872
172	CD300C	kneeOA	outcome	5066_134	Inverse variance weighted	2	-0.00923768	0.0257685	0.719979	-0.0597439	0.0412686	0.990805	0.942006	1.04213
173	CD33	kneeOA	outcome	3166_92	Wald ratio	1	0.00444444	0.00702237	0.5268	-0.00931939	0.0182083	1.00445	0.990724	1.01838
174	CD36	kneeOA	outcome	2973_15	Wald ratio	1	-0.0812	0.0555762	0.144	-0.190129	0.0277294	0.922009	0.826852	1.02812
175	CD4	kneeOA	outcome	3143_3	Wald ratio	1	0.00333333	0.148569	0.9821	-0.287863	0.294529	1.00334	0.749865	1.34249
176	CD59	kneeOA	outcome	11514_196	Wald ratio	1	0.0488889	0.0418563	0.2428	-0.0331495	0.130927	1.0501	0.967394	1.13988
177	CD68	kneeOA	outcome	18922_27	Wald ratio	1	0.125	0.139173	0.3691	-0.14778	0.39778	1.13315	0.862621	1.48852
178	CD7	kneeOA	outcome	12008_3	Wald ratio	1	0.0891111	0.0408165	0.02902	0.00911084	0.169111	1.0932	1.00915	1.18425
179	CD72	kneeOA	outcome	7009_8	Wald ratio	1	-0.138261	0.0664696	0.03752	-0.268541	-0.00798037	0.870871	0.764494	0.992051
180	CD8A	kneeOA	outcome	15462_28	Wald ratio	1	0.0455	0.0239768	0.05774	-0.00149455	0.0924946	1.04655	0.998507	1.09691
181	CDH17	kneeOA	outcome	16613_3	Wald ratio	1	-0.0037037	0.0280089	0.8948	-0.0586012	0.0511938	0.996303	0.943083	1.05253
182	CDH5	kneeOA	outcome	2819_23	Wald ratio	1	0.0153333	0.050151	0.7598	-0.0829626	0.113629	1.01545	0.920386	1.12034
183	CDHR5	kneeOA	outcome	9962_1	Wald ratio	1	-0.0728571	0.133699	0.5858	-0.334908	0.189194	0.929734	0.715404	1.20827
184	CDON	kneeOA	outcome	4541_49	Wald ratio	1	0.00424242	0.0193208	0.8262	-0.0336264	0.0421112	1.00425	0.966933	1.04301
185	CEACAM8	kneeOA	outcome	18873_8	Wald ratio	1	-0.0428571	0.108856	0.6938	-0.256216	0.170501	0.958048	0.773975	1.1859
186	CEL	kneeOA	outcome	9796_4	Inverse variance weighted	2	0.0698807	0.0638136	0.273483	-0.0551939	0.194955	1.07238	0.946302	1.21526
187	CFD	kneeOA	outcome	2946_52	Inverse variance weighted	2	-0.00541488	0.0750347	0.942471	-0.152483	0.141653	0.9946	0.858574	1.15218
188	CFL2	kneeOA	outcome	15339_32	Wald ratio	1	0.0593333	0.0652664	0.3633	-0.0685888	0.187255	1.06113	0.933711	1.20594
189	CHAD	kneeOA	outcome	13460_4	Wald ratio	1	-0.0983333	0.127176	0.4394	-0.347598	0.150932	0.906347	0.706383	1.16292
190	CHGB	kneeOA	outcome	8235_48	Wald ratio	1	-0.0534483	0.0938957	0.5692	-0.237484	0.130587	0.947955	0.78861	1.1395
191	CHKB	kneeOA	outcome	7761_125	Wald ratio	1	0.0375	0.0874341	0.668	-0.133871	0.208871	1.03821	0.874703	1.23229
192	CHL1	kneeOA	outcome	8958_51	Inverse variance weighted	2	-0.00425828	0.0300959	0.887482	-0.0632462	0.0547296	0.995751	0.938712	1.05626
193	CHRD	kneeOA	outcome	13438_115	Wald ratio	1	-0.0668421	0.103328	0.5177	-0.269364	0.13568	0.935343	0.763865	1.14532
194	CHRDL2	kneeOA	outcome	6086_15	Wald ratio	1	0.111111	0.0894348	0.2141	-0.0641811	0.286403	1.11752	0.937835	1.33163
195	CHST11	kneeOA	outcome	7779_86	Inverse variance weighted	2	0.0157128	0.0226034	0.486961	-0.0285899	0.0600154	1.01584	0.971815	1.06185
196	CHST12	kneeOA	outcome	6626_81	Wald ratio	1	0.012	0.0444102	0.787	-0.075044	0.099044	1.01207	0.927703	1.10411
197	CHST15	kneeOA	outcome	4469_78	Wald ratio	1	-0.021	0.0834443	0.8013	-0.184551	0.142551	0.979219	0.831478	1.15321
198	CHST4	kneeOA	outcome	18876_77	Wald ratio	1	0.28875	0.101393	0.004402	0.0900189	0.487481	1.33476	1.0942	1.62821
199	CHST9	kneeOA	outcome	11646_4	Wald ratio	1	0.0246154	0.0290007	0.396	-0.0322259	0.0814567	1.02492	0.968288	1.08487
200	CILP2	kneeOA	outcome	8841_65	Wald ratio	1	0.105714	0.130556	0.4181	-0.150176	0.361605	1.1115	0.860556	1.43563
201	CINP	kneeOA	outcome	19383_131	Wald ratio	1	-0.13	0.130158	0.3179	-0.385111	0.125111	0.878095	0.680375	1.13327
202	CKMT1A	kneeOA	outcome	15542_19	Wald ratio	1	0.5444	0.411082	0.1854	-0.261321	1.35012	1.72357	0.770034	3.85789
203	CLEC11A	kneeOA	outcome	2966_65	MR Egger	3	-0.0185746	0.0263108	0.608657	-0.0701438	0.0329946	0.981597	0.93226	1.03354
204	CLEC11A	kneeOA	outcome	2966_65	Weighted median	3	-0.0190623	0.0169268	0.260097	-0.0522389	0.0141142	0.981118	0.949102	1.01421
205	CLEC11A	kneeOA	outcome	2966_65	Inverse variance weighted	3	-0.0190838	0.0166228	0.250947	-0.0516645	0.0134968	0.981097	0.949647	1.01359
206	CLEC11A	kneeOA	outcome	2966_65	Simple mode	3	-0.01926	0.0188612	0.414597	-0.056228	0.017708	0.980924	0.945324	1.01787
207	CLEC11A	kneeOA	outcome	2966_65	Weighted mode	3	-0.0190247	0.0186886	0.41579	-0.0556545	0.017605	0.981155	0.945866	1.01776
208	CLEC12A	kneeOA	outcome	11187_11	Wald ratio	1	-0.0693103	0.0381774	0.06945	-0.144138	0.00551735	0.933037	0.865768	1.00553
209	CLEC1B	kneeOA	outcome	4332_6	Wald ratio	1	-0.25625	0.111226	0.02123	-0.474253	-0.0382472	0.773948	0.62235	0.962475
210	CLIC5	kneeOA	outcome	12475_48	Wald ratio	1	-0.0114159	0.0200498	0.5691	-0.0507136	0.0278818	0.988649	0.950551	1.02827
211	CLINT1	kneeOA	outcome	11659_31	Wald ratio	1	-0.25	0.128384	0.0515	-0.501632	0.00163178	0.778801	0.605542	1.00163
212	CLMP	kneeOA	outcome	10440_26	Wald ratio	1	-0.0204762	0.0404376	0.6126	-0.0997338	0.0587814	0.979732	0.905078	1.06054
213	CLN5	kneeOA	outcome	8874_53	Wald ratio	1	-0.0952941	0.0777447	0.2203	-0.247674	0.0570856	0.909106	0.780615	1.05875
214	CLPS	kneeOA	outcome	5749_53	Wald ratio	1	-0.008125	0.0329796	0.8054	-0.072765	0.056515	0.991908	0.929819	1.05814
215	CLSTN2	kneeOA	outcome	18882_7	MR Egger	3	-0.0504185	0.0631919	0.571276	-0.174275	0.0734375	0.950831	0.840066	1.0762
216	CLSTN2	kneeOA	outcome	18882_7	Weighted median	3	0.00847011	0.0316851	0.789222	-0.0536327	0.0705729	1.00851	0.94778	1.07312
217	CLSTN2	kneeOA	outcome	18882_7	Inverse variance weighted	3	0.00269605	0.0293366	0.926777	-0.0548037	0.0601958	1.0027	0.946671	1.06204
218	CLSTN2	kneeOA	outcome	18882_7	Simple mode	3	0.0391802	0.0467256	0.489988	-0.0524019	0.130762	1.03996	0.948947	1.1397
219	CLSTN2	kneeOA	outcome	18882_7	Weighted mode	3	-0.0269579	0.0357195	0.529187	-0.0969682	0.0430524	0.973402	0.907585	1.04399
220	CMBL	kneeOA	outcome	19115_13	Wald ratio	1	-0.0355556	0.0406884	0.3822	-0.115305	0.0441937	0.965069	0.891094	1.04518
221	CNDP1	kneeOA	outcome	5456_59	Inverse variance weighted	2	0.0176213	0.0251828	0.484094	-0.031737	0.0669795	1.01778	0.968761	1.06927
222	CNN1	kneeOA	outcome	15566_10	Wald ratio	1	0.0566667	0.143144	0.6922	-0.223896	0.337229	1.0583	0.799398	1.40106
223	CNP	kneeOA	outcome	6609_22	Wald ratio	1	-0.34625	0.0997622	0.000519	-0.541784	-0.150716	0.707336	0.58171	0.860092
224	CNPY3	kneeOA	outcome	17327_3	Wald ratio	1	-0.04	0.0575334	0.4869	-0.152766	0.0727655	0.960789	0.858331	1.07548
225	CNRIP1	kneeOA	outcome	18218_48	Wald ratio	1	-0.00530303	0.0156917	0.7354	-0.0360588	0.0254527	0.994711	0.964584	1.02578
226	CNTFR	kneeOA	outcome	14101_2	MR Egger	3	-0.0752424	0.0843363	0.53624	-0.240542	0.0900568	0.927519	0.786202	1.09424
227	CNTFR	kneeOA	outcome	14101_2	Weighted median	3	0.0277582	0.0392147	0.479038	-0.0491027	0.104619	1.02815	0.952083	1.11029
228	CNTFR	kneeOA	outcome	14101_2	Inverse variance weighted	3	0.0399171	0.0403733	0.322809	-0.0392145	0.119049	1.04072	0.961544	1.12642
229	CNTFR	kneeOA	outcome	14101_2	Simple mode	3	0.0477015	0.0782338	0.604085	-0.105637	0.20104	1.04886	0.899751	1.22267
230	CNTFR	kneeOA	outcome	14101_2	Weighted mode	3	0.00611594	0.0421469	0.897928	-0.076492	0.0887238	1.00613	0.92636	1.09278
231	CNTN1	kneeOA	outcome	2974_61	Inverse variance weighted	2	0.00553276	0.0323015	0.863999	-0.0577781	0.0688436	1.00555	0.943859	1.07127
232	CNTN4	kneeOA	outcome	3298_52	Wald ratio	1	-0.0119231	0.0419036	0.776	-0.0940542	0.0702081	0.988148	0.910233	1.07273
233	CNTN5	kneeOA	outcome	3299_29	Wald ratio	1	0.0607692	0.0575027	0.2906	-0.0519361	0.173475	1.06265	0.94939	1.18943
234	CNTNAP2	kneeOA	outcome	6965_19	Wald ratio	1	-0.0463636	0.0640575	0.4692	-0.171916	0.0791891	0.954695	0.84205	1.08241
235	COCH	kneeOA	outcome	7227_75	Wald ratio	1	0.00318182	0.0270028	0.9062	-0.0497436	0.0561073	1.00319	0.951473	1.05771
236	COL10A1	kneeOA	outcome	15653_9	Wald ratio	1	0.0804	0.0325257	0.01344	0.0166496	0.14415	1.08372	1.01679	1.15506
237	COL15A1	kneeOA	outcome	8974_172	Wald ratio	1	-0.0286364	0.0479662	0.5505	-0.12265	0.0653774	0.97177	0.884573	1.06756
238	COL18A1	kneeOA	outcome	2201_17	Wald ratio	1	0.00555556	0.0694038	0.9362	-0.130476	0.141587	1.00557	0.877678	1.1521
239	COL2A1	kneeOA	outcome	18875_125	Wald ratio	1	-0.0498571	0.0103516	1.462e-06	-0.0701463	-0.029568	0.951365	0.932257	0.970865
240	COL3A1	kneeOA	outcome	18880_81	Wald ratio	1	0.095	0.124464	0.4453	-0.148949	0.338949	1.09966	0.861613	1.40347
241	COL6A1	kneeOA	outcome	16828_8	Inverse variance weighted	2	-0.00699884	0.00615711	0.25566	-0.0190668	0.00506909	0.993026	0.981114	1.00508
242	COL6A2	kneeOA	outcome	16753_46	Inverse variance weighted	2	0.0926603	0.0312001	0.00297923	0.0315081	0.153812	1.09709	1.03201	1.16627
243	COL6A3	kneeOA	outcome	11196_31	Wald ratio	1	-0.124286	0.107768	0.2488	-0.335511	0.0869399	0.883127	0.714972	1.09083
244	COL9A1	kneeOA	outcome	15466_30	Wald ratio	1	0.00285714	0.146123	0.9844	-0.283545	0.289259	1.00286	0.753109	1.33544
245	COLEC11	kneeOA	outcome	4430_44	Wald ratio	1	0.00616279	0.0102917	0.5493	-0.014009	0.0263346	1.00618	0.986089	1.02668
246	COLEC12	kneeOA	outcome	5457_5	Wald ratio	1	0.0575	0.0504188	0.2541	-0.0413209	0.156321	1.05919	0.959521	1.1692
247	COLGALT1	kneeOA	outcome	5638_23	Wald ratio	1	-0.0423077	0.0556613	0.4472	-0.151404	0.0667885	0.958575	0.8595	1.06907
248	COMP	kneeOA	outcome	8043_153	Inverse variance weighted	2	0.101472	0.0418327	0.0152803	0.0194801	0.183464	1.1068	1.01967	1.20137
249	CPB1	kneeOA	outcome	15375_49	Wald ratio	1	0.0429167	0.0347934	0.2174	-0.0252784	0.111112	1.04385	0.975038	1.11752
250	CPB2	kneeOA	outcome	3518_54	Wald ratio	1	0.006	0.014901	0.6872	-0.0232059	0.0352059	1.00602	0.977061	1.03583
251	CPLX1	kneeOA	outcome	18332_17	Wald ratio	1	0.0483333	0.120198	0.6876	-0.187255	0.283921	1.04952	0.829232	1.32833
252	CPN2	kneeOA	outcome	6415_90	Inverse variance weighted	2	0.0301047	0.0261728	0.250049	-0.0211939	0.0814034	1.03056	0.979029	1.08481
253	CPNE1	kneeOA	outcome	5346_24	Wald ratio	1	0.044537	0.0108517	4.058e-05	0.0232677	0.0658064	1.04554	1.02354	1.06802
254	CPOX	kneeOA	outcome	18241_18	Wald ratio	1	-0.00923077	0.0523363	0.86	-0.11181	0.0933484	0.990812	0.894214	1.09784
255	CPQ	kneeOA	outcome	9394_19	Wald ratio	1	-0.033913	0.0449329	0.4504	-0.121982	0.0541555	0.966656	0.885165	1.05565
256	CPXM1	kneeOA	outcome	6255_74	Wald ratio	1	-0.041383	0.0371109	0.2648	-0.11412	0.0313543	0.959462	0.892151	1.03185
257	CPZ	kneeOA	outcome	6493_9	Wald ratio	1	-0.0328571	0.106596	0.7579	-0.241786	0.176071	0.967677	0.785225	1.19252
258	CRHBP	kneeOA	outcome	6039_24	Wald ratio	1	-0.0454	0.0372642	0.2231	-0.118438	0.0276379	0.955615	0.888307	1.02802
259	CRISP2	kneeOA	outcome	9282_12	Inverse variance weighted	2	0.0287275	0.012417	0.020692	0.00439014	0.0530648	1.02914	1.0044	1.0545
260	CRISPLD2	kneeOA	outcome	5691_2	Wald ratio	1	-0.0208696	0.0362864	0.5652	-0.0919909	0.0502517	0.979347	0.912113	1.05154
261	CRKL	kneeOA	outcome	9877_28	Wald ratio	1	0.0796774	0.151898	0.5999	-0.218043	0.377398	1.08294	0.804091	1.45848
262	CROT	kneeOA	outcome	13929_27	Wald ratio	1	-0.00381818	0.0203957	0.8515	-0.0437938	0.0361575	0.996189	0.957151	1.03682
263	CRTAC1	kneeOA	outcome	5632_6	Wald ratio	1	-0.00542857	0.0211358	0.7973	-0.0468547	0.0359975	0.994586	0.954226	1.03665
264	CRTAM	kneeOA	outcome	7968_15	Wald ratio	1	-0.0243333	0.0238055	0.3067	-0.0709922	0.0223255	0.97596	0.931469	1.02258
265	CRYBB1	kneeOA	outcome	17751_68	Wald ratio	1	-0.00411765	0.0419994	0.9219	-0.0864364	0.0782011	0.995891	0.917194	1.08134
266	CRYGD	kneeOA	outcome	12366_16	Wald ratio	1	0.085	0.0632516	0.179	-0.0389731	0.208973	1.08872	0.961777	1.23241
267	CSF1R	kneeOA	outcome	13682_47	Wald ratio	1	-0.0335714	0.0581768	0.5639	-0.147598	0.0804552	0.966986	0.862778	1.08378
268	CSF2RB	kneeOA	outcome	10512_13	Wald ratio	1	-0.0045614	0.0128014	0.7216	-0.0296521	0.0205293	0.995449	0.970783	1.02074
269	CST1	kneeOA	outcome	5459_33	Wald ratio	1	0.0125	0.0139902	0.3716	-0.0149209	0.0399209	1.01258	0.98519	1.04073
270	CST2	kneeOA	outcome	4324_33	Wald ratio	1	0.0127273	0.0142446	0.3716	-0.0151921	0.0406467	1.01281	0.984923	1.04148
271	CST4	kneeOA	outcome	14076_74	Wald ratio	1	0.0267442	0.0269322	0.3207	-0.0260428	0.0795312	1.02711	0.974293	1.08278
272	CST5	kneeOA	outcome	3803_10	Wald ratio	1	-0.0435135	0.0191274	0.02291	-0.0810032	-0.00602383	0.95742	0.922191	0.993994
273	CST6	kneeOA	outcome	14711_27	Wald ratio	1	-0.08	0.0807623	0.3219	-0.238294	0.0782941	0.923116	0.787971	1.08144
274	CST7	kneeOA	outcome	3302_58	Wald ratio	1	0.0159559	0.0180801	0.3775	-0.0194811	0.0513928	1.01608	0.980707	1.05274
275	CTRB1	kneeOA	outcome	5671_1	Wald ratio	1	0.00390244	0.0199742	0.8451	-0.0352469	0.0430518	1.00391	0.965367	1.04399
276	CTSB	kneeOA	outcome	8007_19	Wald ratio	1	-0.0263934	0.013724	0.05446	-0.0532925	0.000505597	0.973952	0.948103	1.00051
277	CTSD	kneeOA	outcome	5508_62	Wald ratio	1	0.00242424	0.0339653	0.9431	-0.0641477	0.0689962	1.00243	0.937866	1.07143
278	CTSH	kneeOA	outcome	8465_52	Wald ratio	1	-0.04	0.025253	0.1132	-0.0894958	0.00949581	0.960789	0.914392	1.00954
279	CTSO	kneeOA	outcome	9264_11	Wald ratio	1	0.00222222	0.0446434	0.9603	-0.0852789	0.0897234	1.00222	0.918256	1.09387
280	CTSV	kneeOA	outcome	3364_76	Wald ratio	1	0.0914815	0.0540644	0.09063	-0.0144847	0.197448	1.0958	0.98562	1.21829
281	CTSZ	kneeOA	outcome	4971_1	Wald ratio	1	0.117273	0.0934693	0.2096	-0.065927	0.300473	1.12443	0.936199	1.3505
282	CX3CL1	kneeOA	outcome	2827_23	Wald ratio	1	0.0790541	0.0579619	0.1726	-0.0345513	0.192659	1.08226	0.966039	1.21247
283	CXCL1	kneeOA	outcome	2985_35	Wald ratio	1	0.0185915	0.012413	0.1342	-0.00573801	0.0429211	1.01877	0.994278	1.04386
284	CXCL10	kneeOA	outcome	4141_79	Wald ratio	1	0.02375	0.0891816	0.79	-0.151046	0.198546	1.02403	0.859808	1.21963
285	CXCL11	kneeOA	outcome	3038_9	Wald ratio	1	-0.0191262	0.0386942	0.6211	-0.0949668	0.0567143	0.981056	0.909403	1.05835
286	CXCL12	kneeOA	outcome	3516_60	MR Egger	5	0.168585	0.11665	0.244152	-0.0600488	0.397219	1.18363	0.941719	1.48768
287	CXCL12	kneeOA	outcome	3516_60	Weighted median	5	0.0424396	0.0500162	0.39615	-0.0555922	0.140471	1.04335	0.945925	1.15082
288	CXCL12	kneeOA	outcome	3516_60	Inverse variance weighted	5	0.0375317	0.0412366	0.362741	-0.043292	0.118355	1.03824	0.957632	1.12564
289	CXCL12	kneeOA	outcome	3516_60	Simple mode	5	-0.0647349	0.0877039	0.50141	-0.236635	0.107165	0.937316	0.78928	1.11312
290	CXCL12	kneeOA	outcome	3516_60	Weighted mode	5	0.09199	0.0542546	0.165219	-0.014349	0.198329	1.09635	0.985753	1.21936
291	CXCL16	kneeOA	outcome	2436_49	Wald ratio	1	0.0288889	0.0469675	0.5385	-0.0631674	0.120945	1.02931	0.938786	1.12856
292	CXCL5	kneeOA	outcome	2979_8	Wald ratio	1	-0.016	0.055569	0.7734	-0.124915	0.0929152	0.984127	0.882572	1.09737
293	CXCL6	kneeOA	outcome	3495_15	Wald ratio	1	-0.00476923	0.0117138	0.6839	-0.0277282	0.0181898	0.995242	0.972653	1.01836
294	CYB5A	kneeOA	outcome	11287_14	Wald ratio	1	0.115	0.0936184	0.2193	-0.068492	0.298492	1.12187	0.933801	1.34782
295	CYB5R2	kneeOA	outcome	19143_38	Wald ratio	1	0.0271429	0.0518024	0.6003	-0.0743898	0.128676	1.02751	0.92831	1.13732
296	CYTL1	kneeOA	outcome	8402_22	Wald ratio	1	0.0628788	0.0290367	0.03035	0.00596682	0.119791	1.0649	1.00598	1.12726
297	DAPK2	kneeOA	outcome	4355_13	Wald ratio	1	0.0238462	0.0277873	0.3908	-0.0306169	0.0783093	1.02413	0.969847	1.08146
298	DARS	kneeOA	outcome	12675_14	Wald ratio	1	-0.0754545	0.0916024	0.4101	-0.254995	0.104086	0.927322	0.77492	1.1097
299	DBI	kneeOA	outcome	16919_1	Wald ratio	1	0.15125	0.106023	0.1537	-0.0565542	0.359054	1.16329	0.945015	1.43197
300	DBNL	kneeOA	outcome	4978_54	Wald ratio	1	-0.161429	0.136251	0.2361	-0.42848	0.105623	0.850927	0.651499	1.1114
301	DCLK1	kneeOA	outcome	17156_72	Wald ratio	1	0.0413636	0.0379789	0.2761	-0.033075	0.115802	1.04223	0.967466	1.12277
302	DCTD	kneeOA	outcome	17756_69	Wald ratio	1	0.085	0.0893048	0.3412	-0.0900373	0.260037	1.08872	0.913897	1.29698
303	DCXR	kneeOA	outcome	17758_79	Wald ratio	1	0.0691667	0.0878899	0.4313	-0.103098	0.241431	1.07161	0.902039	1.27307
304	DDT	kneeOA	outcome	19237_17	Wald ratio	1	0.0567647	0.0648094	0.3811	-0.0702617	0.183791	1.05841	0.93215	1.20176
305	DDX19A	kneeOA	outcome	18813_15	Wald ratio	1	-0.322	0.112394	0.004171	-0.542292	-0.101708	0.724698	0.581414	0.903293
306	DDX19B	kneeOA	outcome	5460_60	Wald ratio	1	-0.333103	0.116269	0.004171	-0.560991	-0.105216	0.716696	0.570643	0.90013
307	DDX58	kneeOA	outcome	12382_2	Wald ratio	1	0.0476923	0.127243	0.7078	-0.201704	0.297089	1.04885	0.817337	1.34593
308	DECR2	kneeOA	outcome	18343_10	Wald ratio	1	-0.0147826	0.0319891	0.644	-0.0774813	0.0479161	0.985326	0.925444	1.04908
309	DEFB1	kneeOA	outcome	6629_3	Wald ratio	1	-0.022	0.0434836	0.6129	-0.107228	0.0632278	0.97824	0.898321	1.06527
310	DEFB4A	kneeOA	outcome	13397_88	Wald ratio	1	-0.127812	0.13293	0.3363	-0.388355	0.13273	0.880018	0.678171	1.14194
311	DGCR14	kneeOA	outcome	11356_19	Wald ratio	1	-0.0377778	0.0678188	0.5775	-0.170703	0.095147	0.962927	0.843072	1.09982
312	DKK1	kneeOA	outcome	3535_84	Inverse variance weighted	2	-0.00154065	0.0871536	0.985896	-0.172362	0.16928	0.998461	0.841675	1.18445
313	DKK3	kneeOA	outcome	3607_71	Wald ratio	1	-0.00363636	0.0236109	0.8776	-0.0499136	0.0426409	0.99637	0.951312	1.04356
314	DLD	kneeOA	outcome	15527_90	Wald ratio	1	-0.246923	0.272692	0.3652	-0.7814	0.287554	0.781201	0.457765	1.33316
315	DLK2	kneeOA	outcome	9359_9	Wald ratio	1	-0.0494444	0.0452191	0.2742	-0.138074	0.039185	0.951758	0.871034	1.03996
316	DLL1	kneeOA	outcome	5349_69	Wald ratio	1	-0.015	0.0730011	0.8372	-0.158082	0.128082	0.985112	0.85378	1.13665
317	DLL4	kneeOA	outcome	3305_6	Wald ratio	1	-0.113889	0.131431	0.3862	-0.371494	0.143716	0.892357	0.689703	1.15456
318	DNAJB1	kneeOA	outcome	3852_19	Wald ratio	1	0.062	0.143408	0.6655	-0.21908	0.34308	1.06396	0.803257	1.40928
319	DNAJB12	kneeOA	outcome	8006_12	Wald ratio	1	0.415	0.092077	6.572e-06	0.234529	0.595471	1.51437	1.26431	1.81388
320	DNAJB14	kneeOA	outcome	8053_16	Wald ratio	1	-0.07375	0.140252	0.599	-0.348644	0.201144	0.928904	0.705644	1.2228
321	DNAJB6	kneeOA	outcome	11606_22	Wald ratio	1	0.14	0.166558	0.4006	-0.186453	0.466453	1.15027	0.829898	1.59433
322	DNAJB9	kneeOA	outcome	11214_40	Wald ratio	1	-0.0471875	0.16125	0.7698	-0.363237	0.268862	0.953909	0.695422	1.30847
323	DNAJC10	kneeOA	outcome	8297_8	Wald ratio	1	0.0123457	0.132384	0.9257	-0.247128	0.271819	1.01242	0.781041	1.31235
324	DNER	kneeOA	outcome	9769_48	Wald ratio	1	-0.111429	0.100701	0.2685	-0.308804	0.0859464	0.894555	0.734325	1.08975
325	DPEP1	kneeOA	outcome	8794_13	Wald ratio	1	0.0491667	0.0150805	0.001113	0.0196089	0.0787244	1.0504	1.0198	1.08191
326	DPEP2	kneeOA	outcome	8327_26	Wald ratio	1	0.0604762	0.0486143	0.2135	-0.0348079	0.15576	1.06234	0.965791	1.16855
327	DPY30	kneeOA	outcome	13943_38	Wald ratio	1	-0.071	0.113997	0.5334	-0.294434	0.152434	0.931462	0.744953	1.16467
328	DSCAM	kneeOA	outcome	9175_48	Wald ratio	1	-0.0509091	0.0566105	0.3685	-0.161866	0.0600475	0.950365	0.850555	1.06189
329	DSG2	kneeOA	outcome	9484_75	Inverse variance weighted	2	0.0601443	0.0341866	0.0785279	-0.00686152	0.12715	1.06199	0.993162	1.13559
330	DTD1	kneeOA	outcome	19194_9	Wald ratio	1	-0.0105	0.0453497	0.8169	-0.0993854	0.0783854	0.989555	0.905394	1.08154
331	DTD2	kneeOA	outcome	18280_29	Inverse variance weighted	2	-0.0838895	0.0578091	0.146739	-0.197195	0.0294164	0.919533	0.82103	1.02985
332	DUT	kneeOA	outcome	9995_6	Wald ratio	1	0.12875	0.124276	0.3002	-0.11483	0.37233	1.13741	0.891518	1.45111
333	DYNLL2	kneeOA	outcome	11493_169	Wald ratio	1	-0.178333	0.124096	0.1507	-0.421561	0.0648942	0.836663	0.656022	1.06705
334	EBI3	kneeOA	outcome	10851_77	Wald ratio	1	0.00571429	0.00685777	0.4047	-0.00772695	0.0191555	1.00573	0.992303	1.01934
335	ECH1	kneeOA	outcome	12662_82	Wald ratio	1	-0.00288889	0.0253586	0.9093	-0.0525917	0.0468139	0.997115	0.948767	1.04793
336	ECHS1	kneeOA	outcome	17787_1	Wald ratio	1	0.148333	0.142557	0.2981	-0.131079	0.427746	1.1599	0.877148	1.5338
337	EDAR	kneeOA	outcome	2977_7	Wald ratio	1	-0.0625	0.0294851	0.03403	-0.120291	-0.00470924	0.939413	0.886663	0.995302
338	EDIL3	kneeOA	outcome	9360_33	Wald ratio	1	-0.215	0.122638	0.07958	-0.45537	0.0253703	0.806541	0.634213	1.02569
339	EFEMP1	kneeOA	outcome	8480_29	Wald ratio	1	-0.126364	0.0668279	0.05864	-0.257346	0.00461896	0.881294	0.7731	1.00463
340	EFNB2	kneeOA	outcome	14131_37	Wald ratio	1	-0.12	0.127232	0.3456	-0.369375	0.129375	0.88692	0.691166	1.13812
341	EGF	kneeOA	outcome	5509_7	Wald ratio	1	-0.003	0.0722951	0.9669	-0.144698	0.138698	0.997004	0.865283	1.14878
342	EGFLAM	kneeOA	outcome	12338_27	Wald ratio	1	-0.015	0.0546188	0.7836	-0.122053	0.0920529	0.985112	0.885102	1.09642
343	EGFR	kneeOA	outcome	2677_1	Inverse variance weighted	2	0.105665	0.0567967	0.0628289	-0.00565692	0.216986	1.11145	0.994359	1.24233
344	EIF1AD	kneeOA	outcome	13545_97	Wald ratio	1	0.0361905	0.0370831	0.3291	-0.0364925	0.108873	1.03685	0.964165	1.11502
345	ENDOU	kneeOA	outcome	5656_53	Wald ratio	1	-0.237234	0.161115	0.1409	-0.55302	0.0785522	0.788807	0.57521	1.08172
346	ENG	kneeOA	outcome	4908_6	Wald ratio	1	0.0446667	0.051029	0.3814	-0.0553501	0.144683	1.04568	0.946154	1.15567
347	ENGASE	kneeOA	outcome	16781_2	Wald ratio	1	-0.00836066	0.0169533	0.6219	-0.041589	0.0248677	0.991674	0.959264	1.02518
348	ENO3	kneeOA	outcome	16616_137	Wald ratio	1	0.0287879	0.0231515	0.2137	-0.0165891	0.0741648	1.02921	0.983548	1.07698
349	ENPP2	kneeOA	outcome	16892_23	Wald ratio	1	-0.0409091	0.0656672	0.5333	-0.169617	0.0877985	0.959916	0.843988	1.09177
350	ENPP5	kneeOA	outcome	6556_5	Wald ratio	1	0.0105556	0.0102861	0.3048	-0.00960524	0.0307163	1.01061	0.990441	1.03119
351	ENPP6	kneeOA	outcome	15579_26	Wald ratio	1	0.0452941	0.133033	0.7335	-0.21545	0.306038	1.04634	0.806179	1.35803
352	ENPP7	kneeOA	outcome	4435_66	Wald ratio	1	0.00549451	0.00798338	0.4913	-0.0101529	0.0211419	1.00551	0.989898	1.02137
353	ENTHD2	kneeOA	outcome	7947_19	Wald ratio	1	-0.330455	0.132766	0.01281	-0.590675	-0.0702341	0.718597	0.553953	0.932176
354	ENTPD5	kneeOA	outcome	4437_56	Wald ratio	1	-0.0126374	0.0163405	0.4393	-0.0446648	0.0193901	0.987442	0.956318	1.01958
355	ENTPD6	kneeOA	outcome	8932_1	Wald ratio	1	0.0829412	0.0622738	0.1829	-0.0391155	0.204998	1.08648	0.96164	1.22752
356	EPHA1	kneeOA	outcome	3431_54	Wald ratio	1	-0.0125833	0.010438	0.228	-0.0330419	0.00787522	0.987496	0.967498	1.00791
357	EPHA5	kneeOA	outcome	3806_55	Wald ratio	1	-0.18	0.13592	0.1854	-0.446403	0.0864028	0.83527	0.639926	1.09025
358	EPHB1	kneeOA	outcome	17680_12	Wald ratio	1	-0.0696429	0.0253264	0.005963	-0.119283	-0.020003	0.932727	0.887557	0.980196
359	EPHB4	kneeOA	outcome	15530_33	Wald ratio	1	-0.04	0.0644281	0.5347	-0.166279	0.086279	0.960789	0.84681	1.09011
360	ERAP1	kneeOA	outcome	4964_67	Wald ratio	1	-0.14	0.133135	0.293	-0.400945	0.120945	0.869358	0.669687	1.12856
361	ERBB3	kneeOA	outcome	2617_56	Wald ratio	1	0.245455	0.0641909	0.0001314	0.11964	0.371269	1.2782	1.12709	1.44957
362	ESD	kneeOA	outcome	4984_83	Wald ratio	1	0.0311111	0.0333646	0.3511	-0.0342836	0.0965058	1.0316	0.966297	1.10132
363	ESM1	kneeOA	outcome	3805_16	Wald ratio	1	0.0493333	0.0565145	0.3827	-0.0614351	0.160102	1.05057	0.940414	1.17363
364	ETFA	kneeOA	outcome	17435_43	Wald ratio	1	0.216667	0.132808	0.1028	-0.043637	0.47697	1.24193	0.957301	1.61119
365	EVA1C	kneeOA	outcome	8877_22	Wald ratio	1	-0.221429	0.112411	0.04886	-0.441754	-0.0011029	0.801373	0.642908	0.998898
366	EVL	kneeOA	outcome	11656_110	Wald ratio	1	-0.0583333	0.200322	0.7709	-0.450964	0.334298	0.943335	0.637014	1.39696
367	F10	kneeOA	outcome	3077_66	Inverse variance weighted	2	0.0957634	0.0706268	0.175129	-0.0426651	0.234192	1.1005	0.958232	1.26389
368	F11	kneeOA	outcome	2190_55	Wald ratio	1	-0.0278788	0.021938	0.2038	-0.0708773	0.0151197	0.972506	0.931576	1.01523
369	F2	kneeOA	outcome	5316_54	Inverse variance weighted	2	0.0551131	0.0482247	0.253105	-0.0394072	0.149633	1.05666	0.961359	1.16141
370	FABP1	kneeOA	outcome	11516_7	Wald ratio	1	-0.0290909	0.0678277	0.668	-0.162033	0.103851	0.971328	0.850413	1.10944
371	FAH	kneeOA	outcome	11424_4	Wald ratio	1	0.00425676	0.0161893	0.7926	-0.0274743	0.0359879	1.00427	0.9729	1.03664
372	FAIM	kneeOA	outcome	16594_44	Wald ratio	1	-0.01	0.0251488	0.6909	-0.0592916	0.0392916	0.99005	0.942432	1.04007
373	FAM171A1	kneeOA	outcome	5610_32	Wald ratio	1	-0.0448438	0.143705	0.755	-0.326506	0.236819	0.956147	0.72144	1.26721
374	FAM171B	kneeOA	outcome	8786_6	Wald ratio	1	-0.0384211	0.0489277	0.4323	-0.134319	0.0574772	0.962308	0.874311	1.05916
375	FAM172A	kneeOA	outcome	5615_62	Wald ratio	1	-0.015	0.112149	0.8936	-0.234813	0.204813	0.985112	0.790719	1.22729
376	FAM177A1	kneeOA	outcome	8039_41	Wald ratio	1	-0.0675	0.094682	0.4759	-0.253077	0.118077	0.934728	0.776408	1.12533
377	FAM19A5	kneeOA	outcome	5609_92	Wald ratio	1	0.26	0.161032	0.1064	-0.0556224	0.575622	1.29693	0.945896	1.77824
378	FAM20A	kneeOA	outcome	6433_57	Wald ratio	1	-0.0988889	0.112572	0.3797	-0.31953	0.121752	0.905843	0.72649	1.12947
379	FAM213A	kneeOA	outcome	13423_94	Wald ratio	1	0.0744444	0.0792591	0.3476	-0.0809033	0.229792	1.07729	0.922283	1.25834
380	FAM3B	kneeOA	outcome	9177_6	MR Egger	3	0.04901	0.0844513	0.665244	-0.116515	0.214535	1.05023	0.890017	1.23928
381	FAM3B	kneeOA	outcome	9177_6	Weighted median	3	-0.0359635	0.0225035	0.110014	-0.0800704	0.00814338	0.964675	0.923051	1.00818
382	FAM3B	kneeOA	outcome	9177_6	Inverse variance weighted	3	-0.0425533	0.0210893	0.043616	-0.0838883	-0.00121818	0.958339	0.919534	0.998783
383	FAM3B	kneeOA	outcome	9177_6	Simple mode	3	-0.0353784	0.0279146	0.332612	-0.0900911	0.0193343	0.96524	0.913848	1.01952
384	FAM3B	kneeOA	outcome	9177_6	Weighted mode	3	-0.0353784	0.0265073	0.313642	-0.0873326	0.0165758	0.96524	0.916372	1.01671
385	FAM3D	kneeOA	outcome	13102_1	Inverse variance weighted	2	0.0314426	0.0376279	0.403369	-0.0423081	0.105193	1.03194	0.958574	1.11093
386	FAM49B	kneeOA	outcome	19176_27	Wald ratio	1	-0.386	0.141117	0.006232	-0.662589	-0.109411	0.679771	0.515515	0.896362
387	FAP	kneeOA	outcome	5029_3	Inverse variance weighted	2	-0.0408542	0.0973093	0.674603	-0.23158	0.149872	0.959969	0.793279	1.16169
388	FAS	kneeOA	outcome	9459_7	Inverse variance weighted	2	0.0122398	0.0217185	0.57305	-0.0303285	0.0548081	1.01232	0.970127	1.05634
389	FBLN1	kneeOA	outcome	6470_19	Inverse variance weighted	2	-0.0143404	0.0646937	0.824574	-0.14114	0.112459	0.985762	0.868368	1.11903
390	FBP1	kneeOA	outcome	7206_20	Wald ratio	1	0.135556	0.102406	0.1856	-0.0651601	0.336271	1.14517	0.936917	1.39972
391	FCER2	kneeOA	outcome	3291_30	Wald ratio	1	-0.0144828	0.0344844	0.6745	-0.0820722	0.0531067	0.985622	0.921205	1.05454
392	FCN1	kneeOA	outcome	15582_25	Wald ratio	1	-0.0343333	0.0278408	0.2175	-0.0889013	0.0202346	0.966249	0.914936	1.02044
393	FCN2	kneeOA	outcome	3313_21	Wald ratio	1	0.00030303	0.0140561	0.9828	-0.0272469	0.0278529	1.0003	0.973121	1.02824
394	FER	kneeOA	outcome	4220_39	Wald ratio	1	0.05875	0.0904294	0.5159	-0.118492	0.235992	1.06051	0.888259	1.26616
395	FETUB	kneeOA	outcome	3367_8	Wald ratio	1	0.0178571	0.0370907	0.6302	-0.0548406	0.0905549	1.01802	0.946636	1.09478
396	FGFBP1	kneeOA	outcome	15494_11	Wald ratio	1	-0.115	0.145877	0.4305	-0.400919	0.170919	0.891366	0.669705	1.18639
397	FGFBP3	kneeOA	outcome	11219_95	Wald ratio	1	-0.0658621	0.0276378	0.01717	-0.120032	-0.0116921	0.93626	0.886892	0.988376
398	FGFR1	kneeOA	outcome	5532_53	Wald ratio	1	0.0233333	0.0937759	0.8035	-0.160468	0.207134	1.02361	0.851745	1.23015
399	FGG	kneeOA	outcome	4989_7	Wald ratio	1	-0.102778	0.0503812	0.04135	-0.201525	-0.00403066	0.902327	0.817483	0.995977
400	FGL1	kneeOA	outcome	5581_28	Wald ratio	1	0.00615385	0.0144174	0.6695	-0.0221043	0.034412	1.00617	0.978138	1.03501
401	FHIT	kneeOA	outcome	9826_135	Wald ratio	1	0.005	0.143475	0.9722	-0.276212	0.286212	1.00501	0.758652	1.33137
402	FJX1	kneeOA	outcome	7921_65	MR Egger	3	-0.0716567	0.136816	0.692855	-0.339816	0.196503	0.93085	0.711901	1.21714
403	FJX1	kneeOA	outcome	7921_65	Weighted median	3	-0.0364539	0.0330546	0.270096	-0.101241	0.028333	0.964203	0.903715	1.02874
404	FJX1	kneeOA	outcome	7921_65	Inverse variance weighted	3	-0.0304239	0.0302988	0.315316	-0.0898096	0.0289617	0.970034	0.914105	1.02939
405	FJX1	kneeOA	outcome	7921_65	Simple mode	3	-0.0441417	0.0431552	0.413951	-0.128726	0.0404424	0.956818	0.879215	1.04127
406	FJX1	kneeOA	outcome	7921_65	Weighted mode	3	-0.0395313	0.0406181	0.433087	-0.119143	0.0400801	0.96124	0.887681	1.04089
407	FKBP1B	kneeOA	outcome	11568_2	Wald ratio	1	0.0419231	0.0341951	0.2202	-0.0250993	0.108945	1.04281	0.975213	1.1151
408	FKBP2	kneeOA	outcome	9339_204	Wald ratio	1	0.035	0.165087	0.8321	-0.288571	0.358571	1.03562	0.749333	1.43128
409	FKBP4	kneeOA	outcome	17722_5	Wald ratio	1	-0.14	0.100402	0.1632	-0.336789	0.0567886	0.869358	0.71406	1.05843
410	FLII	kneeOA	outcome	12677_164	Wald ratio	1	-0.3028	0.0857285	0.0004123	-0.470828	-0.134772	0.738747	0.624485	0.873915
411	FLRT2	kneeOA	outcome	13122_19	Inverse variance weighted	2	0.0705574	0.0333262	0.0342448	0.00523812	0.135877	1.07311	1.00525	1.14554
412	FLRT3	kneeOA	outcome	13123_3	Inverse variance weighted	2	-0.00140648	0.0124925	0.910359	-0.0258918	0.0230788	0.998595	0.974441	1.02335
413	FLT4	kneeOA	outcome	16035_8	Wald ratio	1	0.0978947	0.0636086	0.1238	-0.0267781	0.222568	1.10285	0.973577	1.24928
414	FN1	kneeOA	outcome	4131_72	Inverse variance weighted	2	0.0117241	0.034156	0.731408	-0.0552216	0.0786698	1.01179	0.946275	1.08185
415	FOLR2	kneeOA	outcome	15587_20	Wald ratio	1	-0.1208	0.0844309	0.1525	-0.286284	0.0446845	0.886211	0.751049	1.0457
416	FOLR3	kneeOA	outcome	15495_9	Wald ratio	1	0.0194872	0.0401708	0.6276	-0.0592477	0.098222	1.01968	0.942473	1.10321
417	FOXO3	kneeOA	outcome	11540_37	Wald ratio	1	-0.178333	0.150583	0.2363	-0.473476	0.116809	0.836663	0.622833	1.12391
418	FRZB	kneeOA	outcome	13740_51	Inverse variance weighted	2	0.020671	0.0189125	0.274403	-0.0163975	0.0577395	1.02089	0.983736	1.05944
419	FSTL1	kneeOA	outcome	13112_179	Wald ratio	1	0.0126667	0.0554785	0.8194	-0.0960712	0.121404	1.01275	0.908399	1.12908
420	FSTL4	kneeOA	outcome	9350_3	Wald ratio	1	0.0714286	0.117456	0.5431	-0.158785	0.301642	1.07404	0.85318	1.35208
421	FTCD	kneeOA	outcome	9213_24	Wald ratio	1	-0.0251685	0.0218652	0.2497	-0.0680243	0.0176872	0.975146	0.934238	1.01784
422	FTL	kneeOA	outcome	15324_58	Wald ratio	1	-0.139615	0.13895	0.315	-0.411958	0.132727	0.869693	0.662352	1.14194
423	FUT3	kneeOA	outcome	4548_4	Wald ratio	1	-0.0143939	0.0120429	0.232	-0.037998	0.00921013	0.985709	0.962715	1.00925
424	FUT5	kneeOA	outcome	4549_78	Wald ratio	1	-0.0202778	0.0208727	0.3313	-0.0611882	0.0206327	0.979926	0.940646	1.02085
425	GALNT13	kneeOA	outcome	10908_2	Wald ratio	1	0.01	0.125518	0.9365	-0.236016	0.256016	1.01005	0.789768	1.29177
426	GALNT16	kneeOA	outcome	8923_94	Wald ratio	1	0.0805882	0.0472458	0.08806	-0.0120136	0.17319	1.08392	0.988058	1.18909
427	GALP	kneeOA	outcome	9398_30	Wald ratio	1	0.0565217	0.126105	0.654	-0.190644	0.303687	1.05815	0.826427	1.35485
428	GAS1	kneeOA	outcome	5463_22	Inverse variance weighted	2	0.170421	0.0690429	0.0135742	0.0350972	0.305746	1.1858	1.03572	1.35764
429	GAS6	kneeOA	outcome	15391_114	Wald ratio	1	0.0223077	0.0288509	0.4394	-0.03424	0.0788554	1.02256	0.96634	1.08205
430	GATM	kneeOA	outcome	18188_12	Wald ratio	1	-0.113333	0.0447268	0.01128	-0.200998	-0.0256688	0.892853	0.817914	0.974658
431	GC	kneeOA	outcome	15589_1	Wald ratio	1	0.116667	0.154066	0.4489	-0.185303	0.418636	1.12374	0.830852	1.51989
432	GCA	kneeOA	outcome	12594_5	Wald ratio	1	0.0167442	0.0253309	0.5086	-0.0329043	0.0663927	1.01689	0.967631	1.06865
433	GCKR	kneeOA	outcome	5223_59	Wald ratio	1	0.0744444	0.0798368	0.3511	-0.0820357	0.230925	1.07729	0.921239	1.25976
434	GFRA1	kneeOA	outcome	3314_74	Wald ratio	1	-0.0235	0.0398819	0.5557	-0.101668	0.0546684	0.976774	0.903329	1.05619
435	GFRA2	kneeOA	outcome	2515_14	Wald ratio	1	-0.175	0.111399	0.1162	-0.393343	0.0433427	0.839457	0.674797	1.0443
436	GFRAL	kneeOA	outcome	6920_1	Wald ratio	1	0.0264706	0.0587131	0.6521	-0.088607	0.141548	1.02682	0.915205	1.15206
437	GGH	kneeOA	outcome	9370_69	Wald ratio	1	0.0165079	0.0215047	0.4427	-0.0256413	0.0586572	1.01664	0.974685	1.06041
438	GHR	kneeOA	outcome	2948_58	Wald ratio	1	-0.0466667	0.0431971	0.28	-0.131333	0.0379997	0.954405	0.876926	1.03873
439	GHRL	kneeOA	outcome	8447_11	Wald ratio	1	0.0717391	0.0828239	0.3864	-0.0905957	0.234074	1.07438	0.913387	1.26374
440	GIF	kneeOA	outcome	17672_184	Wald ratio	1	-0.02	0.0420696	0.6345	-0.102456	0.0624564	0.980199	0.902617	1.06445
441	GKN2	kneeOA	outcome	6416_8	Inverse variance weighted	2	-0.0217977	0.0260243	0.40226	-0.0728053	0.0292098	0.978438	0.929782	1.02964
442	GLB1	kneeOA	outcome	10554_23	Wald ratio	1	-0.148333	0.144308	0.304	-0.431177	0.134511	0.862144	0.649744	1.14398
443	GLCE	kneeOA	outcome	7808_5	Wald ratio	1	-0.0103226	0.0135717	0.4469	-0.0369232	0.016278	0.989731	0.96375	1.01641
444	GLO1	kneeOA	outcome	9883_29	Wald ratio	1	-0.029375	0.0703103	0.6761	-0.167183	0.108433	0.971052	0.846045	1.11453
445	GLRX	kneeOA	outcome	18386_36	Wald ratio	1	-0.03875	0.102758	0.7061	-0.240156	0.162656	0.961991	0.786505	1.17663
446	GLRX3	kneeOA	outcome	16596_25	Wald ratio	1	0.1525	0.0930954	0.1014	-0.029967	0.334967	1.16474	0.970478	1.39789
447	GLTPD2	kneeOA	outcome	7948_129	MR Egger	3	-0.149049	0.118696	0.428136	-0.381692	0.0835949	0.861527	0.682705	1.08719
448	GLTPD2	kneeOA	outcome	7948_129	Weighted median	3	-0.0674714	0.035434	0.0568914	-0.136922	0.0019792	0.934754	0.872038	1.00198
449	GLTPD2	kneeOA	outcome	7948_129	Inverse variance weighted	3	-0.0611336	0.0320769	0.0566702	-0.124004	0.00173708	0.940698	0.883376	1.00174
450	GLTPD2	kneeOA	outcome	7948_129	Simple mode	3	-0.0532254	0.0520336	0.413934	-0.155211	0.0487604	0.948166	0.856234	1.04997
451	GLTPD2	kneeOA	outcome	7948_129	Weighted mode	3	-0.0750818	0.0377706	0.185169	-0.149112	-0.00105147	0.927668	0.861473	0.998949
452	GM2A	kneeOA	outcome	15441_6	Wald ratio	1	0.0203125	0.029534	0.4916	-0.0375742	0.0781992	1.02052	0.963123	1.08134
453	GMFG	kneeOA	outcome	13062_4	Wald ratio	1	0.356	0.387059	0.3577	-0.402636	1.11464	1.42761	0.668556	3.04846
454	GMPR	kneeOA	outcome	19254_125	Wald ratio	1	0.00366013	0.0651524	0.9552	-0.124039	0.131359	1.00367	0.883346	1.14038
455	GNLY	kneeOA	outcome	3195_50	Wald ratio	1	0.0177193	0.0314455	0.5731	-0.0439139	0.0793525	1.01788	0.957036	1.08259
456	GNMT	kneeOA	outcome	14006_36	Wald ratio	1	-0.0409091	0.032327	0.2057	-0.10427	0.0224518	0.959916	0.900982	1.02271
457	GNPDA1	kneeOA	outcome	8909_77	Wald ratio	1	-0.13	0.144438	0.3681	-0.413099	0.153099	0.878095	0.661597	1.16544
458	GNPTG	kneeOA	outcome	10666_7	Wald ratio	1	0.00277778	0.128847	0.9828	-0.249763	0.255319	1.00278	0.778985	1.29087
459	GOLM1	kneeOA	outcome	17456_53	Inverse variance weighted	2	-0.06644	0.0285091	0.0197804	-0.122318	-0.0105622	0.935719	0.884867	0.989493
460	GP1BA	kneeOA	outcome	4990_87	Wald ratio	1	0.09	0.0521559	0.08442	-0.0122255	0.192226	1.09417	0.987849	1.21194
461	GPC5	kneeOA	outcome	4991_12	Inverse variance weighted	2	-0.00351761	0.0141297	0.803398	-0.0312118	0.0241765	0.996489	0.96927	1.02447
462	GPCPD1	kneeOA	outcome	12786_61	Wald ratio	1	-0.0714286	0.108621	0.5108	-0.284326	0.141469	0.931063	0.752521	1.15197
463	GPNMB	kneeOA	outcome	8289_8	Inverse variance weighted	2	0.0265999	0.0309475	0.390056	-0.0340573	0.087257	1.02696	0.966516	1.09118
464	GRAMD1C	kneeOA	outcome	8336_267	Inverse variance weighted	2	0.0339943	0.0383591	0.375503	-0.0411895	0.109178	1.03458	0.959647	1.11536
465	GRAP2	kneeOA	outcome	16074_12	Wald ratio	1	0.519333	0.199519	0.009243	0.128277	0.91039	1.68091	1.13687	2.48529
466	GRB10	kneeOA	outcome	11358_15	Wald ratio	1	1.40926	0.417767	0.0007427	0.590435	2.22808	4.09292	1.80477	9.28206
467	GREM1	kneeOA	outcome	18878_15	Wald ratio	1	-0.00695122	0.0107945	0.5196	-0.0281083	0.0142059	0.993073	0.972283	1.01431
468	GRN	kneeOA	outcome	4992_49	Wald ratio	1	0.0122727	0.037597	0.7441	-0.0614173	0.0859628	1.01235	0.940431	1.08977
469	GSN	kneeOA	outcome	4775_34	Inverse variance weighted	2	0.155143	0.0555813	0.00525002	0.0462036	0.264082	1.16782	1.04729	1.30224
470	GSR	kneeOA	outcome	19273_3	Wald ratio	1	-0.092	0.0755297	0.2232	-0.240038	0.0560383	0.912105	0.786598	1.05764
471	GSTA1	kneeOA	outcome	17138_8	Wald ratio	1	-0.0337838	0.0201649	0.09386	-0.0733069	0.00573936	0.966781	0.929316	1.00576
472	GSTO1	kneeOA	outcome	12436_84	Wald ratio	1	-0.00378049	0.00961229	0.6941	-0.0226206	0.0150596	0.996227	0.977633	1.01517
473	GSTP1	kneeOA	outcome	4911_49	Wald ratio	1	-0.106923	0.0539934	0.04767	-0.21275	-0.00109598	0.898595	0.808358	0.998905
474	GSTT1	kneeOA	outcome	19230_12	Wald ratio	1	-0.004	0.0154259	0.7954	-0.0342347	0.0262347	0.996008	0.966345	1.02658
475	GXYLT1	kneeOA	outcome	8229_1	Wald ratio	1	0.056	0.0718276	0.4356	-0.0847821	0.196782	1.0576	0.918712	1.21748
476	GZMB	kneeOA	outcome	4133_54	Wald ratio	1	0.096875	0.0817306	0.2359	-0.0633169	0.257067	1.10172	0.938646	1.29313
477	GZMK	kneeOA	outcome	9545_156	Wald ratio	1	0.04	0.0510492	0.4333	-0.0600565	0.140057	1.04081	0.941711	1.15034
478	GZMM	kneeOA	outcome	5704_74	Wald ratio	1	-0.333636	0.186354	0.0734	-0.69889	0.0316177	0.716314	0.497137	1.03212
479	HADH	kneeOA	outcome	17739_1	Wald ratio	1	-0.146429	0.108512	0.1772	-0.359112	0.0662544	0.863787	0.698296	1.0685
480	HAGH	kneeOA	outcome	19267_14	Wald ratio	1	0.106667	0.061124	0.08097	-0.0131364	0.22647	1.11256	0.986949	1.25416
481	HAMP	kneeOA	outcome	3504_58	Wald ratio	1	0.124789	0.0937152	0.183	-0.058893	0.30847	1.13291	0.942808	1.36134
482	HAVCR1	kneeOA	outcome	9021_1	Wald ratio	1	0.0381081	0.0213571	0.07437	-0.00375179	0.079968	1.03884	0.996255	1.08325
483	HAVCR2	kneeOA	outcome	5134_52	Wald ratio	1	-0.00461538	0.0138142	0.7383	-0.0316911	0.0224604	0.995395	0.968806	1.02271
484	HBZ	kneeOA	outcome	6919_3	Wald ratio	1	0.00810811	0.0101766	0.4256	-0.0118379	0.0280542	1.00814	0.988232	1.02845
485	HDGFRP3	kneeOA	outcome	18899_82	Wald ratio	1	-0.00722222	0.0747213	0.923	-0.153676	0.139232	0.992804	0.85755	1.14939
486	HDHD2	kneeOA	outcome	13472_35	Wald ratio	1	0.0872727	0.0990365	0.3782	-0.106839	0.281384	1.09119	0.89867	1.32496
487	HDHD3	kneeOA	outcome	19482_11	Wald ratio	1	0.00666667	0.0413448	0.8719	-0.0743692	0.0877025	1.00669	0.928329	1.09166
488	HEBP1	kneeOA	outcome	18225_13	Wald ratio	1	0.0314286	0.104681	0.764	-0.173746	0.236603	1.03193	0.84051	1.26694
489	HEXB	kneeOA	outcome	15470_11	Wald ratio	1	0.0266667	0.0319757	0.4043	-0.0360057	0.0893391	1.02703	0.964635	1.09345
490	HEXIM1	kneeOA	outcome	15596_7	Wald ratio	1	0.141111	0.089161	0.1135	-0.0336444	0.315867	1.15155	0.966915	1.37145
491	HEXIM2	kneeOA	outcome	14205_6	Wald ratio	1	0.125556	0.0853772	0.1414	-0.0417838	0.292895	1.13378	0.959077	1.3403
492	HGFAC	kneeOA	outcome	3617_80	Wald ratio	1	0.00483871	0.0285462	0.8654	-0.0511119	0.0607893	1.00485	0.950172	1.06268
493	HHIP	kneeOA	outcome	10833_64	Wald ratio	1	0.0891667	0.0511329	0.08119	-0.0110538	0.189387	1.09326	0.989007	1.20851
494	HIBCH	kneeOA	outcome	12396_19	Wald ratio	1	-0.0181818	0.0215713	0.3993	-0.0604615	0.0240979	0.981982	0.94133	1.02439
495	HK2	kneeOA	outcome	13130_150	Wald ratio	1	0.233333	0.135584	0.08526	-0.0324114	0.499078	1.2628	0.968108	1.6472
496	HMHA1	kneeOA	outcome	13544_9	Wald ratio	1	-0.0269231	0.0560524	0.631	-0.136786	0.0829396	0.973436	0.872157	1.08648
497	HMOX1	kneeOA	outcome	17398_55	Wald ratio	1	-0.227143	0.122326	0.06333	-0.466901	0.0126158	0.796807	0.626942	1.0127
498	HNRNPAB	kneeOA	outcome	8894_80	Wald ratio	1	-0.0692308	0.102762	0.5005	-0.270643	0.132182	0.933111	0.762889	1.14132
499	HOMER2	kneeOA	outcome	12685_57	Wald ratio	1	0.178889	0.109301	0.1017	-0.0353405	0.393118	1.19589	0.965277	1.48159
500	HP	kneeOA	outcome	7905_30	Inverse variance weighted	2	0.00907981	0.00879866	0.302094	-0.00816556	0.0263252	1.00912	0.991868	1.02667
501	HPCAL1	kneeOA	outcome	17791_25	Wald ratio	1	-0.086875	0.0848853	0.3061	-0.25325	0.0795002	0.916792	0.776274	1.08275
502	HPGDS	kneeOA	outcome	12549_33	Wald ratio	1	-0.00594937	0.0235432	0.8005	-0.052094	0.0401953	0.994068	0.94924	1.04101
503	HRG	kneeOA	outcome	4996_66	Wald ratio	1	-0.0028972	0.0103194	0.7789	-0.0231232	0.0173288	0.997107	0.977142	1.01748
504	HRSP12	kneeOA	outcome	14636_25	Wald ratio	1	0.0428571	0.0510845	0.4015	-0.0572686	0.142983	1.04379	0.94434	1.15371
505	HS6ST1	kneeOA	outcome	5465_32	Wald ratio	1	-0.144667	0.0479977	0.002578	-0.238742	-0.0505912	0.865311	0.787618	0.950667
506	HSP90B1	kneeOA	outcome	6393_63	Wald ratio	1	0.0202778	0.0105901	0.05552	-0.000478838	0.0410344	1.02048	0.999521	1.04189
507	HSPA13	kneeOA	outcome	17515_6	Wald ratio	1	0.0454545	0.0735916	0.5368	-0.098785	0.189694	1.0465	0.905937	1.20888
508	HSPB1	kneeOA	outcome	11103_24	Wald ratio	1	0.115882	0.0577932	0.04495	0.00260775	0.229157	1.12286	1.00261	1.25754
509	HSPC159	kneeOA	outcome	18236_3	Wald ratio	1	0.005	0.103581	0.9615	-0.198019	0.208019	1.00501	0.820354	1.23124
510	HTATIP2	kneeOA	outcome	10630_5	Wald ratio	1	0.0116364	0.0129153	0.3676	-0.0136775	0.0369503	1.0117	0.986416	1.03764
511	HTRA1	kneeOA	outcome	15594_47	Wald ratio	1	0.240909	0.0892874	0.006973	0.0659058	0.415912	1.27241	1.06813	1.51575
512	HYAL1	kneeOA	outcome	8309_12	Wald ratio	1	0.0483333	0.0626882	0.4407	-0.0745355	0.171202	1.04952	0.928174	1.18673
513	IBSP	kneeOA	outcome	3415_61	Wald ratio	1	0.106667	0.0776792	0.1697	-0.0455846	0.258918	1.11256	0.955439	1.29553
514	ICAM1	kneeOA	outcome	4342_10	Wald ratio	1	-0.00140351	0.0063216	0.8243	-0.0137939	0.0109868	0.998597	0.986301	1.01105
515	ICAM4	kneeOA	outcome	6550_4	Wald ratio	1	0.00222222	0.103681	0.9829	-0.200992	0.205437	1.00222	0.817919	1.22806
516	ICOSLG	kneeOA	outcome	5061_27	Wald ratio	1	-0.06375	0.10522	0.5446	-0.269982	0.142482	0.93824	0.763393	1.15313
517	IDH1	kneeOA	outcome	18338_26	Inverse variance weighted	2	-0.00560872	0.0438497	0.898222	-0.091554	0.0803366	0.994407	0.912512	1.08365
518	IDUA	kneeOA	outcome	3169_70	Inverse variance weighted	2	-5.62236e-05	0.0610876	0.999266	-0.119788	0.119675	0.999944	0.887109	1.12713
519	IFNGR1	kneeOA	outcome	5825_49	Wald ratio	1	-0.09875	0.109718	0.3681	-0.313796	0.116296	0.905969	0.730668	1.12333
520	IGDCC4	kneeOA	outcome	9793_145	Inverse variance weighted	2	0.00690865	0.0457564	0.879985	-0.0827739	0.0965912	1.00693	0.920559	1.10141
521	IGF2R	kneeOA	outcome	16057_6	Wald ratio	1	0.00864407	0.0177312	0.6259	-0.0261091	0.0433972	1.00868	0.974229	1.04435
522	IGFALS	kneeOA	outcome	6605_17	Wald ratio	1	0.0364286	0.0550318	0.508	-0.0714337	0.144291	1.0371	0.931058	1.15522
523	IGFBP1	kneeOA	outcome	2771_35	Wald ratio	1	-0.00125	0.134776	0.9926	-0.265411	0.262911	0.998751	0.766891	1.30071
524	IGFBP2	kneeOA	outcome	8469_41	Wald ratio	1	-0.208333	0.140989	0.1395	-0.484672	0.0680053	0.811936	0.615899	1.07037
525	IGFBP3	kneeOA	outcome	2571_12	Inverse variance weighted	2	0.017	0.0280703	0.544764	-0.0380177	0.0720178	1.01715	0.962696	1.07467
526	IGFBP4	kneeOA	outcome	2950_57	Wald ratio	1	-0.0216667	0.135868	0.8733	-0.287968	0.244635	0.978566	0.749785	1.27716
527	IGFBP5	kneeOA	outcome	19581_15	Wald ratio	1	0.122	0.146164	0.4039	-0.164482	0.408482	1.12975	0.848333	1.50453
528	IGFBP7	kneeOA	outcome	3320_49	Wald ratio	1	0.0203333	0.026587	0.4444	-0.0317772	0.0724439	1.02054	0.968722	1.07513
529	IGFLR1	kneeOA	outcome	7244_16	Wald ratio	1	-0.00253968	0.0160409	0.8742	-0.0339798	0.0289004	0.997464	0.966591	1.02932
530	IGLL1	kneeOA	outcome	6485_59	Wald ratio	1	0.00197917	0.0233668	0.9325	-0.0438198	0.0477781	1.00198	0.957126	1.04894
531	IGLON5	kneeOA	outcome	6478_2	Wald ratio	1	0.0875	0.0590807	0.1386	-0.0282982	0.203298	1.09144	0.972098	1.22544
532	IL10RB	kneeOA	outcome	2631_50	Wald ratio	1	0.0285714	0.104531	0.7846	-0.17631	0.233452	1.02898	0.838358	1.26295
533	IL11RA	kneeOA	outcome	18216_22	Wald ratio	1	0.229799	0.125848	0.06785	-0.0168634	0.476461	1.25835	0.983278	1.61037
534	IL12B	kneeOA	outcome	13733_5	Wald ratio	1	-0.0202439	0.0234755	0.3885	-0.0662559	0.0257681	0.97996	0.935891	1.0261
535	IL12RB1	kneeOA	outcome	2632_5	Wald ratio	1	-0.15625	0.0935461	0.09486	-0.3396	0.0271003	0.855345	0.712055	1.02747
536	IL15RA	kneeOA	outcome	14054_17	Wald ratio	1	0.02375	0.0194561	0.2222	-0.0143839	0.0618839	1.02403	0.985719	1.06384
537	IL16	kneeOA	outcome	2774_10	Wald ratio	1	0.00330189	0.0119157	0.7817	-0.0200528	0.0266566	1.00331	0.980147	1.02702
538	IL17B	kneeOA	outcome	3499_77	Wald ratio	1	0.127143	0.107955	0.2389	-0.0844487	0.338734	1.13558	0.919019	1.40317
539	IL17RA	kneeOA	outcome	2992_59	Wald ratio	1	-0.00981481	0.0140396	0.4845	-0.0373323	0.0177027	0.990233	0.963356	1.01786
540	IL17RD	kneeOA	outcome	3376_49	Wald ratio	1	0.000833333	0.0266986	0.9751	-0.051496	0.0531626	1.00083	0.949807	1.0546
541	IL18BP	kneeOA	outcome	3073_51	Wald ratio	1	-0.260513	0.193277	0.1777	-0.639336	0.118311	0.770656	0.527642	1.12559
542	IL18R1	kneeOA	outcome	14079_14	Wald ratio	1	-0.0558621	0.0401953	0.1646	-0.134645	0.0229207	0.94567	0.874026	1.02319
543	IL1R1	kneeOA	outcome	2991_9	Wald ratio	1	0.0215789	0.0398756	0.5884	-0.0565773	0.0997352	1.02181	0.944993	1.10488
544	IL1R2	kneeOA	outcome	14133_93	Wald ratio	1	-0.0187805	0.0174675	0.2823	-0.0530168	0.0154558	0.981395	0.948364	1.01558
545	IL1RAP	kneeOA	outcome	14048_7	Wald ratio	1	0.00443662	0.0072166	0.5387	-0.00970791	0.0185811	1.00445	0.990339	1.01875
546	IL1RL2	kneeOA	outcome	2994_71	Wald ratio	1	-0.030625	0.04459	0.4922	-0.118021	0.0567713	0.969839	0.888677	1.05841
547	IL1RN	kneeOA	outcome	5353_89	Wald ratio	1	0.0188889	0.0398264	0.6353	-0.0591709	0.0969487	1.01907	0.942546	1.1018
548	IL22	kneeOA	outcome	2778_10	Wald ratio	1	-0.0515385	0.128429	0.6882	-0.303259	0.200183	0.949767	0.738407	1.22163
549	IL22RA2	kneeOA	outcome	5087_5	Wald ratio	1	0.0309091	0.07075	0.6622	-0.107761	0.169579	1.03139	0.897842	1.18481
550	IL27RA	kneeOA	outcome	5132_71	Wald ratio	1	-0.000784314	0.0102489	0.939	-0.0208721	0.0193035	0.999216	0.979344	1.01949
551	IL2RA	kneeOA	outcome	3151_6	Wald ratio	1	0.191667	0.15749	0.2236	-0.117013	0.500346	1.21127	0.889574	1.64929
552	IL2RB	kneeOA	outcome	9343_16	Wald ratio	1	-0.113	0.0712208	0.1126	-0.252593	0.0265928	0.893151	0.776784	1.02695
553	IL5RA	kneeOA	outcome	13686_2	Inverse variance weighted	2	0.0134979	0.0172693	0.434443	-0.0203499	0.0473457	1.01359	0.979856	1.04848
554	IL6ST	kneeOA	outcome	2620_4	Wald ratio	1	-0.0194595	0.0295012	0.5095	-0.0772818	0.0383628	0.980729	0.925629	1.03911
555	IMPAD1	kneeOA	outcome	9231_23	Wald ratio	1	0.0377273	0.0589527	0.5222	-0.0778201	0.153275	1.03845	0.925131	1.16565
556	INHBB	kneeOA	outcome	13676_46	Inverse variance weighted	2	0.0138147	0.0542256	0.798906	-0.0924675	0.120097	1.01391	0.911679	1.12761
557	INHBC	kneeOA	outcome	15686_49	Wald ratio	1	-0.00333333	0.139234	0.9809	-0.276231	0.269564	0.996672	0.758638	1.30939
558	INSR	kneeOA	outcome	3448_13	Wald ratio	1	-0.0929412	0.0914153	0.3093	-0.272115	0.0862328	0.911247	0.761767	1.09006
559	IRF3	kneeOA	outcome	17151_84	Wald ratio	1	0.301429	0.105034	0.004107	0.0955623	0.507295	1.35179	1.10028	1.66079
560	ISLR2	kneeOA	outcome	13124_20	Wald ratio	1	-0.02	0.138766	0.8854	-0.291982	0.251982	0.980199	0.746782	1.28657
561	ISOC1	kneeOA	outcome	9816_37	Wald ratio	1	0.059375	0.0446002	0.1831	-0.0280415	0.146791	1.06117	0.972348	1.15811
562	ITGA2	kneeOA	outcome	15603_20	Wald ratio	1	-0.143333	0.083354	0.08551	-0.306707	0.0200405	0.866465	0.735866	1.02024
563	ITIH1	kneeOA	outcome	7955_195	Wald ratio	1	-0.0347059	0.0142413	0.01481	-0.0626188	-0.00679298	0.965889	0.939301	0.99323
564	ITIH2	kneeOA	outcome	9326_33	Wald ratio	1	-0.0237624	0.014409	0.09912	-0.052004	0.00447925	0.976518	0.949325	1.00449
565	ITIH3	kneeOA	outcome	7145_1	Wald ratio	1	0.000660377	0.0294336	0.9821	-0.0570294	0.0583502	1.00066	0.944566	1.06009
566	ITIH4	kneeOA	outcome	4811_33	Wald ratio	1	-0.00285714	0.0569679	0.96	-0.114514	0.1088	0.997147	0.891799	1.11494
567	ITIH5	kneeOA	outcome	8233_2	Wald ratio	1	0.0266667	0.0274093	0.3306	-0.0270555	0.0803889	1.02703	0.973307	1.08371
568	ITPKA	kneeOA	outcome	13473_55	Wald ratio	1	0.107143	0.105297	0.3089	-0.0992387	0.313524	1.11309	0.905527	1.36824
569	IVD	kneeOA	outcome	17737_7	Wald ratio	1	0.0381818	0.0649956	0.5569	-0.0892096	0.165573	1.03892	0.914654	1.18007
570	KDELC2	kneeOA	outcome	8296_117	Wald ratio	1	0.0355882	0.0230378	0.1224	-0.00956579	0.0807423	1.03623	0.99048	1.08409
571	KDR	kneeOA	outcome	3651_50	Inverse variance weighted	2	0.0421825	0.020886	0.0434195	0.00124588	0.0831191	1.04308	1.00125	1.08667
572	KIAA1161	kneeOA	outcome	8068_43	Wald ratio	1	-0.161667	0.0607552	0.007792	-0.280747	-0.0425865	0.850725	0.75522	0.958308
573	KIAA1467	kneeOA	outcome	9981_18	Wald ratio	1	0.005	0.0480366	0.9171	-0.0891517	0.0991517	1.00501	0.914707	1.10423
574	KIAA1549L	kneeOA	outcome	11145_72	Wald ratio	1	0.05125	0.0266345	0.05433	-0.000953617	0.103454	1.05259	0.999047	1.10899
575	KIRREL2	kneeOA	outcome	16609_106	Wald ratio	1	-0.0969231	0.0754782	0.1991	-0.24486	0.0510142	0.907626	0.782814	1.05234
576	KL	kneeOA	outcome	15384_15	Inverse variance weighted	2	-0.0925326	0.0572726	0.106169	-0.204787	0.0197217	0.911619	0.814821	1.01992
577	KLB	kneeOA	outcome	19557_3	Inverse variance weighted	2	0.0428218	0.0342	0.210534	-0.0242102	0.109854	1.04375	0.97608	1.11612
578	KLC1	kneeOA	outcome	12656_1	Wald ratio	1	0.174444	0.0823743	0.0342	0.0129909	0.335898	1.19058	1.01308	1.3992
579	KLK10	kneeOA	outcome	6227_1	Wald ratio	1	-0.0164151	0.0314751	0.602	-0.0781063	0.0452761	0.983719	0.924866	1.04632
580	KLK11	kneeOA	outcome	2831_29	Wald ratio	1	-0.00554054	0.00927348	0.5502	-0.0237166	0.0126355	0.994475	0.976562	1.01272
581	KLK12	kneeOA	outcome	3199_54	Wald ratio	1	-0.00285714	0.056264	0.9595	-0.113135	0.10742	0.997147	0.893031	1.1134
582	KLK13	kneeOA	outcome	11152_46	Wald ratio	1	0.0115909	0.0167793	0.4897	-0.0212965	0.0444783	1.01166	0.978929	1.04548
583	KLK14	kneeOA	outcome	15544_25	Inverse variance weighted	2	-0.030636	0.0434325	0.48058	-0.115764	0.0544918	0.969829	0.890686	1.056
584	KLK7	kneeOA	outcome	3378_49	Wald ratio	1	0.034717	0.02565	0.1759	-0.0155571	0.084991	1.03533	0.984563	1.08871
585	KLK8	kneeOA	outcome	2834_54	Inverse variance weighted	2	0.0137332	0.028111	0.625172	-0.0413643	0.0688306	1.01383	0.95948	1.07125
586	KLKB1	kneeOA	outcome	4152_58	Wald ratio	1	0.0155	0.0186891	0.4069	-0.0211306	0.0521306	1.01562	0.979091	1.05351
587	KLRB1	kneeOA	outcome	10809_14	Wald ratio	1	-0.00347826	0.0309085	0.9104	-0.064059	0.0571025	0.996528	0.93795	1.05876
588	KNG1	kneeOA	outcome	7784_1	MR Egger	3	0.0181142	0.0821438	0.861825	-0.142888	0.179116	1.01828	0.866852	1.19616
589	KNG1	kneeOA	outcome	7784_1	Weighted median	3	-0.0300956	0.0168061	0.0733325	-0.0630355	0.00284433	0.970353	0.93891	1.00285
590	KNG1	kneeOA	outcome	7784_1	Inverse variance weighted	3	-0.0275313	0.0148049	0.0629419	-0.0565489	0.00148639	0.972844	0.94502	1.00149
591	KNG1	kneeOA	outcome	7784_1	Simple mode	3	-0.0341947	0.0205545	0.238093	-0.0744816	0.00609214	0.966383	0.928225	1.00611
592	KNG1	kneeOA	outcome	7784_1	Weighted mode	3	-0.0316281	0.0191644	0.240658	-0.0691903	0.00593416	0.968867	0.933149	1.00595
593	KREMEN1	kneeOA	outcome	17331_138	Wald ratio	1	-0.0614286	0.0450075	0.1723	-0.149643	0.0267862	0.94042	0.861015	1.02715
594	KRT20	kneeOA	outcome	12975_11	Wald ratio	1	0.0933333	0.122603	0.4465	-0.146969	0.333636	1.09783	0.863321	1.39603
595	KYNU	kneeOA	outcome	4559_64	Wald ratio	1	0.000217391	0.015768	0.989	-0.0306878	0.0311226	1.00022	0.969778	1.03161
596	LAG3	kneeOA	outcome	9950_229	Wald ratio	1	0.0284615	0.0562867	0.6131	-0.0818603	0.138783	1.02887	0.921401	1.14888
597	LANCL1	kneeOA	outcome	13986_6	Wald ratio	1	0.102857	0.100939	0.3082	-0.0949827	0.300697	1.10833	0.909389	1.3508
598	LAP3	kneeOA	outcome	15610_72	Wald ratio	1	-0.0757143	0.128723	0.5564	-0.328011	0.176582	0.927081	0.720355	1.19313
599	LARGE	kneeOA	outcome	7935_26	Wald ratio	1	0.123636	0.0665026	0.06301	-0.00670872	0.253981	1.1316	0.993314	1.28915
600	LAYN	kneeOA	outcome	2635_61	Wald ratio	1	-0.038	0.142413	0.7896	-0.317129	0.241129	0.962713	0.728237	1.27269
601	LBP	kneeOA	outcome	3074_6	Wald ratio	1	0.00742857	0.0129829	0.5672	-0.018018	0.0328751	1.00746	0.982143	1.03342
602	LCN1	kneeOA	outcome	11708_2	Wald ratio	1	-0.0155556	0.112166	0.8897	-0.2354	0.204289	0.984565	0.790255	1.22665
603	LCN2	kneeOA	outcome	2836_68	Wald ratio	1	-0.180667	0.109595	0.09925	-0.395472	0.0341386	0.834714	0.673362	1.03473
604	LDHA	kneeOA	outcome	15414_316	Wald ratio	1	-0.076	0.127589	0.5514	-0.326074	0.174074	0.926816	0.721752	1.19014
605	LDHB	kneeOA	outcome	3890_8	Wald ratio	1	-0.0894444	0.120736	0.4588	-0.326088	0.147199	0.914439	0.721742	1.15858
606	LEAP2	kneeOA	outcome	5708_1	Wald ratio	1	-0.04125	0.0236782	0.08149	-0.0876594	0.00515936	0.959589	0.916073	1.00517
607	LECT2	kneeOA	outcome	16763_11	Wald ratio	1	-0.00122302	0.0121774	0.92	-0.0250907	0.0226447	0.998778	0.975221	1.0229
608	LGALS2	kneeOA	outcome	3033_57	Wald ratio	1	0.00238095	0.0365777	0.9481	-0.0693114	0.0740733	1.00238	0.933036	1.07689
609	LGALS3	kneeOA	outcome	3066_12	Wald ratio	1	0.077193	0.022666	0.00066	0.0327677	0.121618	1.08025	1.03331	1.12932
610	LGALS3BP	kneeOA	outcome	5000_52	Wald ratio	1	-0.0355	0.0507459	0.4842	-0.134962	0.063962	0.965123	0.873749	1.06605
611	LGALS4	kneeOA	outcome	2982_82	Wald ratio	1	-0.004	0.122259	0.9739	-0.243628	0.235628	0.996008	0.783779	1.2657
612	LGALS9	kneeOA	outcome	9197_4	Wald ratio	1	0.0392857	0.0876227	0.6539	-0.132455	0.211026	1.04007	0.875943	1.23494
613	LGR4	kneeOA	outcome	16304_6	Wald ratio	1	-0.0522857	0.0884653	0.5545	-0.225678	0.121106	0.949058	0.797975	1.12874
614	LIFR	kneeOA	outcome	5837_49	Wald ratio	1	0.0811111	0.0270948	0.002757	0.0280054	0.134217	1.08449	1.0284	1.14364
615	LILRA2	kneeOA	outcome	15614_168	Wald ratio	1	-0.03625	0.0449324	0.4198	-0.124317	0.0518174	0.964399	0.883099	1.05318
616	LILRA4	kneeOA	outcome	8299_66	Wald ratio	1	-0.041875	0.0512515	0.4139	-0.142328	0.0585779	0.95899	0.867337	1.06033
617	LILRA6	kneeOA	outcome	7059_14	Wald ratio	1	0.025	0.0311551	0.4223	-0.036064	0.086064	1.02532	0.964579	1.08988
618	LILRB1	kneeOA	outcome	5090_49	Wald ratio	1	-0.0181132	0.0273632	0.508	-0.0717451	0.0355187	0.98205	0.930768	1.03616
619	LILRB2	kneeOA	outcome	5091_28	Wald ratio	1	0.000291262	0.00997255	0.9767	-0.0192549	0.0198375	1.00029	0.980929	1.02004
620	LILRB5	kneeOA	outcome	7015_8	Wald ratio	1	-0.00591837	0.0217772	0.7858	-0.0486017	0.036765	0.994099	0.95256	1.03745
621	LINGO1	kneeOA	outcome	6620_82	Wald ratio	1	0.01	0.113028	0.9295	-0.211534	0.231534	1.01005	0.809342	1.26053
622	LIPN	kneeOA	outcome	8097_77	Inverse variance weighted	2	0.00211919	0.0102511	0.836222	-0.0179729	0.0222113	1.00212	0.982188	1.02246
623	LMAN2L	kneeOA	outcome	8013_9	Wald ratio	1	0.0766667	0.0535847	0.1525	-0.0283594	0.181693	1.07968	0.972039	1.19925
624	LPO	kneeOA	outcome	4801_13	Wald ratio	1	0.0537931	0.0303258	0.07609	-0.00564553	0.113232	1.05527	0.99437	1.11989
625	LRIG1	kneeOA	outcome	18831_6	Wald ratio	1	-0.00716418	0.0116619	0.539	-0.0300214	0.0156931	0.992861	0.970425	1.01582
626	LRIG3	kneeOA	outcome	3322_52	Wald ratio	1	0.00333333	0.13165	0.9798	-0.254701	0.261367	1.00334	0.775148	1.2987
627	LRP10	kneeOA	outcome	16610_13	Wald ratio	1	-0.0557895	0.108615	0.6075	-0.268674	0.157096	0.945738	0.764392	1.17011
628	LRP11	kneeOA	outcome	6713_4	Inverse variance weighted	2	0.00497924	0.0106924	0.641443	-0.0159778	0.0259363	1.00499	0.984149	1.02628
629	LRPAP1	kneeOA	outcome	3640_14	Wald ratio	1	0.0412346	0.0368695	0.2634	-0.0310297	0.113499	1.0421	0.969447	1.12019
630	LRRC15	kneeOA	outcome	6557_50	Wald ratio	1	-0.0308696	0.0253267	0.2229	-0.08051	0.0187708	0.969602	0.922646	1.01895
631	LRRC32	kneeOA	outcome	7551_33	Wald ratio	1	0.0114286	0.123215	0.9261	-0.230074	0.252931	1.01149	0.794475	1.28779
632	LRRC4B	kneeOA	outcome	9916_146	Wald ratio	1	-0.234667	0.267474	0.3803	-0.758916	0.289582	0.790834	0.468174	1.33587
633	LSAMP	kneeOA	outcome	2999_6	Wald ratio	1	-0.016	0.0494355	0.7462	-0.112894	0.0808936	0.984127	0.893246	1.08426
634	LTF	kneeOA	outcome	2780_35	Inverse variance weighted	2	-0.00759549	0.0333067	0.819609	-0.0728765	0.0576856	0.992433	0.929716	1.05938
635	LUM	kneeOA	outcome	13114_50	MR Egger	3	-0.131224	0.163918	0.570235	-0.452504	0.190056	0.877021	0.636034	1.20932
636	LUM	kneeOA	outcome	13114_50	Weighted median	3	0.00279353	0.0570378	0.960938	-0.109001	0.114588	1.0028	0.89673	1.12141
637	LUM	kneeOA	outcome	13114_50	Inverse variance weighted	3	0.0174624	0.0521839	0.737903	-0.084818	0.119743	1.01762	0.918679	1.12721
638	LUM	kneeOA	outcome	13114_50	Simple mode	3	0.00775847	0.0802761	0.931819	-0.149583	0.1651	1.00779	0.861067	1.17951
639	LUM	kneeOA	outcome	13114_50	Weighted mode	3	-0.00669061	0.0655886	0.928056	-0.135244	0.121863	0.993332	0.873503	1.1296
640	LY75	kneeOA	outcome	16620_26	Wald ratio	1	0.0170588	0.0209099	0.4146	-0.0239246	0.0580422	1.01721	0.976359	1.05976
641	LYPD3	kneeOA	outcome	13107_9	Wald ratio	1	0.0492857	0.0693056	0.477	-0.0865533	0.185125	1.05052	0.917087	1.20337
642	LYVE1	kneeOA	outcome	3206_4	Inverse variance weighted	2	-0.0380396	0.0350807	0.278212	-0.106798	0.0307185	0.962675	0.898708	1.0312
643	LYZ	kneeOA	outcome	4920_10	Wald ratio	1	0.0185714	0.0143338	0.1951	-0.00952282	0.0466657	1.01874	0.990522	1.04777
644	MAD1L1	kneeOA	outcome	13618_15	Wald ratio	1	0.153148	0.159544	0.3371	-0.159558	0.465855	1.1655	0.85252	1.59338
645	MAGI2	kneeOA	outcome	14066_49	Inverse variance weighted	2	-0.0104622	0.0154363	0.497921	-0.0407173	0.019793	0.989592	0.960101	1.01999
646	MANEA	kneeOA	outcome	8014_359	Wald ratio	1	-0.0209375	0.0333559	0.5302	-0.086315	0.04444	0.97928	0.917305	1.04544
647	MANF	kneeOA	outcome	9223_11	Wald ratio	1	-0.0566667	0.114807	0.6216	-0.281687	0.168354	0.944909	0.754509	1.18336
648	MANSC1	kneeOA	outcome	9557_5	Wald ratio	1	0.00631579	0.0286461	0.8255	-0.0498305	0.0624621	1.00634	0.951391	1.06445
649	MANSC4	kneeOA	outcome	9578_263	Wald ratio	1	-0.00631579	0.0145994	0.6653	-0.0349305	0.0222989	0.993704	0.965673	1.02255
650	MAPK13	kneeOA	outcome	5006_71	Wald ratio	1	-0.0591667	0.0657105	0.3679	-0.187959	0.0696259	0.94255	0.828648	1.07211
651	MAPK3	kneeOA	outcome	2855_49	Wald ratio	1	-0.31875	0.0942042	0.0007154	-0.50339	-0.13411	0.727057	0.604478	0.874494
652	MAPK8	kneeOA	outcome	3825_18	Wald ratio	1	-0.131667	0.129934	0.3109	-0.386337	0.123004	0.876633	0.679541	1.13089
653	MAPRE1	kneeOA	outcome	12469_19	Wald ratio	1	-0.0585714	0.109791	0.5937	-0.273761	0.156619	0.943111	0.760513	1.16955
654	MAPRE2	kneeOA	outcome	16856_79	Wald ratio	1	0.012	0.0489392	0.8063	-0.0839209	0.107921	1.01207	0.919504	1.11396
655	MARK3	kneeOA	outcome	9747_48	Wald ratio	1	-0.438333	0.17024	0.01003	-0.772004	-0.104663	0.645111	0.462086	0.900628
656	MASP1	kneeOA	outcome	3605_77	Wald ratio	1	-0.09	0.133715	0.5009	-0.352081	0.172081	0.913931	0.703223	1.18777
657	MATN2	kneeOA	outcome	3325_2	Wald ratio	1	-0.192143	0.0786139	0.01452	-0.346226	-0.0380597	0.825189	0.707353	0.962655
658	MATN3	kneeOA	outcome	19361_78	Inverse variance weighted	2	-0.0012003	0.01619	0.9409	-0.0329328	0.0305322	0.9988	0.967604	1.031
659	MATN4	kneeOA	outcome	7083_74	Wald ratio	1	0.0296	0.0323975	0.3609	-0.033899	0.093099	1.03004	0.966669	1.09757
660	MAX	kneeOA	outcome	12411_60	Wald ratio	1	-0.0855556	0.0412773	0.0382	-0.166459	-0.00465204	0.918002	0.846657	0.995359
661	MBL2	kneeOA	outcome	3000_66	Inverse variance weighted	2	0.000712918	0.0129395	0.956062	-0.0246484	0.0260742	1.00071	0.975653	1.02642
662	MCEE	kneeOA	outcome	9388_18	Wald ratio	1	-0.15125	0.116633	0.1947	-0.379851	0.0773512	0.859633	0.683963	1.08042
663	MCEMP1	kneeOA	outcome	6283_60	Wald ratio	1	0.09	0.149139	0.5462	-0.202312	0.382312	1.09417	0.81684	1.46567
664	MCF2L	kneeOA	outcome	13934_3	Wald ratio	1	0.0466667	0.039607	0.2387	-0.0309631	0.124296	1.04777	0.969511	1.13235
665	MDGA1	kneeOA	outcome	16900_29	Wald ratio	1	0.00839623	0.00664068	0.2061	-0.00461951	0.021412	1.00843	0.995391	1.02164
666	MDGA2	kneeOA	outcome	19372_7	Inverse variance weighted	2	-0.00107092	0.0217508	0.960731	-0.0437025	0.0415606	0.99893	0.957239	1.04244
667	MDK	kneeOA	outcome	2911_27	Wald ratio	1	0.148158	0.0881953	0.09298	-0.024705	0.321021	1.1597	0.975598	1.37853
668	MET	kneeOA	outcome	2837_3	Wald ratio	1	0.146154	0.0545339	0.007361	0.0392674	0.25304	1.15737	1.04005	1.28794
669	METAP1	kneeOA	outcome	3210_1	Wald ratio	1	-0.125	0.121156	0.3022	-0.362466	0.112466	0.882497	0.695958	1.11903
670	METTL24	kneeOA	outcome	9470_15	Wald ratio	1	0.0429412	0.0728018	0.5553	-0.0997503	0.185633	1.04388	0.905063	1.20398
671	MGAT1	kneeOA	outcome	10571_14	Wald ratio	1	-0.095	0.143514	0.508	-0.376288	0.186288	0.909373	0.686405	1.20477
672	MGAT2	kneeOA	outcome	6909_40	Wald ratio	1	-0.0792308	0.0546745	0.1473	-0.186393	0.0279313	0.923827	0.829947	1.02833
673	MGAT4B	kneeOA	outcome	7141_21	Inverse variance weighted	2	0.0327017	0.0207849	0.115639	-0.00803658	0.0734401	1.03324	0.991996	1.0762
674	MGP	kneeOA	outcome	6520_87	Wald ratio	1	0.0856	0.029313	0.003498	0.0281465	0.143053	1.08937	1.02855	1.15379
675	MIA	kneeOA	outcome	2687_2	Wald ratio	1	-0.238333	0.122826	0.05233	-0.479073	0.00240629	0.78794	0.619357	1.00241
676	MIF	kneeOA	outcome	8221_19	Wald ratio	1	-0.0314286	0.105882	0.7666	-0.238958	0.176101	0.96906	0.787448	1.19256
677	MINPP1	kneeOA	outcome	5586_66	Wald ratio	1	0.022	0.0988623	0.8239	-0.17177	0.21577	1.02224	0.842173	1.24082
678	MMAB	kneeOA	outcome	17783_9	Wald ratio	1	0.00666667	0.132925	0.96	-0.253866	0.2672	1.00669	0.775795	1.3063
679	MMP1	kneeOA	outcome	4924_32	Wald ratio	1	0.0234884	0.0167809	0.1616	-0.00940215	0.0563789	1.02377	0.990642	1.058
680	MMP10	kneeOA	outcome	8479_4	Wald ratio	1	-0.0283051	0.0229076	0.2166	-0.073204	0.0165938	0.972092	0.929411	1.01673
681	MMP13	kneeOA	outcome	4925_54	Wald ratio	1	-0.276667	0.126392	0.0286	-0.524395	-0.0289383	0.758307	0.591913	0.971476
682	MMP19	kneeOA	outcome	6425_87	Wald ratio	1	0.104545	0.0698199	0.1343	-0.0323016	0.241393	1.11021	0.968215	1.27302
683	MMP7	kneeOA	outcome	2789_26	Inverse variance weighted	2	-0.017285	0.0243542	0.477867	-0.0650192	0.0304491	0.982863	0.937049	1.03092
684	MMP8	kneeOA	outcome	9172_69	Inverse variance weighted	2	0.0307844	0.0305819	0.314118	-0.0291562	0.0907249	1.03126	0.971265	1.09497
685	MOB1A	kneeOA	outcome	12426_19	Wald ratio	1	0.000882353	0.106668	0.9934	-0.208187	0.209951	1.00088	0.812055	1.23362
686	MPG	kneeOA	outcome	12438_127	Wald ratio	1	0.206429	0.114322	0.07097	-0.0176435	0.430501	1.22928	0.982511	1.53803
687	MPO	kneeOA	outcome	2580_83	Wald ratio	1	0.0137037	0.0318187	0.6667	-0.0486609	0.0760683	1.0138	0.952504	1.07904
688	MPPED2	kneeOA	outcome	19153_53	Wald ratio	1	0.004375	0.0543992	0.9359	-0.102247	0.110997	1.00438	0.902806	1.11739
689	MSMB	kneeOA	outcome	10620_21	Wald ratio	1	-0.00637255	0.00705376	0.3663	-0.0201979	0.00745282	0.993648	0.980005	1.00748
690	MSMP	kneeOA	outcome	8080_24	Wald ratio	1	0.0566667	0.121597	0.6412	-0.181663	0.294996	1.0583	0.833883	1.34312
691	MSR1	kneeOA	outcome	15533_97	Wald ratio	1	0.0625	0.0614104	0.3088	-0.0578643	0.182864	1.06449	0.943778	1.20065
692	MST1	kneeOA	outcome	4407_10	Wald ratio	1	0.00691057	0.00635831	0.2771	-0.00555171	0.0193728	1.00693	0.994464	1.01956
693	MTHFD2	kneeOA	outcome	18321_38	Wald ratio	1	0.0427273	0.138558	0.7578	-0.228846	0.314301	1.04365	0.795451	1.3693
694	MTHFS	kneeOA	outcome	14107_1	Wald ratio	1	0.0456842	0.0275441	0.0972	-0.00830229	0.0996707	1.04674	0.991732	1.10481
695	MTRF1L	kneeOA	outcome	11134_30	Wald ratio	1	-0.00947368	0.0477713	0.8428	-0.103105	0.0841581	0.990571	0.902032	1.0878
696	MUC16	kneeOA	outcome	15565_102	Wald ratio	1	0.0196154	0.048226	0.6842	-0.0749076	0.114138	1.01981	0.927829	1.12091
697	MVD	kneeOA	outcome	18422_41	Wald ratio	1	-0.13	0.113559	0.2523	-0.352575	0.0925754	0.878095	0.702876	1.097
698	MX1	kneeOA	outcome	17460_51	Wald ratio	1	0.0339394	0.0216816	0.1175	-0.00855657	0.0764354	1.03452	0.99148	1.07943
699	MXRA7	kneeOA	outcome	8005_1	Wald ratio	1	0.0457143	0.0252928	0.0707	-0.0038597	0.0952883	1.04678	0.996148	1.09998
700	MYDGF	kneeOA	outcome	9248_36	Wald ratio	1	-0.350118	0.163156	0.03188	-0.669904	-0.0303327	0.704605	0.511758	0.970123
701	MYOM2	kneeOA	outcome	13534_20	Wald ratio	1	0.0171429	0.136284	0.8999	-0.249974	0.28426	1.01729	0.778821	1.32878
702	NAAA	kneeOA	outcome	3173_49	Wald ratio	1	0.0126866	0.0242524	0.6009	-0.034848	0.0602212	1.01277	0.965752	1.06207
703	NAGK	kneeOA	outcome	3894_15	Wald ratio	1	-0.0411765	0.0441224	0.3507	-0.127656	0.0453035	0.95966	0.880156	1.04635
704	NAGLU	kneeOA	outcome	15509_2	Wald ratio	1	0.0109091	0.0133661	0.4144	-0.0152885	0.0371067	1.01097	0.984828	1.0378
705	NAGPA	kneeOA	outcome	11208_15	Wald ratio	1	0.006875	0.0192944	0.7216	-0.030942	0.044692	1.0069	0.969532	1.04571
706	NANS	kneeOA	outcome	17802_4	Wald ratio	1	0.07	0.0964753	0.4681	-0.119092	0.259092	1.07251	0.887726	1.29575
707	NAPG	kneeOA	outcome	17773_26	Wald ratio	1	0.132857	0.100641	0.1868	-0.0643999	0.330114	1.14209	0.93763	1.39113
708	NCAM1	kneeOA	outcome	4498_62	MR Egger	3	-0.145013	0.0690858	0.28304	-0.280421	-0.0096051	0.865011	0.755465	0.990441
709	NCAM1	kneeOA	outcome	4498_62	Weighted median	3	-0.0535937	0.0249084	0.0314263	-0.102414	-0.00477327	0.947817	0.902656	0.995238
710	NCAM1	kneeOA	outcome	4498_62	Inverse variance weighted	3	-0.035847	0.0338233	0.289221	-0.102141	0.0304466	0.964788	0.902903	1.03091
711	NCAM1	kneeOA	outcome	4498_62	Simple mode	3	-0.057551	0.0306807	0.201506	-0.117685	0.00258319	0.944074	0.888976	1.00259
712	NCAM1	kneeOA	outcome	4498_62	Weighted mode	3	-0.0566081	0.0289081	0.189312	-0.113268	5.18786e-05	0.944964	0.892911	1.00005
713	NCAM2	kneeOA	outcome	6507_16	Wald ratio	1	0.00521739	0.0170646	0.7598	-0.0282292	0.038664	1.00523	0.972165	1.03942
714	NDE1	kneeOA	outcome	9765_4	Wald ratio	1	0.15875	0.104164	0.1275	-0.045412	0.362912	1.17204	0.955604	1.43751
715	NDRG3	kneeOA	outcome	18312_68	Wald ratio	1	0.0486364	0.130746	0.7099	-0.207626	0.304899	1.04984	0.812511	1.35649
716	NDST1	kneeOA	outcome	6927_7	Wald ratio	1	0.1	0.0554106	0.07112	-0.00860468	0.208605	1.10517	0.991432	1.23196
717	NELL1	kneeOA	outcome	6544_33	Wald ratio	1	-0.00858491	0.0150426	0.5682	-0.0380685	0.0208987	0.991452	0.962647	1.02112
718	NHEJ1	kneeOA	outcome	11351_233	Wald ratio	1	-0.103333	0.0824135	0.2099	-0.264864	0.0581971	0.901826	0.767311	1.05992
719	NID2	kneeOA	outcome	16060_99	Wald ratio	1	0.00510204	0.0145585	0.726	-0.0234326	0.0336367	1.00512	0.97684	1.03421
720	NIT2	kneeOA	outcome	17808_37	Wald ratio	1	0.0675	0.0924885	0.4655	-0.113777	0.248777	1.06983	0.892457	1.28246
721	NLGN1	kneeOA	outcome	15620_4	Wald ratio	1	0.122308	0.0638702	0.0555	-0.00287791	0.247493	1.1301	0.997126	1.28081
722	NME2	kneeOA	outcome	4249_64	Wald ratio	1	0.0702857	0.051485	0.1722	-0.0306249	0.171196	1.07281	0.969839	1.18672
723	NMRAL1	kneeOA	outcome	13988_67	Wald ratio	1	-0.00551724	0.0154318	0.7207	-0.0357636	0.0247291	0.994498	0.964868	1.02504
724	NMT2	kneeOA	outcome	17821_20	Wald ratio	1	-0.10125	0.111027	0.3618	-0.318863	0.116363	0.903707	0.726975	1.1234
725	NOG	kneeOA	outcome	8778_3	Wald ratio	1	0.0179365	0.0296266	0.5449	-0.0401315	0.0760046	1.0181	0.960663	1.07897
726	NOTCH1	kneeOA	outcome	5107_7	Wald ratio	1	0.12	0.0984107	0.2227	-0.0728849	0.312885	1.1275	0.929708	1.36736
727	NOTUM	kneeOA	outcome	8252_2	Wald ratio	1	-0.120714	0.112228	0.2821	-0.340682	0.0992531	0.886287	0.711285	1.10435
728	NPNT	kneeOA	outcome	6342_10	Wald ratio	1	0.1105	0.0485337	0.0228	0.015374	0.205626	1.11684	1.01549	1.22829
729	NPTX1	kneeOA	outcome	9256_78	Inverse variance weighted	2	-0.0355527	0.0242223	0.142168	-0.0830285	0.011923	0.965072	0.920325	1.01199
730	NPTXR	kneeOA	outcome	15511_37	Wald ratio	1	0.00225806	0.0170438	0.8946	-0.0311478	0.0356639	1.00226	0.969332	1.03631
731	NPW	kneeOA	outcome	9986_14	Wald ratio	1	0.0135185	0.016613	0.4158	-0.019043	0.0460801	1.01361	0.981137	1.04716
732	NQO1	kneeOA	outcome	9837_60	Wald ratio	1	-0.0251163	0.0108866	0.02105	-0.046454	-0.00377858	0.975197	0.954608	0.996229
733	NQO2	kneeOA	outcome	9754_33	Inverse variance weighted	2	0.00832568	0.0176147	0.636459	-0.0261991	0.0428504	1.00836	0.974141	1.04378
734	NRCAM	kneeOA	outcome	5109_24	Wald ratio	1	-0.0471429	0.11332	0.6774	-0.269251	0.174965	0.953951	0.763952	1.1912
735	NRP1	kneeOA	outcome	5542_22	Wald ratio	1	0.0536667	0.0243521	0.02754	0.0059365	0.101397	1.05513	1.00595	1.10672
736	NRP2	kneeOA	outcome	15387_44	Wald ratio	1	-0.066875	0.0525662	0.2033	-0.169905	0.0361547	0.935312	0.843745	1.03682
737	NT5C2	kneeOA	outcome	11288_26	Wald ratio	1	0.00272727	0.0814847	0.9733	-0.156983	0.162437	1.00273	0.854719	1.17637
738	NT5C3L	kneeOA	outcome	19135_5	Wald ratio	1	0.0498387	0.0130118	0.000128	0.0243356	0.0753418	1.0511	1.02463	1.07825
739	NT5DC3	kneeOA	outcome	9126_171	Inverse variance weighted	2	0.0330538	0.0346184	0.339676	-0.0347982	0.100906	1.03361	0.9658	1.10617
740	NT5E	kneeOA	outcome	15452_5	Wald ratio	1	0.0128571	0.0364654	0.7244	-0.0586151	0.0843294	1.01294	0.94307	1.08799
741	NTF3	kneeOA	outcome	4145_58	Inverse variance weighted	2	-0.0345002	0.0794335	0.66405	-0.19019	0.121189	0.966088	0.826802	1.12884
742	NTM	kneeOA	outcome	10907_116	MR Egger	3	0.00552621	0.0342528	0.898168	-0.0616093	0.0726617	1.00554	0.94025	1.07537
743	NTM	kneeOA	outcome	10907_116	Weighted median	3	-0.0231111	0.013319	0.0827064	-0.0492164	0.00299419	0.977154	0.951975	1.003
744	NTM	kneeOA	outcome	10907_116	Inverse variance weighted	3	-0.0255877	0.0125036	0.0407149	-0.0500948	-0.00108059	0.974737	0.951139	0.99892
745	NTM	kneeOA	outcome	10907_116	Simple mode	3	-0.0231578	0.0152007	0.267102	-0.0529511	0.00663554	0.977108	0.948426	1.00666
746	NTM	kneeOA	outcome	10907_116	Weighted mode	3	-0.0228357	0.0135224	0.233331	-0.0493397	0.00366828	0.977423	0.951858	1.00368
747	NTN1	kneeOA	outcome	6649_51	Wald ratio	1	0.0191489	0.0235121	0.4154	-0.0269349	0.0652327	1.01933	0.973425	1.06741
748	NTN4	kneeOA	outcome	3327_27	Wald ratio	1	0.00416667	0.0374031	0.9113	-0.0691434	0.0774768	1.00418	0.933193	1.08056
749	NTRK2	kneeOA	outcome	4866_59	Wald ratio	1	-0.16375	0.0993121	0.09918	-0.358402	0.0309018	0.848954	0.698792	1.03138
750	NUCB1	kneeOA	outcome	10451_11	Wald ratio	1	0.0278571	0.0566008	0.6226	-0.0830804	0.138795	1.02825	0.920277	1.14889
751	NUDCD3	kneeOA	outcome	4254_6	Wald ratio	1	0.26875	0.109255	0.0139	0.0546098	0.48289	1.30833	1.05613	1.62075
752	NUDT1	kneeOA	outcome	19206_20	Wald ratio	1	0.0783784	0.077299	0.3106	-0.0731276	0.229884	1.08153	0.929482	1.25845
753	NUDT12	kneeOA	outcome	13947_371	Wald ratio	1	0.0509091	0.0740893	0.492	-0.094306	0.196124	1.05223	0.910004	1.21668
754	NUDT2	kneeOA	outcome	16583_8	Wald ratio	1	-0.0533333	0.0286776	0.06292	-0.109541	0.00287475	0.948064	0.896245	1.00288
755	NUDT5	kneeOA	outcome	17761_2	Wald ratio	1	-0.0157143	0.100624	0.8759	-0.212937	0.181508	0.984409	0.808207	1.19902
756	OAF	kneeOA	outcome	6414_8	Wald ratio	1	0.0195	0.0642202	0.7614	-0.106372	0.145372	1.01969	0.899091	1.15647
757	OBP2B	kneeOA	outcome	5680_54	Wald ratio	1	0.00810811	0.022832	0.7225	-0.0366427	0.0528589	1.00814	0.964021	1.05428
758	OGN	kneeOA	outcome	17224_12	Wald ratio	1	0.0515385	0.0186832	0.005806	0.0149193	0.0881576	1.05289	1.01503	1.09216
759	OLFM1	kneeOA	outcome	5703_26	Wald ratio	1	-0.03625	0.12852	0.7779	-0.28815	0.21565	0.964399	0.749649	1.24067
760	OLFM2	kneeOA	outcome	19377_14	Wald ratio	1	0.02	0.0140093	0.1534	-0.0074582	0.0474582	1.0202	0.99257	1.0486
761	OMG	kneeOA	outcome	16908_5	Wald ratio	1	-0.1925	0.086833	0.02663	-0.362693	-0.0223073	0.824894	0.6958	0.97794
762	OVCA2	kneeOA	outcome	17697_2	Wald ratio	1	-0.139512	0.0735383	0.05781	-0.283647	0.00462292	0.869782	0.753032	1.00463
763	OXT	kneeOA	outcome	8356_88	Wald ratio	1	-0.0205556	0.0231995	0.3756	-0.0660267	0.0249156	0.979654	0.936106	1.02523
764	P4HB	kneeOA	outcome	4278_14	Wald ratio	1	0.09125	0.0948644	0.3361	-0.0946842	0.277184	1.09554	0.90966	1.31941
765	PAM	kneeOA	outcome	5620_13	Wald ratio	1	-0.0176531	0.0166523	0.2891	-0.0502916	0.0149854	0.982502	0.950952	1.0151
766	PATE4	kneeOA	outcome	8065_245	Wald ratio	1	0.132308	0.0597836	0.02689	0.0151319	0.249484	1.14146	1.01525	1.28336
767	PCBD1	kneeOA	outcome	11313_100	Wald ratio	1	-0.00428571	0.0502259	0.932	-0.102728	0.094157	0.995723	0.902372	1.09873
768	PCBD2	kneeOA	outcome	6899_37	Wald ratio	1	0.0976667	0.167784	0.5605	-0.231189	0.426523	1.1026	0.793589	1.53192
769	PCDH10	kneeOA	outcome	9018_38	Wald ratio	1	0.0781818	0.0662134	0.2377	-0.0515965	0.20796	1.08132	0.949712	1.23116
770	PCDH9	kneeOA	outcome	10558_26	Wald ratio	1	0.0225926	0.0430709	0.5999	-0.0618264	0.107012	1.02285	0.940046	1.11295
771	PCNP	kneeOA	outcome	17769_28	Wald ratio	1	-0.08375	0.0880279	0.3414	-0.256285	0.0887847	0.919661	0.773922	1.09285
772	PCOLCE	kneeOA	outcome	11237_49	Wald ratio	1	0.045	0.0459482	0.3274	-0.0450584	0.135058	1.04603	0.955942	1.1446
773	PCOLCE2	kneeOA	outcome	6081_52	Wald ratio	1	-0.000909091	0.0225905	0.9679	-0.0451864	0.0433682	0.999091	0.955819	1.04432
774	PCSK2	kneeOA	outcome	15440_57	Wald ratio	1	-0.135	0.0886737	0.1279	-0.3088	0.0388005	0.873716	0.734327	1.03956
775	PCSK7	kneeOA	outcome	4459_68	Wald ratio	1	-0.0203659	0.0100433	0.04258	-0.0400507	-0.000681001	0.97984	0.960741	0.999319
776	PCYOX1	kneeOA	outcome	6431_68	Wald ratio	1	-0.017439	0.0127921	0.1728	-0.0425116	0.00763355	0.982712	0.958379	1.00766
777	PDCD1LG2	kneeOA	outcome	3004_67	Inverse variance weighted	2	-0.0152971	0.020671	0.459283	-0.0558122	0.025218	0.984819	0.945717	1.02554
778	PDCD5	kneeOA	outcome	12517_52	Wald ratio	1	-0.0335	0.0392019	0.3928	-0.110336	0.0433357	0.967055	0.895533	1.04429
779	PDCD6	kneeOA	outcome	19488_1	Wald ratio	1	0.258571	0.115122	0.0247	0.0329321	0.484211	1.29508	1.03348	1.62289
780	PDCD6IP	kneeOA	outcome	18174_79	Wald ratio	1	0.0581818	0.0724595	0.422	-0.0838388	0.200202	1.05991	0.919579	1.22165
781	PDE4A	kneeOA	outcome	18918_86	Wald ratio	1	-0.032973	0.0478868	0.4911	-0.126831	0.0608852	0.967565	0.880882	1.06278
782	PDE5A	kneeOA	outcome	5256_86	Inverse variance weighted	2	0.00551069	0.0482537	0.909077	-0.0890666	0.100088	1.00553	0.914785	1.10527
783	PDGFD	kneeOA	outcome	17140_57	Inverse variance weighted	2	0.205714	0.0734711	0.00511128	0.061711	0.349718	1.2284	1.06365	1.41867
784	PDGFRA	kneeOA	outcome	10366_11	Wald ratio	1	0.066	0.0771683	0.3924	-0.0852499	0.21725	1.06823	0.918283	1.24265
785	PDGFRB	kneeOA	outcome	3459_49	Wald ratio	1	-0.00262712	0.00616878	0.6702	-0.0147179	0.00946368	0.997376	0.98539	1.00951
786	PDGFRL	kneeOA	outcome	9713_67	Wald ratio	1	-0.0220635	0.0226264	0.3295	-0.0664112	0.0222843	0.978178	0.935746	1.02253
787	PDIA5	kneeOA	outcome	5593_11	Wald ratio	1	-0.0203175	0.0114528	0.07606	-0.0427649	0.00213	0.979888	0.958137	1.00213
788	PDLIM1	kneeOA	outcome	11428_31	Wald ratio	1	0.0723077	0.106581	0.4975	-0.136591	0.281207	1.07499	0.872327	1.32473
789	PDLIM4	kneeOA	outcome	12387_7	Wald ratio	1	-0.0784615	0.0460844	0.08865	-0.168787	0.0118639	0.924538	0.844689	1.01193
790	PDXK	kneeOA	outcome	11098_1	Wald ratio	1	-0.0476923	0.0544398	0.381	-0.154394	0.0590098	0.953427	0.856934	1.06079
791	PECR	kneeOA	outcome	17776_15	Wald ratio	1	0.08	0.0804126	0.3198	-0.0776087	0.237609	1.08329	0.925326	1.26821
792	PENK	kneeOA	outcome	9076_25	Inverse variance weighted	2	0.00107028	0.0143278	0.940454	-0.0270122	0.0291528	1.00107	0.973349	1.02958
793	PF4	kneeOA	outcome	2697_7	Wald ratio	1	-0.0926667	0.118961	0.436	-0.325831	0.140497	0.911497	0.721927	1.15085
794	PF4V1	kneeOA	outcome	5663_18	Wald ratio	1	0.0015625	0.022567	0.9448	-0.0426689	0.0457939	1.00156	0.958229	1.04686
795	PFKM	kneeOA	outcome	17384_110	Wald ratio	1	0.1435	0.0479514	0.002766	0.0495153	0.237485	1.15431	1.05076	1.26806
796	PGLS	kneeOA	outcome	17799_9	Wald ratio	1	-0.005	0.0755021	0.9472	-0.152984	0.142984	0.995012	0.858143	1.15371
797	PGLYRP1	kneeOA	outcome	3329_14	Wald ratio	1	-0.0210526	0.0419651	0.6159	-0.103304	0.061199	0.979167	0.901852	1.06311
798	PGLYRP2	kneeOA	outcome	5601_2	Wald ratio	1	-0.058	0.0270691	0.03214	-0.111055	-0.00494458	0.94365	0.894889	0.995068
799	PGM2	kneeOA	outcome	18330_7	Wald ratio	1	-0.0975	0.104519	0.3509	-0.302357	0.107357	0.907102	0.739074	1.11333
800	PGP	kneeOA	outcome	18235_16	Wald ratio	1	-0.193125	0.104785	0.06532	-0.398503	0.0122534	0.824379	0.671324	1.01233
801	PHPT1	kneeOA	outcome	16882_27	Wald ratio	1	-0.0471429	0.038436	0.22	-0.122477	0.0281917	0.953951	0.884726	1.02859
802	PI3	kneeOA	outcome	4982_54	Wald ratio	1	0.00676471	0.0267423	0.8003	-0.0456502	0.0591796	1.00679	0.955376	1.06097
803	PIP	kneeOA	outcome	6060_2	Wald ratio	1	-0.0172807	0.037137	0.6417	-0.0900692	0.0555078	0.982868	0.913868	1.05708
804	PKDCC	kneeOA	outcome	8664_36	Wald ratio	1	-0.133333	0.144906	0.3575	-0.417348	0.150682	0.875173	0.658791	1.16263
805	PKP2	kneeOA	outcome	14067_6	Wald ratio	1	-0.0216667	0.0886895	0.807	-0.195498	0.152165	0.978566	0.822425	1.16435
806	PLA2G12B	kneeOA	outcome	9380_2	Wald ratio	1	0.126667	0.0819747	0.1223	-0.0340038	0.287337	1.13504	0.966568	1.33287
807	PLA2R1	kneeOA	outcome	10916_44	Wald ratio	1	-0.0111842	0.00927545	0.2279	-0.0293641	0.00699568	0.988878	0.971063	1.00702
808	PLAU	kneeOA	outcome	4158_54	Wald ratio	1	-0.11087	0.159321	0.4865	-0.423139	0.2014	0.895055	0.654987	1.22311
809	PLAUR	kneeOA	outcome	2652_15	Inverse variance weighted	2	-0.0351552	0.0347486	0.311681	-0.103263	0.0329521	0.965456	0.90189	1.0335
810	PLCG1	kneeOA	outcome	4563_61	Wald ratio	1	-0.192857	0.10125	0.05681	-0.391306	0.00559203	0.8246	0.676173	1.00561
811	PLCG2	kneeOA	outcome	10070_22	Wald ratio	1	0.0127778	0.0573869	0.8238	-0.0997006	0.125256	1.01286	0.905108	1.13344
812	PLD3	kneeOA	outcome	10948_14	Wald ratio	1	-0.336429	0.140613	0.01673	-0.61203	-0.0608275	0.714317	0.542249	0.940986
813	PLEK	kneeOA	outcome	7875_86	Wald ratio	1	-0.061	0.0715638	0.394	-0.201265	0.0792651	0.940823	0.817696	1.08249
814	PLEKHA1	kneeOA	outcome	12459_13	Wald ratio	1	0.035	0.0265431	0.1873	-0.0170245	0.0870245	1.03562	0.98312	1.09092
815	PLEKHA7	kneeOA	outcome	12731_12	Wald ratio	1	-0.00348485	0.0174041	0.8413	-0.037597	0.0306273	0.996521	0.963101	1.0311
816	PLG	kneeOA	outcome	4151_6	Inverse variance weighted	2	-0.00256933	0.0242685	0.915685	-0.0501355	0.0449968	0.997434	0.951101	1.04602
817	PLOD2	kneeOA	outcome	6923_1	Wald ratio	1	-0.136538	0.146186	0.3503	-0.423062	0.149985	0.872373	0.655038	1.16182
818	PLOD3	kneeOA	outcome	10612_18	Wald ratio	1	0.423043	0.230511	0.06647	-0.0287584	0.874845	1.5266	0.971651	2.3985
819	PLTP	kneeOA	outcome	15475_4	Wald ratio	1	-0.00203704	0.0163751	0.901	-0.0341323	0.0300582	0.997965	0.966444	1.03051
820	PLXNA1	kneeOA	outcome	9005_16	Wald ratio	1	0.0132	0.0309453	0.6697	-0.0474527	0.0738527	1.01329	0.953656	1.07665
821	PLXNA4	kneeOA	outcome	19560_23	Wald ratio	1	0.026	0.0860359	0.7625	-0.14263	0.19463	1.02634	0.867075	1.21486
822	PLXNB2	kneeOA	outcome	9216_100	Wald ratio	1	0.0335556	0.0162577	0.03902	0.00169041	0.0654207	1.03412	1.00169	1.06761
823	PLXNC1	kneeOA	outcome	4564_2	MR Egger	3	-0.0178681	0.0317784	0.673913	-0.0801539	0.0444176	0.982291	0.922974	1.04542
824	PLXNC1	kneeOA	outcome	4564_2	Weighted median	3	-0.00541392	0.0149986	0.718128	-0.0348112	0.0239834	0.994601	0.965788	1.02427
825	PLXNC1	kneeOA	outcome	4564_2	Inverse variance weighted	3	0.00692359	0.0186694	0.710747	-0.0296684	0.0435156	1.00695	0.970767	1.04448
826	PLXNC1	kneeOA	outcome	4564_2	Simple mode	3	-0.0054664	0.0286864	0.866462	-0.0616917	0.0507589	0.994549	0.940173	1.05207
827	PLXNC1	kneeOA	outcome	4564_2	Weighted mode	3	-0.0054664	0.0174879	0.784181	-0.0397428	0.02881	0.994549	0.961037	1.02923
828	PLXND1	kneeOA	outcome	19561_216	Wald ratio	1	0.105833	0.0629406	0.09267	-0.0175303	0.229197	1.11164	0.982622	1.25759
829	PMEL	kneeOA	outcome	6472_40	Wald ratio	1	0.0153409	0.104692	0.8835	-0.189855	0.220537	1.01546	0.827079	1.24675
830	PMM2	kneeOA	outcome	17794_6	Wald ratio	1	-0.0515152	0.0669908	0.4419	-0.182817	0.0797868	0.949789	0.832921	1.08306
831	PNKP	kneeOA	outcome	13657_2	Wald ratio	1	0.0318182	0.0648726	0.6238	-0.0953321	0.158968	1.03233	0.909071	1.1723
832	PNLIP	kneeOA	outcome	15613_16	Wald ratio	1	-0.397	0.151912	0.008966	-0.694748	-0.0992517	0.672334	0.4992	0.905515
833	PNLIPRP1	kneeOA	outcome	6627_25	Wald ratio	1	-0.0486667	0.0505002	0.3352	-0.147647	0.0503137	0.952499	0.862736	1.0516
834	PNLIPRP2	kneeOA	outcome	15471_29	Wald ratio	1	0.00316832	0.00724989	0.6621	-0.0110415	0.0173781	1.00317	0.989019	1.01753
835	PNP	kneeOA	outcome	15435_4	Wald ratio	1	-0.1	0.0548122	0.06809	-0.207432	0.00743195	0.904837	0.812669	1.00746
836	POFUT1	kneeOA	outcome	5634_39	Wald ratio	1	0.0021875	0.0250093	0.9303	-0.0468308	0.0512058	1.00219	0.954249	1.05254
837	POLM	kneeOA	outcome	12851_5	Wald ratio	1	-0.00142857	0.0699237	0.9837	-0.138479	0.135622	0.998572	0.870682	1.14525
838	POR	kneeOA	outcome	2731_29	Wald ratio	1	0.103684	0.0517097	0.04495	0.00233325	0.205035	1.10925	1.00234	1.22757
839	POSTN	kneeOA	outcome	3457_57	Inverse variance weighted	2	-0.0464231	0.0440517	0.291959	-0.132764	0.0399181	0.954638	0.875671	1.04073
840	PPA1	kneeOA	outcome	5021_13	Wald ratio	1	-0.0427778	0.0407308	0.2936	-0.12261	0.0370545	0.958124	0.884609	1.03775
841	PPA2	kneeOA	outcome	18307_71	Wald ratio	1	-0.029	0.0884461	0.743	-0.202354	0.144354	0.971416	0.816805	1.15529
842	PPIC	kneeOA	outcome	18819_21	Wald ratio	1	0.00642857	0.0172816	0.7099	-0.0274433	0.0403004	1.00645	0.97293	1.04112
843	PPID	kneeOA	outcome	5202_4	Wald ratio	1	0.0511111	0.0297877	0.08619	-0.00727274	0.109495	1.05244	0.992754	1.11571
844	PPP1R14A	kneeOA	outcome	19117_3	Wald ratio	1	-0.0325	0.0403015	0.42	-0.111491	0.046491	0.968022	0.894499	1.04759
845	PRCP	kneeOA	outcome	5722_78	Wald ratio	1	-0.310909	0.192838	0.1069	-0.688871	0.0670526	0.73278	0.502143	1.06935
846	PREP	kneeOA	outcome	14273_19	Wald ratio	1	0.0047619	0.0492027	0.9229	-0.0916754	0.101199	1.00477	0.912401	1.1065
847	PRG2	kneeOA	outcome	7258_5	Wald ratio	1	0.0190909	0.0639501	0.7653	-0.106251	0.144433	1.01927	0.899199	1.15538
848	PRKCA	kneeOA	outcome	2644_11	Wald ratio	1	0.10125	0.113677	0.3731	-0.121557	0.324057	1.10655	0.885541	1.38273
849	PROC	kneeOA	outcome	2961_1	Wald ratio	1	-0.0864286	0.0510227	0.09028	-0.186433	0.013576	0.917201	0.829914	1.01367
850	PROK2	kneeOA	outcome	10754_113	Wald ratio	1	-0.0156061	0.0147641	0.2905	-0.0445438	0.0133316	0.984515	0.956434	1.01342
851	PRSS2	kneeOA	outcome	5034_79	Wald ratio	1	0.013	0.0427396	0.761	-0.0707695	0.0967695	1.01308	0.931677	1.10161
852	PRSS22	kneeOA	outcome	4534_10	Wald ratio	1	-0.0208333	0.0320442	0.5156	-0.0836401	0.0419734	0.979382	0.919762	1.04287
853	PRSS27	kneeOA	outcome	15535_3	Wald ratio	1	-0.0474194	0.0472813	0.3159	-0.140091	0.0452521	0.953687	0.869279	1.04629
854	PRSS8	kneeOA	outcome	15513_108	Wald ratio	1	-0.145714	0.117159	0.2136	-0.375347	0.0839181	0.864405	0.687051	1.08754
855	PRTN3	kneeOA	outcome	13720_95	Wald ratio	1	-0.0111628	0.0219153	0.6105	-0.0541168	0.0317913	0.988899	0.947321	1.0323
856	PSAP	kneeOA	outcome	6207_10	Wald ratio	1	-0.0348148	0.0261814	0.1836	-0.0861304	0.0165008	0.965784	0.917475	1.01664
857	PSAPL1	kneeOA	outcome	8814_33	Wald ratio	1	0.00613636	0.0224184	0.7843	-0.0378037	0.0500765	1.00616	0.962902	1.05135
858	PSG4	kneeOA	outcome	5649_83	Wald ratio	1	0.0224242	0.0172881	0.1946	-0.0114604	0.0563089	1.02268	0.988605	1.05792
859	PSG5	kneeOA	outcome	9314_9	Inverse variance weighted	2	0.0437076	0.030251	0.148505	-0.0155844	0.103	1.04468	0.984536	1.10849
860	PSG9	kneeOA	outcome	9335_28	Wald ratio	1	0.0161765	0.0443172	0.7151	-0.0706853	0.103038	1.01631	0.931755	1.10853
861	PSMD9	kneeOA	outcome	13931_22	Wald ratio	1	0.0483333	0.0588907	0.4118	-0.0670923	0.163759	1.04952	0.935109	1.17793
862	PSME1	kneeOA	outcome	5918_5	Wald ratio	1	-0.02	0.131923	0.8795	-0.27857	0.23857	0.980199	0.756865	1.26943
863	PSME2	kneeOA	outcome	17694_32	Wald ratio	1	-0.02625	0.0983294	0.7895	-0.218976	0.166476	0.974092	0.803341	1.18113
864	PTEN	kneeOA	outcome	3831_21	Wald ratio	1	-0.313077	0.179942	0.08188	-0.665763	0.0396087	0.731194	0.513882	1.0404
865	PTGDS	kneeOA	outcome	10514_5	Wald ratio	1	-0.0321429	0.0504567	0.5241	-0.131038	0.0667523	0.968368	0.877184	1.06903
866	PTGR1	kneeOA	outcome	19617_5	Inverse variance weighted	2	-0.0415937	0.0243347	0.0874085	-0.0892898	0.00610244	0.959259	0.914581	1.00612
867	PTHLH	kneeOA	outcome	2962_50	Wald ratio	1	0.118333	0.0671903	0.07821	-0.0133596	0.250026	1.12562	0.986729	1.28406
868	PTK7	kneeOA	outcome	9525_1	Wald ratio	1	0.2075	0.0924224	0.02476	0.0263521	0.388648	1.2306	1.0267	1.47499
869	PTN	kneeOA	outcome	3045_72	Inverse variance weighted	2	-0.0344726	0.0368461	0.349487	-0.106691	0.0377457	0.966115	0.898803	1.03847
870	PTPN9	kneeOA	outcome	12633_3	Wald ratio	1	-0.297143	0.116464	0.01073	-0.525412	-0.0688734	0.742938	0.591312	0.933445
871	PTPRS	kneeOA	outcome	6049_64	Wald ratio	1	-0.05	0.0883866	0.5716	-0.223238	0.123238	0.951229	0.799925	1.13115
872	PXDN	kneeOA	outcome	13463_1	Wald ratio	1	-0.0686667	0.071077	0.334	-0.207978	0.0706443	0.933638	0.812225	1.0732
873	PYGL	kneeOA	outcome	11441_11	Inverse variance weighted	2	0.0472869	0.0611961	0.439693	-0.0726574	0.167231	1.04842	0.929919	1.18203
874	QPCT	kneeOA	outcome	7849_3	Inverse variance weighted	2	0.00248482	0.0336912	0.941207	-0.0635499	0.0685195	1.00249	0.938427	1.07092
875	QPCTL	kneeOA	outcome	8866_53	Wald ratio	1	-0.0168421	0.0263175	0.5222	-0.0684244	0.0347402	0.983299	0.933864	1.03535
876	QSOX2	kneeOA	outcome	8397_147	Wald ratio	1	-0.00705882	0.020684	0.7329	-0.0475994	0.0334817	0.992966	0.953516	1.03405
877	RAB1A	kneeOA	outcome	19223_6	Wald ratio	1	-0.03	0.129211	0.8164	-0.283254	0.223254	0.970446	0.753328	1.25014
878	RAB21	kneeOA	outcome	17514_48	Wald ratio	1	-0.100303	0.0863128	0.2452	-0.269476	0.0688701	0.904563	0.763779	1.0713
879	RAB22A	kneeOA	outcome	12408_333	Wald ratio	1	0.178333	0.124248	0.1512	-0.065192	0.421859	1.19522	0.936888	1.52479
880	RAB31	kneeOA	outcome	13597_20	Wald ratio	1	0.0107692	0.0602329	0.8581	-0.107287	0.128826	1.01083	0.898268	1.13749
881	RAB6B	kneeOA	outcome	14271_23	Wald ratio	1	-0.0761538	0.0378784	0.04438	-0.150395	-0.00191225	0.926674	0.860368	0.99809
882	RAD1	kneeOA	outcome	12670_15	Wald ratio	1	-0.28069	0.142249	0.04847	-0.559498	-0.00188116	0.755263	0.571496	0.998121
883	RAD23B	kneeOA	outcome	12522_6	Wald ratio	1	-0.0966667	0.142387	0.4972	-0.375745	0.182411	0.907859	0.686778	1.20011
884	RALB	kneeOA	outcome	18432_32	Wald ratio	1	-0.0314286	0.124435	0.8006	-0.275321	0.212464	0.96906	0.759329	1.23672
885	RARRES1	kneeOA	outcome	8398_277	Wald ratio	1	-0.0371429	0.0298576	0.2135	-0.0956638	0.0213781	0.963538	0.908769	1.02161
886	RARRES2	kneeOA	outcome	3079_62	Wald ratio	1	-0.038	0.0317116	0.2308	-0.100155	0.0241547	0.962713	0.904697	1.02445
887	RBP1	kneeOA	outcome	19279_42	Wald ratio	1	0.127778	0.100683	0.2044	-0.0695601	0.325116	1.1363	0.932804	1.38419
888	RBP4	kneeOA	outcome	15633_6	Wald ratio	1	0.12875	0.110534	0.2441	-0.0878967	0.345397	1.13741	0.915856	1.41255
889	RCAN1	kneeOA	outcome	13465_5	Wald ratio	1	0.229333	0.164586	0.1635	-0.093255	0.551922	1.25776	0.910961	1.73659
890	RCL	kneeOA	outcome	17785_11	Wald ratio	1	-0.0725	0.0705764	0.3043	-0.21083	0.0658297	0.930066	0.809912	1.06804
891	RCN1	kneeOA	outcome	9322_15	Wald ratio	1	-0.06625	0.0980622	0.4993	-0.258452	0.125952	0.935897	0.772246	1.13423
892	RECQL	kneeOA	outcome	11431_235	Wald ratio	1	-0.0766667	0.103488	0.4588	-0.279504	0.12617	0.926199	0.756159	1.13448
893	REG1A	kneeOA	outcome	13095_51	Inverse variance weighted	2	0.0202985	0.0251602	0.4198	-0.0290155	0.0696124	1.02051	0.971401	1.07209
894	REG1B	kneeOA	outcome	16770_3	Wald ratio	1	0.0135849	0.026426	0.6072	-0.03821	0.0653798	1.01368	0.962511	1.06756
895	REG3A	kneeOA	outcome	15304_1	Inverse variance weighted	2	-0.0140087	0.0725559	0.846901	-0.156218	0.128201	0.986089	0.855373	1.13678
896	RELT	kneeOA	outcome	14112_40	Wald ratio	1	0.0266667	0.143917	0.853	-0.255411	0.308744	1.02703	0.774598	1.36171
897	RET	kneeOA	outcome	3220_40	Wald ratio	1	-0.0182353	0.023755	0.4427	-0.064795	0.0283244	0.98193	0.93726	1.02873
898	RETN	kneeOA	outcome	3046_31	MR Egger	3	0.152126	0.241633	0.642294	-0.321474	0.625727	1.16431	0.725079	1.8696
899	RETN	kneeOA	outcome	3046_31	Weighted median	3	0.0544853	0.0281134	0.0526164	-0.00061692	0.109587	1.056	0.999383	1.11582
900	RETN	kneeOA	outcome	3046_31	Inverse variance weighted	3	0.0507325	0.0273272	0.0633848	-0.00282884	0.104294	1.05204	0.997175	1.10993
901	RETN	kneeOA	outcome	3046_31	Simple mode	3	0.0457428	0.0413815	0.38417	-0.0353649	0.126851	1.04681	0.965253	1.13525
902	RETN	kneeOA	outcome	3046_31	Weighted mode	3	0.0583255	0.030917	0.199862	-0.00227178	0.118923	1.06006	0.997731	1.12628
903	RFK	kneeOA	outcome	13059_33	Wald ratio	1	-0.015	0.139221	0.9142	-0.287873	0.257873	0.985112	0.749857	1.29417
904	RGMA	kneeOA	outcome	5483_1	Wald ratio	1	0.02	0.100333	0.842	-0.176653	0.216653	1.0202	0.838071	1.24191
905	RGMB	kneeOA	outcome	3331_8	Wald ratio	1	-0.0235714	0.0507627	0.6424	-0.123066	0.0759234	0.976704	0.884205	1.07888
906	RIPK2	kneeOA	outcome	8970_9	Wald ratio	1	-0.18875	0.13427	0.1598	-0.45192	0.0744202	0.827993	0.636405	1.07726
907	RMDN1	kneeOA	outcome	7096_30	Wald ratio	1	-0.0473333	0.0472444	0.3164	-0.139932	0.0452656	0.953769	0.869417	1.04631
908	RNASE1	kneeOA	outcome	7211_2	Wald ratio	1	0.0409091	0.0358484	0.2538	-0.0293538	0.111172	1.04176	0.971073	1.11759
909	RNASE3	kneeOA	outcome	15576_158	Wald ratio	1	-0.0228947	0.0225421	0.3098	-0.0670773	0.0212879	0.977365	0.935123	1.02152
910	RNASE4	kneeOA	outcome	5644_60	Wald ratio	1	0.026129	0.0248736	0.2935	-0.0226231	0.0748812	1.02647	0.977631	1.07776
911	RNASE6	kneeOA	outcome	5646_20	Inverse variance weighted	2	0.083392	0.0688027	0.225495	-0.0514613	0.218245	1.08697	0.94984	1.24389
912	RNASET2	kneeOA	outcome	16913_8	Wald ratio	1	-0.004	0.0276077	0.8848	-0.0581111	0.0501111	0.996008	0.943545	1.05139
913	ROBO1	kneeOA	outcome	5740_17	Wald ratio	1	0.117	0.0723607	0.1059	-0.024827	0.258827	1.12412	0.975479	1.29541
914	ROR2	kneeOA	outcome	7861_9	Wald ratio	1	0.0126667	0.0508277	0.8032	-0.0869557	0.112289	1.01275	0.916718	1.11884
915	RPE	kneeOA	outcome	12646_2	Wald ratio	1	-0.09	0.0892572	0.3133	-0.264944	0.0849441	0.913931	0.767249	1.08866
916	RPL12	kneeOA	outcome	19183_164	Wald ratio	1	-0.331538	0.294337	0.26	-0.908439	0.245362	0.717819	0.403153	1.27808
917	RRM1	kneeOA	outcome	11360_39	Wald ratio	1	-0.123333	0.118017	0.296	-0.354646	0.107979	0.883969	0.701422	1.11402
918	RSPO3	kneeOA	outcome	8427_118	Inverse variance weighted	2	0.0409392	0.0621482	0.510066	-0.0808713	0.16275	1.04179	0.922312	1.17674
919	RSPO4	kneeOA	outcome	8464_31	Inverse variance weighted	2	-0.0801763	0.0683394	0.240713	-0.214121	0.0537689	0.922954	0.80725	1.05524
920	RTN4IP1	kneeOA	outcome	18180_58	Wald ratio	1	0.09	0.118225	0.4465	-0.14172	0.32172	1.09417	0.867864	1.3795
921	RTN4R	kneeOA	outcome	5105_2	Inverse variance weighted	2	-0.0183105	0.0247953	0.460233	-0.0669093	0.0302884	0.981856	0.93528	1.03075
922	RTP4	kneeOA	outcome	18315_38	Wald ratio	1	0.0330303	0.0218662	0.1309	-0.00982751	0.0758881	1.03358	0.990221	1.07884
923	SAA1	kneeOA	outcome	15515_2	Inverse variance weighted	2	0.0147648	0.0221873	0.505755	-0.0287223	0.058252	1.01487	0.971686	1.05998
924	SAA2	kneeOA	outcome	18832_65	Inverse variance weighted	2	0.0187298	0.0274752	0.495431	-0.0351217	0.0725813	1.01891	0.965488	1.07528
925	SAA4	kneeOA	outcome	15516_12	Inverse variance weighted	2	0.0243147	0.0138657	0.0795029	-0.0028622	0.0514915	1.02461	0.997142	1.05284
926	SAR1A	kneeOA	outcome	17726_3	Wald ratio	1	0.0433333	0.0476168	0.3628	-0.0499956	0.136662	1.04429	0.951234	1.14644
927	SARS2	kneeOA	outcome	12348_46	Wald ratio	1	-0.142727	0.0669884	0.03312	-0.274025	-0.0114299	0.86699	0.760313	0.988635
928	SAT2	kneeOA	outcome	12524_18	Wald ratio	1	0.064	0.0536383	0.2328	-0.0411311	0.169131	1.06609	0.959703	1.18428
929	SBDS	kneeOA	outcome	3866_7	Wald ratio	1	0.0528125	0.0607806	0.3849	-0.0663176	0.171943	1.05423	0.935834	1.18761
930	SCARA5	kneeOA	outcome	10419_1	Wald ratio	1	0.000833333	0.0420798	0.9842	-0.081643	0.0833097	1.00083	0.921601	1.08688
931	SCARF1	kneeOA	outcome	5129_12	Wald ratio	1	-0.01125	0.0181027	0.5343	-0.0467312	0.0242312	0.988813	0.954344	1.02453
932	SCARF2	kneeOA	outcome	8956_96	Wald ratio	1	-0.05	0.0563015	0.3745	-0.160351	0.0603509	0.951229	0.851845	1.06221
933	SCG3	kneeOA	outcome	7957_2	Wald ratio	1	0.0197872	0.0407775	0.6275	-0.0601367	0.0997112	1.01998	0.941636	1.10485
934	SCGB3A1	kneeOA	outcome	6252_62	Wald ratio	1	-0.0280645	0.0602395	0.6413	-0.146134	0.090005	0.972326	0.864042	1.09418
935	SCO2	kneeOA	outcome	16851_50	Wald ratio	1	0.044375	0.0764862	0.5618	-0.105538	0.194288	1.04537	0.89984	1.21445
936	SCUBE1	kneeOA	outcome	8989_40	Wald ratio	1	-0.0333333	0.0820351	0.6845	-0.194122	0.127455	0.967216	0.823557	1.13593
937	SCUBE3	kneeOA	outcome	16773_29	Wald ratio	1	-0.0640741	0.0359477	0.07468	-0.134532	0.00638342	0.937936	0.874125	1.0064
938	SDF2	kneeOA	outcome	15333_11	Wald ratio	1	0.0358333	0.0294819	0.2242	-0.0219512	0.0936178	1.03648	0.978288	1.09814
939	SDF2L1	kneeOA	outcome	6990_44	Wald ratio	1	-0.0916667	0.131666	0.4863	-0.349732	0.166399	0.912409	0.704877	1.18104
940	SECTM1	kneeOA	outcome	13093_6	Wald ratio	1	0.0311111	0.0394044	0.4298	-0.0461215	0.108344	1.0316	0.954926	1.11443
941	SELPLG	kneeOA	outcome	11266_8	Wald ratio	1	0.0489286	0.0310096	0.1146	-0.0118503	0.109707	1.05015	0.98822	1.11595
942	SEMA3E	kneeOA	outcome	5363_51	Wald ratio	1	-0.0396296	0.0410632	0.3345	-0.120113	0.0408542	0.961145	0.88682	1.0417
943	SEMA3G	kneeOA	outcome	5628_21	Wald ratio	1	-0.0896429	0.0402129	0.0258	-0.16846	-0.0108257	0.914258	0.844965	0.989233
944	SEMA5A	kneeOA	outcome	13132_14	Inverse variance weighted	2	0.00414891	0.016299	0.799071	-0.0277972	0.036095	1.00416	0.972586	1.03675
945	SEMA6A	kneeOA	outcome	7945_10	Wald ratio	1	0.25375	0.0970963	0.008965	0.0634413	0.444059	1.28885	1.0655	1.55902
946	SEMA6B	kneeOA	outcome	5121_3	Wald ratio	1	0.0155556	0.0990441	0.8752	-0.178571	0.209682	1.01568	0.836465	1.23329
947	SEMA7A	kneeOA	outcome	7019_13	Wald ratio	1	0.355385	0.106253	0.0008237	0.147129	0.56364	1.42673	1.1585	1.75706
948	SEPSECS	kneeOA	outcome	17357_33	Wald ratio	1	-0.005	0.106916	0.9627	-0.214555	0.204555	0.995012	0.8069	1.22698
949	SEPW1	kneeOA	outcome	18310_26	Wald ratio	1	0.148182	0.0640886	0.02077	0.0225681	0.273796	1.15972	1.02282	1.31495
950	SERPINA1	kneeOA	outcome	3580_25	Wald ratio	1	0.00804878	0.0209841	0.7013	-0.03308	0.0491776	1.00808	0.967461	1.05041
951	SERPINA10	kneeOA	outcome	13119_26	Wald ratio	1	0.0155294	0.0110445	0.1597	-0.00611773	0.0371766	1.01565	0.993901	1.03788
952	SERPINA11	kneeOA	outcome	9002_36	Wald ratio	1	-0.0213333	0.0316806	0.5007	-0.0834272	0.0407606	0.978893	0.919958	1.0416
953	SERPINA12	kneeOA	outcome	6551_94	Wald ratio	1	0.034386	0.0242326	0.1559	-0.0131099	0.0818818	1.03498	0.986976	1.08533
954	SERPINA3	kneeOA	outcome	2879_9	MR Egger	3	0.165809	0.158765	0.486186	-0.14537	0.476988	1.18035	0.864702	1.61121
955	SERPINA3	kneeOA	outcome	2879_9	Weighted median	3	0.164797	0.0586261	0.00493896	0.0498902	0.279705	1.17915	1.05116	1.32274
956	SERPINA3	kneeOA	outcome	2879_9	Inverse variance weighted	3	0.161106	0.0517461	0.00184944	0.0596841	0.262529	1.17481	1.0615	1.30021
957	SERPINA3	kneeOA	outcome	2879_9	Simple mode	3	0.164842	0.0686897	0.138469	0.0302098	0.299473	1.17921	1.03067	1.34915
958	SERPINA3	kneeOA	outcome	2879_9	Weighted mode	3	0.168625	0.0712128	0.141465	0.0290477	0.308202	1.18368	1.02947	1.36098
959	SERPINA5	kneeOA	outcome	3389_7	Wald ratio	1	-0.0428571	0.0326419	0.1892	-0.106835	0.021121	0.958048	0.898674	1.02135
960	SERPINA9	kneeOA	outcome	7266_4	Wald ratio	1	-0.0327778	0.0424105	0.4396	-0.115902	0.0503469	0.967754	0.890562	1.05164
961	SERPINB1	kneeOA	outcome	10737_96	Wald ratio	1	-0.025	0.0915519	0.7848	-0.204442	0.154442	0.97531	0.815102	1.16701
962	SERPINB13	kneeOA	outcome	18841_1	Wald ratio	1	-0.000681818	0.0409013	0.9867	-0.0808483	0.0794847	0.999318	0.922334	1.08273
963	SERPINB4	kneeOA	outcome	15444_45	Wald ratio	1	-0.0496154	0.0490131	0.3114	-0.145681	0.0464502	0.951595	0.864433	1.04755
964	SERPINB5	kneeOA	outcome	15417_3	Wald ratio	1	-0.0171429	0.0543623	0.7525	-0.123693	0.0894072	0.983003	0.883651	1.09353
965	SERPINB8	kneeOA	outcome	19130_81	Wald ratio	1	-0.000555556	0.0354601	0.9875	-0.0700573	0.0689462	0.999445	0.93234	1.07138
966	SERPIND1	kneeOA	outcome	3316_58	Wald ratio	1	-0.0812613	0.0385001	0.0348	-0.156721	-0.00580111	0.921953	0.854942	0.994216
967	SERPINE1	kneeOA	outcome	2925_9	Wald ratio	1	-0.0457143	0.127104	0.7191	-0.294837	0.203409	0.955315	0.744653	1.22557
968	SERPINE2	kneeOA	outcome	19154_41	Wald ratio	1	-0.004125	0.0117304	0.7251	-0.0271165	0.0188665	0.995883	0.973248	1.01905
969	SERPINF1	kneeOA	outcome	9211_19	Wald ratio	1	0.0189286	0.0294786	0.5208	-0.0388494	0.0767066	1.01911	0.961896	1.07973
970	SERPINF2	kneeOA	outcome	3024_18	Wald ratio	1	0.0935294	0.0540195	0.08338	-0.0123487	0.199408	1.09804	0.987727	1.22068
971	SERPING1	kneeOA	outcome	4479_14	Wald ratio	1	-0.00470588	0.0117985	0.69	-0.0278309	0.0184191	0.995305	0.972553	1.01859
972	SERPINH1	kneeOA	outcome	10800_15	Wald ratio	1	0.0108333	0.0604192	0.8577	-0.107588	0.129255	1.01089	0.897997	1.13798
973	SEZ6L	kneeOA	outcome	19563_3	Inverse variance weighted	2	0.00947784	0.143591	0.947373	-0.27196	0.290916	1.00952	0.761884	1.33765
974	SFRP1	kneeOA	outcome	3221_54	Inverse variance weighted	2	0.00203963	0.040202	0.959537	-0.0767564	0.0808356	1.00204	0.926115	1.08419
975	SFRP4	kneeOA	outcome	17447_52	Wald ratio	1	0.0985185	0.0378139	0.009178	0.0244033	0.172634	1.10353	1.0247	1.18843
976	SFTPB	kneeOA	outcome	10672_75	Wald ratio	1	-0.00675	0.0177101	0.7031	-0.0414617	0.0279617	0.993273	0.959386	1.02836
977	SFTPD	kneeOA	outcome	19590_46	Wald ratio	1	0.00943396	0.0142048	0.5066	-0.0184074	0.0372753	1.00948	0.981761	1.03798
978	SH3BGRL2	kneeOA	outcome	19113_66	Wald ratio	1	0.057	0.0712176	0.4235	-0.0825865	0.196587	1.05866	0.920732	1.21724
979	SH3BP2	kneeOA	outcome	7769_29	Wald ratio	1	-0.0138462	0.0270243	0.6084	-0.0668139	0.0391215	0.986249	0.935369	1.0399
980	SHANK3	kneeOA	outcome	13242_134	Inverse variance weighted	2	0.0106618	0.0295363	0.718119	-0.0472293	0.0685529	1.01072	0.953869	1.07096
981	SHBG	kneeOA	outcome	4929_55	Wald ratio	1	0.0517647	0.0418573	0.2162	-0.0302755	0.133805	1.05313	0.970178	1.14317
982	SHH	kneeOA	outcome	2743_5	Wald ratio	1	-0.03	0.0799253	0.7074	-0.186654	0.126654	0.970446	0.829731	1.13502
983	SHMT1	kneeOA	outcome	12334_25	Wald ratio	1	0.0192424	0.0110882	0.08267	-0.00249041	0.0409753	1.01943	0.997513	1.04183
984	SIGLEC1	kneeOA	outcome	4464_10	Wald ratio	1	0.078	0.143366	0.5864	-0.202998	0.358998	1.08112	0.81628	1.43189
985	SIGLEC14	kneeOA	outcome	8248_222	Wald ratio	1	-0.06875	0.100031	0.4919	-0.26481	0.12731	0.93356	0.767352	1.13577
986	SIGLEC5	kneeOA	outcome	16792_4	MR Egger	3	0.0238606	0.0430249	0.677648	-0.0604683	0.108189	1.02415	0.941324	1.11426
987	SIGLEC5	kneeOA	outcome	16792_4	Weighted median	3	0.0117523	0.0319797	0.713253	-0.050928	0.0744326	1.01182	0.950347	1.07727
988	SIGLEC5	kneeOA	outcome	16792_4	Inverse variance weighted	3	0.00498386	0.0297481	0.866949	-0.0533223	0.0632901	1.005	0.948074	1.06534
989	SIGLEC5	kneeOA	outcome	16792_4	Simple mode	3	0.0124041	0.0389	0.780045	-0.0638399	0.0886482	1.01248	0.938155	1.0927
990	SIGLEC5	kneeOA	outcome	16792_4	Weighted mode	3	0.0119779	0.0342818	0.760151	-0.0552143	0.0791702	1.01205	0.946282	1.08239
991	SIGLEC6	kneeOA	outcome	2741_22	Wald ratio	1	-0.00366197	0.0202365	0.8564	-0.0433255	0.0360016	0.996345	0.9576	1.03666
992	SIGLEC7	kneeOA	outcome	2742_68	Wald ratio	1	-0.197778	0.0925184	0.03254	-0.379114	-0.0164418	0.820552	0.684468	0.983693
993	SIGLEC9	kneeOA	outcome	3007_7	Wald ratio	1	-0.00910569	0.00576776	0.1144	-0.0204105	0.00219913	0.990936	0.979796	1.0022
994	SIRPA	kneeOA	outcome	5430_66	Wald ratio	1	-0.005	0.00601847	0.4061	-0.0167962	0.0067962	0.995012	0.983344	1.00682
995	SIRPB1	kneeOA	outcome	6247_9	Wald ratio	1	0.00456522	0.00872233	0.6007	-0.0125306	0.021661	1.00458	0.987548	1.0219
996	SIRPG	kneeOA	outcome	9241_40	Wald ratio	1	-0.044	0.0496908	0.3759	-0.141394	0.053394	0.956954	0.868147	1.05485
997	SLITRK5	kneeOA	outcome	4568_17	Wald ratio	1	-0.0785714	0.0555585	0.1573	-0.187466	0.0303232	0.924436	0.829057	1.03079
998	SLITRK6	kneeOA	outcome	16916_19	Wald ratio	1	-0.0325	0.0430797	0.4506	-0.116936	0.0519363	0.968022	0.889642	1.05331
999	SLPI	kneeOA	outcome	4413_3	Wald ratio	1	-0.0928571	0.139127	0.5045	-0.365547	0.179832	0.911324	0.693817	1.19702
1000	SMAD1	kneeOA	outcome	9838_4	Wald ratio	1	0.264	0.150267	0.07894	-0.0305238	0.558524	1.30213	0.969937	1.74809
1001	SMAP1	kneeOA	outcome	11649_3	Wald ratio	1	0.016875	0.0255649	0.5092	-0.0332323	0.0669823	1.01702	0.967314	1.06928
1002	SMOC1	kneeOA	outcome	13118_5	Wald ratio	1	0.0456	0.0411155	0.2674	-0.0349864	0.126186	1.04666	0.965619	1.13449
1003	SMOC2	kneeOA	outcome	15635_4	Wald ratio	1	-0.016129	0.0259346	0.534	-0.0669609	0.0347028	0.984	0.935232	1.03531
1004	SMPD1	kneeOA	outcome	10818_36	Wald ratio	1	-0.0518182	0.0384179	0.1774	-0.127117	0.0234809	0.949501	0.88063	1.02376
1005	SMPDL3A	kneeOA	outcome	4771_10	Wald ratio	1	-0.03	0.0333667	0.3686	-0.0953988	0.0353988	0.970446	0.90901	1.03603
1006	SNAP29	kneeOA	outcome	12357_41	Wald ratio	1	-0.066	0.126447	0.6017	-0.313836	0.181836	0.936131	0.730639	1.19942
1007	SNUPN	kneeOA	outcome	17765_3	Wald ratio	1	-0.0886667	0.0590785	0.1334	-0.204461	0.0271272	0.915151	0.815087	1.0275
1008	SNX1	kneeOA	outcome	6955_68	Inverse variance weighted	2	-0.0378759	0.0814284	0.641829	-0.197476	0.121724	0.962832	0.8208	1.12944
1009	SNX8	kneeOA	outcome	6925_26	Inverse variance weighted	2	0.029004	0.0671609	0.665844	-0.102631	0.160639	1.02943	0.90246	1.17426
1010	SOD3	kneeOA	outcome	5660_51	Wald ratio	1	0.005	0.0303863	0.8693	-0.0545572	0.0645572	1.00501	0.946904	1.06669
1011	SORCS1	kneeOA	outcome	15636_49	Wald ratio	1	-0.148333	0.122859	0.2273	-0.389138	0.0924709	0.862144	0.677641	1.09688
1012	SPARC	kneeOA	outcome	3043_49	Wald ratio	1	-0.0191525	0.163064	0.9065	-0.338757	0.300452	0.98103	0.712655	1.35047
1013	SPARCL1	kneeOA	outcome	4467_49	Wald ratio	1	0.00454545	0.0136211	0.7386	-0.0221518	0.0312427	1.00456	0.978092	1.03174
1014	SPHK1	kneeOA	outcome	4294_16	Wald ratio	1	-0.146667	0.131691	0.2654	-0.404781	0.111448	0.863582	0.667123	1.1179
1015	SPINK1	kneeOA	outcome	8243_55	Wald ratio	1	-0.0345455	0.065858	0.5999	-0.163627	0.0945363	0.966044	0.849059	1.09915
1016	SPINK2	kneeOA	outcome	13405_61	Wald ratio	1	-0.0187654	0.0297579	0.5283	-0.0770909	0.0395601	0.98141	0.925806	1.04035
1017	SPINK4	kneeOA	outcome	19213_1	Wald ratio	1	0.0717857	0.0346858	0.03849	0.0038015	0.13977	1.07443	1.00381	1.15001
1018	SPINK6	kneeOA	outcome	5731_1	Wald ratio	1	0.0133333	0.0267369	0.618	-0.039071	0.0657376	1.01342	0.961682	1.06795
1019	SPINK7	kneeOA	outcome	10974_20	Wald ratio	1	-0.04	0.0617601	0.5172	-0.16105	0.0810498	0.960789	0.85125	1.08442
1020	SPINT1	kneeOA	outcome	2828_82	Wald ratio	1	0.02425	0.0399654	0.544	-0.0540821	0.102582	1.02455	0.947354	1.10803
1021	SPINT2	kneeOA	outcome	2843_13	Wald ratio	1	-0.00942029	0.0116816	0.42	-0.0323162	0.0134756	0.990624	0.9682	1.01357
1022	SPINT3	kneeOA	outcome	7926_13	Wald ratio	1	-0.0253333	0.0234596	0.2802	-0.0713142	0.0206475	0.974985	0.931169	1.02086
1023	SPOCK2	kneeOA	outcome	5491_12	Wald ratio	1	-0.120526	0.0376638	0.001374	-0.194347	-0.0467053	0.886454	0.823372	0.954369
1024	SPOCK3	kneeOA	outcome	9906_21	Wald ratio	1	-0.2225	0.0790395	0.004877	-0.377417	-0.0675826	0.800515	0.68563	0.934651
1025	SPON1	kneeOA	outcome	4297_62	Wald ratio	1	0.00428571	0.0254749	0.8664	-0.045645	0.0542165	1.00429	0.955381	1.05571
1026	SPON2	kneeOA	outcome	8099_42	Wald ratio	1	-0.260769	0.0742187	0.0004422	-0.406238	-0.115301	0.770459	0.666152	0.891098
1027	SPP1	kneeOA	outcome	13113_7	Wald ratio	1	-0.0277778	0.0810795	0.7319	-0.186694	0.131138	0.972604	0.829698	1.14013
1028	SRA1	kneeOA	outcome	18220_141	Wald ratio	1	0.02	0.0586045	0.7329	-0.0948649	0.134865	1.0202	0.909496	1.14438
1029	ST3GAL1	kneeOA	outcome	5657_28	Wald ratio	1	-0.0092	0.0293091	0.7536	-0.0666458	0.0482458	0.990842	0.935527	1.04943
1030	ST3GAL6	kneeOA	outcome	6947_4	Wald ratio	1	0.065	0.0898466	0.4694	-0.111099	0.241099	1.06716	0.89485	1.27265
1031	ST6GALNAC6	kneeOA	outcome	7228_2	Wald ratio	1	-0.105	0.12537	0.4023	-0.350725	0.140725	0.900325	0.704177	1.15111
1032	STAMBP	kneeOA	outcome	19187_21	Wald ratio	1	0.118873	0.139814	0.3952	-0.155162	0.392908	1.12623	0.856277	1.48128
1033	STAMBPL1	kneeOA	outcome	12401_3	Inverse variance weighted	2	-0.0941715	0.0639683	0.140978	-0.219549	0.0312064	0.910127	0.80288	1.0317
1034	STARD5	kneeOA	outcome	17383_4	Wald ratio	1	-0.00929577	0.0296889	0.7542	-0.067486	0.0488944	0.990747	0.934741	1.05011
1035	STAT3	kneeOA	outcome	10346_5	Wald ratio	1	-0.12	0.0490471	0.01442	-0.216132	-0.0238676	0.88692	0.805629	0.976415
1036	STAT6	kneeOA	outcome	10372_18	Wald ratio	1	-0.0355556	0.0803698	0.6582	-0.19308	0.121969	0.965069	0.824416	1.12972
1037	STIM1	kneeOA	outcome	8916_32	Wald ratio	1	-0.067	0.0760312	0.3782	-0.216021	0.0820211	0.935195	0.805718	1.08548
1038	STUB1	kneeOA	outcome	10336_3	Wald ratio	1	-0.309429	0.155739	0.04694	-0.614677	-0.00418022	0.733866	0.540816	0.995829
1039	STX7	kneeOA	outcome	8274_64	Wald ratio	1	0.0425	0.0621669	0.4942	-0.079347	0.164347	1.04342	0.923719	1.17862
1040	SUMO3	kneeOA	outcome	14623_26	Wald ratio	1	0.166667	0.138937	0.2303	-0.105649	0.438983	1.18136	0.89974	1.55113
1041	SYK	kneeOA	outcome	11378_37	Inverse variance weighted	2	-0.094805	0.0602771	0.115761	-0.212948	0.0233382	0.90955	0.808198	1.02361
1042	TAC1	kneeOA	outcome	9337_43	Wald ratio	1	0.0544118	0.0701567	0.438	-0.0830953	0.191919	1.05592	0.920263	1.21157
1043	TAGLN	kneeOA	outcome	15640_54	Wald ratio	1	0.055	0.0977075	0.5735	-0.136507	0.246507	1.05654	0.8724	1.27955
1044	TALDO1	kneeOA	outcome	11347_9	Wald ratio	1	0.04	0.120583	0.7401	-0.196343	0.276343	1.04081	0.82173	1.3183
1045	TAPBPL	kneeOA	outcome	6364_7	Wald ratio	1	0.00879699	0.00590215	0.1361	-0.00277122	0.0203652	1.00884	0.997233	1.02057
1046	TBCB	kneeOA	outcome	17686_27	Wald ratio	1	-0.101875	0.112343	0.3645	-0.322067	0.118317	0.903142	0.72465	1.1256
1047	TCEA2	kneeOA	outcome	13481_24	Wald ratio	1	0.0664286	0.0554	0.2305	-0.0421554	0.175013	1.06868	0.958721	1.19126
1048	TCL1A	kneeOA	outcome	17210_2	Wald ratio	1	0.0306667	0.0399404	0.4426	-0.0476166	0.10895	1.03114	0.953499	1.11511
1049	TCN1	kneeOA	outcome	19614_8	Wald ratio	1	0.0171429	0.0230888	0.4578	-0.0281112	0.0623969	1.01729	0.97228	1.06438
1050	TCN2	kneeOA	outcome	5584_21	Inverse variance weighted	2	-0.00874529	0.0290148	0.763103	-0.0656142	0.0481236	0.991293	0.936492	1.0493
1051	TDGF1	kneeOA	outcome	5810_25	Wald ratio	1	-0.005	0.0524822	0.9241	-0.107865	0.097865	0.995012	0.897749	1.10281
1052	TEC	kneeOA	outcome	16079_2	Wald ratio	1	0.0963636	0.0641243	0.1329	-0.02932	0.222047	1.10116	0.971106	1.24863
1053	TES	kneeOA	outcome	17419_17	Wald ratio	1	-0.0435714	0.109801	0.6915	-0.258782	0.171639	0.957364	0.771991	1.18725
1054	TESC	kneeOA	outcome	12831_21	Wald ratio	1	-0.0216981	0.013937	0.1195	-0.0490146	0.00561833	0.978536	0.952167	1.00563
1055	TF	kneeOA	outcome	4162_54	Wald ratio	1	-0.00714286	0.0551238	0.8969	-0.115186	0.1009	0.992883	0.891201	1.10617
1056	TFF1	kneeOA	outcome	9185_15	Wald ratio	1	-0.00263158	0.0221905	0.9056	-0.046125	0.0408618	0.997372	0.954923	1.04171
1057	TFF2	kneeOA	outcome	9191_8	Wald ratio	1	0.0672727	0.0816522	0.41	-0.0927656	0.227311	1.06959	0.911407	1.25522
1058	TFF3	kneeOA	outcome	8323_163	MR Egger	3	0.278425	0.150678	0.315793	-0.0169041	0.573755	1.32105	0.983238	1.77492
1059	TFF3	kneeOA	outcome	8323_163	Weighted median	3	0.0656667	0.0822799	0.424819	-0.0956018	0.226935	1.06787	0.908826	1.25475
1060	TFF3	kneeOA	outcome	8323_163	Inverse variance weighted	3	0.0906304	0.0673728	0.178558	-0.0414204	0.222681	1.09486	0.959426	1.24942
1061	TFF3	kneeOA	outcome	8323_163	Simple mode	3	0.0191998	0.106837	0.873939	-0.190201	0.228601	1.01939	0.826793	1.25684
1062	TFF3	kneeOA	outcome	8323_163	Weighted mode	3	0.0294356	0.0966776	0.789529	-0.160052	0.218924	1.02987	0.852099	1.24474
1063	TFPI	kneeOA	outcome	3336_50	Wald ratio	1	0.0359259	0.0930084	0.6993	-0.14637	0.218222	1.03658	0.863838	1.24386
1064	TFPI2	kneeOA	outcome	9233_71	Wald ratio	1	0.173636	0.15966	0.2768	-0.139298	0.486571	1.18962	0.869969	1.62673
1065	TGFBI	kneeOA	outcome	3283_21	Wald ratio	1	0.038913	0.0159596	0.01476	0.00763214	0.0701939	1.03968	1.00766	1.07272
1066	TGM4	kneeOA	outcome	18933_4	Wald ratio	1	-0.348	0.142106	0.01433	-0.626527	-0.069473	0.706099	0.534445	0.932885
1067	THBS2	kneeOA	outcome	3339_33	MR Egger	3	-0.189298	0.0805456	0.256107	-0.347167	-0.0314283	0.82754	0.706687	0.96906
1068	THBS2	kneeOA	outcome	3339_33	Weighted median	3	-0.100458	0.0398804	0.0117699	-0.178623	-0.0222919	0.904424	0.836421	0.977955
1069	THBS2	kneeOA	outcome	3339_33	Inverse variance weighted	3	-0.0902641	0.0404959	0.025816	-0.169636	-0.0108921	0.91369	0.843972	0.989167
1070	THBS2	kneeOA	outcome	3339_33	Simple mode	3	-0.0678093	0.0802257	0.486977	-0.225052	0.0894332	0.934439	0.798475	1.09355
1071	THBS2	kneeOA	outcome	3339_33	Weighted mode	3	-0.108373	0.0391971	0.109707	-0.185199	-0.0315465	0.897293	0.830939	0.968946
1072	THBS4	kneeOA	outcome	3340_53	Inverse variance weighted	2	0.020453	0.0291548	0.482972	-0.0366904	0.0775964	1.02066	0.963975	1.08069
1073	THG1L	kneeOA	outcome	18215_5	Wald ratio	1	-0.0140541	0.0199117	0.4803	-0.0530809	0.0249728	0.986044	0.948303	1.02529
1074	THPO	kneeOA	outcome	8059_1	Wald ratio	1	-0.0907843	0.17194	0.5975	-0.427787	0.246219	0.913215	0.65195	1.27918
1075	THSD1	kneeOA	outcome	5621_64	Wald ratio	1	0.00843537	0.014425	0.5587	-0.0198377	0.0367084	1.00847	0.980358	1.03739
1076	THYN1	kneeOA	outcome	12424_107	Wald ratio	1	-0.0333333	0.15243	0.8269	-0.332097	0.26543	0.967216	0.717418	1.30399
1077	TIGIT	kneeOA	outcome	9638_2	Wald ratio	1	0.01375	0.103096	0.8939	-0.188318	0.215818	1.01384	0.828351	1.24088
1078	TIMD4	kneeOA	outcome	15449_33	Wald ratio	1	0.0591667	0.0303841	0.0515	-0.000386188	0.11872	1.06095	0.999614	1.12605
1079	TIMP3	kneeOA	outcome	2480_58	Wald ratio	1	-0.0135897	0.0102291	0.184	-0.0336388	0.00645927	0.986502	0.966921	1.00648
1080	TIMP4	kneeOA	outcome	6462_12	Wald ratio	1	0.0138095	0.022457	0.5386	-0.0302062	0.0578253	1.01391	0.970245	1.05953
1081	TIRAP	kneeOA	outcome	9839_148	Wald ratio	1	0.0183929	0.0443286	0.6782	-0.0684912	0.105277	1.01856	0.933802	1.11102
1082	TLR1	kneeOA	outcome	16324_38	Wald ratio	1	0.0138462	0.0621493	0.8237	-0.107966	0.135659	1.01394	0.897658	1.14529
1083	TLR2	kneeOA	outcome	3835_11	Wald ratio	1	0.107727	0.187019	0.5646	-0.25883	0.474285	1.11374	0.771954	1.60686
1084	TLR3	kneeOA	outcome	16918_198	Wald ratio	1	-0.0088	0.017839	0.6218	-0.0437645	0.0261645	0.991239	0.957179	1.02651
1085	TMEM106A	kneeOA	outcome	10499_1	Wald ratio	1	0.233333	0.128409	0.0692	-0.0183481	0.485015	1.2628	0.981819	1.6242
1086	TMEM132A	kneeOA	outcome	7871_16	Wald ratio	1	0.0566667	0.0235593	0.01616	0.0104905	0.102843	1.0583	1.01055	1.10832
1087	TMEM132B	kneeOA	outcome	8890_9	Wald ratio	1	-0.011875	0.050585	0.8144	-0.111022	0.0872715	0.988195	0.894919	1.09119
1088	TMEM132C	kneeOA	outcome	7173_141	Inverse variance weighted	2	0.0221615	0.0468065	0.635878	-0.0695792	0.113902	1.02241	0.932786	1.12064
1089	TMEM132D	kneeOA	outcome	13416_8	Inverse variance weighted	2	0.0235852	0.0231862	0.309053	-0.0218597	0.0690301	1.02387	0.978378	1.07147
1090	TMEM190	kneeOA	outcome	10442_1	Wald ratio	1	-0.00247525	0.00702827	0.7247	-0.0162507	0.0113002	0.997528	0.983881	1.01136
1091	TNC	kneeOA	outcome	4155_3	Inverse variance weighted	2	0.00391471	0.00816036	0.631424	-0.0120796	0.019909	1.00392	0.987993	1.02011
1092	TNFAIP3	kneeOA	outcome	14009_65	Wald ratio	1	0.01975	0.04872	0.6852	-0.0757412	0.115241	1.01995	0.927056	1.12214
1093	TNFAIP6	kneeOA	outcome	5036_50	Wald ratio	1	-0.0234615	0.0138319	0.08985	-0.0505721	0.003649	0.976812	0.950685	1.00366
1094	TNFAIP8	kneeOA	outcome	12563_2	Wald ratio	1	0.0118182	0.0481977	0.8063	-0.0826494	0.106286	1.01189	0.920674	1.11214
1095	TNFRSF11B	kneeOA	outcome	8304_50	Inverse variance weighted	2	0.157582	0.0656204	0.0163316	0.0289661	0.286198	1.17068	1.02939	1.33136
1096	TNFRSF19	kneeOA	outcome	5131_15	Wald ratio	1	0.0166667	0.124846	0.8938	-0.228032	0.261366	1.01681	0.796099	1.2987
1097	TNFRSF21	kneeOA	outcome	5404_53	Wald ratio	1	-0.01	0.0718442	0.8893	-0.150815	0.130815	0.99005	0.860007	1.13976
1098	TNFSF13B	kneeOA	outcome	3059_50	Wald ratio	1	-0.211053	0.110936	0.05711	-0.428488	0.00638238	0.809731	0.651494	1.0064
1099	TNFSF14	kneeOA	outcome	5988_49	Inverse variance weighted	2	-0.0176734	0.0545927	0.74614	-0.124675	0.0893282	0.982482	0.882784	1.09344
1100	TNFSF15	kneeOA	outcome	2968_61	Wald ratio	1	0.157143	0.143714	0.2742	-0.124537	0.438822	1.17016	0.882906	1.55088
1101	TNFSF8	kneeOA	outcome	3421_54	Wald ratio	1	0.0164286	0.0556669	0.7679	-0.0926785	0.125536	1.01656	0.911486	1.13376
1102	TP53I3	kneeOA	outcome	17748_21	Wald ratio	1	-0.0313208	0.0182608	0.08631	-0.0671119	0.00447038	0.969165	0.935091	1.00448
1103	TPI1	kneeOA	outcome	4309_59	Wald ratio	1	-0.00666667	0.13775	0.9614	-0.276657	0.263324	0.993356	0.758315	1.30125
1104	TPM4	kneeOA	outcome	9863_1	Wald ratio	1	-0.0933333	0.117093	0.4254	-0.322835	0.136169	0.91089	0.724093	1.14588
1105	TPSAB1	kneeOA	outcome	9409_11	Inverse variance weighted	2	0.0170353	0.0150638	0.258106	-0.0124897	0.0465604	1.01718	0.987588	1.04766
1106	TPSB2	kneeOA	outcome	3403_1	Wald ratio	1	0.0269565	0.0233592	0.2485	-0.0188275	0.0727405	1.02732	0.981349	1.07545
1107	TPST2	kneeOA	outcome	8024_64	Wald ratio	1	0.0473333	0.0478535	0.3226	-0.0464596	0.141126	1.04847	0.954603	1.15157
1108	TREM1	kneeOA	outcome	9266_1	Wald ratio	1	-0.041875	0.0248311	0.09172	-0.0905439	0.00679394	0.95899	0.913434	1.00682
1109	TREM2	kneeOA	outcome	16300_4	Inverse variance weighted	2	0.0266412	0.0246041	0.278899	-0.0215828	0.0748652	1.027	0.978648	1.07774
1110	TREML1	kneeOA	outcome	9329_28	Wald ratio	1	0.0268056	0.0801037	0.7379	-0.130198	0.183809	1.02717	0.877922	1.20179
1111	TREML2	kneeOA	outcome	5736_1	Wald ratio	1	0.00855263	0.0140708	0.5433	-0.019026	0.0361313	1.00859	0.981154	1.03679
1112	TRIL	kneeOA	outcome	6527_1	Wald ratio	1	-0.124545	0.0931481	0.1812	-0.307116	0.0580248	0.882898	0.735565	1.05974
1113	TRIM3	kneeOA	outcome	12573_80	Wald ratio	1	0.055	0.06759	0.4158	-0.0774765	0.187476	1.05654	0.925449	1.2062
1114	TSG101	kneeOA	outcome	13044_5	Wald ratio	1	-0.108	0.0519841	0.03775	-0.209889	-0.00611119	0.897628	0.810674	0.993907
1115	TSSC4	kneeOA	outcome	18181_2	Wald ratio	1	0.02875	0.167849	0.864	-0.300235	0.357735	1.02917	0.740644	1.43009
1116	TSTA3	kneeOA	outcome	12657_2	Wald ratio	1	-0.0967857	0.334624	0.7724	-0.752649	0.559078	0.907751	0.471117	1.74906
1117	TTL	kneeOA	outcome	13973_62	Wald ratio	1	-0.01125	0.142105	0.9369	-0.289776	0.267276	0.988813	0.748431	1.3064
1118	TWSG1	kneeOA	outcome	9234_8	Wald ratio	1	-0.0994118	0.0795295	0.2113	-0.25529	0.056466	0.90537	0.774692	1.05809
1119	TXNDC15	kneeOA	outcome	6366_38	Wald ratio	1	-0.0104255	0.0222048	0.6387	-0.0539469	0.0330959	0.989629	0.947482	1.03365
1120	TXNDC5	kneeOA	outcome	11212_7	Wald ratio	1	0.04	0.0613787	0.5146	-0.0803023	0.160302	1.04081	0.922837	1.17387
1121	TXNL4B	kneeOA	outcome	15316_262	Wald ratio	1	0.0504	0.0553013	0.3621	-0.0579906	0.158791	1.05169	0.943659	1.17209
1122	UBASH3B	kneeOA	outcome	12558_3	Wald ratio	1	-0.0238462	0.062832	0.7043	-0.146997	0.0993046	0.976436	0.863297	1.1044
1123	UBLCP1	kneeOA	outcome	19124_9	Wald ratio	1	-0.152941	0.0626889	0.0147	-0.275811	-0.030071	0.85818	0.758956	0.970377
1124	UCMA	kneeOA	outcome	10977_55	Wald ratio	1	0.023	0.0254321	0.3658	-0.0268469	0.0728469	1.02327	0.97351	1.07557
1125	UGDH	kneeOA	outcome	17755_5	Wald ratio	1	-0.019	0.0243012	0.4343	-0.0666303	0.0286303	0.981179	0.935541	1.02904
1126	UGT1A6	kneeOA	outcome	7891_45	Wald ratio	1	0.072	0.0708326	0.3094	-0.0668318	0.210832	1.07466	0.935353	1.2347
1127	ULK3	kneeOA	outcome	12437_18	Wald ratio	1	-0.232222	0.0867538	0.007433	-0.40226	-0.0621847	0.79277	0.668807	0.939709
1128	UNC5C	kneeOA	outcome	5139_32	Inverse variance weighted	2	-0.0716629	0.0484374	0.139008	-0.1666	0.0232745	0.930845	0.846538	1.02355
1129	UNC5D	kneeOA	outcome	16307_22	Wald ratio	1	0.161	0.0710598	0.02347	0.0217227	0.300277	1.17468	1.02196	1.35023
1130	UPP1	kneeOA	outcome	19448_104	Wald ratio	1	0.049375	0.0811913	0.5431	-0.10976	0.20851	1.05061	0.896049	1.23184
1131	UROS	kneeOA	outcome	11248_43	Wald ratio	1	0.101667	0.0436387	0.01982	0.0161349	0.187198	1.10701	1.01627	1.20587
1132	USP8	kneeOA	outcome	13450_49	Wald ratio	1	0.543	0.0970927	2.237e-08	0.352698	0.733302	1.72116	1.4229	2.08194
1133	UST	kneeOA	outcome	8364_74	Inverse variance weighted	2	-0.0108078	0.0597851	0.856543	-0.127987	0.106371	0.98925	0.879865	1.11223
1134	VAV1	kneeOA	outcome	5275_28	Wald ratio	1	0.171818	0.128916	0.1826	-0.0808571	0.424493	1.18746	0.922325	1.52882
1135	VEGFA	kneeOA	outcome	4867_15	MR Egger	6	0.0202192	0.0132348	0.201298	-0.00572106	0.0461594	1.02042	0.994295	1.04724
1136	VEGFA	kneeOA	outcome	4867_15	Weighted median	6	0.0111253	0.00882437	0.207399	-0.00617044	0.0284211	1.01119	0.993849	1.02883
1137	VEGFA	kneeOA	outcome	4867_15	Inverse variance weighted	6	0.0109202	0.00809017	0.177077	-0.00493655	0.0267769	1.01098	0.995076	1.02714
1138	VEGFA	kneeOA	outcome	4867_15	Simple mode	6	0.0107836	0.0117639	0.401367	-0.0122736	0.0338408	1.01084	0.987801	1.03442
1139	VEGFA	kneeOA	outcome	4867_15	Weighted mode	6	0.0121566	0.00909713	0.239032	-0.00567376	0.029987	1.01223	0.994342	1.03044
1140	VEGFC	kneeOA	outcome	3132_1	Wald ratio	1	-0.013	0.0803692	0.8715	-0.170524	0.144524	0.987084	0.843223	1.15549
1141	VIM	kneeOA	outcome	15540_6	Wald ratio	1	-0.02125	0.090174	0.8137	-0.197991	0.155491	0.978974	0.820377	1.16823
1142	VIT	kneeOA	outcome	6234_74	Wald ratio	1	0.0130556	0.0201146	0.5163	-0.026369	0.0524801	1.01314	0.973976	1.05388
1143	VNN2	kneeOA	outcome	15480_2	Inverse variance weighted	2	-0.00050028	0.0255356	0.984369	-0.0505501	0.0495496	0.9995	0.950706	1.0508
1144	VOPP1	kneeOA	outcome	14618_26	Wald ratio	1	-0.00413793	0.075861	0.9565	-0.152826	0.14455	0.995871	0.858279	1.15552
1145	VTA1	kneeOA	outcome	4209_60	Wald ratio	1	-0.234	0.14196	0.09928	-0.512241	0.0442412	0.791362	0.599151	1.04523
1146	VTN	kneeOA	outcome	13125_45	Wald ratio	1	0.00671875	0.00552785	0.2242	-0.00411584	0.0175533	1.00674	0.995893	1.01771
1147	VWA2	kneeOA	outcome	7128_9	Inverse variance weighted	2	-0.0511262	0.0491504	0.298247	-0.147461	0.0452085	0.950159	0.862896	1.04625
1148	VWC2	kneeOA	outcome	15308_108	Wald ratio	1	0.01	0.044147	0.8208	-0.076528	0.096528	1.01005	0.926327	1.10134
1149	VWF	kneeOA	outcome	3050_7	Wald ratio	1	-0.0190909	0.103817	0.8541	-0.222573	0.184391	0.98109	0.800457	1.20249
1150	WARS	kneeOA	outcome	9870_17	Wald ratio	1	-0.07875	0.139717	0.573	-0.352596	0.195096	0.924271	0.702861	1.21543
1151	WFDC1	kneeOA	outcome	9316_67	Wald ratio	1	-0.0313636	0.020628	0.1284	-0.0717945	0.0090672	0.969123	0.930722	1.00911
1152	WFDC2	kneeOA	outcome	11388_75	Wald ratio	1	0.0309091	0.113353	0.7851	-0.191264	0.253082	1.03139	0.825915	1.28799
1153	WFIKKN1	kneeOA	outcome	3191_50	Wald ratio	1	-0.0206667	0.063209	0.7437	-0.144556	0.103223	0.979545	0.865406	1.10874
1154	WFIKKN2	kneeOA	outcome	3235_50	Wald ratio	1	0.00264151	0.0145054	0.8555	-0.025789	0.0310721	1.00265	0.974541	1.03156
1155	WIF1	kneeOA	outcome	16070_7	Wald ratio	1	-0.208333	0.117692	0.0767	-0.439009	0.0223422	0.811936	0.644675	1.02259
1156	WISP1	kneeOA	outcome	13692_154	Inverse variance weighted	2	8.30634e-05	0.0165441	0.995994	-0.0323434	0.0325096	1.00008	0.968174	1.03304
1157	XPNPEP1	kneeOA	outcome	3481_87	Wald ratio	1	-0.0903125	0.187312	0.6297	-0.457445	0.27682	0.913646	0.632899	1.31893
1158	XRCC4	kneeOA	outcome	9886_28	Wald ratio	1	-0.064	0.0735941	0.3845	-0.208244	0.0802445	0.938005	0.812009	1.08355
1159	XXYLT1	kneeOA	outcome	6375_75	Wald ratio	1	0.086	0.0360655	0.0171	0.0153116	0.156688	1.08981	1.01543	1.16963
1160	YWHAB	kneeOA	outcome	14156_33	Wald ratio	1	-0.0922222	0.0442665	0.03722	-0.178985	-0.00545994	0.911902	0.836119	0.994555
1161	ZADH2	kneeOA	outcome	17345_12	Wald ratio	1	-0.0211111	0.0786206	0.7883	-0.175207	0.132985	0.97911	0.839283	1.14223
1162	ZG16	kneeOA	outcome	8219_14	Wald ratio	1	0.00673797	0.0290853	0.8168	-0.0502691	0.0637451	1.00676	0.950973	1.06582
1163	ZG16B	kneeOA	outcome	8310_6	Wald ratio	1	-0.0127778	0.0430862	0.7668	-0.0972267	0.0716711	0.987304	0.90735	1.0743
1164	ZYX	kneeOA	outcome	13632_10	Wald ratio	1	-0.0325	0.0991207	0.743	-0.226777	0.161777	0.968022	0.797099	1.1756

## Sheet: OR-HipOA
	id.exposure	id.outcome	outcome	exposure	method	nsnp	b	se	pval	lo_ci	up_ci	or	or_lci95	or_uci95
1	A4GALT	hipOA	outcome	8759_29	Wald ratio	1	-0.0775	0.113758	0.4957	-0.300466	0.145466	0.925427	0.740473	1.15658
2	A4GNT	hipOA	outcome	10835_25	Wald ratio	1	-0.1	0.171661	0.5602	-0.436455	0.236455	0.904837	0.646324	1.26675
3	ABO	hipOA	outcome	9253_52	Wald ratio	1	0.0433962	0.0334341	0.1943	-0.0221346	0.108927	1.04435	0.978109	1.11508
4	ACAA1	hipOA	outcome	17782_23	Wald ratio	1	0.0113043	0.134663	0.9331	-0.252636	0.275245	1.01137	0.776751	1.31685
5	ACADVL	hipOA	outcome	19262_219	Wald ratio	1	-0.356	0.183832	0.0528	-0.71631	0.00431029	0.700473	0.488552	1.00432
6	ACAN	hipOA	outcome	3280_49	Wald ratio	1	0.195714	0.0875456	0.02538	0.0241249	0.367304	1.21618	1.02442	1.44384
7	ACAT2	hipOA	outcome	17341_89	Wald ratio	1	0.0637037	0.0336619	0.05843	-0.0022736	0.129681	1.06578	0.997729	1.13847
8	ACE	hipOA	outcome	10714_7	Wald ratio	1	-0.0182258	0.0145105	0.2091	-0.0466664	0.0102147	0.981939	0.954406	1.01027
9	ACP1	hipOA	outcome	3858_5	Wald ratio	1	0.00688073	0.0085545	0.4212	-0.00988608	0.0236475	1.0069	0.990163	1.02393
10	ACVRL1	hipOA	outcome	16318_12	Wald ratio	1	-0.036875	0.0505715	0.4659	-0.135995	0.0622451	0.963797	0.872847	1.06422
11	ADAM23	hipOA	outcome	7049_2	Inverse variance weighted	2	0.0132827	0.0319105	0.677227	-0.0492618	0.0758273	1.01337	0.951932	1.07878
12	ADAMTS15	hipOA	outcome	4533_76	Wald ratio	1	0.0271875	0.153482	0.8594	-0.273637	0.328012	1.02756	0.760608	1.38821
13	ADAMTS5	hipOA	outcome	3168_8	Wald ratio	1	-0.0583929	0.0224155	0.009187	-0.102327	-0.0144584	0.943279	0.902734	0.985646
14	ADAMTSL1	hipOA	outcome	16890_37	Inverse variance weighted	2	0.0695263	0.0385488	0.0712954	-0.00602938	0.145082	1.072	0.993989	1.15613
15	ADAMTSL2	hipOA	outcome	6379_62	Wald ratio	1	-0.0218182	0.0956688	0.8196	-0.209329	0.165693	0.978418	0.811128	1.18021
16	ADGRE2	hipOA	outcome	4546_27	Wald ratio	1	0.0419444	0.0316223	0.1847	-0.0200352	0.103924	1.04284	0.980164	1.10952
17	ADGRF5	hipOA	outcome	6409_57	Wald ratio	1	-0.0421739	0.0493105	0.3924	-0.138822	0.0544746	0.958703	0.870383	1.05599
18	ADH1A	hipOA	outcome	17396_23	Wald ratio	1	-0.0441667	0.0666744	0.5077	-0.174848	0.0865151	0.956794	0.839584	1.09037
19	ADH1B	hipOA	outcome	9834_62	Wald ratio	1	-0.0111628	0.0745669	0.881	-0.157314	0.134988	0.988899	0.854436	1.14452
20	ADH1C	hipOA	outcome	15525_294	Wald ratio	1	0.0453846	0.0693277	0.5127	-0.0904976	0.181267	1.04643	0.913477	1.19874
21	ADH5	hipOA	outcome	11369_23	Wald ratio	1	-0.0236111	0.0648757	0.7159	-0.150768	0.103545	0.976665	0.860048	1.1091
22	ADH6	hipOA	outcome	18206_18	Wald ratio	1	-0.0202778	0.0640893	0.7517	-0.145893	0.105337	0.979926	0.86425	1.11109
23	ADI1	hipOA	outcome	12457_10	Wald ratio	1	-0.180909	0.124222	0.1453	-0.424385	0.0625663	0.834511	0.654172	1.06457
24	ADIPOQ	hipOA	outcome	3554_24	Inverse variance weighted	2	-0.00776478	0.0357112	0.827871	-0.0777586	0.0622291	0.992265	0.925188	1.06421
25	ADM2	hipOA	outcome	8100_15	Wald ratio	1	0.32961	0.20239	0.1034	-0.0670743	0.726295	1.39043	0.935126	2.06741
26	ADSSL1	hipOA	outcome	13998_26	Wald ratio	1	-0.0137838	0.0378177	0.7155	-0.0879065	0.060339	0.986311	0.915846	1.0622
27	AES	hipOA	outcome	18396_10	Wald ratio	1	-0.18	0.210015	0.3914	-0.59163	0.23163	0.83527	0.553425	1.26065
28	AFM	hipOA	outcome	4763_31	Wald ratio	1	0.0132895	0.0424083	0.754	-0.0698308	0.0964098	1.01338	0.932552	1.10121
29	AHSG	hipOA	outcome	3581_53	Wald ratio	1	-0.0255556	0.0280525	0.3623	-0.0805384	0.0294273	0.974768	0.922619	1.02986
30	AIF1L	hipOA	outcome	18871_24	Wald ratio	1	-0.00444444	0.0180023	0.805	-0.039729	0.0308402	0.995565	0.96105	1.03132
31	AK1	hipOA	outcome	5012_67	Wald ratio	1	0.0483333	0.183912	0.7927	-0.312135	0.408802	1.04952	0.731883	1.50501
32	AKR1B1	hipOA	outcome	16606_85	Inverse variance weighted	2	-0.0382851	0.0895731	0.669075	-0.213848	0.137278	0.962439	0.807471	1.14715
33	AKR1C3	hipOA	outcome	17377_1	Wald ratio	1	-0.0485714	0.0969569	0.6164	-0.238607	0.141464	0.952589	0.787724	1.15196
34	AKR1C4	hipOA	outcome	18397_5	Wald ratio	1	-0.014697	0.0186309	0.4302	-0.0512135	0.0218196	0.985411	0.950076	1.02206
35	ALDH1A1	hipOA	outcome	11265_8	Wald ratio	1	0.193	0.101189	0.05648	-0.00533132	0.391331	1.21288	0.994683	1.47895
36	ALDH3A1	hipOA	outcome	11480_1	Wald ratio	1	0.0715385	0.0730307	0.3273	-0.0716017	0.214679	1.07416	0.930902	1.23946
37	ALDH3B1	hipOA	outcome	12940_35	Wald ratio	1	0.0114286	0.0777239	0.8831	-0.14091	0.163767	1.01149	0.868567	1.17794
38	ALDOC	hipOA	outcome	9876_20	Wald ratio	1	0.0196721	0.0849643	0.8169	-0.146858	0.186202	1.01987	0.863417	1.20467
39	ALKBH3	hipOA	outcome	18401_18	Wald ratio	1	0.01125	0.0398487	0.7777	-0.0668535	0.0893535	1.01131	0.935332	1.09347
40	ALPPL2	hipOA	outcome	6706_18	Wald ratio	1	-0.188	0.18858	0.3188	-0.557616	0.181616	0.828615	0.572573	1.19915
41	AMIGO2	hipOA	outcome	14134_49	Inverse variance weighted	2	0.0530543	0.1167	0.649383	-0.175678	0.281787	1.05449	0.838888	1.3255
42	ANG	hipOA	outcome	4874_3	Wald ratio	1	-0.0182143	0.0198364	0.3585	-0.0570936	0.020665	0.981951	0.944506	1.02088
43	ANGPT2	hipOA	outcome	2602_2	Wald ratio	1	-0.0146154	0.0728531	0.841	-0.157407	0.128177	0.985491	0.854356	1.13675
44	ANGPTL4	hipOA	outcome	3796_79	Wald ratio	1	0.0253125	0.0982057	0.7966	-0.167171	0.217796	1.02564	0.846055	1.24333
45	ANKRD27	hipOA	outcome	12445_50	Wald ratio	1	-0.262	0.182093	0.1502	-0.618902	0.0949022	0.769511	0.538535	1.09955
46	ANTXR2	hipOA	outcome	15559_5	Wald ratio	1	0.170455	0.0513519	0.0009023	0.0698048	0.271104	1.18584	1.0723	1.31141
47	ANXA1	hipOA	outcome	4960_72	Wald ratio	1	0.00294118	0.0694088	0.9662	-0.1331	0.138982	1.00295	0.875378	1.1491
48	ANXA11	hipOA	outcome	17513_11	Wald ratio	1	-0.0626667	0.0602639	0.2984	-0.180784	0.0554506	0.939257	0.834616	1.05702
49	ANXA2	hipOA	outcome	13700_10	Wald ratio	1	-0.01375	0.155192	0.9294	-0.317927	0.290427	0.986344	0.727656	1.337
50	ANXA4	hipOA	outcome	17164_15	Wald ratio	1	0.0317241	0.0381861	0.4061	-0.0431207	0.106569	1.03223	0.957796	1.11245
51	ANXA5	hipOA	outcome	14158_17	Wald ratio	1	0.0184615	0.0630024	0.7695	-0.105023	0.141946	1.01863	0.900304	1.15251
52	AOC1	hipOA	outcome	15486_126	Inverse variance weighted	2	-0.0179479	0.0251301	0.475103	-0.0672029	0.031307	0.982212	0.935006	1.0318
53	AOC2	hipOA	outcome	6434_18	Wald ratio	1	0.0111765	0.169412	0.9474	-0.320871	0.343224	1.01124	0.725517	1.40948
54	AP1G2	hipOA	outcome	12714_38	Inverse variance weighted	2	-0.029799	0.0630703	0.636589	-0.153417	0.0938187	0.970641	0.857772	1.09836
55	AP2A2	hipOA	outcome	13621_31	Wald ratio	1	0.0433333	0.159373	0.7857	-0.269038	0.355705	1.04429	0.764114	1.42719
56	APLP2	hipOA	outcome	10627_87	Wald ratio	1	0.0578571	0.0718228	0.4205	-0.0829155	0.19863	1.05956	0.920429	1.21973
57	APMAP	hipOA	outcome	10605_22	Wald ratio	1	0.1425	0.0891381	0.1099	-0.0322107	0.317211	1.15315	0.968303	1.37329
58	APOA4	hipOA	outcome	17685_9	Wald ratio	1	-0.191429	0.136959	0.1622	-0.459868	0.0770104	0.825779	0.631367	1.08005
59	APOB	hipOA	outcome	2797_56	Wald ratio	1	-0.0755556	0.132493	0.5685	-0.335241	0.18413	0.927228	0.715166	1.20217
60	APOBEC3G	hipOA	outcome	13930_3	Wald ratio	1	-0.0108333	0.0812271	0.8939	-0.170038	0.148372	0.989225	0.843632	1.15994
61	APOC1	hipOA	outcome	15364_101	Wald ratio	1	-0.263	0.208239	0.2066	-0.671149	0.145149	0.768742	0.511121	1.15621
62	APOF	hipOA	outcome	12370_30	Wald ratio	1	-0.111613	0.0552873	0.04351	-0.219976	-0.00324983	0.89439	0.802538	0.996755
63	APOL1	hipOA	outcome	11510_31	Wald ratio	1	0.0237143	0.0279983	0.397	-0.0311623	0.0785909	1.024	0.969318	1.08176
64	APOL3	hipOA	outcome	16823_75	Wald ratio	1	-0.0094	0.0121572	0.4394	-0.033228	0.014428	0.990644	0.967318	1.01453
65	APP	hipOA	outcome	3171_57	Wald ratio	1	-0.2425	0.118497	0.04071	-0.474753	-0.0102466	0.784664	0.622038	0.989806
66	ARF4	hipOA	outcome	18408_26	Inverse variance weighted	2	0.131886	0.165859	0.426515	-0.193197	0.456968	1.14098	0.824319	1.57928
67	ARFIP1	hipOA	outcome	13488_3	Wald ratio	1	0.0622727	0.0415029	0.1335	-0.019073	0.143618	1.06425	0.981108	1.15444
68	ARG1	hipOA	outcome	5867_60	Wald ratio	1	0.147273	0.107778	0.1718	-0.0639725	0.358518	1.15867	0.938031	1.43121
69	ARHGAP25	hipOA	outcome	11333_82	Wald ratio	1	-0.06	0.0625835	0.3377	-0.182664	0.0626636	0.941765	0.833048	1.06467
70	ARHGEF25	hipOA	outcome	13519_112	Wald ratio	1	0.0122222	0.0845046	0.885	-0.153407	0.177851	1.0123	0.857781	1.19465
71	ARL3	hipOA	outcome	12571_14	Wald ratio	1	0.158333	0.0657094	0.01597	0.029543	0.287124	1.17156	1.02998	1.33259
72	ARRB1	hipOA	outcome	12643_4	Wald ratio	1	0.075	0.123666	0.5442	-0.167385	0.317385	1.07788	0.845874	1.37353
73	ARSA	hipOA	outcome	3583_54	Wald ratio	1	0.192571	0.200655	0.3372	-0.200713	0.585856	1.21236	0.818147	1.79653
74	ARSB	hipOA	outcome	3172_28	Wald ratio	1	0.0669231	0.0695019	0.3356	-0.0693007	0.203147	1.06921	0.933046	1.22525
75	ART3	hipOA	outcome	7970_315	Wald ratio	1	0.045	0.114575	0.6945	-0.179567	0.269567	1.04603	0.835632	1.3094
76	ART4	hipOA	outcome	6576_1	Wald ratio	1	-0.0281818	0.0104868	0.007202	-0.048736	-0.00762766	0.972212	0.952433	0.992401
77	ASAH2	hipOA	outcome	3212_30	Wald ratio	1	-0.0246512	0.0630689	0.6959	-0.148266	0.0989638	0.97565	0.862202	1.10403
78	ASF1A	hipOA	outcome	18172_71	Wald ratio	1	0.320909	0.170884	0.06039	-0.0140235	0.655842	1.37838	0.986074	1.92676
79	ASGR1	hipOA	outcome	5452_71	Wald ratio	1	-0.084	0.121966	0.491	-0.323052	0.155052	0.919431	0.723936	1.16772
80	ASL	hipOA	outcome	11241_8	Wald ratio	1	-0.115	0.0772749	0.1367	-0.266459	0.0364588	0.891366	0.766088	1.03713
81	ASPH	hipOA	outcome	6998_106	Wald ratio	1	0.0616667	0.10492	0.5567	-0.143976	0.26731	1.06361	0.865908	1.30644
82	ASPN	hipOA	outcome	6451_64	Wald ratio	1	-0.00435897	0.0241392	0.8567	-0.0516718	0.0429539	0.995651	0.94964	1.04389
83	ASRGL1	hipOA	outcome	18313_4	Wald ratio	1	-0.05	0.047568	0.2932	-0.143233	0.0432332	0.951229	0.866552	1.04418
84	ATP1B2	hipOA	outcome	7218_87	Wald ratio	1	0.0816667	0.0552817	0.1396	-0.0266855	0.190019	1.08509	0.973667	1.20927
85	ATRN	hipOA	outcome	15499_11	Wald ratio	1	0.00282609	0.0405227	0.9444	-0.0765985	0.0822507	1.00283	0.926262	1.08573
86	ATXN3	hipOA	outcome	16825_20	Wald ratio	1	-0.0179167	0.0396059	0.651	-0.0955443	0.0597109	0.982243	0.908878	1.06153
87	AZGP1	hipOA	outcome	9312_8	Wald ratio	1	0.0929167	0.0486982	0.05639	-0.00253185	0.188365	1.09737	0.997471	1.20727
88	B3GALTL	hipOA	outcome	5727_35	Wald ratio	1	-0.0062963	0.0392332	0.8725	-0.0831934	0.0706008	0.993723	0.920173	1.07315
89	B3GNT2	hipOA	outcome	7980_72	Inverse variance weighted	2	-0.0791791	0.0998836	0.427945	-0.274951	0.116593	0.923874	0.759609	1.12366
90	B4GALT1	hipOA	outcome	13381_49	Wald ratio	1	0.0623333	0.0501401	0.2138	-0.0359412	0.160608	1.06432	0.964697	1.17422
91	B4GALT6	hipOA	outcome	10832_24	Wald ratio	1	0.00981818	0.0211187	0.642	-0.0315745	0.0512109	1.00987	0.968919	1.05254
92	B4GALT7	hipOA	outcome	7806_33	Wald ratio	1	-0.0864706	0.140896	0.5394	-0.362626	0.189685	0.917163	0.695847	1.20887
93	BAG1	hipOA	outcome	17195_43	Wald ratio	1	-0.483861	0.361799	0.1811	-1.19299	0.225265	0.616399	0.303314	1.25265
94	BCHE	hipOA	outcome	15514_26	Wald ratio	1	0.0113158	0.10286	0.9124	-0.190289	0.212921	1.01138	0.82672	1.23729
95	BDH2	hipOA	outcome	17329_2	Wald ratio	1	0.0555	0.0460083	0.2277	-0.0346762	0.145676	1.05707	0.965918	1.15682
96	BDNF	hipOA	outcome	2421_7	Inverse variance weighted	2	-0.147388	0.10756	0.170596	-0.358205	0.0634288	0.862959	0.69893	1.06548
97	BID	hipOA	outcome	5798_3	Wald ratio	1	0.315532	0.115079	0.006109	0.0899771	0.541087	1.37099	1.09415	1.71787
98	BIN1	hipOA	outcome	9574_11	Wald ratio	1	-0.0492308	0.0723134	0.496	-0.190965	0.0925036	0.951961	0.826161	1.09692
99	BLVRA	hipOA	outcome	11382_5	Wald ratio	1	0.0265517	0.152189	0.8615	-0.271739	0.324843	1.02691	0.762053	1.38381
100	BMP10	hipOA	outcome	3587_53	Wald ratio	1	0.109615	0.235568	0.6417	-0.352098	0.571329	1.11585	0.703211	1.77062
101	BMP7	hipOA	outcome	2972_57	Wald ratio	1	0.101667	0.188223	0.5891	-0.26725	0.470583	1.10701	0.765482	1.60093
102	BOC	hipOA	outcome	4328_2	Wald ratio	1	0.0277778	0.0433744	0.5219	-0.057236	0.112792	1.02817	0.944371	1.1194
103	BPHL	hipOA	outcome	17813_21	Wald ratio	1	-0.0947619	0.0969388	0.3283	-0.284762	0.0952381	0.909589	0.752193	1.09992
104	BPI	hipOA	outcome	4126_22	Wald ratio	1	-0.0110345	0.0321832	0.7317	-0.0741135	0.0520445	0.989026	0.928566	1.05342
105	BPIFA2	hipOA	outcome	16302_11	Wald ratio	1	-0.0275	0.113709	0.8089	-0.25037	0.19537	0.972875	0.778513	1.21576
106	BPIFB1	hipOA	outcome	15367_38	Inverse variance weighted	2	-0.0146764	0.048154	0.760533	-0.109058	0.0797054	0.985431	0.896678	1.08297
107	BRSK2	hipOA	outcome	9790_28	Wald ratio	1	0.0723529	0.0604703	0.2315	-0.0461688	0.190875	1.07503	0.954881	1.21031
108	BST1	hipOA	outcome	4535_50	Wald ratio	1	0.0101429	0.00885635	0.2521	-0.00721559	0.0275013	1.01019	0.99281	1.02788
109	BTC	hipOA	outcome	13088_397	Wald ratio	1	0.115238	0.0647036	0.07491	-0.011581	0.242057	1.12214	0.988486	1.27387
110	BTD	hipOA	outcome	15644_1	Wald ratio	1	-0.0121429	0.0405334	0.7645	-0.0915883	0.0673026	0.987931	0.912481	1.06962
111	BTNL9	hipOA	outcome	7950_142	Wald ratio	1	0.340357	0.191811	0.07599	-0.0355919	0.716306	1.40545	0.965034	2.04686
112	C10orf54	hipOA	outcome	14123_34	Inverse variance weighted	2	-0.01	0.0218217	0.646766	-0.0527706	0.0327706	0.99005	0.948598	1.03331
113	C1QL1	hipOA	outcome	6404_20	Wald ratio	1	0.104444	0.118597	0.3785	-0.128007	0.336895	1.11009	0.879848	1.40059
114	C1QTNF3	hipOA	outcome	7251_64	Wald ratio	1	-0.0244444	0.0751278	0.7449	-0.171695	0.122806	0.975852	0.842236	1.13067
115	C1QTNF9	hipOA	outcome	16605_2	Wald ratio	1	-0.0104762	0.0469688	0.8235	-0.102535	0.0815827	0.989578	0.902546	1.085
116	C5	hipOA	outcome	2381_52	Wald ratio	1	0.201364	0.0964089	0.03674	0.0124022	0.390325	1.22307	1.01248	1.47746
117	C6	hipOA	outcome	4127_75	Wald ratio	1	-0.3	0.162676	0.06516	-0.618845	0.0188446	0.740818	0.538566	1.01902
118	C7	hipOA	outcome	2888_49	Inverse variance weighted	2	8.78943e-05	0.0174139	0.995973	-0.0340433	0.0342191	1.00009	0.96653	1.03481
119	C8G	hipOA	outcome	14708_59	Wald ratio	1	0.00478261	0.0197439	0.8086	-0.0339154	0.0434806	1.00479	0.966653	1.04444
120	C9	hipOA	outcome	3060_43	Wald ratio	1	0.0183333	0.147078	0.9008	-0.269939	0.306605	1.0185	0.763426	1.3588
121	CA1	hipOA	outcome	4969_2	Inverse variance weighted	2	-0.019435	0.0883378	0.825865	-0.192577	0.153707	0.980753	0.824831	1.16615
122	CA10	hipOA	outcome	13666_222	Inverse variance weighted	2	0.00926751	0.0393078	0.813613	-0.0677757	0.0863107	1.00931	0.93447	1.09014
123	CA11	hipOA	outcome	8859_51	Wald ratio	1	-0.0127778	0.0704627	0.8561	-0.150885	0.125329	0.987304	0.859947	1.13352
124	CA13	hipOA	outcome	3420_21	Wald ratio	1	0.0124138	0.029338	0.6722	-0.0450886	0.0699162	1.01249	0.955913	1.07242
125	CA8	hipOA	outcome	11390_24	Wald ratio	1	-0.0197619	0.0216386	0.3611	-0.0621736	0.0226497	0.980432	0.93972	1.02291
126	CACNA2D3	hipOA	outcome	8885_6	Inverse variance weighted	2	-0.0697232	0.118815	0.557323	-0.3026	0.163154	0.932652	0.738894	1.17722
127	CADM1	hipOA	outcome	3326_58	Wald ratio	1	-0.0193333	0.0681658	0.7767	-0.152938	0.114272	0.980852	0.858183	1.12106
128	CALCB	hipOA	outcome	17170_15	Wald ratio	1	0.0104	0.0403898	0.7968	-0.068764	0.089564	1.01045	0.933547	1.0937
129	CAMP	hipOA	outcome	9384_17	Inverse variance weighted	2	0.0446606	0.0857017	0.602285	-0.123315	0.212636	1.04567	0.883985	1.23693
130	CAPG	hipOA	outcome	4968_50	Wald ratio	1	-0.0843802	0.0326418	0.009737	-0.148358	-0.0204022	0.919082	0.862122	0.979805
131	CASP3	hipOA	outcome	3593_72	Wald ratio	1	-0.0104348	0.0772138	0.8925	-0.161774	0.140904	0.989619	0.850634	1.15131
132	CASS4	hipOA	outcome	12855_16	Wald ratio	1	-0.09	0.175072	0.6072	-0.433141	0.253141	0.913931	0.648469	1.28806
133	CAT	hipOA	outcome	3488_64	Wald ratio	1	0.0595238	0.0519739	0.2521	-0.042345	0.161393	1.06133	0.958539	1.17515
134	CBL	hipOA	outcome	12016_60	Wald ratio	1	0.1265	0.0932028	0.1747	-0.0561775	0.309177	1.13485	0.945371	1.3623
135	CBLN1	hipOA	outcome	9313_27	MR Egger	3	-0.222951	0.16636	0.408103	-0.549018	0.103115	0.800154	0.577517	1.10862
136	CBLN1	hipOA	outcome	9313_27	Weighted median	3	-0.0400946	0.0473697	0.397318	-0.132939	0.0527499	0.960699	0.875518	1.05417
137	CBLN1	hipOA	outcome	9313_27	Inverse variance weighted	3	-0.0461171	0.0402617	0.25203	-0.12503	0.0327958	0.95493	0.88247	1.03334
138	CBLN1	hipOA	outcome	9313_27	Simple mode	3	-0.00528025	0.0664196	0.943875	-0.135463	0.124902	0.994734	0.873312	1.13304
139	CBLN1	hipOA	outcome	9313_27	Weighted mode	3	-0.0158353	0.0626719	0.82412	-0.138672	0.107002	0.984289	0.870513	1.11294
140	CBLN4	hipOA	outcome	5688_65	Inverse variance weighted	2	0.0514027	0.0468272	0.272331	-0.0403787	0.143184	1.05275	0.960426	1.15394
141	CBR1	hipOA	outcome	12381_26	Wald ratio	1	-0.0330769	0.140131	0.8134	-0.307735	0.241581	0.967464	0.73511	1.27326
142	CBR3	hipOA	outcome	14091_42	Wald ratio	1	-0.0393548	0.043744	0.3683	-0.125093	0.0463834	0.96141	0.882415	1.04748
143	CCDC126	hipOA	outcome	6388_21	Wald ratio	1	0.00516129	0.0334296	0.8773	-0.0603607	0.0706833	1.00517	0.941425	1.07324
144	CCDC134	hipOA	outcome	15300_66	Wald ratio	1	-0.091	0.0927064	0.3263	-0.272704	0.0907045	0.913018	0.761318	1.09495
145	CCDC80	hipOA	outcome	3234_23	Wald ratio	1	-0.194	0.182282	0.2872	-0.551273	0.163273	0.823658	0.576216	1.17736
146	CCL14	hipOA	outcome	2900_53	Wald ratio	1	-0.0130233	0.0178085	0.4646	-0.047928	0.0218815	0.987061	0.953202	1.02212
147	CCL15	hipOA	outcome	18289_16	Wald ratio	1	0.166	0.190004	0.3823	-0.206408	0.538408	1.18057	0.813501	1.71328
148	CCL16	hipOA	outcome	4913_78	Wald ratio	1	0.120714	0.0793734	0.1283	-0.0348576	0.276286	1.1283	0.965743	1.31823
149	CCL17	hipOA	outcome	3519_3	Wald ratio	1	0.0065	0.042414	0.8782	-0.0766314	0.0896314	1.00652	0.926231	1.09377
150	CCL18	hipOA	outcome	3044_3	Wald ratio	1	0.0111236	0.0155045	0.4731	-0.0192652	0.0415124	1.01119	0.980919	1.04239
151	CCL21	hipOA	outcome	2516_57	Wald ratio	1	-0.145333	0.0847087	0.08622	-0.311362	0.0206957	0.864734	0.732448	1.02091
152	CCL22	hipOA	outcome	3508_78	Wald ratio	1	-0.0131579	0.0566402	0.8163	-0.124173	0.097857	0.986928	0.883227	1.10281
153	CCL23	hipOA	outcome	2913_1	MR Egger	4	-0.0179364	0.0324401	0.635875	-0.0815189	0.0456462	0.982224	0.921715	1.0467
154	CCL23	hipOA	outcome	2913_1	Weighted median	4	-0.0330882	0.0156142	0.0340811	-0.063692	-0.00248439	0.967453	0.938294	0.997519
155	CCL23	hipOA	outcome	2913_1	Inverse variance weighted	4	-0.0379034	0.0183566	0.038938	-0.0738822	-0.00192452	0.962806	0.928781	0.998077
156	CCL23	hipOA	outcome	2913_1	Simple mode	4	-0.0371529	0.0278199	0.274004	-0.0916798	0.0173741	0.963529	0.912397	1.01753
157	CCL23	hipOA	outcome	2913_1	Weighted mode	4	-0.0329703	0.0164465	0.138693	-0.0652054	-0.000735207	0.967567	0.936875	0.999265
158	CCL25	hipOA	outcome	2705_5	Wald ratio	1	0.0109821	0.0149104	0.4614	-0.0182422	0.0402065	1.01104	0.981923	1.04103
159	CCL28	hipOA	outcome	2890_59	Wald ratio	1	-0.1	0.150996	0.5078	-0.395953	0.195953	0.904837	0.673038	1.21647
160	CCL3	hipOA	outcome	3040_59	Wald ratio	1	0.0197727	0.0309937	0.5235	-0.0409749	0.0805204	1.01997	0.959853	1.08385
161	CCL3L1	hipOA	outcome	2783_18	Wald ratio	1	0.0966667	0.151525	0.5235	-0.200322	0.393655	1.10149	0.818467	1.48239
162	CCL4L1	hipOA	outcome	2781_63	Inverse variance weighted	2	0.0263505	0.0978483	0.787699	-0.165432	0.218133	1.0267	0.847527	1.24375
163	CCL5	hipOA	outcome	5480_49	Wald ratio	1	0.0465385	0.0449583	0.3006	-0.0415798	0.134657	1.04764	0.959273	1.14414
164	CCM2	hipOA	outcome	12347_29	Wald ratio	1	-0.214286	0.158944	0.1776	-0.525816	0.097245	0.807118	0.591073	1.10213
165	CCS	hipOA	outcome	13068_139	Wald ratio	1	-0.323636	0.0821313	8.132e-05	-0.484614	-0.162659	0.723513	0.615935	0.849881
166	CD109	hipOA	outcome	3290_50	Wald ratio	1	0.0555769	0.0174751	0.001471	0.0213257	0.0898282	1.05715	1.02155	1.09399
167	CD14	hipOA	outcome	16914_104	Inverse variance weighted	2	0.0578228	0.0335819	0.0850978	-0.00799774	0.123643	1.05953	0.992034	1.13161
168	CD177	hipOA	outcome	13116_25	Wald ratio	1	-0.0442188	0.0273165	0.1055	-0.0977591	0.00932163	0.956745	0.906867	1.00937
169	CD200	hipOA	outcome	5112_73	Wald ratio	1	-0.0353846	0.11958	0.7673	-0.269761	0.198991	0.965234	0.763562	1.22017
170	CD200R1	hipOA	outcome	5103_30	Wald ratio	1	0.0191667	0.0801496	0.811	-0.137927	0.17626	1.01935	0.871163	1.19275
171	CD274	hipOA	outcome	5060_62	Wald ratio	1	-0.035	0.0424812	0.41	-0.118263	0.0482632	0.965605	0.888462	1.04945
172	CD300A	hipOA	outcome	5630_48	Wald ratio	1	-0.0125	0.0166131	0.4518	-0.0450617	0.0200617	0.987578	0.955938	1.02026
173	CD300C	hipOA	outcome	5066_134	Inverse variance weighted	2	-0.0249175	0.0328169	0.44768	-0.0892387	0.0394036	0.97539	0.914627	1.04019
174	CD33	hipOA	outcome	3166_92	Wald ratio	1	0.00962963	0.00888777	0.2786	-0.0077904	0.0270497	1.00968	0.99224	1.02742
175	CD36	hipOA	outcome	2973_15	Wald ratio	1	-0.0264	0.0724055	0.7154	-0.168315	0.115515	0.973945	0.845088	1.12245
176	CD4	hipOA	outcome	3143_3	Wald ratio	1	0.1	0.191534	0.6016	-0.275406	0.475406	1.10517	0.759264	1.60867
177	CD59	hipOA	outcome	11514_196	Wald ratio	1	0.0961111	0.053299	0.07135	-0.00835497	0.200577	1.10088	0.99168	1.22211
178	CD68	hipOA	outcome	18922_27	Wald ratio	1	-0.131667	0.177374	0.4579	-0.479321	0.215987	0.876633	0.619204	1.24109
179	CD7	hipOA	outcome	12008_3	Wald ratio	1	0.0113333	0.0521939	0.8281	-0.0909667	0.113633	1.0114	0.913048	1.12034
180	CD72	hipOA	outcome	7009_8	Wald ratio	1	-0.03	0.0831027	0.7181	-0.192881	0.132881	0.970446	0.82458	1.14211
181	CD8A	hipOA	outcome	15462_28	Wald ratio	1	0.02325	0.0303008	0.4429	-0.0361397	0.0826397	1.02352	0.964506	1.08615
182	CDH17	hipOA	outcome	16613_3	Wald ratio	1	0.0514815	0.03571	0.1494	-0.0185101	0.121473	1.05283	0.98166	1.12916
183	CDH5	hipOA	outcome	2819_23	Wald ratio	1	0.12	0.0643699	0.06229	-0.00616497	0.246165	1.1275	0.993854	1.27911
184	CDHR5	hipOA	outcome	9962_1	Wald ratio	1	-0.0371429	0.171258	0.8283	-0.372809	0.298523	0.963538	0.688797	1.34787
185	CDON	hipOA	outcome	4541_49	Wald ratio	1	0.00757576	0.02463	0.7584	-0.040699	0.0558506	1.0076	0.960118	1.05744
186	CEACAM8	hipOA	outcome	18873_8	Wald ratio	1	-0.128571	0.13973	0.3575	-0.402443	0.1453	0.879351	0.668684	1.15639
187	CEL	hipOA	outcome	9796_4	Inverse variance weighted	2	0.0714153	0.0508244	0.15998	-0.0282005	0.171031	1.07403	0.972193	1.18653
188	CFD	hipOA	outcome	2946_52	Inverse variance weighted	2	0.0969976	0.133997	0.46914	-0.165637	0.359632	1.10186	0.847354	1.4328
189	CFL2	hipOA	outcome	15339_32	Wald ratio	1	0.0593333	0.0846211	0.4832	-0.106524	0.225191	1.06113	0.898954	1.25256
190	CHAD	hipOA	outcome	13460_4	Wald ratio	1	-0.201667	0.161546	0.2119	-0.518296	0.114963	0.817367	0.595535	1.12183
191	CHGB	hipOA	outcome	8235_48	Wald ratio	1	-0.0541379	0.116625	0.6425	-0.282722	0.174447	0.947301	0.753729	1.19059
192	CHKB	hipOA	outcome	7761_125	Wald ratio	1	0.005	0.116956	0.9659	-0.224234	0.234234	1.00501	0.799128	1.26394
193	CHL1	hipOA	outcome	8958_51	Inverse variance weighted	2	-0.00295866	0.0367853	0.935895	-0.0750579	0.0691405	0.997046	0.92769	1.07159
194	CHRD	hipOA	outcome	13438_115	Wald ratio	1	-0.135789	0.129078	0.2928	-0.388782	0.117203	0.873026	0.677882	1.12435
195	CHRDL2	hipOA	outcome	6086_15	Wald ratio	1	0.103333	0.114284	0.3659	-0.120663	0.32733	1.10886	0.886332	1.38726
196	CHST11	hipOA	outcome	7779_86	Inverse variance weighted	2	-0.0291837	0.0547396	0.593939	-0.136473	0.0781059	0.971238	0.87243	1.08124
197	CHST15	hipOA	outcome	4469_78	Wald ratio	1	-0.313	0.102692	0.002304	-0.514276	-0.111724	0.73125	0.597934	0.894291
198	CHST4	hipOA	outcome	18876_77	Wald ratio	1	0.1475	0.131197	0.2609	-0.109645	0.404645	1.15893	0.896152	1.49877
199	CHST9	hipOA	outcome	11646_4	Wald ratio	1	-0.0365385	0.0373856	0.3284	-0.109814	0.0367372	0.964121	0.896001	1.03742
200	CILP2	hipOA	outcome	8841_65	Wald ratio	1	0.00285714	0.178092	0.9872	-0.346202	0.351917	1.00286	0.707369	1.42179
201	CINP	hipOA	outcome	19383_131	Wald ratio	1	0.285	0.16567	0.08538	-0.039713	0.609713	1.32976	0.961065	1.8399
202	CKMT1A	hipOA	outcome	15542_19	Wald ratio	1	0.1612	0.420266	0.7013	-0.662522	0.984922	1.17492	0.515549	2.6776
203	CLEC11A	hipOA	outcome	2966_65	MR Egger	3	-0.0607771	0.0322275	0.31039	-0.123943	0.00238869	0.941033	0.88343	1.00239
204	CLEC11A	hipOA	outcome	2966_65	Weighted median	3	-0.0515075	0.0216225	0.0172131	-0.0938875	-0.00912737	0.949797	0.910385	0.990914
205	CLEC11A	hipOA	outcome	2966_65	Inverse variance weighted	3	-0.0506944	0.0211198	0.0163804	-0.0920893	-0.00929963	0.950569	0.912024	0.990743
206	CLEC11A	hipOA	outcome	2966_65	Simple mode	3	-0.0516296	0.0231375	0.155348	-0.0969791	-0.00628005	0.949681	0.907575	0.99374
207	CLEC11A	hipOA	outcome	2966_65	Weighted mode	3	-0.0513907	0.0227517	0.152422	-0.0959841	-0.00679733	0.949907	0.908478	0.993226
208	CLEC12A	hipOA	outcome	11187_11	Wald ratio	1	0.0293103	0.0469342	0.5323	-0.0626807	0.121301	1.02974	0.939243	1.12897
209	CLEC1B	hipOA	outcome	4332_6	Wald ratio	1	-0.02375	0.134657	0.86	-0.287678	0.240178	0.97653	0.750003	1.27147
210	CLIC5	hipOA	outcome	12475_48	Wald ratio	1	-0.0200885	0.0254325	0.4296	-0.0699361	0.0297591	0.980112	0.932453	1.03021
211	CLINT1	hipOA	outcome	11659_31	Wald ratio	1	-0.32875	0.16241	0.04295	-0.647074	-0.0104261	0.719823	0.523576	0.989628
212	CLMP	hipOA	outcome	10440_26	Wald ratio	1	-0.0109524	0.0477548	0.8186	-0.104552	0.0826471	0.989107	0.900728	1.08616
213	CLN5	hipOA	outcome	8874_53	Wald ratio	1	-0.0817647	0.100288	0.4149	-0.278329	0.114799	0.921489	0.757048	1.12165
214	CLPS	hipOA	outcome	5749_53	Wald ratio	1	-0.0078125	0.0391174	0.8417	-0.0844825	0.0688575	0.992218	0.918988	1.07128
215	CLSTN2	hipOA	outcome	18882_7	MR Egger	3	-0.0199702	0.160485	0.921186	-0.334521	0.29458	0.980228	0.715681	1.34256
216	CLSTN2	hipOA	outcome	18882_7	Weighted median	3	-0.0523489	0.0437194	0.231157	-0.138039	0.0333411	0.948998	0.871065	1.0339
217	CLSTN2	hipOA	outcome	18882_7	Inverse variance weighted	3	-0.0196562	0.0529285	0.71036	-0.123396	0.0840836	0.980536	0.883913	1.08772
218	CLSTN2	hipOA	outcome	18882_7	Simple mode	3	-0.0590642	0.0555089	0.398775	-0.167862	0.0497332	0.942646	0.845471	1.05099
219	CLSTN2	hipOA	outcome	18882_7	Weighted mode	3	-0.0555296	0.0481796	0.368251	-0.149962	0.0389025	0.945984	0.860741	1.03967
220	CMBL	hipOA	outcome	19115_13	Wald ratio	1	-0.0322222	0.0512838	0.5298	-0.132739	0.0682941	0.968291	0.875694	1.07068
221	CNDP1	hipOA	outcome	5456_59	Inverse variance weighted	2	-0.0254331	0.0322123	0.429793	-0.0885691	0.037703	0.974888	0.91524	1.03842
222	CNN1	hipOA	outcome	15566_10	Wald ratio	1	-0.111667	0.171553	0.5151	-0.44791	0.224577	0.894342	0.638962	1.25179
223	CNP	hipOA	outcome	6609_22	Wald ratio	1	-0.16375	0.127179	0.1979	-0.41302	0.0855204	0.848954	0.661649	1.08928
224	CNPY3	hipOA	outcome	17327_3	Wald ratio	1	0.00142857	0.0941976	0.9879	-0.183199	0.186056	1.00143	0.832603	1.20449
225	CNRIP1	hipOA	outcome	18218_48	Wald ratio	1	-0.00257576	0.0195913	0.8954	-0.0409747	0.0358232	0.997428	0.959853	1.03647
226	CNTFR	hipOA	outcome	14101_2	MR Egger	3	-0.117571	0.108892	0.475615	-0.330999	0.0958576	0.889078	0.718206	1.1006
227	CNTFR	hipOA	outcome	14101_2	Weighted median	3	0.0555231	0.051838	0.28413	-0.0460794	0.157126	1.05709	0.954966	1.17014
228	CNTFR	hipOA	outcome	14101_2	Inverse variance weighted	3	0.0556959	0.0578122	0.33535	-0.057616	0.169008	1.05728	0.944012	1.18413
229	CNTFR	hipOA	outcome	14101_2	Simple mode	3	0.140753	0.102488	0.303328	-0.0601222	0.341629	1.15114	0.941649	1.40724
230	CNTFR	hipOA	outcome	14101_2	Weighted mode	3	-0.000811618	0.0562249	0.989793	-0.111012	0.109389	0.999189	0.894928	1.1156
231	CNTN1	hipOA	outcome	2974_61	Inverse variance weighted	2	0.027592	0.0463291	0.551466	-0.0632131	0.118397	1.02798	0.938743	1.12569
232	CNTN4	hipOA	outcome	3298_52	Wald ratio	1	-0.0373077	0.035047	0.2871	-0.106	0.0313844	0.96338	0.899425	1.03188
233	CNTN5	hipOA	outcome	3299_29	Wald ratio	1	0.122308	0.0737136	0.09707	-0.0221711	0.266786	1.1301	0.978073	1.30576
234	CNTNAP2	hipOA	outcome	6965_19	Wald ratio	1	-0.06	0.0819913	0.4643	-0.220703	0.100703	0.941765	0.801955	1.10595
235	COCH	hipOA	outcome	7227_75	Wald ratio	1	0.0404545	0.0339194	0.233	-0.0260275	0.106937	1.04128	0.974308	1.11286
236	COL10A1	hipOA	outcome	15653_9	Wald ratio	1	0.1252	0.0411187	0.002328	0.0446074	0.205793	1.13338	1.04562	1.2285
237	COL15A1	hipOA	outcome	8974_172	Wald ratio	1	-0.0786364	0.0615377	0.2013	-0.19925	0.0419775	0.924376	0.819345	1.04287
238	COL18A1	hipOA	outcome	2201_17	Wald ratio	1	-0.0344444	0.0886151	0.6975	-0.20813	0.139241	0.966142	0.812101	1.1494
239	COL2A1	hipOA	outcome	18875_125	Wald ratio	1	-0.0388571	0.0131733	0.003181	-0.0646769	-0.0130374	0.961888	0.93737	0.987047
240	COL3A1	hipOA	outcome	18880_81	Wald ratio	1	0.3325	0.157071	0.03427	0.0246413	0.640359	1.39445	1.02495	1.89716
241	COL6A1	hipOA	outcome	16828_8	Inverse variance weighted	2	-0.0077114	0.0217227	0.722595	-0.0502879	0.0348651	0.992318	0.950956	1.03548
242	COL6A2	hipOA	outcome	16753_46	Inverse variance weighted	2	0.0866677	0.0465818	0.062808	-0.00463264	0.177968	1.09053	0.995378	1.19479
243	COL6A3	hipOA	outcome	11196_31	Wald ratio	1	0.212857	0.138123	0.1233	-0.057864	0.483578	1.23721	0.943778	1.62187
244	COL9A1	hipOA	outcome	15466_30	Wald ratio	1	0.03	0.139729	0.83	-0.243869	0.303869	1.03045	0.783591	1.35509
245	COLEC11	hipOA	outcome	4430_44	Wald ratio	1	-0.00523256	0.0133411	0.6949	-0.0313811	0.0209159	0.994781	0.969106	1.02114
246	COLEC12	hipOA	outcome	5457_5	Wald ratio	1	-0.025625	0.0642464	0.69	-0.151548	0.100298	0.974701	0.859377	1.1055
247	COLGALT1	hipOA	outcome	5638_23	Wald ratio	1	-0.153077	0.0711293	0.03139	-0.29249	-0.0136635	0.858064	0.746402	0.986429
248	COMP	hipOA	outcome	8043_153	Inverse variance weighted	2	0.0778262	0.0991973	0.432712	-0.1166	0.272253	1.08093	0.889941	1.31292
249	CPB1	hipOA	outcome	15375_49	Wald ratio	1	-0.0325	0.0444518	0.4647	-0.119625	0.0546255	0.968022	0.887253	1.05614
250	CPB2	hipOA	outcome	3518_54	Wald ratio	1	-0.0262	0.0191202	0.1706	-0.0636756	0.0112756	0.97414	0.938309	1.01134
251	CPLX1	hipOA	outcome	18332_17	Wald ratio	1	0.0166667	0.14695	0.9097	-0.271356	0.304689	1.01681	0.762345	1.3562
252	CPN2	hipOA	outcome	6415_90	Inverse variance weighted	2	0.00751727	0.0198678	0.705159	-0.0314235	0.0464581	1.00755	0.969065	1.04755
253	CPNE1	hipOA	outcome	5346_24	Wald ratio	1	0.0258333	0.0138558	0.06226	-0.00132407	0.0529907	1.02617	0.998677	1.05442
254	CPOX	hipOA	outcome	18241_18	Wald ratio	1	0.0461538	0.0692657	0.5052	-0.089607	0.181915	1.04724	0.91429	1.19951
255	CPQ	hipOA	outcome	9394_19	Wald ratio	1	0.0178261	0.0580795	0.7589	-0.0960097	0.131662	1.01799	0.908455	1.14072
256	CPXM1	hipOA	outcome	6255_74	Wald ratio	1	-0.00734043	0.0460307	0.8733	-0.0975605	0.0828796	0.992686	0.907047	1.08641
257	CPZ	hipOA	outcome	6493_9	Wald ratio	1	-0.0214286	0.134055	0.873	-0.284176	0.241319	0.978799	0.752634	1.27293
258	CRHBP	hipOA	outcome	6039_24	Wald ratio	1	-0.0468	0.0478553	0.3281	-0.140596	0.0469964	0.954278	0.86884	1.04812
259	CRISP2	hipOA	outcome	9282_12	Inverse variance weighted	2	-0.00446906	0.0213734	0.834374	-0.0463608	0.0374227	0.995541	0.954697	1.03813
260	CRISPLD2	hipOA	outcome	5691_2	Wald ratio	1	-0.105652	0.0451304	0.01923	-0.194108	-0.0171966	0.899738	0.823569	0.98295
261	CRKL	hipOA	outcome	9877_28	Wald ratio	1	-0.0712903	0.206404	0.7298	-0.475843	0.333262	0.931192	0.621361	1.39551
262	CROT	hipOA	outcome	13929_27	Wald ratio	1	-0.04	0.0257411	0.1202	-0.0904526	0.0104526	0.960789	0.913518	1.01051
263	CRTAC1	hipOA	outcome	5632_6	Wald ratio	1	-0.00114286	0.0243726	0.9626	-0.0489131	0.0466274	0.998858	0.952264	1.04773
264	CRTAM	hipOA	outcome	7968_15	Wald ratio	1	-0.00533333	0.0294727	0.8564	-0.0630997	0.0524331	0.994681	0.93885	1.05383
265	CRYBB1	hipOA	outcome	17751_68	Wald ratio	1	0.000588235	0.0552159	0.9915	-0.107635	0.108811	1.00059	0.897955	1.11495
266	CRYGD	hipOA	outcome	12366_16	Wald ratio	1	0.0391667	0.0796484	0.6229	-0.116944	0.195278	1.03994	0.889635	1.21565
267	CSF1R	hipOA	outcome	13682_47	Wald ratio	1	0.0385714	0.07501	0.6071	-0.108448	0.185591	1.03932	0.897225	1.20393
268	CSF2RB	hipOA	outcome	10512_13	Wald ratio	1	0.00807018	0.0164919	0.6246	-0.024254	0.0403943	1.0081	0.976038	1.04122
269	CST1	hipOA	outcome	5459_33	Wald ratio	1	0.0278571	0.0178785	0.1192	-0.00718463	0.0628989	1.02825	0.992841	1.06492
270	CST2	hipOA	outcome	4324_33	Wald ratio	1	0.0283636	0.0182035	0.1192	-0.00731526	0.0640425	1.02877	0.992711	1.06614
271	CST4	hipOA	outcome	14076_74	Wald ratio	1	0.0262791	0.0344597	0.4457	-0.0412619	0.0938201	1.02663	0.959578	1.09836
272	CST5	hipOA	outcome	3803_10	Wald ratio	1	-0.02	0.024631	0.4168	-0.0682767	0.0282767	0.980199	0.934002	1.02868
273	CST6	hipOA	outcome	14711_27	Wald ratio	1	-0.325556	0.102813	0.001543	-0.52707	-0.124041	0.722126	0.590332	0.883343
274	CST7	hipOA	outcome	3302_58	Wald ratio	1	0.0169853	0.0235044	0.4699	-0.0290834	0.063054	1.01713	0.971335	1.06508
275	CTRB1	hipOA	outcome	5671_1	Wald ratio	1	0.0456098	0.0250785	0.06896	-0.00354405	0.0947636	1.04667	0.996462	1.0994
276	CTSB	hipOA	outcome	8007_19	Wald ratio	1	-0.0480328	0.0172085	0.005251	-0.0817615	-0.0143041	0.953103	0.921492	0.985798
277	CTSD	hipOA	outcome	5508_62	Wald ratio	1	-0.079697	0.0454281	0.07937	-0.168736	0.00934215	0.923396	0.844732	1.00939
278	CTSH	hipOA	outcome	8465_52	Wald ratio	1	-0.016875	0.0321443	0.5996	-0.0798779	0.0461279	0.983267	0.923229	1.04721
279	CTSO	hipOA	outcome	9264_11	Wald ratio	1	-0.00944444	0.0618831	0.8787	-0.130735	0.111847	0.9906	0.87745	1.11834
280	CTSV	hipOA	outcome	3364_76	Wald ratio	1	0.0785185	0.068994	0.2551	-0.0567097	0.213747	1.08168	0.944868	1.23831
281	CTSZ	hipOA	outcome	4971_1	Wald ratio	1	0.102727	0.122188	0.4005	-0.136762	0.342217	1.10819	0.872178	1.40807
282	CX3CL1	hipOA	outcome	2827_23	Wald ratio	1	0.0494595	0.0761291	0.5159	-0.0997537	0.198673	1.0507	0.90506	1.21978
283	CXCL1	hipOA	outcome	2985_35	Wald ratio	1	0.0183099	0.0159706	0.2516	-0.0129925	0.0496123	1.01848	0.987091	1.05086
284	CXCL10	hipOA	outcome	4141_79	Wald ratio	1	-0.045	0.113946	0.6929	-0.268335	0.178335	0.955997	0.764652	1.19523
285	CXCL11	hipOA	outcome	3038_9	Wald ratio	1	0.0256311	0.0525455	0.6257	-0.0773581	0.12862	1.02596	0.925558	1.13726
286	CXCL12	hipOA	outcome	3516_60	MR Egger	5	-0.103511	0.156499	0.555609	-0.410248	0.203227	0.901666	0.663485	1.22535
287	CXCL12	hipOA	outcome	3516_60	Weighted median	5	-0.0468453	0.060934	0.442019	-0.166276	0.0725854	0.954235	0.846812	1.07528
288	CXCL12	hipOA	outcome	3516_60	Inverse variance weighted	5	-0.041798	0.0547784	0.44544	-0.149164	0.0655676	0.959063	0.861428	1.06776
289	CXCL12	hipOA	outcome	3516_60	Simple mode	5	-0.034373	0.0925993	0.729312	-0.215868	0.147122	0.966211	0.805842	1.15849
290	CXCL12	hipOA	outcome	3516_60	Weighted mode	5	-0.0464247	0.0721158	0.554789	-0.187772	0.0949223	0.954636	0.828804	1.09957
291	CXCL16	hipOA	outcome	2436_49	Wald ratio	1	0.0494444	0.0590869	0.4027	-0.0663659	0.165255	1.05069	0.935788	1.17969
292	CXCL5	hipOA	outcome	2979_8	Wald ratio	1	-0.033	0.069744	0.6361	-0.169698	0.103698	0.967539	0.843919	1.10927
293	CXCL6	hipOA	outcome	3495_15	Wald ratio	1	0.00338462	0.0148913	0.8202	-0.0258024	0.0325716	1.00339	0.974528	1.03311
294	CYB5A	hipOA	outcome	11287_14	Wald ratio	1	0.145	0.117861	0.2186	-0.0860082	0.376008	1.15604	0.917587	1.45646
295	CYB5R2	hipOA	outcome	19143_38	Wald ratio	1	0.0835714	0.0657483	0.2037	-0.0452953	0.212438	1.08716	0.955715	1.23669
296	CYTL1	hipOA	outcome	8402_22	Wald ratio	1	0.0433333	0.0377573	0.2511	-0.0306709	0.117338	1.04429	0.969795	1.1245
297	DAPK2	hipOA	outcome	4355_13	Wald ratio	1	0.0180769	0.0348437	0.6039	-0.0502167	0.0863706	1.01824	0.951023	1.09021
298	DARS	hipOA	outcome	12675_14	Wald ratio	1	-0.157273	0.122257	0.1983	-0.396897	0.0823511	0.854471	0.672404	1.08584
299	DBI	hipOA	outcome	16919_1	Wald ratio	1	-0.08625	0.136311	0.5269	-0.353419	0.180919	0.917365	0.702283	1.19832
300	DBNL	hipOA	outcome	4978_54	Wald ratio	1	-0.181429	0.162257	0.2635	-0.499452	0.136595	0.834078	0.606863	1.14636
301	DCLK1	hipOA	outcome	17156_72	Wald ratio	1	-0.0209091	0.0487668	0.6681	-0.116492	0.0746737	0.979308	0.890037	1.07753
302	DCTD	hipOA	outcome	17756_69	Wald ratio	1	0.075	0.11435	0.5119	-0.149126	0.299126	1.07788	0.861461	1.34868
303	DCXR	hipOA	outcome	17758_79	Wald ratio	1	-0.13	0.110076	0.2376	-0.345748	0.0857481	0.878095	0.707691	1.08953
304	DDT	hipOA	outcome	19237_17	Wald ratio	1	0.0467647	0.0805228	0.5614	-0.11106	0.204589	1.04788	0.894885	1.22702
305	DDX19A	hipOA	outcome	18813_15	Wald ratio	1	0.033	0.147273	0.8227	-0.255655	0.321655	1.03355	0.774409	1.37941
306	DDX19B	hipOA	outcome	5460_60	Wald ratio	1	0.0341379	0.152351	0.8227	-0.264471	0.332747	1.03473	0.767612	1.39479
307	DDX58	hipOA	outcome	12382_2	Wald ratio	1	-0.247692	0.165929	0.1355	-0.572913	0.0775287	0.7806	0.56388	1.08061
308	DECR2	hipOA	outcome	18343_10	Wald ratio	1	-0.0421739	0.0406661	0.2997	-0.12188	0.0375317	0.958703	0.885255	1.03824
309	DEFB1	hipOA	outcome	6629_3	Wald ratio	1	-0.062	0.0558209	0.2667	-0.171409	0.0474091	0.939883	0.842477	1.04855
310	DEFB4A	hipOA	outcome	13397_88	Wald ratio	1	-0.0534375	0.160069	0.7385	-0.367173	0.260298	0.947965	0.69269	1.29732
311	DGCR14	hipOA	outcome	11356_19	Wald ratio	1	-0.18	0.0891457	0.04347	-0.354726	-0.00527437	0.83527	0.701366	0.99474
312	DKK1	hipOA	outcome	3535_84	Inverse variance weighted	2	-0.128652	0.115238	0.264249	-0.354519	0.0972145	0.87928	0.701511	1.1021
313	DKK3	hipOA	outcome	3607_71	Wald ratio	1	0.0193939	0.0302106	0.5209	-0.0398188	0.0786067	1.01958	0.960964	1.08178
314	DLD	hipOA	outcome	15527_90	Wald ratio	1	-0.489615	0.316864	0.1223	-1.11067	0.131438	0.612862	0.329339	1.14047
315	DLK2	hipOA	outcome	9359_9	Wald ratio	1	-0.115556	0.057767	0.04546	-0.228779	-0.00233223	0.890871	0.795504	0.99767
316	DLL1	hipOA	outcome	5349_69	Wald ratio	1	0.038	0.0933636	0.684	-0.144993	0.220993	1.03873	0.865029	1.24731
317	DLL4	hipOA	outcome	3305_6	Wald ratio	1	-0.148333	0.164087	0.366	-0.469944	0.173277	0.862144	0.625037	1.1892
318	DNAJB1	hipOA	outcome	3852_19	Wald ratio	1	0.128	0.184488	0.4878	-0.233596	0.489596	1.13655	0.791681	1.63166
319	DNAJB12	hipOA	outcome	8006_12	Wald ratio	1	0.1275	0.117604	0.2783	-0.103004	0.358004	1.13598	0.902123	1.43047
320	DNAJB14	hipOA	outcome	8053_16	Wald ratio	1	-0.15	0.173908	0.3884	-0.490861	0.190861	0.860708	0.612099	1.21029
321	DNAJB6	hipOA	outcome	11606_22	Wald ratio	1	0.026	0.200651	0.8969	-0.367275	0.419275	1.02634	0.692619	1.52086
322	DNAJB9	hipOA	outcome	11214_40	Wald ratio	1	0.0046875	0.186054	0.9799	-0.359979	0.369354	1.0047	0.697691	1.4468
323	DNAJC10	hipOA	outcome	8297_8	Wald ratio	1	0.173086	0.16132	0.2833	-0.143102	0.489274	1.18897	0.866666	1.63113
324	DNER	hipOA	outcome	9769_48	Wald ratio	1	-0.171429	0.128447	0.182	-0.423185	0.0803281	0.84246	0.654957	1.08364
325	DPEP1	hipOA	outcome	8794_13	Wald ratio	1	0.045625	0.0193251	0.01823	0.00774771	0.0835023	1.04668	1.00778	1.08709
326	DPEP2	hipOA	outcome	8327_26	Wald ratio	1	0.04	0.0623093	0.5209	-0.0821262	0.162126	1.04081	0.921156	1.17601
327	DPY30	hipOA	outcome	13943_38	Wald ratio	1	-0.097	0.142911	0.4973	-0.377106	0.183106	0.907556	0.685844	1.20094
328	DSCAM	hipOA	outcome	9175_48	Wald ratio	1	0.0069697	0.0707264	0.9215	-0.131654	0.145594	1.00699	0.876644	1.15673
329	DSG2	hipOA	outcome	9484_75	Inverse variance weighted	2	-0.0243065	0.0434688	0.576045	-0.109505	0.0608923	0.975987	0.896277	1.06278
330	DTD1	hipOA	outcome	19194_9	Wald ratio	1	0.053	0.0553508	0.3383	-0.0554875	0.161488	1.05443	0.946024	1.17526
331	DTD2	hipOA	outcome	18280_29	Inverse variance weighted	2	0.0778157	0.0889727	0.381791	-0.0965708	0.252202	1.08092	0.907946	1.28686
332	DUT	hipOA	outcome	9995_6	Wald ratio	1	0.0475	0.158211	0.764	-0.262593	0.357593	1.04865	0.769055	1.42988
333	DYNLL2	hipOA	outcome	11493_169	Wald ratio	1	0.153333	0.159671	0.3369	-0.159622	0.466288	1.16571	0.852466	1.59407
334	EBI3	hipOA	outcome	10851_77	Wald ratio	1	0.00482143	0.00886194	0.5864	-0.012548	0.0221908	1.00483	0.98753	1.02244
335	ECH1	hipOA	outcome	12662_82	Wald ratio	1	0.0128889	0.0330786	0.6968	-0.0519453	0.077723	1.01297	0.949381	1.08082
336	ECHS1	hipOA	outcome	17787_1	Wald ratio	1	0.185	0.179719	0.3033	-0.16725	0.53725	1.20322	0.845988	1.71129
337	EDAR	hipOA	outcome	2977_7	Wald ratio	1	-0.0367857	0.0376619	0.3287	-0.110603	0.0370316	0.963883	0.895294	1.03773
338	EDIL3	hipOA	outcome	9360_33	Wald ratio	1	-0.196667	0.156989	0.2103	-0.504365	0.111032	0.821464	0.603889	1.11743
339	EFEMP1	hipOA	outcome	8480_29	Wald ratio	1	-0.101818	0.0854433	0.2334	-0.269287	0.0656507	0.903194	0.763924	1.06785
340	EFNB2	hipOA	outcome	14131_37	Wald ratio	1	0.28	0.158097	0.07655	-0.0298702	0.58987	1.32313	0.970572	1.80375
341	EGF	hipOA	outcome	5509_7	Wald ratio	1	0.073	0.0948052	0.4413	-0.112818	0.258818	1.07573	0.893313	1.2954
342	EGFLAM	hipOA	outcome	12338_27	Wald ratio	1	-0.0475	0.0700799	0.4979	-0.184857	0.0898566	0.95361	0.831223	1.09402
343	EGFR	hipOA	outcome	2677_1	Inverse variance weighted	2	0.0151064	0.0726932	0.835378	-0.127372	0.157585	1.01522	0.880406	1.17068
344	EIF1AD	hipOA	outcome	13545_97	Wald ratio	1	0.00952381	0.0473826	0.8407	-0.083346	0.102394	1.00957	0.920033	1.10782
345	ENDOU	hipOA	outcome	5656_53	Wald ratio	1	-0.278936	0.193721	0.1499	-0.65863	0.100757	0.756588	0.51756	1.10601
346	ENG	hipOA	outcome	4908_6	Wald ratio	1	0.0893333	0.0639445	0.1624	-0.0359979	0.214665	1.09345	0.964642	1.23945
347	ENGASE	hipOA	outcome	16781_2	Wald ratio	1	-0.0118033	0.0217471	0.5873	-0.0544275	0.030821	0.988266	0.947027	1.0313
348	ENO3	hipOA	outcome	16616_137	Wald ratio	1	0.0463636	0.0295782	0.117	-0.0116097	0.104337	1.04746	0.988457	1.10997
349	ENPP2	hipOA	outcome	16892_23	Wald ratio	1	-0.116364	0.083491	0.1634	-0.280006	0.0472787	0.890151	0.755779	1.04841
350	ENPP5	hipOA	outcome	6556_5	Wald ratio	1	0.0209722	0.0131077	0.1096	-0.00471885	0.0466633	1.02119	0.995292	1.04777
351	ENPP6	hipOA	outcome	15579_26	Wald ratio	1	-0.151765	0.172222	0.3782	-0.489319	0.18579	0.85919	0.613044	1.20417
352	ENPP7	hipOA	outcome	4435_66	Wald ratio	1	0.00846154	0.0102199	0.4077	-0.0115695	0.0284925	1.0085	0.988497	1.0289
353	ENTHD2	hipOA	outcome	7947_19	Wald ratio	1	-0.151364	0.167195	0.3653	-0.479066	0.176338	0.859535	0.619362	1.19284
354	ENTPD5	hipOA	outcome	4437_56	Wald ratio	1	-0.0347253	0.0215809	0.1076	-0.0770238	0.00757328	0.965871	0.925868	1.0076
355	ENTPD6	hipOA	outcome	8932_1	Wald ratio	1	0.0529412	0.0774397	0.4942	-0.0988406	0.204723	1.05437	0.905887	1.22719
356	EPHA1	hipOA	outcome	3431_54	Wald ratio	1	-0.014	0.0131053	0.2854	-0.0396865	0.0116865	0.986098	0.961091	1.01176
357	EPHA5	hipOA	outcome	3806_55	Wald ratio	1	-0.367143	0.175114	0.03603	-0.710367	-0.0239186	0.692711	0.491464	0.976365
358	EPHB1	hipOA	outcome	17680_12	Wald ratio	1	-0.0292857	0.0322612	0.364	-0.0925176	0.0339462	0.971139	0.911633	1.03453
359	EPHB4	hipOA	outcome	15530_33	Wald ratio	1	0.00454545	0.0890706	0.9593	-0.170033	0.179124	1.00456	0.843637	1.19617
360	ERAP1	hipOA	outcome	4964_67	Wald ratio	1	-0.2315	0.165707	0.1624	-0.556285	0.0932855	0.793343	0.573335	1.09778
361	ERBB3	hipOA	outcome	2617_56	Wald ratio	1	0.0681818	0.0820875	0.4062	-0.0927097	0.229073	1.07056	0.911458	1.25743
362	ESD	hipOA	outcome	4984_83	Wald ratio	1	-0.00222222	0.0413105	0.9571	-0.0831909	0.0787464	0.99778	0.920175	1.08193
363	ESM1	hipOA	outcome	3805_16	Wald ratio	1	0.0386667	0.0708245	0.5851	-0.100149	0.177483	1.03942	0.904702	1.19421
364	ETFA	hipOA	outcome	17435_43	Wald ratio	1	-0.204444	0.168497	0.225	-0.534699	0.12581	0.8151	0.585846	1.13407
365	EVA1C	hipOA	outcome	8877_22	Wald ratio	1	0.0142857	0.138252	0.9177	-0.256687	0.285259	1.01439	0.77361	1.33011
366	EVL	hipOA	outcome	11656_110	Wald ratio	1	-0.00833333	0.273581	0.9757	-0.544551	0.527885	0.991701	0.580102	1.69534
367	F10	hipOA	outcome	3077_66	Inverse variance weighted	2	-0.0339548	0.0607735	0.576359	-0.153071	0.0851613	0.966615	0.858069	1.08889
368	F11	hipOA	outcome	2190_55	Wald ratio	1	-0.0536364	0.0278446	0.05407	-0.108212	0.000939049	0.947777	0.897438	1.00094
369	F2	hipOA	outcome	5316_54	Inverse variance weighted	2	0.0228054	0.060123	0.704455	-0.0950356	0.140646	1.02307	0.909341	1.15102
370	FABP1	hipOA	outcome	11516_7	Wald ratio	1	-0.172727	0.0866743	0.04628	-0.342609	-0.00284557	0.841367	0.709916	0.997158
371	FAH	hipOA	outcome	11424_4	Wald ratio	1	0.0184459	0.0207403	0.3738	-0.022205	0.0590969	1.01862	0.97804	1.06088
372	FAIM	hipOA	outcome	16594_44	Wald ratio	1	0.0417857	0.0316964	0.1874	-0.0203393	0.103911	1.04267	0.979866	1.1095
373	FAM171A1	hipOA	outcome	5610_32	Wald ratio	1	-0.104688	0.172103	0.543	-0.44201	0.232635	0.900606	0.642743	1.26192
374	FAM172A	hipOA	outcome	5615_62	Wald ratio	1	-0.043	0.139502	0.7579	-0.316424	0.230424	0.957911	0.728751	1.25913
375	FAM177A1	hipOA	outcome	8039_41	Wald ratio	1	-0.18	0.121414	0.1382	-0.417972	0.057972	0.83527	0.658381	1.05969
376	FAM19A5	hipOA	outcome	5609_92	Wald ratio	1	0.236	0.205328	0.2504	-0.166444	0.638444	1.26617	0.846671	1.89353
377	FAM20A	hipOA	outcome	6433_57	Wald ratio	1	0.114444	0.134491	0.3948	-0.149158	0.378047	1.12125	0.861433	1.45943
378	FAM213A	hipOA	outcome	13423_94	Wald ratio	1	0.0411111	0.102654	0.6888	-0.16009	0.242312	1.04197	0.852067	1.27419
379	FAM3B	hipOA	outcome	9177_6	MR Egger	3	0.00596466	0.106496	0.964381	-0.202768	0.214698	1.00598	0.816467	1.23949
380	FAM3B	hipOA	outcome	9177_6	Weighted median	3	-0.0425984	0.031601	0.177656	-0.104536	0.0193395	0.958296	0.900742	1.01953
381	FAM3B	hipOA	outcome	9177_6	Inverse variance weighted	3	-0.0276423	0.0273563	0.312277	-0.0812608	0.0259761	0.972736	0.921953	1.02632
382	FAM3B	hipOA	outcome	9177_6	Simple mode	3	-0.0489305	0.0457421	0.396741	-0.138585	0.040724	0.952247	0.870589	1.04156
383	FAM3B	hipOA	outcome	9177_6	Weighted mode	3	-0.0540391	0.042483	0.33126	-0.137306	0.0292275	0.947395	0.871704	1.02966
384	FAM3D	hipOA	outcome	13102_1	Inverse variance weighted	2	0.000725466	0.0325135	0.982198	-0.0630011	0.064452	1.00073	0.938942	1.06657
385	FAM49B	hipOA	outcome	19176_27	Wald ratio	1	-0.084	0.180249	0.6412	-0.437288	0.269288	0.919431	0.645785	1.30903
386	FAP	hipOA	outcome	5029_3	Inverse variance weighted	2	0.0775168	0.305563	0.799739	-0.521386	0.67642	1.0806	0.593697	1.96682
387	FAS	hipOA	outcome	9459_7	Inverse variance weighted	2	0.0558951	0.0279197	0.0452857	0.00117238	0.110618	1.05749	1.00117	1.11697
388	FBLN1	hipOA	outcome	6470_19	Inverse variance weighted	2	0.0589253	0.0638002	0.3557	-0.0661232	0.183974	1.0607	0.936016	1.20198
389	FBP1	hipOA	outcome	7206_20	Wald ratio	1	0.117222	0.122472	0.3385	-0.122823	0.357268	1.12437	0.88442	1.42942
390	FCER2	hipOA	outcome	3291_30	Wald ratio	1	0.00344828	0.0425436	0.9354	-0.0799372	0.0868337	1.00345	0.923174	1.09072
391	FCN1	hipOA	outcome	15582_25	Wald ratio	1	0.008	0.0356208	0.8223	-0.0618168	0.0778168	1.00803	0.940055	1.08092
392	FCN2	hipOA	outcome	3313_21	Wald ratio	1	0.0262121	0.0215056	0.2229	-0.0159388	0.068363	1.02656	0.984188	1.07075
393	FER	hipOA	outcome	4220_39	Wald ratio	1	0.06375	0.115109	0.5797	-0.161864	0.289364	1.06583	0.850557	1.33558
394	FETUB	hipOA	outcome	3367_8	Wald ratio	1	0.0478571	0.0472762	0.3114	-0.0448042	0.140518	1.04902	0.956185	1.15087
395	FGFBP1	hipOA	outcome	15494_11	Wald ratio	1	-0.498333	0.186061	0.007399	-0.863013	-0.133654	0.607542	0.421889	0.874893
396	FGFBP3	hipOA	outcome	11219_95	Wald ratio	1	-0.0144828	0.0358348	0.6861	-0.084719	0.0557535	0.985622	0.91877	1.05734
397	FGFR1	hipOA	outcome	5532_53	Wald ratio	1	0.151111	0.118437	0.202	-0.081026	0.383248	1.16313	0.92217	1.46704
398	FGG	hipOA	outcome	4989_7	Wald ratio	1	-0.0144444	0.063913	0.8212	-0.139714	0.110825	0.985659	0.869607	1.1172
399	FGL1	hipOA	outcome	5581_28	Wald ratio	1	-0.0113462	0.0186759	0.5435	-0.0479509	0.0252586	0.988718	0.953181	1.02558
400	FHIT	hipOA	outcome	9826_135	Wald ratio	1	0.00666667	0.137394	0.9613	-0.262625	0.275959	1.00669	0.76903	1.31779
401	FJX1	hipOA	outcome	7921_65	MR Egger	3	0.00739109	0.172826	0.972791	-0.331348	0.34613	1.00742	0.717955	1.41359
402	FJX1	hipOA	outcome	7921_65	Weighted median	3	0.0046018	0.0407808	0.910156	-0.0753287	0.0845323	1.00461	0.927439	1.08821
403	FJX1	hipOA	outcome	7921_65	Inverse variance weighted	3	0.00491708	0.0382607	0.897741	-0.0700738	0.079908	1.00493	0.932325	1.08319
404	FJX1	hipOA	outcome	7921_65	Simple mode	3	0.00298433	0.051236	0.958848	-0.0974382	0.103407	1.00299	0.907158	1.10894
405	FJX1	hipOA	outcome	7921_65	Weighted mode	3	0.00419673	0.0507649	0.941643	-0.0953024	0.103696	1.00421	0.909098	1.10926
406	FKBP1B	hipOA	outcome	11568_2	Wald ratio	1	0.0115385	0.0432638	0.7897	-0.0732586	0.0963355	1.01161	0.92936	1.10113
407	FKBP2	hipOA	outcome	9339_204	Wald ratio	1	-0.11	0.20636	0.594	-0.514466	0.294466	0.895834	0.59782	1.34241
408	FKBP4	hipOA	outcome	17722_5	Wald ratio	1	-0.375882	0.130519	0.003978	-0.6317	-0.120065	0.686683	0.531687	0.886863
409	FLII	hipOA	outcome	12677_164	Wald ratio	1	-0.0472	0.109559	0.6666	-0.261935	0.167535	0.953897	0.769561	1.18239
410	FLRT2	hipOA	outcome	13122_19	Inverse variance weighted	2	-0.026008	0.0351783	0.459713	-0.0949574	0.0429414	0.974327	0.909412	1.04388
411	FLRT3	hipOA	outcome	13123_3	Inverse variance weighted	2	-0.00219669	0.016442	0.893717	-0.0344231	0.0300297	0.997806	0.966163	1.03049
412	FLT4	hipOA	outcome	16035_8	Wald ratio	1	0.106842	0.0779346	0.1704	-0.0459098	0.259594	1.11276	0.955128	1.2964
413	FN1	hipOA	outcome	4131_72	Inverse variance weighted	2	0.0404483	0.0420548	0.33615	-0.0419791	0.122876	1.04128	0.95889	1.13074
414	FOLR2	hipOA	outcome	15587_20	Wald ratio	1	-0.0616	0.107547	0.5668	-0.272393	0.149193	0.940259	0.761555	1.1609
415	FOLR3	hipOA	outcome	15495_9	Wald ratio	1	0.0512821	0.0506072	0.3109	-0.047908	0.150472	1.05262	0.953221	1.16238
416	FOXO3	hipOA	outcome	11540_37	Wald ratio	1	-0.43	0.192894	0.0258	-0.808071	-0.0519287	0.650509	0.445717	0.949397
417	FRZB	hipOA	outcome	13740_51	Inverse variance weighted	2	-0.0527762	0.0242948	0.0298309	-0.100394	-0.00515846	0.948592	0.904481	0.994855
418	FSTL1	hipOA	outcome	13112_179	Wald ratio	1	-0.0433333	0.0674209	0.5204	-0.175478	0.0888115	0.957592	0.839056	1.09287
419	FSTL4	hipOA	outcome	9350_3	Wald ratio	1	-0.111429	0.150982	0.4605	-0.407354	0.184497	0.894555	0.665409	1.20261
420	FTCD	hipOA	outcome	9213_24	Wald ratio	1	-0.0279775	0.028087	0.3192	-0.083028	0.0270729	0.97241	0.920325	1.02744
421	FTL	hipOA	outcome	15324_58	Wald ratio	1	-0.228846	0.171233	0.1814	-0.564464	0.106771	0.795451	0.568665	1.11268
422	FUT3	hipOA	outcome	4548_4	Wald ratio	1	0.00545455	0.0155407	0.7256	-0.0250052	0.0359143	1.00547	0.975305	1.03657
423	FUT5	hipOA	outcome	4549_78	Wald ratio	1	0.0280556	0.0270861	0.3003	-0.0250333	0.0811444	1.02845	0.975277	1.08453
424	GALNT13	hipOA	outcome	10908_2	Wald ratio	1	0.311538	0.152955	0.04167	0.0117471	0.61133	1.36552	1.01182	1.84288
425	GALNT16	hipOA	outcome	8923_94	Wald ratio	1	-0.0311765	0.0578434	0.5899	-0.144549	0.0821965	0.969305	0.865412	1.08567
426	GALP	hipOA	outcome	9398_30	Wald ratio	1	-0.0752174	0.159725	0.6377	-0.388279	0.237844	0.927542	0.678223	1.26851
427	GAS1	hipOA	outcome	5463_22	Inverse variance weighted	2	0.178948	0.157424	0.255652	-0.129603	0.487499	1.19596	0.878444	1.62824
428	GAS6	hipOA	outcome	15391_114	Wald ratio	1	-0.00346154	0.0365755	0.9246	-0.0751495	0.0682264	0.996544	0.927605	1.07061
429	GATM	hipOA	outcome	18188_12	Wald ratio	1	-0.111111	0.0572179	0.05215	-0.223258	0.00103602	0.894839	0.799908	1.00104
430	GC	hipOA	outcome	15589_1	Wald ratio	1	0.27	0.185397	0.1453	-0.0933779	0.633378	1.30996	0.910849	1.88396
431	GCA	hipOA	outcome	12594_5	Wald ratio	1	0.0306977	0.0317489	0.3336	-0.0315303	0.0929256	1.03117	0.968962	1.09738
432	GCKR	hipOA	outcome	5223_59	Wald ratio	1	0.283333	0.102872	0.005883	0.0817042	0.484962	1.32755	1.08513	1.62411
433	GFRA1	hipOA	outcome	3314_74	Wald ratio	1	0.011	0.0508089	0.8286	-0.0885855	0.110585	1.01106	0.915225	1.11693
434	GFRA2	hipOA	outcome	2515_14	Wald ratio	1	-0.1	0.142457	0.4827	-0.379216	0.179216	0.904837	0.684398	1.19628
435	GFRAL	hipOA	outcome	6920_1	Wald ratio	1	-0.0288235	0.0727854	0.6921	-0.171483	0.113836	0.971588	0.842415	1.12057
436	GGH	hipOA	outcome	9370_69	Wald ratio	1	0.0401587	0.0280066	0.1516	-0.0147342	0.0950516	1.04098	0.985374	1.09972
437	GHR	hipOA	outcome	2948_58	Wald ratio	1	0.001	0.0582369	0.9863	-0.113144	0.115144	1.001	0.893022	1.12204
438	GHRL	hipOA	outcome	8447_11	Wald ratio	1	0.0106522	0.103847	0.9183	-0.192889	0.214193	1.01071	0.824574	1.23886
439	GIF	hipOA	outcome	17672_184	Wald ratio	1	-0.04	0.0516423	0.4386	-0.141219	0.0612188	0.960789	0.868299	1.06313
440	GKN2	hipOA	outcome	6416_8	Inverse variance weighted	2	-0.012288	0.0231824	0.596071	-0.0577255	0.0331494	0.987787	0.943909	1.0337
441	GLB1	hipOA	outcome	10554_23	Wald ratio	1	0.0166667	0.180917	0.9266	-0.33793	0.371264	1.01681	0.713245	1.44957
442	GLCE	hipOA	outcome	7808_5	Wald ratio	1	-0.000322581	0.0144585	0.9822	-0.0286612	0.028016	0.999677	0.971746	1.02841
443	GLO1	hipOA	outcome	9883_29	Wald ratio	1	-0.06875	0.0922467	0.4561	-0.249554	0.112054	0.93356	0.779149	1.11857
444	GLRX	hipOA	outcome	18386_36	Wald ratio	1	0.05875	0.131646	0.6554	-0.199276	0.316776	1.06051	0.819324	1.37269
445	GLRX3	hipOA	outcome	16596_25	Wald ratio	1	0.05	0.117217	0.6697	-0.179745	0.279745	1.05127	0.835483	1.32279
446	GLTPD2	hipOA	outcome	7948_129	MR Egger	3	-0.0109279	0.150547	0.95387	-0.305999	0.284144	0.989132	0.736387	1.32862
447	GLTPD2	hipOA	outcome	7948_129	Weighted median	3	-0.0414575	0.0415487	0.318374	-0.122893	0.0399779	0.95939	0.884358	1.04079
448	GLTPD2	hipOA	outcome	7948_129	Inverse variance weighted	3	-0.045983	0.0408613	0.260443	-0.126071	0.0341051	0.955058	0.881552	1.03469
449	GLTPD2	hipOA	outcome	7948_129	Simple mode	3	-0.0383199	0.0554883	0.561199	-0.147077	0.0704371	0.962405	0.863228	1.07298
450	GLTPD2	hipOA	outcome	7948_129	Weighted mode	3	-0.040766	0.0456614	0.466177	-0.130262	0.0487303	0.960054	0.877865	1.04994
451	GM2A	hipOA	outcome	15441_6	Wald ratio	1	-0.0303125	0.0378816	0.4236	-0.10456	0.0439354	0.970142	0.90072	1.04491
452	GMFG	hipOA	outcome	13062_4	Wald ratio	1	-0.0488571	0.469386	0.9171	-0.968853	0.871139	0.952317	0.379518	2.38963
453	GMPR	hipOA	outcome	19254_125	Wald ratio	1	0.0599346	0.0840701	0.4759	-0.104843	0.224712	1.06177	0.900466	1.25196
454	GNLY	hipOA	outcome	3195_50	Wald ratio	1	0.0468421	0.039435	0.2349	-0.0304505	0.124135	1.04796	0.970008	1.13217
455	GNMT	hipOA	outcome	14006_36	Wald ratio	1	0.0154545	0.0410706	0.7067	-0.0650439	0.095953	1.01557	0.937026	1.10071
456	GNPDA1	hipOA	outcome	8909_77	Wald ratio	1	0.121667	0.179169	0.4971	-0.229505	0.472839	1.12938	0.794927	1.60454
457	GNPTG	hipOA	outcome	10666_7	Wald ratio	1	-0.135556	0.179683	0.4506	-0.487734	0.216623	0.873231	0.614016	1.24188
458	GOLM1	hipOA	outcome	17456_53	Inverse variance weighted	2	0.02552	0.0362315	0.481209	-0.0454937	0.0965337	1.02585	0.955526	1.10135
459	GP1BA	hipOA	outcome	4990_87	Wald ratio	1	0.0696	0.0672368	0.3006	-0.0621841	0.201384	1.07208	0.93971	1.22309
460	GPC5	hipOA	outcome	4991_12	Inverse variance weighted	2	-0.00669252	0.0181654	0.71256	-0.0422968	0.0289117	0.99333	0.958585	1.02933
461	GPCPD1	hipOA	outcome	12786_61	Wald ratio	1	-0.178571	0.137856	0.1952	-0.448769	0.0916261	0.836464	0.638414	1.09595
462	GPNMB	hipOA	outcome	8289_8	Inverse variance weighted	2	0.0368446	0.0574467	0.521282	-0.0757508	0.14944	1.03753	0.927047	1.16118
463	GRAMD1C	hipOA	outcome	8336_267	Inverse variance weighted	2	-0.0318697	0.0489738	0.515208	-0.127858	0.064119	0.968633	0.879978	1.06622
464	GRAP2	hipOA	outcome	16074_12	Wald ratio	1	0.442	0.230902	0.05559	-0.010567	0.894567	1.55582	0.989489	2.44628
465	GRB10	hipOA	outcome	11358_15	Wald ratio	1	0.742222	0.380518	0.05111	-0.00359398	1.48804	2.1006	0.996412	4.4284
466	GREM1	hipOA	outcome	18878_15	Wald ratio	1	-0.0204878	0.0140226	0.144	-0.0479721	0.00699649	0.979721	0.95316	1.00702
467	GRN	hipOA	outcome	4992_49	Wald ratio	1	-0.0318182	0.0466176	0.4949	-0.123189	0.0595523	0.968683	0.884097	1.06136
468	GSN	hipOA	outcome	16607_78	Inverse variance weighted	2	0.27	0.09	0.0026998	0.0936	0.4464	1.30996	1.09812	1.56268
469	GSR	hipOA	outcome	19273_3	Wald ratio	1	-0.024	0.0963551	0.8033	-0.212856	0.164856	0.976286	0.808272	1.17922
470	GSTA1	hipOA	outcome	17138_8	Wald ratio	1	-0.00189189	0.0268853	0.9439	-0.0545871	0.0508033	0.99811	0.946876	1.05212
471	GSTO1	hipOA	outcome	12436_84	Wald ratio	1	-0.00634146	0.0120071	0.5974	-0.0298754	0.0171924	0.993679	0.970566	1.01734
472	GSTP1	hipOA	outcome	4911_49	Wald ratio	1	-0.07	0.0694366	0.3134	-0.206096	0.0660958	0.932394	0.813755	1.06833
473	GSTT1	hipOA	outcome	19230_12	Wald ratio	1	0.0112727	0.0181437	0.5344	-0.0242889	0.0468343	1.01134	0.976004	1.04795
474	GXYLT1	hipOA	outcome	8229_1	Wald ratio	1	-0.095	0.0921358	0.3025	-0.275586	0.0855861	0.909373	0.759127	1.08936
475	GZMB	hipOA	outcome	4133_54	Wald ratio	1	0.068125	0.105765	0.5195	-0.139175	0.275425	1.0705	0.870076	1.31709
476	GZMK	hipOA	outcome	9545_156	Wald ratio	1	0.00714286	0.0639748	0.9111	-0.118248	0.132533	1.00717	0.888476	1.14172
477	GZMM	hipOA	outcome	5704_74	Wald ratio	1	-0.602727	0.250514	0.01613	-1.09374	-0.111719	0.547317	0.334963	0.894295
478	HADH	hipOA	outcome	17739_1	Wald ratio	1	0.0385714	0.136687	0.7778	-0.229336	0.306479	1.03932	0.795061	1.35863
479	HAGH	hipOA	outcome	19267_14	Wald ratio	1	0.140476	0.0731683	0.05487	-0.00293374	0.283886	1.15082	0.997071	1.32828
480	HAMP	hipOA	outcome	3504_58	Wald ratio	1	0.176479	0.119069	0.1383	-0.0568971	0.409855	1.19301	0.944691	1.5066
481	HAVCR1	hipOA	outcome	9021_1	Wald ratio	1	-0.0218919	0.0272055	0.421	-0.0752146	0.0314308	0.978346	0.927544	1.03193
482	HAVCR2	hipOA	outcome	5134_52	Wald ratio	1	-0.00630769	0.0178561	0.7239	-0.0413057	0.0286903	0.993712	0.959536	1.02911
483	HBZ	hipOA	outcome	6919_3	Wald ratio	1	0.00216216	0.0130294	0.8682	-0.0233754	0.0276997	1.00216	0.976896	1.02809
484	HDGFRP3	hipOA	outcome	18899_82	Wald ratio	1	-0.0983333	0.0978043	0.3147	-0.29003	0.0933631	0.906347	0.748241	1.09786
485	HDHD2	hipOA	outcome	13472_35	Wald ratio	1	0.290909	0.122489	0.01755	0.0508303	0.530988	1.33764	1.05214	1.70061
486	HDHD3	hipOA	outcome	19482_11	Wald ratio	1	0.0372222	0.0518348	0.4727	-0.064374	0.138818	1.03792	0.937654	1.14892
487	HEBP1	hipOA	outcome	18225_13	Wald ratio	1	0.131429	0.133921	0.3264	-0.131056	0.393913	1.14046	0.877169	1.48277
488	HEXB	hipOA	outcome	15470_11	Wald ratio	1	0.0233333	0.0397397	0.5571	-0.0545565	0.101223	1.02361	0.946905	1.10652
489	HEXIM1	hipOA	outcome	15596_7	Wald ratio	1	0.133333	0.114178	0.2429	-0.0904552	0.357122	1.14263	0.913515	1.42921
490	HEXIM2	hipOA	outcome	14205_6	Wald ratio	1	0.177778	0.109761	0.1053	-0.0373532	0.392909	1.19456	0.963336	1.48128
491	HGFAC	hipOA	outcome	3617_80	Wald ratio	1	-0.00741935	0.0343718	0.8291	-0.074788	0.0599493	0.992608	0.92794	1.06178
492	HHIP	hipOA	outcome	10833_64	Wald ratio	1	0.35375	0.0645147	4.176e-08	0.227301	0.480199	1.4244	1.25521	1.6164
493	HIBCH	hipOA	outcome	12396_19	Wald ratio	1	0.0172727	0.0274573	0.5293	-0.0365437	0.0710891	1.01742	0.964116	1.07368
494	HK2	hipOA	outcome	13130_150	Wald ratio	1	0.565	0.169626	0.0008658	0.232533	0.897467	1.75945	1.26179	2.45338
495	HMHA1	hipOA	outcome	13544_9	Wald ratio	1	0.0830769	0.0725702	0.2523	-0.0591606	0.225314	1.08663	0.942555	1.25272
496	HMOX1	hipOA	outcome	17398_55	Wald ratio	1	-0.311429	0.156895	0.04715	-0.618943	-0.00391458	0.7324	0.538514	0.996093
497	HNRNPAB	hipOA	outcome	8894_80	Wald ratio	1	0.161538	0.131618	0.2197	-0.0964332	0.41951	1.17532	0.908071	1.52122
498	HOMER2	hipOA	outcome	12685_57	Wald ratio	1	0.0911111	0.139807	0.5146	-0.182911	0.365133	1.09539	0.832843	1.44071
499	HP	hipOA	outcome	7905_30	Inverse variance weighted	2	-0.0283569	0.0112606	0.0117944	-0.0504278	-0.00628609	0.972041	0.950823	0.993734
500	HPCAL1	hipOA	outcome	17791_25	Wald ratio	1	-0.03875	0.100636	0.7002	-0.235997	0.158497	0.961991	0.789783	1.17175
501	HPGDS	hipOA	outcome	12549_33	Wald ratio	1	0.0592405	0.0299297	0.04778	0.000578239	0.117903	1.06103	1.00058	1.12513
502	HRG	hipOA	outcome	4996_66	Wald ratio	1	-0.00364486	0.012528	0.7711	-0.0281998	0.0209101	0.996362	0.972194	1.02113
503	HRSP12	hipOA	outcome	14636_25	Wald ratio	1	-0.0292857	0.0646387	0.6505	-0.155978	0.0974062	0.971139	0.855578	1.10231
504	HS6ST1	hipOA	outcome	5465_32	Wald ratio	1	-0.014	0.0612838	0.8193	-0.134116	0.106116	0.986098	0.874488	1.11195
505	HSP90B1	hipOA	outcome	6393_63	Wald ratio	1	0.0305556	0.0135249	0.02387	0.00404684	0.0570643	1.03103	1.00406	1.05872
506	HSPA13	hipOA	outcome	17515_6	Wald ratio	1	-0.0763636	0.0950826	0.4219	-0.262726	0.109998	0.926479	0.768953	1.11628
507	HSPB1	hipOA	outcome	11103_24	Wald ratio	1	0.168235	0.0717978	0.01912	0.0275117	0.308959	1.18321	1.02789	1.36201
508	HSPC159	hipOA	outcome	18236_3	Wald ratio	1	-0.038125	0.127542	0.765	-0.288107	0.211857	0.962593	0.749681	1.23597
509	HTATIP2	hipOA	outcome	10630_5	Wald ratio	1	0.008	0.0165585	0.629	-0.0244547	0.0404547	1.00803	0.975842	1.04128
510	HTRA1	hipOA	outcome	15594_47	Wald ratio	1	0.0763636	0.110266	0.4886	-0.139759	0.292486	1.07935	0.869568	1.33975
511	HYAL1	hipOA	outcome	8309_12	Wald ratio	1	-0.0429167	0.080381	0.5934	-0.200463	0.11463	0.957991	0.818351	1.12146
512	IBSP	hipOA	outcome	3415_61	Wald ratio	1	0.0166667	0.0981052	0.8651	-0.175619	0.208953	1.01681	0.838937	1.23239
513	ICAM1	hipOA	outcome	4342_10	Wald ratio	1	-0.00587719	0.00789285	0.4565	-0.0213472	0.00959279	0.99414	0.978879	1.00964
514	ICAM4	hipOA	outcome	6550_4	Wald ratio	1	0.0311111	0.102726	0.762	-0.170232	0.232454	1.0316	0.843469	1.26169
515	ICOSLG	hipOA	outcome	5061_27	Wald ratio	1	0.20875	0.138481	0.1317	-0.0626719	0.480172	1.23214	0.939252	1.61635
516	IDH1	hipOA	outcome	18338_26	Inverse variance weighted	2	-0.0581474	0.0448328	0.194637	-0.14602	0.0297249	0.943511	0.864141	1.03017
517	IDUA	hipOA	outcome	3169_70	Inverse variance weighted	2	0.0294899	0.0680313	0.664669	-0.103851	0.162831	1.02993	0.901359	1.17684
518	IFNGR1	hipOA	outcome	5825_49	Wald ratio	1	-0.29625	0.137388	0.03106	-0.56553	-0.0269697	0.743602	0.568059	0.973391
519	IGDCC4	hipOA	outcome	9793_145	Inverse variance weighted	2	0.0233016	0.0962286	0.808665	-0.165306	0.21191	1.02358	0.847634	1.23604
520	IGF2R	hipOA	outcome	16057_6	Wald ratio	1	0.0323729	0.0231779	0.1625	-0.0130558	0.0778016	1.0329	0.987029	1.08091
521	IGFALS	hipOA	outcome	6605_17	Wald ratio	1	-0.055	0.0699491	0.4317	-0.1921	0.0821003	0.946485	0.825224	1.08556
522	IGFBP1	hipOA	outcome	2771_35	Wald ratio	1	-0.1075	0.114785	0.349	-0.332479	0.117479	0.898077	0.717144	1.12466
523	IGFBP2	hipOA	outcome	8469_41	Wald ratio	1	-0.158333	0.176803	0.3705	-0.504866	0.1882	0.853565	0.603586	1.20707
524	IGFBP3	hipOA	outcome	2571_12	Inverse variance weighted	2	-0.0301303	0.0308147	0.328179	-0.0905271	0.0302665	0.970319	0.91345	1.03073
525	IGFBP4	hipOA	outcome	2950_57	Wald ratio	1	0.0966667	0.165896	0.5601	-0.22849	0.421824	1.10149	0.795734	1.52474
526	IGFBP5	hipOA	outcome	19581_15	Wald ratio	1	0.28	0.183771	0.1276	-0.0801913	0.640191	1.32313	0.92294	1.89684
527	IGFBP7	hipOA	outcome	3320_49	Wald ratio	1	-0.0566667	0.0338438	0.09406	-0.123	0.00966716	0.944909	0.884263	1.00971
528	IGFLR1	hipOA	outcome	7244_16	Wald ratio	1	-0.00634921	0.02045	0.7562	-0.0464312	0.0337328	0.993671	0.95463	1.03431
529	IGLL1	hipOA	outcome	6485_59	Wald ratio	1	-0.02375	0.0291803	0.4157	-0.0809435	0.0334435	0.97653	0.922246	1.03401
530	IGLON5	hipOA	outcome	6478_2	Wald ratio	1	0.0275	0.074383	0.7116	-0.118291	0.173291	1.02788	0.888438	1.18921
531	IL10RB	hipOA	outcome	2631_50	Wald ratio	1	0.21	0.131731	0.1109	-0.0481923	0.468192	1.23368	0.952951	1.5971
532	IL11RA	hipOA	outcome	18216_22	Wald ratio	1	0.0440704	0.167196	0.7921	-0.283634	0.371775	1.04506	0.753042	1.45031
533	IL12B	hipOA	outcome	13733_5	Wald ratio	1	0.0492683	0.027826	0.07663	-0.00527071	0.103807	1.0505	0.994743	1.10939
534	IL12RB1	hipOA	outcome	2632_5	Wald ratio	1	-0.155	0.119686	0.1953	-0.389584	0.079584	0.856415	0.677339	1.08284
535	IL15RA	hipOA	outcome	14054_17	Wald ratio	1	-0.0005	0.0196502	0.9797	-0.0390144	0.0380144	0.9995	0.961737	1.03875
536	IL16	hipOA	outcome	2774_10	Wald ratio	1	-0.0231132	0.0152534	0.1297	-0.0530098	0.00678338	0.977152	0.948371	1.00681
537	IL17B	hipOA	outcome	3499_77	Wald ratio	1	-0.0728571	0.13924	0.6008	-0.345767	0.200052	0.929734	0.707678	1.22147
538	IL17RA	hipOA	outcome	2992_59	Wald ratio	1	0.00574074	0.0173614	0.7409	-0.0282875	0.039769	1.00576	0.972109	1.04057
539	IL17RD	hipOA	outcome	3376_49	Wald ratio	1	-0.05	0.0409956	0.2226	-0.130351	0.0303513	0.951229	0.877787	1.03082
540	IL18BP	hipOA	outcome	3073_51	Wald ratio	1	-0.347436	0.24526	0.1566	-0.828146	0.133275	0.706497	0.436858	1.14256
541	IL18R1	hipOA	outcome	14079_14	Wald ratio	1	-0.017931	0.051696	0.7287	-0.119255	0.0833931	0.982229	0.887581	1.08697
542	IL1R1	hipOA	outcome	2991_9	Wald ratio	1	-0.0163158	0.0516317	0.752	-0.117514	0.0848824	0.983817	0.889128	1.08859
543	IL1R2	hipOA	outcome	14133_93	Wald ratio	1	0.0209756	0.0221615	0.3439	-0.022461	0.0644122	1.0212	0.977789	1.06653
544	IL1RAP	hipOA	outcome	14048_7	Wald ratio	1	0.0148592	0.0091398	0.104	-0.00305486	0.0327732	1.01497	0.99695	1.03332
545	IL1RL2	hipOA	outcome	2994_71	Wald ratio	1	-0.050625	0.0566013	0.3711	-0.161563	0.0603135	0.950635	0.850813	1.06217
546	IL1RN	hipOA	outcome	5353_89	Wald ratio	1	0.0116667	0.0513009	0.8201	-0.0888831	0.112216	1.01173	0.914953	1.11875
547	IL22	hipOA	outcome	2778_10	Wald ratio	1	-0.123077	0.161461	0.4459	-0.439541	0.193388	0.884196	0.644332	1.21335
548	IL22RA2	hipOA	outcome	5087_5	Wald ratio	1	0.104545	0.0886544	0.2383	-0.0692173	0.278308	1.11021	0.933124	1.32089
549	IL27RA	hipOA	outcome	5132_71	Wald ratio	1	0.0121569	0.012349	0.3249	-0.0120472	0.036361	1.01223	0.988025	1.03703
550	IL2RA	hipOA	outcome	3151_6	Wald ratio	1	0.103333	0.196942	0.5998	-0.282674	0.48934	1.10886	0.753766	1.63124
551	IL2RB	hipOA	outcome	9343_16	Wald ratio	1	-0.096	0.0915009	0.2941	-0.275342	0.0833418	0.908464	0.759313	1.08691
552	IL5RA	hipOA	outcome	13686_2	Inverse variance weighted	2	0.0109617	0.022451	0.625373	-0.0330423	0.0549656	1.01102	0.967498	1.0565
553	IL6ST	hipOA	outcome	2620_4	Wald ratio	1	0.0391892	0.0373371	0.2939	-0.0339915	0.11237	1.03997	0.96658	1.11893
554	IMPAD1	hipOA	outcome	9231_23	Wald ratio	1	-0.0109091	0.0765652	0.8867	-0.160977	0.139159	0.98915	0.851312	1.14931
555	INHBB	hipOA	outcome	13676_46	Inverse variance weighted	2	0.0407401	0.0268053	0.128548	-0.0117983	0.0932784	1.04158	0.988271	1.09777
556	INHBC	hipOA	outcome	15686_49	Wald ratio	1	0.00333333	0.168319	0.9842	-0.326572	0.333239	1.00334	0.721392	1.39548
557	INSR	hipOA	outcome	3448_13	Wald ratio	1	0.00117647	0.146668	0.9936	-0.286294	0.288647	1.00118	0.751042	1.33462
558	IRF3	hipOA	outcome	17151_84	Wald ratio	1	0.364286	0.134512	0.006765	0.100642	0.62793	1.43949	1.10588	1.87373
559	ISLR2	hipOA	outcome	13124_20	Wald ratio	1	0.0572727	0.18486	0.7567	-0.305052	0.419598	1.05894	0.737085	1.52135
560	ISOC1	hipOA	outcome	9816_37	Wald ratio	1	-0.03625	0.0573872	0.5276	-0.148729	0.0762289	0.964399	0.861803	1.07921
561	ITGA2	hipOA	outcome	15603_20	Wald ratio	1	-0.452222	0.106549	2.193e-05	-0.661058	-0.243387	0.636213	0.516305	0.783968
562	ITIH1	hipOA	outcome	7955_195	Wald ratio	1	-0.130392	0.0181502	6.768e-13	-0.165967	-0.0948177	0.877751	0.847074	0.909539
563	ITIH2	hipOA	outcome	9326_33	Wald ratio	1	0.0278218	0.0182841	0.1281	-0.00801507	0.0636586	1.02821	0.992017	1.06573
564	ITIH3	hipOA	outcome	7145_1	Wald ratio	1	-0.0101887	0.035841	0.7762	-0.080437	0.0600597	0.989863	0.922713	1.0619
565	ITIH4	hipOA	outcome	4811_33	Wald ratio	1	0.0566667	0.0718813	0.4305	-0.0842207	0.197554	1.0583	0.919228	1.21842
566	ITIH5	hipOA	outcome	8233_2	Wald ratio	1	0.0593333	0.0349215	0.08931	-0.00911281	0.127779	1.06113	0.990929	1.1363
567	ITPKA	hipOA	outcome	13473_55	Wald ratio	1	0.1	0.136012	0.4622	-0.166584	0.366584	1.10517	0.846552	1.4428
568	IVD	hipOA	outcome	17737_7	Wald ratio	1	-0.23	0.0837039	0.006	-0.39406	-0.0659404	0.794534	0.674314	0.936187
569	KDELC2	hipOA	outcome	8296_117	Wald ratio	1	0.0362745	0.0297226	0.2223	-0.0219818	0.0945308	1.03694	0.978258	1.09914
570	KDR	hipOA	outcome	3651_50	Inverse variance weighted	2	-0.0158222	0.0266273	0.552373	-0.0680117	0.0363673	0.984302	0.93425	1.03704
571	KIAA1161	hipOA	outcome	8068_43	Wald ratio	1	-0.198333	0.0771112	0.01011	-0.349471	-0.0471954	0.820096	0.705061	0.953901
572	KIAA1467	hipOA	outcome	9981_18	Wald ratio	1	0.0332692	0.0631824	0.5985	-0.0905682	0.157107	1.03383	0.913412	1.17012
573	KIAA1549L	hipOA	outcome	11145_72	Wald ratio	1	0.0153125	0.0318891	0.6311	-0.0471902	0.0778152	1.01543	0.953906	1.08092
574	KIRREL2	hipOA	outcome	16609_106	Wald ratio	1	-0.191154	0.0976696	0.05033	-0.382586	0.000278495	0.826006	0.682095	1.00028
575	KL	hipOA	outcome	15384_15	Inverse variance weighted	2	-0.0566877	0.0498328	0.255305	-0.15436	0.0409846	0.944889	0.856963	1.04184
576	KLB	hipOA	outcome	19557_3	Inverse variance weighted	2	0.0176075	0.0303468	0.561774	-0.0418723	0.0770872	1.01776	0.958992	1.08014
577	KLC1	hipOA	outcome	12656_1	Wald ratio	1	0.16	0.104128	0.1244	-0.0440917	0.364092	1.17351	0.956866	1.43921
578	KLK10	hipOA	outcome	6227_1	Wald ratio	1	-0.000188679	0.0278784	0.9946	-0.0548303	0.0544529	0.999811	0.946646	1.05596
579	KLK11	hipOA	outcome	2831_29	Wald ratio	1	0.000675676	0.0118422	0.9545	-0.022535	0.0238863	1.00068	0.977717	1.02417
580	KLK12	hipOA	outcome	3199_54	Wald ratio	1	-0.0157143	0.0652202	0.8096	-0.143546	0.112117	0.984409	0.866281	1.11864
581	KLK13	hipOA	outcome	11152_46	Wald ratio	1	0.00340909	0.0209117	0.8705	-0.0375778	0.044396	1.00341	0.96312	1.0454
582	KLK14	hipOA	outcome	15544_25	Inverse variance weighted	2	-0.102953	0.0534921	0.0542754	-0.207797	0.00189192	0.90217	0.812372	1.00189
583	KLK7	hipOA	outcome	3378_49	Wald ratio	1	-0.0235849	0.0321285	0.4629	-0.0865568	0.039387	0.976691	0.917083	1.04017
584	KLK8	hipOA	outcome	2834_54	Inverse variance weighted	2	0.0231529	0.0293373	0.429996	-0.0343481	0.080654	1.02342	0.966235	1.084
585	KLKB1	hipOA	outcome	4152_58	Wald ratio	1	-0.02975	0.02392	0.2136	-0.0766333	0.0171333	0.970688	0.926229	1.01728
586	KLRB1	hipOA	outcome	10809_14	Wald ratio	1	0.0421739	0.0398987	0.2905	-0.0360275	0.120375	1.04308	0.964614	1.12792
587	KNG1	hipOA	outcome	7784_1	MR Egger	3	0.0558316	0.198982	0.825852	-0.334174	0.445837	1.05742	0.715929	1.5618
588	KNG1	hipOA	outcome	7784_1	Weighted median	3	-0.0538495	0.0226516	0.0174402	-0.0982466	-0.00945238	0.947575	0.906425	0.990592
589	KNG1	hipOA	outcome	7784_1	Inverse variance weighted	3	-0.0409415	0.0284171	0.149659	-0.096639	0.014756	0.959885	0.907884	1.01487
590	KNG1	hipOA	outcome	7784_1	Simple mode	3	-0.0659806	0.0271214	0.135463	-0.119139	-0.0128226	0.936149	0.887685	0.987259
591	KNG1	hipOA	outcome	7784_1	Weighted mode	3	-0.0598912	0.0267368	0.154419	-0.112295	-0.00748709	0.941867	0.89378	0.992541
592	KREMEN1	hipOA	outcome	17331_138	Wald ratio	1	-0.0657143	0.0573913	0.2522	-0.178201	0.0467726	0.936398	0.836774	1.04788
593	KRT20	hipOA	outcome	12975_11	Wald ratio	1	0.005	0.154602	0.9742	-0.29802	0.30802	1.00501	0.742287	1.36073
594	KYNU	hipOA	outcome	4559_64	Wald ratio	1	0.0106522	0.0257236	0.6788	-0.0397661	0.0610704	1.01071	0.961014	1.06297
595	LAG3	hipOA	outcome	9950_229	Wald ratio	1	-0.106154	0.0727824	0.1447	-0.248807	0.0364996	0.899286	0.77973	1.03717
596	LANCL1	hipOA	outcome	13986_6	Wald ratio	1	0.277143	0.128313	0.03078	0.0256504	0.528635	1.31935	1.02598	1.69662
597	LAP3	hipOA	outcome	15610_72	Wald ratio	1	-0.425714	0.164363	0.009595	-0.747865	-0.103564	0.653303	0.473376	0.901619
598	LARGE	hipOA	outcome	7935_26	Wald ratio	1	0.130909	0.0847883	0.1226	-0.035276	0.297094	1.13986	0.965339	1.34594
599	LAYN	hipOA	outcome	2635_61	Wald ratio	1	-0.006	0.213691	0.9776	-0.424834	0.412834	0.994018	0.653878	1.51109
600	LBP	hipOA	outcome	3074_6	Wald ratio	1	0.0162857	0.0164681	0.3227	-0.0159918	0.0485632	1.01642	0.984135	1.04976
601	LCN1	hipOA	outcome	11708_2	Wald ratio	1	0.144444	0.145911	0.3222	-0.141542	0.430431	1.1554	0.868019	1.53792
602	LCN2	hipOA	outcome	2836_68	Wald ratio	1	-0.21	0.145057	0.1477	-0.494312	0.0743124	0.810584	0.60999	1.07714
603	LDHA	hipOA	outcome	15414_316	Wald ratio	1	0.294	0.154623	0.05725	-0.00906134	0.597061	1.34178	0.99098	1.81677
604	LDHB	hipOA	outcome	3890_8	Wald ratio	1	-0.114444	0.146344	0.4342	-0.401278	0.172389	0.891861	0.669464	1.18814
605	LEAP2	hipOA	outcome	5708_1	Wald ratio	1	0.00275	0.0293697	0.9254	-0.0548146	0.0603146	1.00275	0.946661	1.06217
606	LECT2	hipOA	outcome	16763_11	Wald ratio	1	0.0166187	0.0160977	0.3019	-0.0149327	0.0481701	1.01676	0.985178	1.04935
607	LGALS2	hipOA	outcome	3033_57	Wald ratio	1	0.0657143	0.0461649	0.1546	-0.0247688	0.156197	1.06792	0.975535	1.16906
608	LGALS3	hipOA	outcome	3066_12	Wald ratio	1	0.0552632	0.0286509	0.05375	-0.000892594	0.111419	1.05682	0.999108	1.11786
609	LGALS3BP	hipOA	outcome	5000_52	Wald ratio	1	0.014	0.0615611	0.8201	-0.10666	0.13466	1.0141	0.898831	1.14415
610	LGALS4	hipOA	outcome	2982_82	Wald ratio	1	0.026	0.175461	0.8822	-0.317904	0.369904	1.02634	0.727673	1.4476
611	LGALS9	hipOA	outcome	9197_4	Wald ratio	1	0.208571	0.108583	0.05475	-0.00425047	0.421393	1.23192	0.995759	1.52408
612	LGR4	hipOA	outcome	16304_6	Wald ratio	1	-0.0751429	0.115249	0.5144	-0.301032	0.150746	0.927611	0.740054	1.1627
613	LIFR	hipOA	outcome	5837_49	Wald ratio	1	-0.0292593	0.0347285	0.3995	-0.0973271	0.0388086	0.971165	0.907259	1.03957
614	LILRA2	hipOA	outcome	15614_168	Wald ratio	1	0.043	0.0566594	0.4479	-0.0680524	0.154052	1.04394	0.934211	1.16655
615	LILRA4	hipOA	outcome	8299_66	Wald ratio	1	0.0096875	0.0641687	0.88	-0.116083	0.135458	1.00973	0.890401	1.14506
616	LILRA6	hipOA	outcome	7059_14	Wald ratio	1	-0.00642857	0.0362913	0.8594	-0.0775596	0.0647024	0.993592	0.925372	1.06684
617	LILRB1	hipOA	outcome	5090_49	Wald ratio	1	0.0154717	0.0343381	0.6523	-0.051831	0.0827744	1.01559	0.949489	1.0863
618	LILRB2	hipOA	outcome	5091_28	Wald ratio	1	-0.0182524	0.0111782	0.1025	-0.0401618	0.00365693	0.981913	0.960634	1.00366
619	LILRB5	hipOA	outcome	7015_8	Wald ratio	1	0.0308163	0.026953	0.2529	-0.0220116	0.0836443	1.0313	0.978229	1.08724
620	LINGO1	hipOA	outcome	6620_82	Wald ratio	1	-0.155	0.152329	0.3089	-0.453565	0.143565	0.856415	0.635359	1.15438
621	LIPN	hipOA	outcome	8097_77	Inverse variance weighted	2	-0.00404441	0.0157123	0.796867	-0.0348405	0.0267517	0.995964	0.965759	1.02711
622	LMAN2L	hipOA	outcome	8013_9	Wald ratio	1	0.12	0.079688	0.1321	-0.0361886	0.276189	1.1275	0.964458	1.3181
623	LPO	hipOA	outcome	4801_13	Wald ratio	1	-0.000344828	0.0474362	0.9942	-0.0933199	0.0926302	0.999655	0.910902	1.09706
624	LRIG1	hipOA	outcome	18831_6	Wald ratio	1	0.00656716	0.0147064	0.6552	-0.0222575	0.0353918	1.00659	0.977988	1.03603
625	LRIG3	hipOA	outcome	3322_52	Wald ratio	1	-0.243333	0.157225	0.1217	-0.551494	0.0648274	0.78401	0.576088	1.06697
626	LRP10	hipOA	outcome	16610_13	Wald ratio	1	0.161053	0.135788	0.2356	-0.105093	0.427198	1.17475	0.900241	1.53296
627	LRP11	hipOA	outcome	6713_4	Inverse variance weighted	2	0.000221595	0.0150369	0.988242	-0.0292508	0.029694	1.00022	0.971173	1.03014
628	LRPAP1	hipOA	outcome	3640_14	Wald ratio	1	0.0412346	0.0468811	0.3791	-0.0506524	0.133122	1.0421	0.950609	1.14239
629	LRRC15	hipOA	outcome	6557_50	Wald ratio	1	0.0167391	0.0323814	0.6052	-0.0467283	0.0802066	1.01688	0.954347	1.08351
630	LRRC32	hipOA	outcome	7551_33	Wald ratio	1	-0.284286	0.15127	0.0602	-0.580775	0.0122036	0.752552	0.559465	1.01228
631	LRRC4B	hipOA	outcome	9916_146	Wald ratio	1	-0.410667	0.317458	0.1958	-1.03288	0.211551	0.663208	0.355979	1.23559
632	LSAMP	hipOA	outcome	2999_6	Wald ratio	1	0.0935	0.0637553	0.1425	-0.0314604	0.21846	1.09801	0.969029	1.24416
633	LTF	hipOA	outcome	2780_35	Inverse variance weighted	2	-0.0202399	0.0426028	0.634728	-0.103741	0.0632617	0.979964	0.901458	1.06531
634	LUM	hipOA	outcome	13114_50	MR Egger	3	0.332113	0.217863	0.369605	-0.0948983	0.759124	1.39391	0.909465	2.1364
635	LUM	hipOA	outcome	13114_50	Weighted median	3	0.0857083	0.076169	0.260488	-0.063583	0.235	1.08949	0.938396	1.26491
636	LUM	hipOA	outcome	13114_50	Inverse variance weighted	3	0.055619	0.0690136	0.420293	-0.0796478	0.190886	1.05719	0.923442	1.21032
637	LUM	hipOA	outcome	13114_50	Simple mode	3	0.0830079	0.119047	0.557784	-0.150324	0.31634	1.08655	0.860429	1.3721
638	LUM	hipOA	outcome	13114_50	Weighted mode	3	0.102213	0.0910518	0.378279	-0.0762487	0.280674	1.10762	0.926586	1.32402
639	LY75	hipOA	outcome	16620_26	Wald ratio	1	0.00205882	0.0255198	0.9357	-0.04796	0.0520776	1.00206	0.953172	1.05346
640	LYPD3	hipOA	outcome	13107_9	Wald ratio	1	-0.162143	0.0837876	0.05297	-0.326367	0.00208083	0.85032	0.721541	1.00208
641	LYVE1	hipOA	outcome	3206_4	Inverse variance weighted	2	0.0300553	0.0835671	0.719106	-0.133736	0.193847	1.03051	0.874821	1.21391
642	LYZ	hipOA	outcome	4920_10	Wald ratio	1	0.000204082	0.013799	0.9882	-0.0268419	0.02725	1.0002	0.973515	1.02762
643	MAD1L1	hipOA	outcome	13618_15	Wald ratio	1	0.0246296	0.208798	0.9061	-0.384614	0.433874	1.02494	0.680713	1.54322
644	MAGI2	hipOA	outcome	14066_49	Inverse variance weighted	2	0.00540031	0.0297325	0.855873	-0.0528753	0.0636759	1.00541	0.948498	1.06575
645	MANEA	hipOA	outcome	8014_359	Wald ratio	1	-0.05625	0.0420985	0.1815	-0.138763	0.0262631	0.945303	0.870434	1.02661
646	MANF	hipOA	outcome	9223_11	Wald ratio	1	-0.513333	0.14566	0.0004248	-0.798828	-0.227839	0.598497	0.449856	0.796253
647	MANSC1	hipOA	outcome	9557_5	Wald ratio	1	0.0155263	0.0366227	0.6716	-0.0562542	0.0873068	1.01565	0.945299	1.09123
648	MANSC4	hipOA	outcome	9578_263	Wald ratio	1	0.00807018	0.0187921	0.6676	-0.0287624	0.0449028	1.0081	0.971647	1.04593
649	MAPK13	hipOA	outcome	5006_71	Wald ratio	1	0.04	0.0839657	0.6338	-0.124573	0.204573	1.04081	0.882874	1.227
650	MAPK3	hipOA	outcome	2855_49	Wald ratio	1	-0.27375	0.117731	0.02006	-0.504502	-0.042998	0.760522	0.603806	0.957913
651	MAPK8	hipOA	outcome	3825_18	Wald ratio	1	0.0266667	0.161313	0.8687	-0.289507	0.34284	1.02703	0.748633	1.40894
652	MAPRE1	hipOA	outcome	12469_19	Wald ratio	1	0.262857	0.140167	0.06075	-0.0118707	0.537585	1.30064	0.9882	1.71187
653	MAPRE2	hipOA	outcome	16856_79	Wald ratio	1	0.088	0.060861	0.1482	-0.0312875	0.207287	1.09199	0.969197	1.23034
654	MARK3	hipOA	outcome	9747_48	Wald ratio	1	-0.295	0.202513	0.1452	-0.691925	0.101925	0.744532	0.500611	1.1073
655	MASP1	hipOA	outcome	3605_77	Wald ratio	1	0.0566667	0.168471	0.7366	-0.273536	0.386869	1.0583	0.760685	1.47236
656	MATN2	hipOA	outcome	3325_2	Wald ratio	1	0.0985714	0.0934084	0.2913	-0.084509	0.281652	1.10359	0.918963	1.32532
657	MATN3	hipOA	outcome	19361_78	Inverse variance weighted	2	0.022767	0.0212621	0.284268	-0.0189066	0.0644406	1.02303	0.981271	1.06656
658	MATN4	hipOA	outcome	7083_74	Wald ratio	1	0.044	0.0412224	0.2858	-0.0367959	0.124796	1.04498	0.963873	1.13292
659	MAX	hipOA	outcome	12411_60	Wald ratio	1	0.0911111	0.0524519	0.08238	-0.0116946	0.193917	1.09539	0.988373	1.214
660	MBL2	hipOA	outcome	3000_66	Inverse variance weighted	2	0.000931299	0.0275371	0.973021	-0.0530413	0.0549039	1.00093	0.948341	1.05644
661	MCEE	hipOA	outcome	9388_18	Wald ratio	1	-0.2725	0.149239	0.06786	-0.565008	0.0200076	0.761473	0.568356	1.02021
662	MCEMP1	hipOA	outcome	6283_60	Wald ratio	1	0.0216667	0.191461	0.9099	-0.353598	0.396931	1.0219	0.702157	1.48725
663	MCF2L	hipOA	outcome	13934_3	Wald ratio	1	-0.117143	0.0468468	0.0124	-0.208963	-0.0253231	0.889458	0.811426	0.974995
664	MDGA1	hipOA	outcome	16900_29	Wald ratio	1	0.00622642	0.00857751	0.4679	-0.0105855	0.0230383	1.00625	0.98947	1.02331
665	MDGA2	hipOA	outcome	19372_7	Inverse variance weighted	2	-0.0196755	0.0284451	0.489125	-0.075428	0.0360769	0.980517	0.927346	1.03674
666	MDK	hipOA	outcome	2911_27	Wald ratio	1	0.0681579	0.108636	0.5304	-0.144769	0.281085	1.07053	0.865222	1.32457
667	MET	hipOA	outcome	2837_3	Wald ratio	1	0.116923	0.0699249	0.0945	-0.0201297	0.253976	1.12403	0.980072	1.28914
668	METAP1	hipOA	outcome	3210_1	Wald ratio	1	0.186667	0.154044	0.2256	-0.115261	0.488594	1.20523	0.891134	1.63002
669	METTL24	hipOA	outcome	9470_15	Wald ratio	1	-0.0870588	0.0944183	0.3565	-0.272119	0.098001	0.916623	0.761764	1.10296
670	MGAT1	hipOA	outcome	10571_14	Wald ratio	1	-0.0716667	0.18222	0.6941	-0.428818	0.285485	0.930841	0.651278	1.33041
671	MGAT2	hipOA	outcome	6909_40	Wald ratio	1	-0.12	0.0692945	0.08332	-0.255817	0.0158172	0.88692	0.774283	1.01594
672	MGAT4B	hipOA	outcome	7141_21	Inverse variance weighted	2	0.0368491	0.0262479	0.160353	-0.0145969	0.088295	1.03754	0.985509	1.09231
673	MGP	hipOA	outcome	6520_87	Wald ratio	1	0.0996	0.0372505	0.0075	0.026589	0.172611	1.10473	1.02695	1.1884
674	MIA	hipOA	outcome	2687_2	Wald ratio	1	-0.15	0.153922	0.3298	-0.451688	0.151688	0.860708	0.636553	1.1638
675	MIF	hipOA	outcome	8221_19	Wald ratio	1	-0.1	0.134237	0.4563	-0.363104	0.163104	0.904837	0.695514	1.17716
676	MINPP1	hipOA	outcome	5586_66	Wald ratio	1	-0.132	0.118448	0.2651	-0.364157	0.100157	0.876341	0.694782	1.10534
677	MMAB	hipOA	outcome	17783_9	Wald ratio	1	0.254444	0.178316	0.1536	-0.0950548	0.603944	1.28974	0.909323	1.82932
678	MMP1	hipOA	outcome	4924_32	Wald ratio	1	0.0239535	0.021288	0.2605	-0.017771	0.065678	1.02424	0.982386	1.06788
679	MMP10	hipOA	outcome	8479_4	Wald ratio	1	-0.0772881	0.0295385	0.008883	-0.135184	-0.0193927	0.925623	0.873556	0.980794
680	MMP13	hipOA	outcome	4925_54	Wald ratio	1	-0.186667	0.162133	0.2496	-0.504446	0.131113	0.82972	0.60384	1.1401
681	MMP19	hipOA	outcome	6425_87	Wald ratio	1	0.120455	0.0916191	0.1886	-0.0591189	0.300028	1.12801	0.942595	1.3499
682	MMP7	hipOA	outcome	2789_26	Inverse variance weighted	2	0.0273994	0.0305294	0.369466	-0.0324383	0.087237	1.02778	0.968082	1.09116
683	MMP8	hipOA	outcome	9172_69	Inverse variance weighted	2	0.0359424	0.0389059	0.355576	-0.0403132	0.112198	1.0366	0.960489	1.11873
684	MOB1A	hipOA	outcome	12426_19	Wald ratio	1	0.232059	0.126269	0.06609	-0.0154285	0.479546	1.26119	0.98469	1.61534
685	MPG	hipOA	outcome	12438_127	Wald ratio	1	-0.0978571	0.154468	0.5264	-0.400614	0.2049	0.906778	0.669908	1.2274
686	MPO	hipOA	outcome	2580_83	Wald ratio	1	-0.0277778	0.0384219	0.4697	-0.103085	0.0475292	0.972604	0.902051	1.04868
687	MPPED2	hipOA	outcome	19153_53	Wald ratio	1	-0.11625	0.072267	0.1077	-0.257893	0.0253934	0.890253	0.772678	1.02572
688	MSMB	hipOA	outcome	10620_21	Wald ratio	1	-0.0137255	0.0090651	0.13	-0.0314931	0.00404211	0.986368	0.968998	1.00405
689	MSMP	hipOA	outcome	8080_24	Wald ratio	1	0.05	0.127087	0.694	-0.19909	0.29909	1.05127	0.819476	1.34863
690	MSR1	hipOA	outcome	15533_97	Wald ratio	1	0.015	0.0785731	0.8486	-0.139003	0.169003	1.01511	0.870225	1.18412
691	MST1	hipOA	outcome	4407_10	Wald ratio	1	0.00252033	0.00801237	0.7531	-0.0131839	0.0182246	1.00252	0.986903	1.01839
692	MTHFD2	hipOA	outcome	18321_38	Wald ratio	1	-0.0636364	0.181584	0.726	-0.419541	0.292268	0.938346	0.657348	1.33946
693	MTHFS	hipOA	outcome	14107_1	Wald ratio	1	0.0182105	0.0351887	0.6048	-0.0507594	0.0871804	1.01838	0.950507	1.09109
694	MTRF1L	hipOA	outcome	11134_30	Wald ratio	1	-0.0168421	0.0598779	0.7785	-0.134203	0.100519	0.983299	0.874413	1.10574
695	MUC16	hipOA	outcome	15565_102	Wald ratio	1	0.06	0.0622863	0.3354	-0.0620811	0.182081	1.06184	0.939807	1.19971
696	MVD	hipOA	outcome	18422_41	Wald ratio	1	-0.4525	0.145403	0.001858	-0.73749	-0.16751	0.636036	0.478313	0.845768
697	MX1	hipOA	outcome	17460_51	Wald ratio	1	0.0221212	0.0276509	0.4237	-0.0320745	0.0763169	1.02237	0.968434	1.0793
698	MXRA7	hipOA	outcome	8005_1	Wald ratio	1	0.0271429	0.0322233	0.3996	-0.0360149	0.0903006	1.02751	0.964626	1.0945
699	MYDGF	hipOA	outcome	9248_36	Wald ratio	1	-0.188817	0.174778	0.28	-0.531382	0.153749	0.827938	0.587792	1.1662
700	MYOM2	hipOA	outcome	13534_20	Wald ratio	1	-0.288571	0.179493	0.1079	-0.640377	0.0632346	0.749333	0.527093	1.06528
701	NAAA	hipOA	outcome	3173_49	Wald ratio	1	0.0165672	0.0305734	0.5879	-0.0433567	0.076491	1.01671	0.95757	1.07949
702	NAGK	hipOA	outcome	3894_15	Wald ratio	1	-0.0241176	0.0552569	0.6625	-0.132421	0.0841858	0.976171	0.875972	1.08783
703	NAGLU	hipOA	outcome	15509_2	Wald ratio	1	0.00856061	0.0170449	0.6155	-0.0248474	0.0419686	1.0086	0.975459	1.04286
704	NAGPA	hipOA	outcome	11208_15	Wald ratio	1	0.0214583	0.0247635	0.3862	-0.0270782	0.0699949	1.02169	0.973285	1.0725
705	NANS	hipOA	outcome	17802_4	Wald ratio	1	-0.0966667	0.119949	0.4203	-0.331766	0.138433	0.907859	0.717655	1.14847
706	NAPG	hipOA	outcome	17773_26	Wald ratio	1	0.0285714	0.131271	0.8277	-0.22872	0.285862	1.02898	0.795552	1.33091
707	NCAM1	hipOA	outcome	4498_62	MR Egger	3	-0.00561195	0.126584	0.971795	-0.253717	0.242493	0.994404	0.775911	1.27442
708	NCAM1	hipOA	outcome	4498_62	Weighted median	3	0.0107562	0.0346245	0.756065	-0.0571078	0.0786202	1.01081	0.944492	1.08179
709	NCAM1	hipOA	outcome	4498_62	Inverse variance weighted	3	-0.0174494	0.0320299	0.585902	-0.080228	0.0453293	0.982702	0.922906	1.04637
710	NCAM1	hipOA	outcome	4498_62	Simple mode	3	0.014897	0.0496622	0.792508	-0.0824409	0.112235	1.01501	0.920866	1.11878
711	NCAM1	hipOA	outcome	4498_62	Weighted mode	3	0.0178479	0.0488357	0.749794	-0.07787	0.113566	1.01801	0.925085	1.12027
712	NCAM2	hipOA	outcome	6507_16	Wald ratio	1	-0.00847826	0.0218804	0.6984	-0.0513639	0.0344074	0.991558	0.949933	1.03501
713	NDE1	hipOA	outcome	9765_4	Wald ratio	1	-0.0975	0.134709	0.4692	-0.36153	0.16653	0.907102	0.69661	1.1812
714	NDRG3	hipOA	outcome	18312_68	Wald ratio	1	-0.198182	0.158963	0.2125	-0.509748	0.113385	0.820221	0.600647	1.12006
715	NDST1	hipOA	outcome	6927_7	Wald ratio	1	-0.00230769	0.0621909	0.9704	-0.124202	0.119586	0.997695	0.883202	1.12703
716	NELL1	hipOA	outcome	6544_33	Wald ratio	1	0.0118868	0.019193	0.5357	-0.0257316	0.0495051	1.01196	0.974597	1.05075
717	NHEJ1	hipOA	outcome	11351_233	Wald ratio	1	-0.04	0.103955	0.7004	-0.243752	0.163752	0.960789	0.783682	1.17792
718	NID2	hipOA	outcome	16060_99	Wald ratio	1	-0.0257143	0.0183449	0.161	-0.0616702	0.0102416	0.974614	0.940193	1.01029
719	NIT2	hipOA	outcome	17808_37	Wald ratio	1	0.2175	0.119091	0.0678	-0.0159185	0.450918	1.24297	0.984208	1.56975
720	NLGN1	hipOA	outcome	15620_4	Wald ratio	1	0.200769	0.0802716	0.01238	0.0434369	0.358102	1.22234	1.04439	1.43061
721	NME2	hipOA	outcome	4249_64	Wald ratio	1	0.0605714	0.0647032	0.3492	-0.0662469	0.18739	1.06244	0.9359	1.2061
722	NMRAL1	hipOA	outcome	13988_67	Wald ratio	1	-0.0131034	0.0190654	0.4919	-0.0504716	0.0242647	0.986982	0.950781	1.02456
723	NMT2	hipOA	outcome	17821_20	Wald ratio	1	0.2275	0.142588	0.1106	-0.0519732	0.506973	1.25546	0.949354	1.66026
724	NOG	hipOA	outcome	8778_3	Wald ratio	1	-0.00825397	0.0360701	0.819	-0.0789514	0.0624434	0.99178	0.924085	1.06443
725	NOTCH1	hipOA	outcome	5107_7	Wald ratio	1	-0.153333	0.116997	0.19	-0.382647	0.0759801	0.857844	0.682054	1.07894
726	NOTUM	hipOA	outcome	8252_2	Wald ratio	1	0.0628571	0.142438	0.659	-0.216322	0.342036	1.06487	0.805476	1.40781
727	NPNT	hipOA	outcome	6342_10	Wald ratio	1	0.0535	0.0572563	0.3501	-0.0587223	0.165722	1.05496	0.942969	1.18025
728	NPTX1	hipOA	outcome	9256_78	Inverse variance weighted	2	-0.0490125	0.0301855	0.104438	-0.108176	0.0101511	0.952169	0.89747	1.0102
729	NPTXR	hipOA	outcome	15511_37	Wald ratio	1	-0.0241935	0.0224741	0.2817	-0.0682428	0.0198557	0.976097	0.934034	1.02005
730	NPW	hipOA	outcome	9986_14	Wald ratio	1	-0.0216667	0.0205957	0.2928	-0.0620343	0.0187009	0.978566	0.939851	1.01888
731	NQO1	hipOA	outcome	9837_60	Wald ratio	1	0.0322093	0.0137631	0.01927	0.00523364	0.059185	1.03273	1.00525	1.06097
732	NQO2	hipOA	outcome	9754_33	Inverse variance weighted	2	-0.0343221	0.0232912	0.140587	-0.0799729	0.0113287	0.96626	0.923141	1.01139
733	NRCAM	hipOA	outcome	5109_24	Wald ratio	1	-0.0942857	0.144404	0.5138	-0.377317	0.188745	0.910023	0.685699	1.20773
734	NRP1	hipOA	outcome	5542_22	Wald ratio	1	0.0663333	0.0311368	0.03314	0.00530519	0.127361	1.06858	1.00532	1.13583
735	NRP2	hipOA	outcome	15387_44	Wald ratio	1	-0.013125	0.0679787	0.8469	-0.146363	0.120113	0.986961	0.863844	1.12762
736	NT5C2	hipOA	outcome	11288_26	Wald ratio	1	0.00545455	0.0909936	0.9522	-0.172893	0.183802	1.00547	0.841228	1.20178
737	NT5C3L	hipOA	outcome	19135_5	Wald ratio	1	0.0180645	0.0164864	0.2732	-0.0142488	0.0503778	1.01823	0.985852	1.05167
738	NT5DC3	hipOA	outcome	9126_171	Inverse variance weighted	2	0.02463	0.0515485	0.632791	-0.0764052	0.125665	1.02494	0.926441	1.1339
739	NT5E	hipOA	outcome	15452_5	Wald ratio	1	0.0142857	0.045511	0.7536	-0.0749158	0.103487	1.01439	0.927822	1.10903
740	NTF3	hipOA	outcome	4145_58	Inverse variance weighted	2	-0.136497	0.101624	0.179219	-0.335679	0.0626851	0.872409	0.714853	1.06469
741	NTM	hipOA	outcome	10907_116	MR Egger	3	0.0659397	0.043653	0.372279	-0.0196202	0.1515	1.06816	0.980571	1.16358
742	NTM	hipOA	outcome	10907_116	Weighted median	3	0.0159401	0.0163915	0.330821	-0.0161872	0.0480674	1.01607	0.983943	1.04924
743	NTM	hipOA	outcome	10907_116	Inverse variance weighted	3	0.0112553	0.0159188	0.479541	-0.0199456	0.0424561	1.01132	0.980252	1.04337
744	NTM	hipOA	outcome	10907_116	Simple mode	3	0.0161614	0.0201961	0.507529	-0.0234229	0.0557458	1.01629	0.976849	1.05733
745	NTM	hipOA	outcome	10907_116	Weighted mode	3	0.0159211	0.0179267	0.468176	-0.0192152	0.0510574	1.01605	0.980968	1.05238
746	NTN1	hipOA	outcome	6649_51	Wald ratio	1	0.0951064	0.0294554	0.001243	0.0373738	0.152839	1.09978	1.03808	1.16514
747	NTN4	hipOA	outcome	3327_27	Wald ratio	1	0.0279167	0.0490556	0.5693	-0.0682322	0.124066	1.02831	0.934044	1.13209
748	NTRK2	hipOA	outcome	4866_59	Wald ratio	1	0.00875	0.13365	0.9478	-0.253203	0.270703	1.00879	0.77631	1.31089
749	NUCB1	hipOA	outcome	10451_11	Wald ratio	1	-0.143571	0.0726008	0.04798	-0.285869	-0.00127382	0.866259	0.751361	0.998727
750	NUDCD3	hipOA	outcome	4254_6	Wald ratio	1	0.03	0.136228	0.8257	-0.237006	0.297006	1.03045	0.788987	1.34582
751	NUDT1	hipOA	outcome	19206_20	Wald ratio	1	0.133784	0.108273	0.2166	-0.0784306	0.345998	1.14315	0.924566	1.4134
752	NUDT12	hipOA	outcome	13947_371	Wald ratio	1	0.0390909	0.0963016	0.6848	-0.14966	0.227842	1.03987	0.861001	1.25589
753	NUDT2	hipOA	outcome	16583_8	Wald ratio	1	-0.0333333	0.0365521	0.3618	-0.104975	0.0383088	0.967216	0.900347	1.03905
754	NUDT5	hipOA	outcome	17761_2	Wald ratio	1	-0.0957143	0.128941	0.4579	-0.348439	0.157011	0.908724	0.705789	1.17001
755	OAF	hipOA	outcome	6414_8	Wald ratio	1	-0.0265	0.0816111	0.7454	-0.186458	0.133458	0.973848	0.829894	1.14277
756	OBP2B	hipOA	outcome	5680_54	Wald ratio	1	-0.0413514	0.0296978	0.1638	-0.099559	0.0168563	0.959492	0.905236	1.017
757	OGN	hipOA	outcome	17224_12	Wald ratio	1	0.0223077	0.0237012	0.3466	-0.0241467	0.0687621	1.02256	0.976143	1.07118
758	OLFM1	hipOA	outcome	5703_26	Wald ratio	1	-0.28375	0.163757	0.08314	-0.604714	0.0372137	0.752955	0.546231	1.03791
759	OLFM2	hipOA	outcome	19377_14	Wald ratio	1	-0.00285714	0.0166436	0.8637	-0.0354786	0.0297643	0.997147	0.965143	1.03021
760	OMG	hipOA	outcome	16908_5	Wald ratio	1	-0.218333	0.108725	0.04463	-0.431434	-0.0052324	0.803857	0.649577	0.994781
761	OVCA2	hipOA	outcome	17697_2	Wald ratio	1	-0.0256098	0.093562	0.7843	-0.208991	0.157772	0.974715	0.811402	1.1709
762	OXT	hipOA	outcome	8356_88	Wald ratio	1	-0.0216667	0.0294495	0.4619	-0.0793878	0.0360544	0.978566	0.923682	1.03671
763	P4HB	hipOA	outcome	4278_14	Wald ratio	1	0.05	0.119599	0.6759	-0.184414	0.284414	1.05127	0.831592	1.32898
764	PAM	hipOA	outcome	5620_13	Wald ratio	1	0.0157143	0.0211178	0.4568	-0.0256765	0.0571051	1.01584	0.97465	1.05877
765	PATE4	hipOA	outcome	8065_245	Wald ratio	1	0.113077	0.0765826	0.1398	-0.0370249	0.263179	1.11972	0.963652	1.30106
766	PCBD1	hipOA	outcome	11313_100	Wald ratio	1	-0.0385714	0.06806	0.5709	-0.171969	0.0948262	0.962163	0.842005	1.09947
767	PCBD2	hipOA	outcome	6899_37	Wald ratio	1	-0.0306667	0.198139	0.877	-0.419019	0.357686	0.969799	0.657691	1.43002
768	PCDH10	hipOA	outcome	9018_38	Wald ratio	1	-0.0754545	0.0843796	0.3712	-0.240838	0.0899294	0.927322	0.785969	1.0941
769	PCDH9	hipOA	outcome	10558_26	Wald ratio	1	0.072963	0.0556346	0.1897	-0.0360809	0.182007	1.07569	0.964562	1.19962
770	PCNP	hipOA	outcome	17769_28	Wald ratio	1	-0.09625	0.113205	0.3952	-0.318132	0.125632	0.908237	0.727506	1.13387
771	PCOLCE	hipOA	outcome	11237_49	Wald ratio	1	0.125625	0.0584216	0.03153	0.0111187	0.240131	1.13386	1.01118	1.27142
772	PCOLCE2	hipOA	outcome	6081_52	Wald ratio	1	-0.0484848	0.0273975	0.07678	-0.102184	0.00521421	0.952672	0.902863	1.00523
773	PCSK2	hipOA	outcome	15440_57	Wald ratio	1	-0.0975	0.112542	0.3863	-0.318081	0.123081	0.907102	0.727544	1.13098
774	PCSK7	hipOA	outcome	4459_68	Wald ratio	1	0.0158537	0.0128948	0.2189	-0.00942021	0.0411275	1.01598	0.990624	1.04198
775	PCYOX1	hipOA	outcome	6431_68	Wald ratio	1	-0.0213415	0.0159614	0.1812	-0.0526258	0.00994283	0.978885	0.948735	1.00999
776	PDCD1LG2	hipOA	outcome	3004_67	Inverse variance weighted	2	-0.060056	0.0397909	0.131225	-0.138046	0.0179341	0.941712	0.871058	1.0181
777	PDCD5	hipOA	outcome	12517_52	Wald ratio	1	0.045	0.0493453	0.3618	-0.0517168	0.141717	1.04603	0.949598	1.15225
778	PDCD6	hipOA	outcome	19488_1	Wald ratio	1	0.15	0.149471	0.3156	-0.142963	0.442963	1.16183	0.866786	1.55731
779	PDCD6IP	hipOA	outcome	18174_79	Wald ratio	1	0.0236364	0.092073	0.7974	-0.156827	0.204099	1.02392	0.854852	1.22642
780	PDE4A	hipOA	outcome	18918_86	Wald ratio	1	-0.0108108	0.0573189	0.8504	-0.123156	0.101534	0.989247	0.884126	1.10687
781	PDE5A	hipOA	outcome	5256_86	Inverse variance weighted	2	-0.0895487	0.0610298	0.142296	-0.209167	0.0300697	0.914344	0.81126	1.03053
782	PDGFD	hipOA	outcome	17140_57	Inverse variance weighted	2	0.297143	NA	NA	NA	NA	1.34601	NA	NA
783	PDGFRA	hipOA	outcome	10366_11	Wald ratio	1	0.197333	0.0993427	0.04699	0.00262169	0.392045	1.21815	1.00263	1.48
784	PDGFRB	hipOA	outcome	3459_49	Wald ratio	1	0.00864407	0.00772255	0.263	-0.00649213	0.0237803	1.00868	0.993529	1.02407
785	PDGFRL	hipOA	outcome	9713_67	Wald ratio	1	-0.0157143	0.0292814	0.5915	-0.0731059	0.0416773	0.984409	0.929502	1.04256
786	PDIA5	hipOA	outcome	5593_11	Wald ratio	1	0.021746	0.0147575	0.1406	-0.00717862	0.0506707	1.02198	0.992847	1.05198
787	PDLIM1	hipOA	outcome	11428_31	Wald ratio	1	0.104615	0.137757	0.4476	-0.165387	0.374618	1.11028	0.847565	1.45444
788	PDLIM4	hipOA	outcome	12387_7	Wald ratio	1	-0.0953846	0.0598002	0.1107	-0.212593	0.0218238	0.909023	0.808485	1.02206
789	PDXK	hipOA	outcome	11098_1	Wald ratio	1	-0.0476923	0.0702002	0.4969	-0.185285	0.0899001	0.953427	0.830868	1.09407
790	PECR	hipOA	outcome	17776_15	Wald ratio	1	0.173333	0.101724	0.08839	-0.0260463	0.372713	1.18926	0.97429	1.45167
791	PENK	hipOA	outcome	9076_25	Inverse variance weighted	2	0.0241009	0.0184629	0.191768	-0.0120865	0.0602882	1.02439	0.987986	1.06214
792	PF4	hipOA	outcome	2697_7	Wald ratio	1	0.0393333	0.147123	0.7892	-0.249028	0.327695	1.04012	0.779558	1.38777
793	PF4V1	hipOA	outcome	5663_18	Wald ratio	1	-0.0159375	0.0312893	0.6105	-0.0772645	0.0453895	0.984189	0.925645	1.04644
794	PFKM	hipOA	outcome	17384_110	Wald ratio	1	0.0605	0.0590045	0.3052	-0.0551488	0.176149	1.06237	0.946344	1.19262
795	PGLS	hipOA	outcome	17799_9	Wald ratio	1	0.0783333	0.0980836	0.4245	-0.11391	0.270577	1.08148	0.892338	1.31072
796	PGLYRP1	hipOA	outcome	3329_14	Wald ratio	1	0.0268421	0.0519397	0.6053	-0.0749596	0.128644	1.02721	0.927781	1.13729
797	PGLYRP2	hipOA	outcome	5601_2	Wald ratio	1	-0.0157143	0.0344097	0.6479	-0.0831574	0.0517288	0.984409	0.920206	1.05309
798	PGM2	hipOA	outcome	18330_7	Wald ratio	1	-0.21125	0.133552	0.1137	-0.473012	0.0505122	0.809572	0.623122	1.05181
799	PGP	hipOA	outcome	18235_16	Wald ratio	1	0.159375	0.122596	0.1936	-0.0809129	0.399663	1.17278	0.922274	1.49132
800	PHPT1	hipOA	outcome	16882_27	Wald ratio	1	-0.0228571	0.0485231	0.6376	-0.117962	0.0722481	0.977402	0.888729	1.07492
801	PI3	hipOA	outcome	4982_54	Wald ratio	1	-0.0323529	0.0341043	0.3428	-0.0991973	0.0344915	0.968165	0.905564	1.03509
802	PIP	hipOA	outcome	6060_2	Wald ratio	1	-0.0435088	0.0452228	0.336	-0.132145	0.0451279	0.957424	0.876214	1.04616
803	PKDCC	hipOA	outcome	8664_36	Wald ratio	1	0.0716667	0.184569	0.6978	-0.290089	0.433422	1.0743	0.748197	1.54253
804	PKP2	hipOA	outcome	14067_6	Wald ratio	1	-0.17625	0.110745	0.1115	-0.393311	0.0408111	0.838408	0.674819	1.04166
805	PLA2G12B	hipOA	outcome	9380_2	Wald ratio	1	-0.0213333	0.10634	0.841	-0.22976	0.187093	0.978893	0.794725	1.20574
806	PLA2R1	hipOA	outcome	10916_44	Wald ratio	1	-0.00184211	0.0115884	0.8737	-0.0245555	0.0208713	0.99816	0.975744	1.02109
807	PLAU	hipOA	outcome	4158_54	Wald ratio	1	-0.177826	0.196343	0.3651	-0.562659	0.207007	0.837088	0.569692	1.22999
808	PLAUR	hipOA	outcome	2652_15	Inverse variance weighted	2	-0.0335361	0.0520995	0.519774	-0.135651	0.0685789	0.96702	0.873147	1.07099
809	PLCG1	hipOA	outcome	4563_61	Wald ratio	1	0.01	0.136035	0.9414	-0.256629	0.276629	1.01005	0.773655	1.31868
810	PLCG2	hipOA	outcome	10070_22	Wald ratio	1	0.0411111	0.0747436	0.5823	-0.105386	0.187609	1.04197	0.899977	1.20636
811	PLD3	hipOA	outcome	10948_14	Wald ratio	1	-0.130714	0.178704	0.4645	-0.480974	0.219545	0.877468	0.618181	1.24551
812	PLEK	hipOA	outcome	7875_86	Wald ratio	1	-0.099	0.0900691	0.2717	-0.275535	0.0775354	0.905743	0.759166	1.08062
813	PLEKHA1	hipOA	outcome	12459_13	Wald ratio	1	0.0753571	0.0328021	0.0216	0.0110651	0.139649	1.07827	1.01113	1.14987
814	PLEKHA7	hipOA	outcome	12731_12	Wald ratio	1	-0.0110606	0.022538	0.6236	-0.055235	0.0331138	0.989	0.946263	1.03367
815	PLG	hipOA	outcome	4151_6	Inverse variance weighted	2	0.0279772	0.0296317	0.345087	-0.030101	0.0860554	1.02837	0.970347	1.08987
816	PLOD2	hipOA	outcome	6923_1	Wald ratio	1	-0.213462	0.181787	0.2403	-0.569765	0.142842	0.807783	0.565658	1.15355
817	PLOD3	hipOA	outcome	10612_18	Wald ratio	1	0.160435	0.267521	0.5487	-0.363906	0.684776	1.17402	0.694956	1.98333
818	PLTP	hipOA	outcome	15475_4	Wald ratio	1	-0.0214815	0.0210983	0.3086	-0.0628341	0.0198711	0.978748	0.939099	1.02007
819	PLXNA1	hipOA	outcome	9005_16	Wald ratio	1	0.0084	0.0399348	0.8334	-0.0698722	0.0866722	1.00844	0.932513	1.09054
820	PLXNA4	hipOA	outcome	19560_23	Wald ratio	1	-0.065	0.110957	0.558	-0.282475	0.152475	0.937067	0.753916	1.16471
821	PLXNB2	hipOA	outcome	9216_100	Wald ratio	1	-0.00155556	0.0213435	0.9419	-0.0433888	0.0402777	0.998446	0.957539	1.0411
822	PLXNC1	hipOA	outcome	4564_2	MR Egger	3	-0.0248429	0.0290664	0.549774	-0.0818131	0.0321273	0.975463	0.921444	1.03265
823	PLXNC1	hipOA	outcome	4564_2	Weighted median	3	-0.0426573	0.0178847	0.017073	-0.0777112	-0.00760334	0.95824	0.925232	0.992425
824	PLXNC1	hipOA	outcome	4564_2	Inverse variance weighted	3	-0.0430859	0.017327	0.0128961	-0.0770469	-0.00912489	0.957829	0.925846	0.990917
825	PLXNC1	hipOA	outcome	4564_2	Simple mode	3	-0.068865	0.0276341	0.130287	-0.123028	-0.0147022	0.933453	0.884239	0.985405
826	PLXNC1	hipOA	outcome	4564_2	Weighted mode	3	-0.0374063	0.0191723	0.19033	-0.0749841	0.000171515	0.963285	0.927758	1.00017
827	PLXND1	hipOA	outcome	19561_216	Wald ratio	1	0.0916667	0.0789646	0.2457	-0.063104	0.246437	1.096	0.938846	1.27946
828	PMEL	hipOA	outcome	6472_40	Wald ratio	1	-0.0343182	0.127435	0.7877	-0.284092	0.215455	0.966264	0.752698	1.24043
829	PMM2	hipOA	outcome	17794_6	Wald ratio	1	0.0324242	0.0837671	0.6987	-0.131759	0.196608	1.03296	0.876552	1.21727
830	PNKP	hipOA	outcome	13657_2	Wald ratio	1	0.0154545	0.0818293	0.8502	-0.144931	0.17584	1.01557	0.865082	1.19225
831	PNLIP	hipOA	outcome	15613_16	Wald ratio	1	-0.44675	0.182355	0.01429	-0.804166	-0.0893339	0.639704	0.447461	0.91454
832	PNLIPRP1	hipOA	outcome	6627_25	Wald ratio	1	0.012	0.062193	0.847	-0.109898	0.133898	1.01207	0.895925	1.14328
833	PNLIPRP2	hipOA	outcome	15471_29	Wald ratio	1	-0.000891089	0.00952955	0.9255	-0.019569	0.0177868	0.999109	0.980621	1.01795
834	PNP	hipOA	outcome	15435_4	Wald ratio	1	-0.174118	0.0706724	0.01375	-0.312636	-0.0355997	0.840198	0.731516	0.965026
835	POFUT1	hipOA	outcome	5634_39	Wald ratio	1	-0.0528125	0.0316932	0.09564	-0.114931	0.00930611	0.948558	0.891428	1.00935
836	POLM	hipOA	outcome	12851_5	Wald ratio	1	0.0635714	0.109686	0.5622	-0.151413	0.278556	1.06564	0.859493	1.32122
837	POR	hipOA	outcome	2731_29	Wald ratio	1	0.150526	0.0642401	0.01912	0.0246157	0.276437	1.16245	1.02492	1.31842
838	POSTN	hipOA	outcome	3457_57	Inverse variance weighted	2	0.0168484	0.0580821	0.771756	-0.0969926	0.130689	1.01699	0.907563	1.13961
839	PPA1	hipOA	outcome	5021_13	Wald ratio	1	-0.045	0.0518439	0.3854	-0.146614	0.0566141	0.955997	0.863627	1.05825
840	PPA2	hipOA	outcome	18307_71	Wald ratio	1	0.093	0.107234	0.3858	-0.117179	0.303179	1.09746	0.889426	1.35416
841	PPIC	hipOA	outcome	18819_21	Wald ratio	1	0.0347619	0.0220129	0.1143	-0.00838347	0.0779073	1.03537	0.991652	1.08102
842	PPID	hipOA	outcome	5202_4	Wald ratio	1	-0.0481481	0.038468	0.2107	-0.123545	0.027249	0.952993	0.883782	1.02762
843	PPP1R14A	hipOA	outcome	19117_3	Wald ratio	1	0.0065	0.0523047	0.9011	-0.0960171	0.109017	1.00652	0.908448	1.11518
844	PRCP	hipOA	outcome	5722_78	Wald ratio	1	-0.0204545	0.218746	0.9255	-0.449198	0.408289	0.979753	0.63814	1.50424
845	PREP	hipOA	outcome	14273_19	Wald ratio	1	-0.0390476	0.0617114	0.5269	-0.160002	0.0819068	0.961705	0.852142	1.08535
846	PRG2	hipOA	outcome	7258_5	Wald ratio	1	0.005	0.0832364	0.9521	-0.158143	0.168143	1.00501	0.853727	1.18311
847	PRKCA	hipOA	outcome	2644_11	Wald ratio	1	0.12875	0.136368	0.3451	-0.138531	0.396031	1.13741	0.870636	1.48592
848	PROC	hipOA	outcome	2961_1	Wald ratio	1	-0.167143	0.0601015	0.005419	-0.284942	-0.0493439	0.846079	0.752058	0.951854
849	PROK2	hipOA	outcome	10754_113	Wald ratio	1	-0.0030303	0.0184444	0.8695	-0.0391814	0.0331208	0.996974	0.961576	1.03368
850	PRSS2	hipOA	outcome	5034_79	Wald ratio	1	0.093	0.0500521	0.06316	-0.00510214	0.191102	1.09746	0.994911	1.21058
851	PRSS22	hipOA	outcome	4534_10	Wald ratio	1	0.0125	0.0406048	0.7582	-0.0670854	0.0920854	1.01258	0.935115	1.09646
852	PRSS27	hipOA	outcome	15535_3	Wald ratio	1	-0.000967742	0.0501363	0.9846	-0.0992348	0.0972993	0.999033	0.90553	1.10219
853	PRSS8	hipOA	outcome	15513_108	Wald ratio	1	-0.278571	0.145883	0.05619	-0.564501	0.00735844	0.756864	0.568644	1.00739
854	PRTN3	hipOA	outcome	13720_95	Wald ratio	1	-0.0132558	0.0270891	0.6246	-0.0663504	0.0398388	0.986832	0.935803	1.04064
855	PSAP	hipOA	outcome	6207_10	Wald ratio	1	0.0177778	0.0331802	0.5921	-0.0472553	0.0828109	1.01794	0.953844	1.08634
856	PSAPL1	hipOA	outcome	8814_33	Wald ratio	1	-0.0370455	0.0278208	0.183	-0.0915742	0.0174833	0.963632	0.912494	1.01764
857	PSG4	hipOA	outcome	5649_83	Wald ratio	1	0.00166667	0.0207559	0.936	-0.039015	0.0423483	1.00167	0.961736	1.04326
858	PSG5	hipOA	outcome	9314_9	Inverse variance weighted	2	0.0446485	0.0566269	0.430423	-0.0663403	0.155637	1.04566	0.935812	1.1684
859	PSG9	hipOA	outcome	9335_28	Wald ratio	1	0.00911765	0.0573579	0.8737	-0.103304	0.121539	1.00916	0.901853	1.12923
860	PSMD9	hipOA	outcome	13931_22	Wald ratio	1	-0.00416667	0.083496	0.9602	-0.167819	0.159485	0.995842	0.845507	1.17291
861	PSME1	hipOA	outcome	5918_5	Wald ratio	1	-0.156667	0.174285	0.3687	-0.498265	0.184932	0.854989	0.607584	1.20314
862	PSME2	hipOA	outcome	17694_32	Wald ratio	1	-0.075	0.12572	0.5508	-0.321412	0.171412	0.927743	0.725124	1.18698
863	PTEN	hipOA	outcome	3831_21	Wald ratio	1	-0.225385	0.220724	0.3072	-0.658004	0.207235	0.798209	0.517884	1.23027
864	PTGDS	hipOA	outcome	10514_5	Wald ratio	1	0.0392857	0.0644089	0.5419	-0.0869557	0.165527	1.04007	0.916718	1.18002
865	PTGR1	hipOA	outcome	19617_5	Inverse variance weighted	2	-0.0124005	0.0317825	0.696412	-0.0746943	0.0498932	0.987676	0.928027	1.05116
866	PTHLH	hipOA	outcome	2962_50	Wald ratio	1	0.29	0.0856537	0.0007099	0.122119	0.457881	1.33643	1.12989	1.58072
867	PTK7	hipOA	outcome	9525_1	Wald ratio	1	0.1875	0.115797	0.1054	-0.0394612	0.414461	1.20623	0.961307	1.51355
868	PTN	hipOA	outcome	3045_72	Inverse variance weighted	2	0.0319402	0.0818712	0.696442	-0.128527	0.192408	1.03246	0.87939	1.21216
869	PTPN9	hipOA	outcome	12633_3	Wald ratio	1	-0.0614286	0.146456	0.6749	-0.348483	0.225626	0.94042	0.705758	1.25311
870	PTPRS	hipOA	outcome	6049_64	Wald ratio	1	-0.0395	0.107191	0.7125	-0.249595	0.170595	0.96127	0.779117	1.18601
871	PXDN	hipOA	outcome	13463_1	Wald ratio	1	-0.174667	0.0850691	0.04005	-0.341402	-0.00793123	0.839737	0.710773	0.9921
872	PYGL	hipOA	outcome	11441_11	Inverse variance weighted	2	0.0621123	0.0778605	0.425022	-0.0904943	0.214719	1.06408	0.91348	1.23951
873	QPCT	hipOA	outcome	7849_3	Inverse variance weighted	2	0.0730659	0.0446821	0.101999	-0.014511	0.160643	1.0758	0.985594	1.17427
874	QPCTL	hipOA	outcome	8866_53	Wald ratio	1	-0.0588947	0.0339881	0.08313	-0.125511	0.00772185	0.942806	0.882046	1.00775
875	QSOX2	hipOA	outcome	8397_147	Wald ratio	1	-0.005	0.0271526	0.8539	-0.058219	0.048219	0.995012	0.943443	1.0494
876	RAB1A	hipOA	outcome	19223_6	Wald ratio	1	-0.405	0.167322	0.0155	-0.732951	-0.0770486	0.666977	0.480489	0.925845
877	RAB21	hipOA	outcome	17514_48	Wald ratio	1	0.12	0.112192	0.2848	-0.0998956	0.339896	1.1275	0.904932	1.4048
878	RAB22A	hipOA	outcome	12408_333	Wald ratio	1	0.323333	0.158567	0.04144	0.0125427	0.634124	1.38173	1.01262	1.88537
879	RAB31	hipOA	outcome	13597_20	Wald ratio	1	-0.0769231	0.078236	0.3255	-0.230266	0.0764195	0.925961	0.794323	1.07942
880	RAB6B	hipOA	outcome	14271_23	Wald ratio	1	-0.0334615	0.048574	0.4909	-0.128667	0.0617434	0.967092	0.879267	1.06369
881	RAD1	hipOA	outcome	12670_15	Wald ratio	1	-0.0603448	0.178211	0.7349	-0.409638	0.288949	0.94144	0.66389	1.33502
882	RAD23B	hipOA	outcome	12522_6	Wald ratio	1	0.0933333	0.180151	0.6044	-0.259763	0.44643	1.09783	0.771234	1.56272
883	RALB	hipOA	outcome	18432_32	Wald ratio	1	0.12	0.149867	0.4233	-0.17374	0.41374	1.1275	0.840516	1.51246
884	RARRES1	hipOA	outcome	8398_277	Wald ratio	1	-0.0260714	0.0383221	0.4963	-0.101183	0.04904	0.974265	0.903768	1.05026
885	RARRES2	hipOA	outcome	3079_62	Wald ratio	1	-0.0672	0.0406013	0.0979	-0.146778	0.0123785	0.935008	0.863485	1.01246
886	RBP1	hipOA	outcome	19279_42	Wald ratio	1	0.0177778	0.126231	0.888	-0.229635	0.26519	1.01794	0.794824	1.30368
887	RBP4	hipOA	outcome	15633_6	Wald ratio	1	-0.1	0.131159	0.4458	-0.357071	0.157071	0.904837	0.699723	1.17008
888	RCAN1	hipOA	outcome	13465_5	Wald ratio	1	-0.181333	0.199383	0.3631	-0.572123	0.209457	0.834157	0.564326	1.23301
889	RCL	hipOA	outcome	17785_11	Wald ratio	1	-0.115	0.0897549	0.2001	-0.29092	0.0609197	0.891366	0.747576	1.06281
890	RCN1	hipOA	outcome	9322_15	Wald ratio	1	-0.12	0.126051	0.3411	-0.36706	0.12706	0.88692	0.692768	1.13549
891	RECQL	hipOA	outcome	11431_235	Wald ratio	1	-0.0980952	0.125438	0.4342	-0.343953	0.147762	0.906563	0.708962	1.15924
892	REG1A	hipOA	outcome	13095_51	Inverse variance weighted	2	-0.00710369	0.0366635	0.846369	-0.0789642	0.0647568	0.992921	0.924073	1.0669
893	REG1B	hipOA	outcome	16770_3	Wald ratio	1	0.000377358	0.0391018	0.9923	-0.0762622	0.0770169	1.00038	0.926573	1.08006
894	REG3A	hipOA	outcome	15304_1	Inverse variance weighted	2	0.0206	0.0640637	0.74779	-0.104965	0.146165	1.02081	0.900356	1.15739
895	RELT	hipOA	outcome	14112_40	Wald ratio	1	0.313333	0.181457	0.08421	-0.0423222	0.668989	1.36798	0.958561	1.95226
896	RET	hipOA	outcome	3220_40	Wald ratio	1	-0.0108824	0.0302122	0.7187	-0.0700984	0.0483336	0.989177	0.932302	1.04952
897	RETN	hipOA	outcome	3046_31	MR Egger	3	0.00599007	0.455664	0.991632	-0.887112	0.899092	1.00601	0.411843	2.45737
898	RETN	hipOA	outcome	3046_31	Weighted median	3	0.0137712	0.0324173	0.670975	-0.0497667	0.0773091	1.01387	0.951451	1.08038
899	RETN	hipOA	outcome	3046_31	Inverse variance weighted	3	0.0108859	0.0334332	0.744725	-0.0546431	0.076415	1.01095	0.946823	1.07941
900	RETN	hipOA	outcome	3046_31	Simple mode	3	0.0463028	0.0510991	0.460507	-0.0538514	0.146457	1.04739	0.947573	1.15773
901	RETN	hipOA	outcome	3046_31	Weighted mode	3	0.0267596	0.0374237	0.548784	-0.0465909	0.10011	1.02712	0.954478	1.10529
902	RFK	hipOA	outcome	13059_33	Wald ratio	1	-0.23	0.172452	0.1823	-0.568005	0.108005	0.794534	0.566655	1.11405
903	RGMA	hipOA	outcome	5483_1	Wald ratio	1	0.0325	0.128283	0.8	-0.218934	0.283934	1.03303	0.803375	1.32834
904	RGMB	hipOA	outcome	3331_8	Wald ratio	1	-0.0928571	0.0645684	0.1504	-0.219411	0.033697	0.911324	0.802991	1.03427
905	RIPK2	hipOA	outcome	8970_9	Wald ratio	1	-0.06125	0.170998	0.7202	-0.396406	0.273906	0.940588	0.672734	1.31509
906	RMDN1	hipOA	outcome	7096_30	Wald ratio	1	0.0773333	0.0604777	0.201	-0.041203	0.19587	1.0804	0.959634	1.21637
907	RNASE1	hipOA	outcome	7211_2	Wald ratio	1	-0.0936364	0.045882	0.04127	-0.183565	-0.0037076	0.910614	0.832298	0.996299
908	RNASE3	hipOA	outcome	15576_158	Wald ratio	1	-0.0118421	0.0287773	0.6807	-0.0682457	0.0445615	0.988228	0.934031	1.04557
909	RNASE4	hipOA	outcome	5644_60	Wald ratio	1	0.0348387	0.0316298	0.2707	-0.0271557	0.0968331	1.03545	0.97321	1.10168
910	RNASE6	hipOA	outcome	5646_20	Inverse variance weighted	2	0.05416	0.0910328	0.551877	-0.124264	0.232584	1.05565	0.883146	1.26186
911	RNASET2	hipOA	outcome	16913_8	Wald ratio	1	-0.029	0.0367146	0.4296	-0.100961	0.0429606	0.971416	0.903969	1.0439
912	ROBO1	hipOA	outcome	5740_17	Wald ratio	1	-0.056	0.0916758	0.5413	-0.235685	0.123685	0.945539	0.79003	1.13166
913	ROR2	hipOA	outcome	7861_9	Wald ratio	1	0.0426667	0.0641528	0.506	-0.0830728	0.168406	1.04359	0.920284	1.18342
914	RPE	hipOA	outcome	12646_2	Wald ratio	1	-0.21875	0.113802	0.05458	-0.441801	0.00430116	0.803523	0.642877	1.00431
915	RPL12	hipOA	outcome	19183_164	Wald ratio	1	0.0526923	0.330952	0.8735	-0.595974	0.701358	1.05411	0.551026	2.01649
916	RRM1	hipOA	outcome	11360_39	Wald ratio	1	-0.133333	0.151623	0.3792	-0.430515	0.163849	0.875173	0.650174	1.17804
917	RSPO3	hipOA	outcome	8427_118	Inverse variance weighted	2	0.203646	0.0759116	0.00730348	0.0548598	0.352433	1.22586	1.05639	1.42252
918	RSPO4	hipOA	outcome	8464_31	Inverse variance weighted	2	-0.00599232	0.0992047	0.951834	-0.200434	0.188449	0.994026	0.818376	1.20738
919	RTN4IP1	hipOA	outcome	18180_58	Wald ratio	1	0.0657143	0.152242	0.666	-0.23268	0.364108	1.06792	0.792407	1.43923
920	RTN4R	hipOA	outcome	5105_2	Inverse variance weighted	2	0.0796393	0.0311085	0.0104659	0.0186665	0.140612	1.0829	1.01884	1.15098
921	RTP4	hipOA	outcome	18315_38	Wald ratio	1	0.0178788	0.0277637	0.5196	-0.0365381	0.0722957	1.01804	0.964121	1.07497
922	SAA1	hipOA	outcome	15515_2	Wald ratio	1	-0.0542857	0.128712	0.6732	-0.306562	0.19799	0.947161	0.735973	1.21895
923	SAA2	hipOA	outcome	18832_65	Wald ratio	1	-0.0633333	0.150164	0.6732	-0.357655	0.230989	0.938631	0.699314	1.25984
924	SAA4	hipOA	outcome	15516_12	Wald ratio	1	-0.00930233	0.0209223	0.6566	-0.0503101	0.0317054	0.990741	0.950934	1.03221
925	SAR1A	hipOA	outcome	17726_3	Wald ratio	1	0.058	0.0605224	0.3379	-0.0606239	0.176624	1.05971	0.941177	1.19318
926	SARS2	hipOA	outcome	12348_46	Wald ratio	1	0.0618182	0.0847793	0.4659	-0.104349	0.227986	1.06377	0.900911	1.25607
927	SAT2	hipOA	outcome	12524_18	Wald ratio	1	0.1312	0.0676977	0.05262	-0.00148756	0.263888	1.1402	0.998514	1.30198
928	SBDS	hipOA	outcome	3866_7	Wald ratio	1	0.06	0.0774634	0.4386	-0.0918282	0.211828	1.06184	0.912262	1.23594
929	SCARA5	hipOA	outcome	10419_1	Wald ratio	1	-0.0170833	0.0414316	0.6801	-0.0982892	0.0641225	0.983062	0.906387	1.06622
930	SCARF1	hipOA	outcome	5129_12	Wald ratio	1	0.0085	0.0225808	0.7066	-0.0357583	0.0527583	1.00854	0.964873	1.05417
931	SCARF2	hipOA	outcome	8956_96	Wald ratio	1	-0.169375	0.0706482	0.01651	-0.307846	-0.0309045	0.844192	0.735029	0.969568
932	SCG3	hipOA	outcome	7957_2	Wald ratio	1	-0.0444681	0.0523902	0.396	-0.147153	0.0582167	0.956506	0.863162	1.05994
933	SCGB3A1	hipOA	outcome	6252_62	Wald ratio	1	0.0751613	0.0787881	0.3401	-0.0792634	0.229586	1.07806	0.923797	1.25808
934	SCO2	hipOA	outcome	16851_50	Wald ratio	1	0.136875	0.0982079	0.1634	-0.0556125	0.329362	1.14668	0.945906	1.39008
935	SCUBE1	hipOA	outcome	8989_40	Wald ratio	1	-0.0177778	0.102723	0.8626	-0.219115	0.183559	0.982379	0.80323	1.20149
936	SCUBE3	hipOA	outcome	16773_29	Wald ratio	1	-0.105556	0.0460275	0.02183	-0.19577	-0.0153416	0.899824	0.822202	0.984776
937	SDF2	hipOA	outcome	15333_11	Wald ratio	1	-0.0141667	0.0372747	0.7039	-0.0872251	0.0588917	0.985933	0.916471	1.06066
938	SDF2L1	hipOA	outcome	6990_44	Wald ratio	1	0.157083	0.168777	0.352	-0.173719	0.487886	1.17009	0.840533	1.62887
939	SECTM1	hipOA	outcome	13093_6	Wald ratio	1	0.06	0.0500172	0.2303	-0.0380338	0.158034	1.06184	0.96268	1.17121
940	SELPLG	hipOA	outcome	11266_8	Wald ratio	1	-0.00928571	0.0400162	0.8165	-0.0877174	0.069146	0.990757	0.91602	1.07159
941	SEMA3E	hipOA	outcome	5363_51	Wald ratio	1	-0.0566667	0.0543363	0.297	-0.163166	0.0498324	0.944909	0.84945	1.05109
942	SEMA3G	hipOA	outcome	5628_21	Wald ratio	1	-0.182857	0.0506232	0.0003037	-0.282079	-0.0836357	0.832887	0.754214	0.919766
943	SEMA5A	hipOA	outcome	13132_14	Inverse variance weighted	2	0.00854373	0.0130142	0.511506	-0.0169641	0.0340515	1.00858	0.983179	1.03464
944	SEMA6A	hipOA	outcome	7945_10	Wald ratio	1	-0.13625	0.123546	0.2701	-0.378399	0.105899	0.872624	0.684957	1.11171
945	SEMA6B	hipOA	outcome	5121_3	Wald ratio	1	-0.147778	0.121663	0.2245	-0.386237	0.0906816	0.862623	0.679609	1.09492
946	SEMA7A	hipOA	outcome	7019_13	Wald ratio	1	0.254615	0.125538	0.04254	0.00856147	0.500669	1.28997	1.0086	1.64983
947	SEPSECS	hipOA	outcome	17357_33	Wald ratio	1	-0.140625	0.141146	0.3191	-0.417271	0.136021	0.868815	0.658842	1.14571
948	SEPW1	hipOA	outcome	18310_26	Wald ratio	1	0.121818	0.082065	0.1377	-0.0390292	0.282666	1.12955	0.961723	1.32666
949	SERPINA1	hipOA	outcome	3580_25	Wald ratio	1	-0.0321951	0.0260162	0.2159	-0.0831868	0.0187966	0.968318	0.920179	1.01897
950	SERPINA10	hipOA	outcome	13119_26	Wald ratio	1	0.00611765	0.0141729	0.666	-0.0216612	0.0338965	1.00614	0.978572	1.03448
951	SERPINA11	hipOA	outcome	9002_36	Wald ratio	1	0.0333333	0.0400378	0.4051	-0.0451407	0.111807	1.0339	0.955863	1.1183
952	SERPINA12	hipOA	outcome	6551_94	Wald ratio	1	0.0461404	0.0312964	0.1404	-0.0152006	0.107481	1.04722	0.984914	1.11347
953	SERPINA3	hipOA	outcome	2879_9	MR Egger	3	0.202775	0.236356	0.548588	-0.260482	0.666032	1.2248	0.77068	1.9465
954	SERPINA3	hipOA	outcome	2879_9	Weighted median	3	-0.0571354	0.0773151	0.459911	-0.208673	0.0944022	0.944466	0.811661	1.099
955	SERPINA3	hipOA	outcome	2879_9	Inverse variance weighted	3	-0.0836454	0.0888257	0.346356	-0.257744	0.090453	0.919757	0.772793	1.09467
956	SERPINA3	hipOA	outcome	2879_9	Simple mode	3	-0.028349	0.108063	0.81761	-0.240152	0.183454	0.972049	0.786509	1.20136
957	SERPINA3	hipOA	outcome	2879_9	Weighted mode	3	-0.041578	0.0907642	0.691846	-0.219476	0.13632	0.959274	0.80294	1.14605
958	SERPINA5	hipOA	outcome	3389_7	Wald ratio	1	0.0917143	0.0413869	0.02669	0.010596	0.172833	1.09605	1.01065	1.18867
959	SERPINA9	hipOA	outcome	7266_4	Wald ratio	1	0.0233333	0.055234	0.6727	-0.0849253	0.131592	1.02361	0.918581	1.14064
960	SERPINB1	hipOA	outcome	10737_96	Wald ratio	1	-0.095	0.117324	0.4181	-0.324955	0.134955	0.909373	0.72256	1.14449
961	SERPINB13	hipOA	outcome	18841_1	Wald ratio	1	0.102955	0.058886	0.0804	-0.0124621	0.218371	1.10844	0.987615	1.24405
962	SERPINB4	hipOA	outcome	15444_45	Wald ratio	1	0.04	0.0553774	0.4701	-0.0685397	0.14854	1.04081	0.933756	1.16014
963	SERPINB5	hipOA	outcome	15417_3	Wald ratio	1	0.0435714	0.0683804	0.524	-0.0904542	0.177597	1.04453	0.913516	1.19434
964	SERPINB8	hipOA	outcome	19130_81	Wald ratio	1	0.0594444	0.0533189	0.2649	-0.0450607	0.16395	1.06125	0.955939	1.17815
965	SERPIND1	hipOA	outcome	3316_58	Wald ratio	1	-0.0968919	0.0515125	0.05998	-0.197856	0.00407254	0.907654	0.820488	1.00408
966	SERPINE1	hipOA	outcome	2925_9	Wald ratio	1	0.277143	0.163463	0.08999	-0.043244	0.59753	1.31935	0.957678	1.81762
967	SERPINE2	hipOA	outcome	19154_41	Wald ratio	1	-0.00275	0.014502	0.8496	-0.0311739	0.0256739	0.997254	0.969307	1.02601
968	SERPINF1	hipOA	outcome	9211_19	Wald ratio	1	0.0978571	0.0359492	0.006487	0.0273966	0.168318	1.10281	1.02778	1.18331
969	SERPINF2	hipOA	outcome	3024_18	Wald ratio	1	0.0511765	0.0687128	0.4564	-0.0835007	0.185854	1.05251	0.91989	1.20425
970	SERPING1	hipOA	outcome	4479_14	Wald ratio	1	-0.0342647	0.0148623	0.02114	-0.0633949	-0.00513456	0.966316	0.938573	0.994879
971	SERPINH1	hipOA	outcome	10800_15	Wald ratio	1	0.124167	0.0755325	0.1002	-0.023877	0.27221	1.1322	0.976406	1.31286
972	SEZ6L	hipOA	outcome	19563_3	Inverse variance weighted	2	-0.100807	0.10611	0.342098	-0.308782	0.107168	0.904107	0.734341	1.11312
973	SFRP1	hipOA	outcome	3221_54	Inverse variance weighted	2	-0.0142098	0.0493163	0.773243	-0.11087	0.0824501	0.985891	0.895055	1.08594
974	SFRP4	hipOA	outcome	17447_52	Wald ratio	1	0.127407	0.0468347	0.006521	0.0356114	0.219203	1.13588	1.03625	1.24508
975	SFTPB	hipOA	outcome	10672_75	Wald ratio	1	0.0505	0.0225491	0.02512	0.00630367	0.0946963	1.0518	1.00632	1.09932
976	SFTPD	hipOA	outcome	19590_46	Wald ratio	1	-0.00188679	0.018485	0.9187	-0.0381174	0.0343439	0.998115	0.9626	1.03494
977	SH3BGRL2	hipOA	outcome	19113_66	Wald ratio	1	-0.063	0.089871	0.4833	-0.239147	0.113147	0.938943	0.787299	1.1198
978	SH3BP2	hipOA	outcome	7769_29	Wald ratio	1	-0.0111538	0.0351063	0.7507	-0.0799622	0.0576545	0.988908	0.923151	1.05935
979	SHANK3	hipOA	outcome	13242_134	Inverse variance weighted	2	-0.00485686	0.0291213	0.867543	-0.0619345	0.0522208	0.995155	0.939944	1.05361
980	SHBG	hipOA	outcome	4929_55	Wald ratio	1	0.141176	0.0536479	0.0085	0.0360265	0.246326	1.15163	1.03668	1.27932
981	SHH	hipOA	outcome	2743_5	Wald ratio	1	-0.14	0.103437	0.1759	-0.342736	0.0627356	0.869358	0.709826	1.06475
982	SHMT1	hipOA	outcome	12334_25	Wald ratio	1	0.0321212	0.014228	0.02397	0.00423438	0.060008	1.03264	1.00424	1.06185
983	SIGLEC1	hipOA	outcome	4464_10	Wald ratio	1	0.14	0.185002	0.4492	-0.222604	0.502604	1.15027	0.800432	1.65302
984	SIGLEC14	hipOA	outcome	8248_222	Wald ratio	1	-0.25125	0.122827	0.0408	-0.491991	-0.0105087	0.777828	0.611408	0.989546
985	SIGLEC5	hipOA	outcome	16792_4	MR Egger	3	0.122575	0.0546655	0.267063	0.015431	0.22972	1.1304	1.01555	1.25825
986	SIGLEC5	hipOA	outcome	16792_4	Weighted median	3	0.0634236	0.039935	0.112247	-0.0148489	0.141696	1.06548	0.985261	1.15223
987	SIGLEC5	hipOA	outcome	16792_4	Inverse variance weighted	3	0.0378661	0.0646404	0.558012	-0.088829	0.164561	1.03859	0.915002	1.17888
988	SIGLEC5	hipOA	outcome	16792_4	Simple mode	3	0.0624174	0.0431306	0.284796	-0.0221186	0.146953	1.06441	0.978124	1.1583
989	SIGLEC5	hipOA	outcome	16792_4	Weighted mode	3	0.0674466	0.039672	0.231214	-0.0103106	0.145204	1.06977	0.989742	1.15628
990	SIGLEC6	hipOA	outcome	2741_22	Wald ratio	1	0.0183099	0.0257941	0.4778	-0.0322467	0.0688664	1.01848	0.968268	1.07129
991	SIGLEC7	hipOA	outcome	2742_68	Wald ratio	1	0.00666667	0.101439	0.9476	-0.192154	0.205487	1.00669	0.82518	1.22812
992	SIGLEC9	hipOA	outcome	3007_7	Wald ratio	1	0.000406504	0.00672502	0.9518	-0.0127745	0.0135875	1.00041	0.987307	1.01368
993	SIRPA	hipOA	outcome	5430_66	Wald ratio	1	-0.0047619	0.00760845	0.5314	-0.0196745	0.0101507	0.995249	0.980518	1.0102
994	SIRPB1	hipOA	outcome	6247_9	Wald ratio	1	0.00619565	0.0112792	0.5828	-0.0159116	0.0283029	1.00621	0.984214	1.02871
995	SIRPG	hipOA	outcome	9241_40	Wald ratio	1	0.00866667	0.0625493	0.8898	-0.11393	0.131263	1.0087	0.89232	1.14027
996	SLITRK5	hipOA	outcome	4568_17	Wald ratio	1	0.0228571	0.0707665	0.7467	-0.115845	0.16156	1.02312	0.890613	1.17534
997	SLITRK6	hipOA	outcome	16916_19	Wald ratio	1	-0.002	0.0557842	0.9714	-0.111337	0.107337	0.998002	0.894637	1.11331
998	SLPI	hipOA	outcome	4413_3	Wald ratio	1	-0.232857	0.165409	0.1592	-0.557058	0.0913442	0.792267	0.572892	1.09565
999	SMAD1	hipOA	outcome	9838_4	Wald ratio	1	0.23	0.18744	0.2198	-0.137382	0.597382	1.2586	0.871637	1.81736
1000	SMAP1	hipOA	outcome	11649_3	Wald ratio	1	-0.0428125	0.0316239	0.1758	-0.104795	0.0191704	0.958091	0.900509	1.01936
1001	SMOC1	hipOA	outcome	13118_5	Wald ratio	1	-0.0216	0.0530344	0.6838	-0.125547	0.0823473	0.978632	0.882014	1.08583
1002	SMOC2	hipOA	outcome	15635_4	Wald ratio	1	0.00483871	0.0322133	0.8806	-0.0582993	0.0679767	1.00485	0.943368	1.07034
1003	SMPD1	hipOA	outcome	10818_36	Wald ratio	1	-0.0195455	0.048722	0.6883	-0.11504	0.0759496	0.980644	0.89133	1.07891
1004	SMPDL3A	hipOA	outcome	4771_10	Wald ratio	1	0.054	0.0425117	0.204	-0.029323	0.137323	1.05548	0.971103	1.1472
1005	SNAP29	hipOA	outcome	12357_41	Wald ratio	1	0.162	0.152879	0.2893	-0.137644	0.461644	1.17586	0.871409	1.58668
1006	SNUPN	hipOA	outcome	17765_3	Wald ratio	1	0.042	0.0763597	0.5823	-0.107665	0.191665	1.04289	0.897928	1.21126
1007	SNX1	hipOA	outcome	6955_68	Inverse variance weighted	2	-0.0431267	0.0732856	0.556214	-0.186767	0.100513	0.95779	0.829637	1.10574
1008	SNX8	hipOA	outcome	6925_26	Inverse variance weighted	2	0.0879303	0.097337	0.366335	-0.10285	0.278711	1.09191	0.902262	1.32143
1009	SOD3	hipOA	outcome	5660_51	Wald ratio	1	-0.0396429	0.0364217	0.2764	-0.111029	0.0317436	0.961133	0.894913	1.03225
1010	SORCS1	hipOA	outcome	15636_49	Wald ratio	1	-0.0116667	0.152452	0.939	-0.310473	0.287139	0.988401	0.7331	1.33261
1011	SPARC	hipOA	outcome	3043_49	Wald ratio	1	0.0573729	0.168509	0.7335	-0.272905	0.387651	1.05905	0.761165	1.47352
1012	SPARCL1	hipOA	outcome	4467_49	Wald ratio	1	0.00254545	0.0174465	0.884	-0.0316497	0.0367406	1.00255	0.968846	1.03742
1013	SPHK1	hipOA	outcome	4294_16	Wald ratio	1	-0.065	0.164476	0.6927	-0.387374	0.257374	0.937067	0.678837	1.29353
1014	SPINK1	hipOA	outcome	8243_55	Wald ratio	1	0.00636364	0.0842629	0.9398	-0.158792	0.171519	1.00638	0.853174	1.18711
1015	SPINK2	hipOA	outcome	13405_61	Wald ratio	1	-0.0465432	0.0386331	0.2283	-0.122264	0.0291777	0.954523	0.884915	1.02961
1016	SPINK4	hipOA	outcome	19213_1	Wald ratio	1	0.0275	0.044251	0.5343	-0.0592319	0.114232	1.02788	0.942488	1.12101
1017	SPINK6	hipOA	outcome	5731_1	Wald ratio	1	-0.00037037	0.0240245	0.9877	-0.0474583	0.0467176	0.99963	0.95365	1.04783
1018	SPINK7	hipOA	outcome	10974_20	Wald ratio	1	-0.105385	0.0788718	0.1815	-0.259973	0.0492041	0.899978	0.771072	1.05043
1019	SPINT1	hipOA	outcome	2828_82	Wald ratio	1	0.023	0.051078	0.6525	-0.0771128	0.123113	1.02327	0.925785	1.13101
1020	SPINT2	hipOA	outcome	2843_13	Wald ratio	1	0.00188406	0.0151608	0.9011	-0.0278311	0.0315992	1.00189	0.972553	1.0321
1021	SPINT3	hipOA	outcome	7926_13	Wald ratio	1	-0.04	0.0299779	0.1821	-0.0987567	0.0187567	0.960789	0.905963	1.01893
1022	SPOCK2	hipOA	outcome	5491_12	Wald ratio	1	0.162632	0.0480771	0.0007177	0.0684005	0.256863	1.1766	1.07079	1.29287
1023	SPOCK3	hipOA	outcome	9906_21	Wald ratio	1	-0.146667	0.099482	0.1404	-0.341651	0.0483181	0.863582	0.710596	1.0495
1024	SPON1	hipOA	outcome	4297_62	Wald ratio	1	-0.0517857	0.0321927	0.1077	-0.114883	0.0113119	0.949532	0.89147	1.01138
1025	SPON2	hipOA	outcome	8099_42	Wald ratio	1	0.0215385	0.0931286	0.8171	-0.160994	0.204071	1.02177	0.851297	1.22638
1026	SPP1	hipOA	outcome	13113_7	Wald ratio	1	0.165556	0.104461	0.113	-0.0391884	0.3703	1.18005	0.961569	1.44817
1027	SRA1	hipOA	outcome	18220_141	Wald ratio	1	0.0325	0.0753655	0.6663	-0.115216	0.180216	1.03303	0.891173	1.19748
1028	ST3GAL1	hipOA	outcome	5657_28	Wald ratio	1	0.0488	0.0366567	0.1831	-0.0230472	0.120647	1.05001	0.977216	1.12823
1029	ST3GAL6	hipOA	outcome	6947_4	Wald ratio	1	-0.14	0.113279	0.2165	-0.362026	0.0820265	0.869358	0.696264	1.08548
1030	ST6GALNAC6	hipOA	outcome	7228_2	Wald ratio	1	-0.089	0.157165	0.5712	-0.397043	0.219043	0.914846	0.672305	1.24488
1031	STAMBP	hipOA	outcome	19187_21	Wald ratio	1	0.267606	0.177754	0.1322	-0.0807923	0.616004	1.30683	0.922385	1.85151
1032	STAMBPL1	hipOA	outcome	12401_3	Inverse variance weighted	2	-0.00936504	0.0838442	0.911065	-0.1737	0.15497	0.990679	0.840549	1.16762
1033	STARD5	hipOA	outcome	17383_4	Wald ratio	1	0.0250704	0.0397563	0.5283	-0.0528518	0.102993	1.02539	0.948521	1.10848
1034	STAT3	hipOA	outcome	10346_5	Wald ratio	1	-0.00533333	0.0596872	0.9288	-0.12232	0.111654	0.994681	0.884865	1.11813
1035	STAT6	hipOA	outcome	10372_18	Wald ratio	1	-0.0655556	0.104058	0.5287	-0.269509	0.138398	0.936547	0.763755	1.14843
1036	STIM1	hipOA	outcome	8916_32	Wald ratio	1	0.003	0.0873424	0.9726	-0.168191	0.174191	1.003	0.845192	1.19028
1037	STUB1	hipOA	outcome	10336_3	Wald ratio	1	-0.101714	0.192117	0.5965	-0.478263	0.274834	0.903288	0.619859	1.31631
1038	STX7	hipOA	outcome	8274_64	Wald ratio	1	0.0591667	0.0780819	0.4486	-0.0938739	0.212207	1.06095	0.910398	1.2364
1039	SUMO3	hipOA	outcome	14623_26	Wald ratio	1	-0.015	0.181406	0.9341	-0.370555	0.340555	0.985112	0.690351	1.40573
1040	SYK	hipOA	outcome	11378_37	Inverse variance weighted	2	-0.105635	0.0763346	0.166408	-0.25525	0.0439811	0.899753	0.774723	1.04496
1041	TAC1	hipOA	outcome	9337_43	Wald ratio	1	-0.127353	0.0939183	0.1751	-0.311433	0.0567269	0.880423	0.732397	1.05837
1042	TAGLN	hipOA	outcome	15640_54	Wald ratio	1	0.0125	0.128322	0.9224	-0.239012	0.264012	1.01258	0.787406	1.30214
1043	TALDO1	hipOA	outcome	11347_9	Wald ratio	1	-0.205833	0.153556	0.1801	-0.506803	0.0951359	0.813969	0.602419	1.09981
1044	TAPBPL	hipOA	outcome	6364_7	Wald ratio	1	0.00421053	0.00749173	0.5741	-0.0104733	0.0188943	1.00422	0.989581	1.01907
1045	TBCB	hipOA	outcome	17686_27	Wald ratio	1	-0.2825	0.141439	0.04579	-0.559721	-0.00527908	0.753897	0.571368	0.994735
1046	TCEA2	hipOA	outcome	13481_24	Wald ratio	1	-0.0857143	0.0696868	0.2187	-0.222301	0.0508719	0.917856	0.800675	1.05219
1047	TCL1A	hipOA	outcome	17210_2	Wald ratio	1	-0.0257778	0.0503822	0.6089	-0.124527	0.0729714	0.974552	0.882914	1.0757
1048	TCN1	hipOA	outcome	19614_8	Wald ratio	1	-0.022449	0.0297831	0.451	-0.0808239	0.0359259	0.977801	0.922356	1.03658
1049	TCN2	hipOA	outcome	5584_21	Inverse variance weighted	2	-0.0111279	0.0224353	0.619893	-0.0551011	0.0328452	0.988934	0.94639	1.03339
1050	TDGF1	hipOA	outcome	5810_25	Wald ratio	1	0.0985714	0.0661343	0.1361	-0.0310519	0.228195	1.10359	0.969425	1.25633
1051	TEC	hipOA	outcome	16079_2	Wald ratio	1	0.0827273	0.0821633	0.314	-0.0783128	0.243767	1.08625	0.924675	1.27605
1052	TES	hipOA	outcome	17419_17	Wald ratio	1	-0.193929	0.139276	0.1638	-0.46691	0.0790525	0.823717	0.626937	1.08226
1053	TESC	hipOA	outcome	12831_21	Wald ratio	1	0.00924528	0.0178748	0.605	-0.0257894	0.0442799	1.00929	0.97454	1.04527
1054	TF	hipOA	outcome	4162_54	Wald ratio	1	-0.00142857	0.0636726	0.9821	-0.126227	0.12337	0.998572	0.881415	1.1313
1055	TFF1	hipOA	outcome	9185_15	Wald ratio	1	0.0194737	0.0279904	0.4866	-0.0353875	0.0743349	1.01966	0.965231	1.07717
1056	TFF2	hipOA	outcome	9191_8	Wald ratio	1	-0.0472727	0.105209	0.6532	-0.253483	0.158937	0.953827	0.776093	1.17226
1057	TFF3	hipOA	outcome	8323_163	MR Egger	3	0.145205	0.192017	0.587811	-0.231147	0.521558	1.15628	0.793623	1.68465
1058	TFF3	hipOA	outcome	8323_163	Weighted median	3	0.119496	0.101495	0.239052	-0.0794339	0.318425	1.12693	0.923639	1.37496
1059	TFF3	hipOA	outcome	8323_163	Inverse variance weighted	3	0.118083	0.0864851	0.172142	-0.0514279	0.287593	1.12534	0.949872	1.33322
1060	TFF3	hipOA	outcome	8323_163	Simple mode	3	0.0949123	0.117068	0.502649	-0.134541	0.324366	1.09956	0.874117	1.38315
1061	TFF3	hipOA	outcome	8323_163	Weighted mode	3	0.129637	0.116687	0.382241	-0.0990687	0.358343	1.13842	0.90568	1.43096
1062	TFPI	hipOA	outcome	3336_50	Wald ratio	1	0.0992593	0.121563	0.4142	-0.139004	0.337523	1.10435	0.870224	1.40147
1063	TFPI2	hipOA	outcome	9233_71	Wald ratio	1	0.529091	0.194979	0.006656	0.146933	0.911249	1.69739	1.15828	2.48743
1064	TGFBI	hipOA	outcome	3283_21	Wald ratio	1	0.00695652	0.0196557	0.7234	-0.0315687	0.0454817	1.00698	0.968924	1.04653
1065	TGM4	hipOA	outcome	18933_4	Wald ratio	1	0.254	0.182029	0.1629	-0.102776	0.610776	1.28917	0.902329	1.84186
1066	THBS2	hipOA	outcome	3339_33	MR Egger	3	-0.0667756	0.102422	0.63219	-0.267523	0.133972	0.935405	0.765273	1.14336
1067	THBS2	hipOA	outcome	3339_33	Weighted median	3	-0.0507551	0.0475774	0.286067	-0.144007	0.0424966	0.950511	0.865882	1.04341
1068	THBS2	hipOA	outcome	3339_33	Inverse variance weighted	3	-0.0464287	0.0467151	0.320286	-0.13799	0.0451328	0.954633	0.871107	1.04617
1069	THBS2	hipOA	outcome	3339_33	Simple mode	3	-0.0605249	0.0712316	0.484986	-0.200139	0.0790891	0.94127	0.818617	1.0823
1070	THBS2	hipOA	outcome	3339_33	Weighted mode	3	-0.0524125	0.0485093	0.392902	-0.147491	0.0426657	0.948937	0.86287	1.04359
1071	THBS4	hipOA	outcome	3340_53	Inverse variance weighted	2	0.0205462	0.0347425	0.554263	-0.0475491	0.0886414	1.02076	0.953564	1.09269
1072	THG1L	hipOA	outcome	18215_5	Wald ratio	1	0.00756757	0.0253607	0.7654	-0.0421394	0.0572746	1.0076	0.958736	1.05895
1073	THPO	hipOA	outcome	8059_1	Wald ratio	1	-0.132745	0.213238	0.5336	-0.550692	0.285202	0.875688	0.576551	1.33003
1074	THSD1	hipOA	outcome	5621_64	Wald ratio	1	-0.012517	0.0183475	0.4951	-0.048478	0.023444	0.987561	0.952678	1.02372
1075	THYN1	hipOA	outcome	12424_107	Wald ratio	1	-0.31	0.191725	0.1059	-0.685781	0.065781	0.733447	0.503697	1.06799
1076	TIGIT	hipOA	outcome	9638_2	Wald ratio	1	0.05125	0.131303	0.6963	-0.206103	0.308603	1.05259	0.813749	1.36152
1077	TIMD4	hipOA	outcome	15449_33	Wald ratio	1	-0.0229167	0.0391292	0.5581	-0.09961	0.0537767	0.977344	0.90519	1.05525
1078	TIMP3	hipOA	outcome	2480_58	Wald ratio	1	0.00333333	0.0131841	0.8004	-0.0225075	0.0291742	1.00334	0.977744	1.0296
1079	TIMP4	hipOA	outcome	6462_12	Wald ratio	1	-0.00428571	0.0286042	0.8809	-0.0603499	0.0517784	0.995723	0.941435	1.05314
1080	TIRAP	hipOA	outcome	9839_148	Wald ratio	1	-0.0189286	0.0560538	0.7356	-0.128794	0.0909369	0.981249	0.879155	1.0952
1081	TLR1	hipOA	outcome	16324_38	Wald ratio	1	0.0353846	0.0797093	0.6571	-0.120846	0.191615	1.03602	0.886171	1.2112
1082	TLR2	hipOA	outcome	3835_11	Wald ratio	1	0.42	0.227941	0.06539	-0.0267643	0.866764	1.52196	0.973591	2.3792
1083	TLR3	hipOA	outcome	16918_198	Wald ratio	1	-0.0246	0.0227568	0.2797	-0.0692034	0.0200034	0.9757	0.933137	1.0202
1084	TMEM106A	hipOA	outcome	10499_1	Wald ratio	1	-0.185	0.169791	0.2759	-0.51779	0.14779	0.831104	0.595836	1.15927
1085	TMEM132A	hipOA	outcome	7871_16	Wald ratio	1	0.0156667	0.02981	0.5992	-0.0427609	0.0740942	1.01579	0.95814	1.07691
1086	TMEM132B	hipOA	outcome	8890_9	Wald ratio	1	-0.134375	0.0644657	0.03712	-0.260728	-0.00802223	0.874262	0.770491	0.99201
1087	TMEM132C	hipOA	outcome	7173_141	Inverse variance weighted	2	-0.0101111	0.0343348	0.768388	-0.0774073	0.0571851	0.98994	0.925513	1.05885
1088	TMEM132D	hipOA	outcome	13416_8	Inverse variance weighted	2	-0.00806706	0.0293545	0.783458	-0.0656018	0.0494677	0.991965	0.936504	1.05071
1089	TMEM190	hipOA	outcome	10442_1	Wald ratio	1	-0.0323762	0.00896617	0.0003051	-0.0499499	-0.0148025	0.968142	0.951277	0.985306
1090	TNC	hipOA	outcome	4155_3	Inverse variance weighted	2	0.0176049	0.0103363	0.0885298	-0.00265433	0.0378642	1.01776	0.997349	1.03859
1091	TNFAIP3	hipOA	outcome	14009_65	Wald ratio	1	-0.073	0.062685	0.2442	-0.195863	0.0498626	0.929601	0.822125	1.05113
1092	TNFAIP6	hipOA	outcome	5036_50	Wald ratio	1	-0.0161538	0.0175376	0.357	-0.0505276	0.0182199	0.983976	0.950728	1.01839
1093	TNFAIP8	hipOA	outcome	12563_2	Wald ratio	1	-0.0568182	0.0607822	0.3499	-0.175951	0.0623149	0.944766	0.838659	1.0643
1094	TNFRSF11B	hipOA	outcome	8304_50	Inverse variance weighted	2	0.0466712	0.111807	0.676367	-0.172471	0.265813	1.04778	0.841583	1.30449
1095	TNFRSF19	hipOA	outcome	5131_15	Wald ratio	1	0.00555556	0.157155	0.9718	-0.302468	0.313579	1.00557	0.738992	1.36831
1096	TNFRSF21	hipOA	outcome	5404_53	Wald ratio	1	0.03	0.0918665	0.744	-0.150058	0.210058	1.03045	0.860658	1.23375
1097	TNFSF13B	hipOA	outcome	3059_50	Wald ratio	1	-0.231053	0.13986	0.09853	-0.505179	0.0430739	0.793698	0.603397	1.04402
1098	TNFSF14	hipOA	outcome	5988_49	Inverse variance weighted	2	-0.0831857	0.0700828	0.235243	-0.220548	0.0541767	0.92018	0.802079	1.05567
1099	TNFSF15	hipOA	outcome	2968_61	Wald ratio	1	0.0428571	0.181071	0.8129	-0.312043	0.397757	1.04379	0.73195	1.48848
1100	TNFSF8	hipOA	outcome	3421_54	Wald ratio	1	-0.08	0.0697646	0.2515	-0.216739	0.0567386	0.923116	0.80514	1.05838
1101	TP53I3	hipOA	outcome	17748_21	Wald ratio	1	0.00433962	0.0230398	0.8506	-0.0408185	0.0494977	1.00435	0.960003	1.05074
1102	TPI1	hipOA	outcome	4309_59	Wald ratio	1	0.263333	0.166617	0.114	-0.0632368	0.589904	1.30126	0.938721	1.80381
1103	TPM4	hipOA	outcome	9863_1	Wald ratio	1	0.147083	0.149223	0.3243	-0.145394	0.439561	1.15845	0.864681	1.55203
1104	TPSAB1	hipOA	outcome	9409_11	Inverse variance weighted	2	0.0116592	0.0191602	0.54285	-0.0258949	0.0492132	1.01173	0.974438	1.05044
1105	TPSB2	hipOA	outcome	3403_1	Wald ratio	1	0.00956522	0.0299322	0.7493	-0.0491019	0.0682324	1.00961	0.952084	1.07061
1106	TPST2	hipOA	outcome	8024_64	Wald ratio	1	0.0886667	0.0609288	0.1456	-0.0307538	0.208087	1.09272	0.969714	1.23132
1107	TREM1	hipOA	outcome	9266_1	Wald ratio	1	0.014375	0.0316699	0.6499	-0.047698	0.076448	1.01448	0.953422	1.07945
1108	TREM2	hipOA	outcome	16300_4	Inverse variance weighted	2	0.0443099	0.0301171	0.141223	-0.0147197	0.103339	1.04531	0.985388	1.10887
1109	TREML1	hipOA	outcome	9329_28	Wald ratio	1	0.0430556	0.0950895	0.6507	-0.14332	0.229431	1.044	0.866477	1.25788
1110	TREML2	hipOA	outcome	5736_1	Wald ratio	1	-0.00578947	0.0178878	0.7462	-0.0408497	0.0292707	0.994227	0.959973	1.0297
1111	TRIL	hipOA	outcome	6527_1	Wald ratio	1	-0.0745455	0.1201	0.5348	-0.309941	0.16085	0.928165	0.73349	1.17451
1112	TRIM3	hipOA	outcome	12573_80	Wald ratio	1	0.0385714	0.087078	0.6578	-0.132101	0.209244	1.03932	0.876252	1.23275
1113	TSG101	hipOA	outcome	13044_5	Wald ratio	1	-0.00866667	0.066559	0.8964	-0.139122	0.121789	0.991371	0.870122	1.12952
1114	TSSC4	hipOA	outcome	18181_2	Wald ratio	1	0.1725	0.201775	0.3926	-0.222979	0.567979	1.18827	0.800131	1.7647
1115	TSTA3	hipOA	outcome	12657_2	Wald ratio	1	0.453214	0.334075	0.1749	-0.201572	1.108	1.57336	0.817445	3.0283
1116	TTL	hipOA	outcome	13973_62	Wald ratio	1	0.36	0.175825	0.04061	0.0153829	0.704617	1.43333	1.0155	2.02307
1117	TWSG1	hipOA	outcome	9234_8	Wald ratio	1	0.0658824	0.0999979	0.51	-0.130113	0.261878	1.0681	0.877996	1.29937
1118	TXNDC15	hipOA	outcome	6366_38	Wald ratio	1	-0.0448936	0.0282559	0.1121	-0.100275	0.0104879	0.956099	0.904589	1.01054
1119	TXNDC5	hipOA	outcome	11212_7	Wald ratio	1	-0.0766667	0.0772374	0.3209	-0.228052	0.0747187	0.926199	0.796083	1.07758
1120	TXNL4B	hipOA	outcome	15316_262	Wald ratio	1	0.0088	0.0709567	0.9013	-0.130275	0.147875	1.00884	0.877854	1.15937
1121	UBASH3B	hipOA	outcome	12558_3	Wald ratio	1	0.0615385	0.0781798	0.4312	-0.091694	0.214771	1.06347	0.912384	1.23958
1122	UBLCP1	hipOA	outcome	19124_9	Wald ratio	1	0.0392157	0.0766464	0.6089	-0.111011	0.189443	1.03999	0.894929	1.20858
1123	UCMA	hipOA	outcome	10977_55	Wald ratio	1	0.048	0.0330741	0.1467	-0.0168252	0.112825	1.04917	0.983316	1.11944
1124	UGDH	hipOA	outcome	17755_5	Wald ratio	1	0.056	0.0310793	0.07157	-0.00491538	0.116915	1.0576	0.995097	1.12402
1125	UGT1A6	hipOA	outcome	7891_45	Wald ratio	1	0.092	0.0896702	0.3049	-0.0837535	0.267754	1.09636	0.919658	1.30702
1126	ULK3	hipOA	outcome	12437_18	Wald ratio	1	-0.175556	0.110986	0.1137	-0.393088	0.0419773	0.838991	0.674969	1.04287
1127	UNC5C	hipOA	outcome	5139_32	Inverse variance weighted	2	0.0288967	0.0619543	0.640916	-0.0925338	0.150327	1.02932	0.911618	1.16221
1128	UNC5D	hipOA	outcome	16307_22	Wald ratio	1	0.096	0.0912737	0.2929	-0.0828965	0.274897	1.10076	0.920446	1.31639
1129	UPP1	hipOA	outcome	19448_104	Wald ratio	1	0.034375	0.106209	0.7462	-0.173795	0.242545	1.03497	0.840469	1.27449
1130	UROS	hipOA	outcome	11248_43	Wald ratio	1	0.0913333	0.0540972	0.09135	-0.0146972	0.197364	1.09563	0.98541	1.21819
1131	USP8	hipOA	outcome	13450_49	Wald ratio	1	0.273	0.1243	0.02807	0.0293728	0.516627	1.3139	1.02981	1.67636
1132	UST	hipOA	outcome	8364_74	Inverse variance weighted	2	-0.0440926	0.0741628	0.552152	-0.189452	0.101266	0.956865	0.827413	1.10657
1133	VAV1	hipOA	outcome	5275_28	Wald ratio	1	0.01	0.153036	0.9479	-0.28995	0.30995	1.01005	0.748301	1.36336
1134	VEGFA	hipOA	outcome	4867_15	MR Egger	6	0.026038	0.025677	0.367908	-0.024289	0.0763649	1.02638	0.976004	1.07936
1135	VEGFA	hipOA	outcome	4867_15	Weighted median	6	0.0286897	0.011536	0.012884	0.00607904	0.0513003	1.02911	1.0061	1.05264
1136	VEGFA	hipOA	outcome	4867_15	Inverse variance weighted	6	0.0321098	0.0143251	0.024993	0.00403267	0.0601869	1.03263	1.00404	1.06204
1137	VEGFA	hipOA	outcome	4867_15	Simple mode	6	0.043497	0.0163902	0.0452166	0.0113723	0.0756217	1.04446	1.01144	1.07855
1138	VEGFA	hipOA	outcome	4867_15	Weighted mode	6	0.0313875	0.0103749	0.0292376	0.0110526	0.0517223	1.03189	1.01111	1.05308
1139	VEGFC	hipOA	outcome	3132_1	Wald ratio	1	0.01875	0.100776	0.8524	-0.17877	0.21627	1.01893	0.836298	1.24144
1140	VIM	hipOA	outcome	15540_6	Wald ratio	1	0.11625	0.115481	0.3141	-0.110093	0.342593	1.12328	0.89575	1.4086
1141	VIT	hipOA	outcome	6234_74	Wald ratio	1	-0.0580556	0.0255421	0.02303	-0.108118	-0.00799306	0.943598	0.897522	0.992039
1142	VNN2	hipOA	outcome	15480_2	Inverse variance weighted	2	0.00107343	0.0421428	0.979679	-0.0815264	0.0836733	1.00107	0.921708	1.08727
1143	VOPP1	hipOA	outcome	14618_26	Wald ratio	1	0.0986207	0.100366	0.3258	-0.098097	0.295338	1.10365	0.906561	1.34358
1144	VTA1	hipOA	outcome	4209_60	Wald ratio	1	-0.636	0.180365	0.0004216	-0.989516	-0.282484	0.529406	0.371757	0.753908
1145	VTN	hipOA	outcome	13125_45	Wald ratio	1	-0.00265625	0.00698901	0.7039	-0.0163547	0.0110422	0.997347	0.983778	1.0111
1146	VWA2	hipOA	outcome	7128_9	Inverse variance weighted	2	-0.000154134	0.0607915	0.997977	-0.119305	0.118997	0.999846	0.887537	1.12637
1147	VWC2	hipOA	outcome	15308_108	Wald ratio	1	-0.0175	0.0578334	0.7622	-0.130854	0.0958536	0.982652	0.877346	1.1006
1148	VWF	hipOA	outcome	3050_7	Wald ratio	1	-0.103636	0.124853	0.4065	-0.348348	0.141075	0.901553	0.705853	1.15151
1149	WARS	hipOA	outcome	9870_17	Wald ratio	1	-0.05625	0.171555	0.743	-0.392498	0.279998	0.945303	0.675368	1.32313
1150	WFDC1	hipOA	outcome	9316_67	Wald ratio	1	0.0120455	0.0262242	0.646	-0.039354	0.0634449	1.01212	0.96141	1.0655
1151	WFDC2	hipOA	outcome	11388_75	Wald ratio	1	-0.0454545	0.149439	0.761	-0.338355	0.247446	0.955563	0.712942	1.28075
1152	WFIKKN1	hipOA	outcome	3191_50	Wald ratio	1	0.114	0.0736983	0.1219	-0.0304486	0.258449	1.12075	0.97001	1.29492
1153	WFIKKN2	hipOA	outcome	3235_50	Wald ratio	1	-0.0296226	0.0183154	0.1058	-0.0655208	0.00627554	0.970812	0.93658	1.0063
1154	WIF1	hipOA	outcome	16070_7	Wald ratio	1	-0.228333	0.150215	0.1285	-0.522755	0.066088	0.795859	0.592885	1.06832
1155	WISP1	hipOA	outcome	13692_154	Inverse variance weighted	2	-0.0175172	0.0209853	0.403864	-0.0586484	0.0236139	0.982635	0.943038	1.02389
1156	XPNPEP1	hipOA	outcome	3481_87	Wald ratio	1	0.150469	0.24242	0.5348	-0.324674	0.625611	1.16238	0.722763	1.86939
1157	XRCC4	hipOA	outcome	9886_28	Wald ratio	1	0.0593333	0.0938394	0.5272	-0.124592	0.243259	1.06113	0.882857	1.2754
1158	XXYLT1	hipOA	outcome	6375_75	Wald ratio	1	0.068	0.0455415	0.1354	-0.0212614	0.157261	1.07037	0.978963	1.1703
1159	YWHAB	hipOA	outcome	14156_33	Wald ratio	1	-0.136667	0.0566475	0.01584	-0.247696	-0.0256376	0.872261	0.780597	0.974688
1160	ZADH2	hipOA	outcome	17345_12	Wald ratio	1	-0.164444	0.101383	0.1048	-0.363155	0.0342658	0.848365	0.695479	1.03486
1161	ZG16	hipOA	outcome	8219_14	Wald ratio	1	0.0436096	0.0526607	0.4076	-0.0596054	0.146825	1.04457	0.942136	1.15815
1162	ZG16B	hipOA	outcome	8310_6	Wald ratio	1	-0.0988889	0.054215	0.06815	-0.20515	0.0073725	0.905843	0.814525	1.0074
1163	ZYX	hipOA	outcome	13632_10	Wald ratio	1	-0.03625	0.123818	0.7697	-0.278934	0.206434	0.964399	0.75659	1.22929

## Sheet: OR-FigureOA
	id.exposure	id.outcome	outcome	exposure	method	nsnp	b	se	pval	lo_ci	up_ci	or	or_lci95	or_uci95
1	A4GALT	fingerOA	outcome	8759_29	Wald ratio	1	0.3575	0.223816	0.1102	-0.0811792	0.796179	1.42975	0.922028	2.21705
2	A4GNT	fingerOA	outcome	10835_25	Wald ratio	1	0.448333	0.325195	0.168	-0.189049	1.08572	1.5657	0.827746	2.96156
3	ABO	fingerOA	outcome	9253_52	Wald ratio	1	-0.0183019	0.0675052	0.7863	-0.150612	0.114008	0.981865	0.860181	1.12076
4	ACAA1	fingerOA	outcome	17782_23	Wald ratio	1	0.570435	0.236622	0.01592	0.106656	1.03421	1.76904	1.11255	2.81289
5	ACADVL	fingerOA	outcome	19262_219	Wald ratio	1	-0.026	0.362364	0.9428	-0.736233	0.684233	0.974335	0.478915	1.98225
6	ACAN	fingerOA	outcome	3280_49	Wald ratio	1	0.145714	0.169833	0.3909	-0.187158	0.478587	1.15687	0.829313	1.61379
7	ACAT2	fingerOA	outcome	17341_89	Wald ratio	1	0.0662963	0.0658171	0.3138	-0.0627052	0.195298	1.06854	0.93922	1.21567
8	ACE	fingerOA	outcome	10714_7	Wald ratio	1	0.0254839	0.0282906	0.3677	-0.0299657	0.0809334	1.02581	0.970479	1.0843
9	ACP1	fingerOA	outcome	3858_5	Wald ratio	1	0.0149541	0.0166741	0.3698	-0.0177271	0.0476354	1.01507	0.982429	1.04879
10	ACVRL1	fingerOA	outcome	16318_12	Wald ratio	1	-0.0853125	0.096934	0.3788	-0.275303	0.104678	0.918225	0.759342	1.11035
11	ADAM23	fingerOA	outcome	7049_2	Inverse variance weighted	2	-0.0756141	0.039719	0.0569456	-0.153463	0.00223505	0.927174	0.857732	1.00224
12	ADAMTS15	fingerOA	outcome	4533_76	Wald ratio	1	0.542188	0.288332	0.06005	-0.0229437	1.10732	1.71976	0.977318	3.02623
13	ADAMTS5	fingerOA	outcome	3168_8	Wald ratio	1	-0.0471429	0.0464168	0.3098	-0.13812	0.0438341	0.953951	0.870994	1.04481
14	ADAMTSL1	fingerOA	outcome	16890_37	Inverse variance weighted	2	0.120918	0.0728585	0.096989	-0.0218845	0.263721	1.12853	0.978353	1.30176
15	ADAMTSL2	fingerOA	outcome	6379_62	Wald ratio	1	-0.130909	0.171059	0.4441	-0.466184	0.204366	0.877298	0.627392	1.22675
16	ADGRE2	fingerOA	outcome	4546_27	Wald ratio	1	0.0633333	0.0553936	0.2529	-0.045238	0.171905	1.06538	0.95577	1.18756
17	ADGRF5	fingerOA	outcome	6409_57	Wald ratio	1	0.0195652	0.0955163	0.8377	-0.167647	0.206777	1.01976	0.845652	1.22971
18	ADH1A	fingerOA	outcome	17396_23	Wald ratio	1	0.102167	0.136357	0.4537	-0.165092	0.369426	1.10757	0.847815	1.4469
19	ADH1B	fingerOA	outcome	9834_62	Wald ratio	1	0.293953	0.218389	0.1783	-0.134089	0.721996	1.34172	0.874512	2.05854
20	ADH1C	fingerOA	outcome	15525_294	Wald ratio	1	0.163077	0.135799	0.2298	-0.103088	0.429242	1.17713	0.902047	1.53609
21	ADH5	fingerOA	outcome	11369_23	Wald ratio	1	0.128056	0.119723	0.2848	-0.106602	0.362713	1.13662	0.898884	1.43722
22	ADH6	fingerOA	outcome	18206_18	Wald ratio	1	0.151944	0.120201	0.2062	-0.08365	0.387539	1.1641	0.919753	1.47335
23	ADI1	fingerOA	outcome	12457_10	Wald ratio	1	-0.0709091	0.237529	0.7653	-0.536466	0.394648	0.931547	0.584811	1.48386
24	ADIPOQ	fingerOA	outcome	3554_24	Inverse variance weighted	2	-0.0484491	0.0682838	0.477998	-0.182285	0.0853872	0.952706	0.833363	1.08914
25	ADM2	fingerOA	outcome	8100_15	Wald ratio	1	0.122338	0.338886	0.7181	-0.541879	0.786555	1.13014	0.581654	2.19582
26	ADSSL1	fingerOA	outcome	13998_26	Wald ratio	1	-0.0418919	0.0731956	0.5671	-0.185355	0.101572	0.958973	0.830809	1.10691
27	AES	fingerOA	outcome	18396_10	Wald ratio	1	0.684	0.370486	0.06486	-0.0421533	1.41015	1.98179	0.958723	4.09658
28	AFM	fingerOA	outcome	4763_31	Wald ratio	1	0.0371053	0.0936665	0.692	-0.146481	0.220692	1.0378	0.863742	1.24694
29	AHSG	fingerOA	outcome	3581_53	Wald ratio	1	-0.0166667	0.0534773	0.7553	-0.121482	0.0881489	0.983471	0.885607	1.09215
30	AIF1L	fingerOA	outcome	18871_24	Wald ratio	1	0.00777778	0.0353389	0.8258	-0.0614864	0.0770419	1.00781	0.940366	1.08009
31	AK1	fingerOA	outcome	5012_67	Wald ratio	1	0.0433333	0.345189	0.9001	-0.633237	0.719904	1.04429	0.53087	2.05424
32	AKR1B1	fingerOA	outcome	16606_85	Inverse variance weighted	2	0.112237	0.19437	0.563642	-0.268728	0.493201	1.11878	0.764351	1.63755
33	AKR1C3	fingerOA	outcome	17377_1	Wald ratio	1	-0.136429	0.161245	0.3975	-0.452469	0.179612	0.872469	0.636056	1.19675
34	AKR1C4	fingerOA	outcome	18397_5	Wald ratio	1	0.0181818	0.0350944	0.6044	-0.0506032	0.0869668	1.01835	0.950656	1.09086
35	ALDH1A1	fingerOA	outcome	11265_8	Wald ratio	1	-0.42	0.203709	0.03923	-0.819269	-0.0207307	0.657047	0.440754	0.979483
36	ALDH3A1	fingerOA	outcome	11480_1	Wald ratio	1	0.113077	0.142539	0.4276	-0.166299	0.392453	1.11972	0.846793	1.48061
37	ALDH3B1	fingerOA	outcome	12940_35	Wald ratio	1	0.0842857	0.147306	0.5672	-0.204435	0.373006	1.08794	0.815108	1.45209
38	ALDOC	fingerOA	outcome	9876_20	Wald ratio	1	-0.113443	0.15154	0.4541	-0.410462	0.183576	0.892755	0.663344	1.20151
39	ALKBH3	fingerOA	outcome	18401_18	Wald ratio	1	0.0558333	0.0769679	0.4682	-0.0950237	0.20669	1.05742	0.909351	1.2296
40	ALPPL2	fingerOA	outcome	6706_18	Wald ratio	1	-0.218	0.368196	0.5538	-0.939665	0.503665	0.804125	0.390759	1.65477
41	AMIGO2	fingerOA	outcome	14134_49	Inverse variance weighted	2	0.0775121	0.150694	0.606995	-0.217848	0.372872	1.0806	0.804248	1.4519
42	ANG	fingerOA	outcome	4874_3	Wald ratio	1	0.0357143	0.0378981	0.346	-0.038566	0.109995	1.03636	0.962168	1.11627
43	ANGPT2	fingerOA	outcome	2602_2	Wald ratio	1	-0.00692308	0.145692	0.9621	-0.29248	0.278634	0.993101	0.74641	1.32132
44	ANGPTL4	fingerOA	outcome	3796_79	Wald ratio	1	-0.203125	0.184223	0.2702	-0.564203	0.157953	0.816176	0.568813	1.17111
45	ANKRD27	fingerOA	outcome	12445_50	Wald ratio	1	0.096	0.359255	0.7893	-0.60814	0.80014	1.10076	0.544363	2.22585
46	ANTXR2	fingerOA	outcome	15559_5	Wald ratio	1	0.0636364	0.098419	0.5179	-0.129265	0.256538	1.0657	0.878741	1.29245
47	ANXA1	fingerOA	outcome	4960_72	Wald ratio	1	0.171176	0.154213	0.267	-0.131082	0.473435	1.1867	0.877146	1.6055
48	ANXA11	fingerOA	outcome	17513_11	Wald ratio	1	-0.06	0.115908	0.6047	-0.287179	0.167179	0.941765	0.750377	1.18197
49	ANXA2	fingerOA	outcome	13700_10	Wald ratio	1	0.1075	0.303742	0.7234	-0.487835	0.702835	1.11349	0.613954	2.01947
50	ANXA4	fingerOA	outcome	17164_15	Wald ratio	1	0.0713793	0.0734886	0.3314	-0.0726583	0.215417	1.07399	0.929918	1.24038
51	ANXA5	fingerOA	outcome	14158_17	Wald ratio	1	0.0980769	0.12841	0.445	-0.153607	0.349761	1.10305	0.857609	1.41873
52	AOC1	fingerOA	outcome	15486_126	Inverse variance weighted	2	-0.00658766	0.0215081	0.759386	-0.0487436	0.0355683	0.993434	0.952425	1.03621
53	AOC2	fingerOA	outcome	6434_18	Wald ratio	1	0.14	0.302317	0.6433	-0.452542	0.732542	1.15027	0.63601	2.08036
54	AP1G2	fingerOA	outcome	12714_38	Inverse variance weighted	2	-0.150842	0.118287	0.202231	-0.382684	0.0810005	0.859984	0.682028	1.08437
55	AP2A2	fingerOA	outcome	13621_31	Wald ratio	1	-0.146667	0.307965	0.6339	-0.750278	0.456944	0.863582	0.472235	1.57924
56	APLP2	fingerOA	outcome	10627_87	Wald ratio	1	-0.126786	0.135687	0.3501	-0.392733	0.139162	0.880922	0.675209	1.14931
57	APMAP	fingerOA	outcome	10605_22	Wald ratio	1	0.145	0.170941	0.3963	-0.190044	0.480044	1.15604	0.826923	1.61614
58	APOA4	fingerOA	outcome	17685_9	Wald ratio	1	-0.268571	0.264873	0.3106	-0.787722	0.250579	0.764471	0.45488	1.28477
59	APOB	fingerOA	outcome	2797_56	Wald ratio	1	0.408889	0.278252	0.1417	-0.136486	0.954263	1.50514	0.872419	2.59676
60	APOBEC3G	fingerOA	outcome	13930_3	Wald ratio	1	0.215833	0.15339	0.1594	-0.0848103	0.516477	1.2409	0.918687	1.67611
61	APOC1	fingerOA	outcome	15364_101	Wald ratio	1	-0.842	0.367599	0.02199	-1.56249	-0.121506	0.430848	0.209613	0.885585
62	APOF	fingerOA	outcome	12370_30	Wald ratio	1	0.0622581	0.103996	0.5494	-0.141574	0.26609	1.06424	0.867991	1.30485
63	APOL1	fingerOA	outcome	11510_31	Wald ratio	1	-0.0534286	0.0568015	0.3469	-0.164759	0.0579023	0.947974	0.848098	1.05961
64	APOL3	fingerOA	outcome	16823_75	Wald ratio	1	-0.0348	0.0234972	0.1386	-0.0808546	0.0112546	0.965799	0.922328	1.01132
65	APP	fingerOA	outcome	3171_57	Wald ratio	1	0.205	0.233758	0.3805	-0.253166	0.663166	1.22753	0.776339	1.94093
66	ARF4	fingerOA	outcome	18408_26	Inverse variance weighted	2	0.0757131	0.16855	0.653286	-0.254645	0.406072	1.07865	0.775191	1.50091
67	ARFIP1	fingerOA	outcome	13488_3	Wald ratio	1	0.000454545	0.134324	0.9973	-0.26282	0.263729	1.00045	0.76888	1.30178
68	ARG1	fingerOA	outcome	5867_60	Wald ratio	1	0.0227273	0.208501	0.9132	-0.385935	0.431389	1.02299	0.679815	1.53939
69	ARHGAP25	fingerOA	outcome	11333_82	Wald ratio	1	0.0811765	0.122113	0.5062	-0.158165	0.320518	1.08456	0.853709	1.37784
70	ARHGEF25	fingerOA	outcome	13519_112	Wald ratio	1	0.141111	0.15767	0.3708	-0.167923	0.450145	1.15155	0.845419	1.56854
71	ARL3	fingerOA	outcome	12571_14	Wald ratio	1	-0.0358333	0.12115	0.7674	-0.273287	0.20162	0.964801	0.760875	1.22338
72	ARRB1	fingerOA	outcome	12643_4	Wald ratio	1	0.4775	0.241353	0.04788	0.0044486	0.950551	1.61204	1.00446	2.58714
73	ARSA	fingerOA	outcome	3583_54	Wald ratio	1	-0.629429	0.425103	0.1387	-1.46263	0.203773	0.532896	0.231626	1.22602
74	ARSB	fingerOA	outcome	3172_28	Wald ratio	1	0.0453846	0.135678	0.738	-0.220544	0.311313	1.04643	0.802083	1.36522
75	ART3	fingerOA	outcome	7970_315	Wald ratio	1	-0.34625	0.224022	0.1222	-0.785334	0.0928337	0.707336	0.455968	1.09728
76	ART4	fingerOA	outcome	6576_1	Wald ratio	1	0.155909	0.0201744	1.092e-14	0.116367	0.195451	1.16872	1.12341	1.21586
77	ASAH2	fingerOA	outcome	3212_30	Wald ratio	1	-0.144186	0.0702874	0.04023	-0.281949	-0.00642283	0.865727	0.754312	0.993598
78	ASF1A	fingerOA	outcome	18172_71	Wald ratio	1	0.00363636	0.325993	0.9911	-0.63531	0.642583	1.00364	0.529771	1.90139
79	ASGR1	fingerOA	outcome	5452_71	Wald ratio	1	-0.238	0.219117	0.2774	-0.667469	0.191469	0.788203	0.513005	1.21103
80	ASL	fingerOA	outcome	11241_8	Wald ratio	1	-0.221667	0.147924	0.134	-0.511599	0.0682652	0.801182	0.599536	1.07065
81	ASPH	fingerOA	outcome	6998_106	Wald ratio	1	0.326667	0.199242	0.1011	-0.0638484	0.717182	1.38634	0.938147	2.04865
82	ASPN	fingerOA	outcome	6451_64	Wald ratio	1	-0.161795	0.0469324	0.000566	-0.253782	-0.0698074	0.850616	0.775861	0.932573
83	ASRGL1	fingerOA	outcome	18313_4	Wald ratio	1	-0.101429	0.0906725	0.2633	-0.279147	0.0762896	0.903546	0.756429	1.07928
84	ATP1B2	fingerOA	outcome	7218_87	Wald ratio	1	-0.0716667	0.108726	0.5098	-0.28477	0.141436	0.930841	0.752187	1.15193
85	ATRN	fingerOA	outcome	15499_11	Wald ratio	1	-0.0173913	0.0757875	0.8185	-0.165935	0.131152	0.982759	0.847102	1.14014
86	ATXN3	fingerOA	outcome	16825_20	Wald ratio	1	0.05125	0.0761787	0.5011	-0.0980603	0.20056	1.05259	0.906594	1.22209
87	AZGP1	fingerOA	outcome	9312_8	Wald ratio	1	-0.0320833	0.0905493	0.7231	-0.20956	0.145393	0.968426	0.810941	1.15649
88	B3GALTL	fingerOA	outcome	5727_35	Wald ratio	1	-0.0518519	0.0777805	0.505	-0.204302	0.100598	0.94947	0.815216	1.10583
89	B3GNT2	fingerOA	outcome	7980_72	Inverse variance weighted	2	0.112243	0.105072	0.285405	-0.093697	0.318183	1.11878	0.910559	1.37463
90	B4GALT1	fingerOA	outcome	13381_49	Wald ratio	1	0.314333	0.0983873	0.001399	0.121494	0.507172	1.36935	1.12918	1.66059
91	B4GALT6	fingerOA	outcome	10832_24	Wald ratio	1	0.00754545	0.040694	0.8529	-0.0722147	0.0873056	1.00757	0.930331	1.09123
92	B4GALT7	fingerOA	outcome	7806_33	Wald ratio	1	-0.373529	0.294518	0.2047	-0.950784	0.203726	0.688301	0.386438	1.22596
93	BCHE	fingerOA	outcome	15514_26	Wald ratio	1	-0.207368	0.248653	0.4043	-0.694729	0.279992	0.81272	0.49921	1.32312
94	BDH2	fingerOA	outcome	17329_2	Wald ratio	1	-0.022	0.0910644	0.8091	-0.200486	0.156486	0.97824	0.818333	1.16939
95	BDNF	fingerOA	outcome	2421_7	Inverse variance weighted	2	-0.0620941	0.178984	0.728647	-0.412902	0.288714	0.939794	0.661727	1.33471
96	BID	fingerOA	outcome	5798_3	Wald ratio	1	0.204681	0.20455	0.317	-0.196236	0.605598	1.22713	0.821818	1.83235
97	BIN1	fingerOA	outcome	9574_11	Wald ratio	1	0.0323077	0.140318	0.8179	-0.242715	0.30733	1.03284	0.784495	1.35979
98	BLVRA	fingerOA	outcome	11382_5	Wald ratio	1	-0.321034	0.295563	0.2774	-0.900338	0.25827	0.725398	0.406432	1.29469
99	BMP10	fingerOA	outcome	3587_53	Wald ratio	1	0.323846	0.415377	0.4356	-0.490292	1.13798	1.38243	0.612448	3.12047
100	BMP7	fingerOA	outcome	2972_57	Wald ratio	1	-0.0433333	0.34415	0.8998	-0.717868	0.631201	0.957592	0.487791	1.87987
101	BOC	fingerOA	outcome	4328_2	Wald ratio	1	-0.00259259	0.0854658	0.9758	-0.170106	0.16492	0.997411	0.843576	1.1793
102	BPHL	fingerOA	outcome	17813_21	Wald ratio	1	-0.0942857	0.167324	0.5731	-0.422241	0.233669	0.910023	0.655576	1.26323
103	BPI	fingerOA	outcome	4126_22	Wald ratio	1	-0.0493103	0.0624415	0.4297	-0.171696	0.0730749	0.951886	0.842235	1.07581
104	BPIFA2	fingerOA	outcome	16302_11	Wald ratio	1	-0.33125	0.219858	0.1319	-0.762172	0.0996725	0.718026	0.466652	1.10481
105	BPIFB1	fingerOA	outcome	15367_38	Inverse variance weighted	2	-0.0437245	0.0747112	0.558382	-0.190159	0.10271	0.957218	0.826828	1.10817
106	BRSK2	fingerOA	outcome	9790_28	Wald ratio	1	0.114118	0.1241	0.3578	-0.129118	0.357353	1.12088	0.878871	1.42954
107	BST1	fingerOA	outcome	4535_50	Wald ratio	1	0.00792857	0.0173085	0.6469	-0.0259962	0.0418533	1.00796	0.974339	1.04274
108	BTC	fingerOA	outcome	13088_397	Wald ratio	1	0.273333	0.134512	0.04215	0.00968973	0.536977	1.31434	1.00974	1.71083
109	BTD	fingerOA	outcome	15644_1	Wald ratio	1	0.0232857	0.0706478	0.7417	-0.115184	0.161755	1.02356	0.891202	1.17557
110	BTNL9	fingerOA	outcome	7950_142	Wald ratio	1	-0.302143	0.38636	0.4342	-1.05941	0.455122	0.739232	0.346661	1.57637
111	C10orf54	fingerOA	outcome	14123_34	Inverse variance weighted	2	0.0453659	0.0422397	0.282818	-0.037424	0.128156	1.04641	0.963268	1.13673
112	C1QL1	fingerOA	outcome	6404_20	Wald ratio	1	0.218889	0.233336	0.3482	-0.238449	0.676227	1.24469	0.787849	1.96644
113	C1QTNF3	fingerOA	outcome	7251_64	Wald ratio	1	-0.00611111	0.146383	0.9667	-0.293021	0.280799	0.993908	0.746006	1.32419
114	C1QTNF9	fingerOA	outcome	16605_2	Wald ratio	1	0.00047619	0.180926	0.9979	-0.354139	0.355091	1.00048	0.701778	1.42631
115	C5	fingerOA	outcome	2381_52	Wald ratio	1	0.00681818	0.171028	0.9682	-0.328396	0.342033	1.00684	0.720078	1.40781
116	C6	fingerOA	outcome	4127_75	Wald ratio	1	0.303333	0.315022	0.3356	-0.31411	0.920777	1.35437	0.730439	2.51124
117	C7	fingerOA	outcome	2888_49	Inverse variance weighted	2	-0.00544833	0.0366324	0.881767	-0.0772479	0.0663512	0.994566	0.92566	1.0686
118	C8G	fingerOA	outcome	14708_59	Wald ratio	1	-0.0697826	0.0388062	0.07214	-0.145843	0.00627754	0.932597	0.864294	1.0063
119	C9	fingerOA	outcome	3060_43	Wald ratio	1	-0.131667	0.297619	0.6582	-0.715	0.451667	0.876633	0.489192	1.57093
120	CA1	fingerOA	outcome	4969_2	Inverse variance weighted	2	0.0211984	0.0857504	0.804746	-0.146872	0.189269	1.02142	0.863404	1.20837
121	CA10	fingerOA	outcome	13666_222	Inverse variance weighted	2	-0.0834042	0.100031	0.404404	-0.279465	0.112657	0.919979	0.756188	1.11925
122	CA11	fingerOA	outcome	8859_51	Wald ratio	1	0.11	0.132774	0.4074	-0.150236	0.370236	1.11628	0.860505	1.44808
123	CA13	fingerOA	outcome	3420_21	Wald ratio	1	-0.0087931	0.0546615	0.8722	-0.11593	0.0983434	0.991245	0.890538	1.10334
124	CA8	fingerOA	outcome	11390_24	Wald ratio	1	0.0392857	0.0422891	0.3529	-0.043601	0.122172	1.04007	0.957336	1.12995
125	CACNA2D3	fingerOA	outcome	8885_6	Inverse variance weighted	2	-0.110656	0.146993	0.451571	-0.398762	0.17745	0.895247	0.671151	1.19417
126	CADM1	fingerOA	outcome	3326_58	Wald ratio	1	-0.0693333	0.127437	0.5864	-0.31911	0.180443	0.933016	0.726796	1.19775
127	CALCB	fingerOA	outcome	17170_15	Wald ratio	1	-0.08	0.0784754	0.308	-0.233812	0.0738118	0.923116	0.791511	1.0766
128	CAMP	fingerOA	outcome	9384_17	Inverse variance weighted	2	0.658507	0.165874	7.18983e-05	0.333393	0.98362	1.93191	1.3957	2.67412
129	CAPG	fingerOA	outcome	4968_50	Wald ratio	1	0.021157	0.0591545	0.7206	-0.0947858	0.1371	1.02138	0.909568	1.14694
130	CASP3	fingerOA	outcome	3593_72	Wald ratio	1	-0.0321739	0.137582	0.8151	-0.301836	0.237488	0.968338	0.73946	1.26806
131	CASS4	fingerOA	outcome	12855_16	Wald ratio	1	-0.383	0.325822	0.2398	-1.02161	0.255612	0.681813	0.360014	1.29125
132	CAT	fingerOA	outcome	3488_64	Wald ratio	1	-0.15381	0.100684	0.1266	-0.35115	0.0435309	0.857435	0.703878	1.04449
133	CBL	fingerOA	outcome	12016_60	Wald ratio	1	0.158	0.151596	0.2973	-0.139129	0.455129	1.17117	0.870116	1.57638
134	CBLN1	fingerOA	outcome	9313_27	MR Egger	3	-0.303952	0.306417	0.502571	-0.90453	0.296626	0.737896	0.404732	1.34531
135	CBLN1	fingerOA	outcome	9313_27	Weighted median	3	-0.116335	0.0842675	0.167419	-0.281499	0.0488293	0.890177	0.754652	1.05004
136	CBLN1	fingerOA	outcome	9313_27	Inverse variance weighted	3	-0.111081	0.0735825	0.131144	-0.255302	0.0331412	0.894867	0.774682	1.0337
137	CBLN1	fingerOA	outcome	9313_27	Simple mode	3	-0.116534	0.101077	0.368129	-0.314645	0.0815769	0.89	0.730048	1.085
138	CBLN1	fingerOA	outcome	9313_27	Weighted mode	3	-0.125406	0.102258	0.344852	-0.325832	0.0750202	0.882139	0.721927	1.07791
139	CBLN4	fingerOA	outcome	5688_65	Inverse variance weighted	2	-0.0399856	0.0894282	0.654785	-0.215265	0.135294	0.960803	0.806328	1.14487
140	CBR1	fingerOA	outcome	12381_26	Wald ratio	1	0.118462	0.266521	0.6567	-0.403919	0.640842	1.12576	0.667698	1.89808
141	CBR3	fingerOA	outcome	14091_42	Wald ratio	1	0.0203226	0.0813377	0.8027	-0.139099	0.179745	1.02053	0.870142	1.19691
142	CCDC126	fingerOA	outcome	6388_21	Wald ratio	1	0.043871	0.0648917	0.499	-0.0833168	0.171059	1.04485	0.92006	1.18656
143	CCDC134	fingerOA	outcome	15300_66	Wald ratio	1	0.418	0.179883	0.02014	0.0654288	0.770571	1.51892	1.06762	2.161
144	CCDC80	fingerOA	outcome	3234_23	Wald ratio	1	-0.262	0.358189	0.4645	-0.964051	0.440051	0.769511	0.381345	1.55279
145	CCL14	fingerOA	outcome	2900_53	Wald ratio	1	0.037093	0.0364388	0.3087	-0.0343271	0.108513	1.03779	0.966255	1.11462
146	CCL15	fingerOA	outcome	18289_16	Wald ratio	1	0.16	0.360875	0.6575	-0.547314	0.867314	1.17351	0.578502	2.38051
147	CCL16	fingerOA	outcome	4913_78	Wald ratio	1	0.182857	0.158321	0.2481	-0.127452	0.493166	1.20064	0.880336	1.63749
148	CCL17	fingerOA	outcome	3519_3	Wald ratio	1	0.01925	0.0819559	0.8143	-0.141384	0.179884	1.01944	0.868156	1.19708
149	CCL18	fingerOA	outcome	3044_3	Wald ratio	1	0.0433708	0.0302984	0.1523	-0.0160141	0.102756	1.04433	0.984113	1.10822
150	CCL21	fingerOA	outcome	2516_57	Wald ratio	1	-0.0933333	0.166371	0.5748	-0.41942	0.232753	0.91089	0.657428	1.26207
151	CCL22	fingerOA	outcome	3508_78	Wald ratio	1	-0.137895	0.108726	0.2047	-0.350998	0.0752088	0.87119	0.703985	1.07811
152	CCL23	fingerOA	outcome	2913_1	MR Egger	4	0.0383829	0.0515727	0.53429	-0.0626997	0.139465	1.03913	0.939226	1.14966
153	CCL23	fingerOA	outcome	2913_1	Weighted median	4	-4.56668e-05	0.034441	0.998942	-0.06755	0.0674587	0.999954	0.934681	1.06979
154	CCL23	fingerOA	outcome	2913_1	Inverse variance weighted	4	-0.000160298	0.0341787	0.996258	-0.0671505	0.0668299	0.99984	0.935054	1.06911
155	CCL23	fingerOA	outcome	2913_1	Simple mode	4	0.0209773	0.0518634	0.712976	-0.0806751	0.12263	1.0212	0.922493	1.13047
156	CCL23	fingerOA	outcome	2913_1	Weighted mode	4	0.0021713	0.0350004	0.954436	-0.0664295	0.0707721	1.00217	0.935729	1.07334
157	CCL25	fingerOA	outcome	2705_5	Wald ratio	1	-0.01625	0.028808	0.5727	-0.0727137	0.0402137	0.983881	0.929867	1.04103
158	CCL28	fingerOA	outcome	2890_59	Wald ratio	1	-0.296667	0.293368	0.3119	-0.871668	0.278335	0.743292	0.418253	1.32093
159	CCL3	fingerOA	outcome	3040_59	Wald ratio	1	0.0838636	0.0612162	0.1707	-0.0361201	0.203847	1.08748	0.964524	1.22611
160	CCL3L1	fingerOA	outcome	2783_18	Wald ratio	1	0.41	0.299279	0.1707	-0.176587	0.996587	1.50682	0.838126	2.70902
161	CCL4L1	fingerOA	outcome	2781_63	Inverse variance weighted	2	0.160033	0.205585	0.436315	-0.242912	0.562979	1.17355	0.78434	1.7559
162	CCL5	fingerOA	outcome	5480_49	Wald ratio	1	0.19	0.0871142	0.02918	0.0192563	0.360744	1.20925	1.01944	1.4344
163	CCM2	fingerOA	outcome	12347_29	Wald ratio	1	0.124286	0.3254	0.7025	-0.513498	0.762069	1.13234	0.598399	2.1427
164	CCS	fingerOA	outcome	13068_139	Wald ratio	1	-0.108182	0.160166	0.4994	-0.422108	0.205744	0.897464	0.655663	1.22844
165	CD109	fingerOA	outcome	3290_50	Wald ratio	1	-0.0138462	0.0349166	0.6917	-0.0822827	0.0545904	0.986249	0.921012	1.05611
166	CD14	fingerOA	outcome	16914_104	Inverse variance weighted	2	0.0936179	0.0636919	0.1416	-0.0312181	0.218454	1.09814	0.969264	1.24415
167	CD177	fingerOA	outcome	13116_25	Wald ratio	1	-0.105	0.04951	0.03394	-0.20204	-0.00796041	0.900325	0.817063	0.992071
168	CD200	fingerOA	outcome	5112_73	Wald ratio	1	-0.0892308	0.242941	0.7134	-0.565396	0.386934	0.914634	0.568135	1.47246
169	CD200R1	fingerOA	outcome	5103_30	Wald ratio	1	0.0541667	0.155568	0.7277	-0.250746	0.35908	1.05566	0.77822	1.43201
170	CD274	fingerOA	outcome	5060_62	Wald ratio	1	0.00708333	0.0825256	0.9316	-0.154667	0.168833	1.00711	0.856701	1.18392
171	CD300A	fingerOA	outcome	5630_48	Wald ratio	1	-0.0155882	0.0324634	0.6311	-0.0792164	0.04804	0.984533	0.92384	1.04921
172	CD300C	fingerOA	outcome	5066_134	Inverse variance weighted	2	-0.0324927	0.196033	0.868352	-0.416717	0.351731	0.968029	0.659208	1.42153
173	CD33	fingerOA	outcome	3166_92	Wald ratio	1	-0.0257407	0.0171334	0.133	-0.0593221	0.00784063	0.974588	0.942403	1.00787
174	CD36	fingerOA	outcome	2973_15	Wald ratio	1	-0.0264	0.146924	0.8574	-0.314371	0.261571	0.973945	0.730248	1.29897
175	CD4	fingerOA	outcome	3143_3	Wald ratio	1	0.348333	0.360784	0.3343	-0.358804	1.05547	1.4167	0.698511	2.87333
176	CD59	fingerOA	outcome	11514_196	Wald ratio	1	-0.0177778	0.105435	0.8661	-0.22443	0.188874	0.982379	0.798972	1.20789
177	CD68	fingerOA	outcome	18922_27	Wald ratio	1	0.563333	0.348304	0.1058	-0.119342	1.24601	1.75652	0.887504	3.47644
178	CD7	fingerOA	outcome	12008_3	Wald ratio	1	-0.0388889	0.097435	0.6898	-0.229861	0.152084	0.961858	0.794644	1.16426
179	CD72	fingerOA	outcome	7009_8	Wald ratio	1	0.11	0.15198	0.4692	-0.18788	0.40788	1.11628	0.828714	1.50363
180	CD8A	fingerOA	outcome	15462_28	Wald ratio	1	-0.06175	0.0564613	0.2741	-0.172414	0.0489142	0.940118	0.841631	1.05013
181	CDH17	fingerOA	outcome	16613_3	Wald ratio	1	0.00518519	0.0693511	0.9404	-0.130743	0.141113	1.0052	0.877443	1.15156
182	CDH5	fingerOA	outcome	2819_23	Wald ratio	1	0.190667	0.125829	0.1297	-0.0559578	0.437291	1.21006	0.945579	1.54851
183	CDHR5	fingerOA	outcome	9962_1	Wald ratio	1	-0.282857	0.329745	0.391	-0.929158	0.363443	0.753627	0.394886	1.43827
184	CDON	fingerOA	outcome	4541_49	Wald ratio	1	-0.0327273	0.0486804	0.5014	-0.128141	0.0626863	0.967802	0.879729	1.06469
185	CEACAM8	fingerOA	outcome	18873_8	Wald ratio	1	0.157143	0.270787	0.5617	-0.3736	0.687886	1.17016	0.688252	1.98951
186	CEL	fingerOA	outcome	9796_4	Inverse variance weighted	2	0.0621917	0.0784819	0.428108	-0.0916328	0.216016	1.06417	0.91244	1.24112
187	CFD	fingerOA	outcome	2946_52	Inverse variance weighted	2	0.228146	0.132529	0.0851631	-0.0316103	0.487903	1.25627	0.968884	1.6289
188	CFL2	fingerOA	outcome	15339_32	Wald ratio	1	0.0613333	0.165957	0.7117	-0.263942	0.386609	1.06325	0.768018	1.47198
189	CHAD	fingerOA	outcome	13460_4	Wald ratio	1	-0.276667	0.313171	0.377	-0.890481	0.337148	0.758307	0.410458	1.40095
190	CHGB	fingerOA	outcome	8235_48	Wald ratio	1	-0.151379	0.247024	0.54	-0.635546	0.332787	0.859522	0.529646	1.39485
191	CHKB	fingerOA	outcome	7761_125	Wald ratio	1	0.09125	0.221745	0.6807	-0.343371	0.525871	1.09554	0.709375	1.69193
192	CHL1	fingerOA	outcome	8958_51	Inverse variance weighted	2	0.116319	0.0728156	0.110168	-0.0264	0.259037	1.12335	0.973945	1.29568
193	CHRD	fingerOA	outcome	13438_115	Wald ratio	1	-0.263158	0.222398	0.2367	-0.699058	0.172742	0.768621	0.497053	1.18856
194	CHRDL2	fingerOA	outcome	6086_15	Wald ratio	1	-0.01	0.222177	0.9641	-0.445467	0.425467	0.99005	0.640525	1.5303
195	CHST11	fingerOA	outcome	7779_86	Inverse variance weighted	2	-0.137178	0.0564585	0.0151108	-0.247837	-0.0265193	0.871815	0.780487	0.973829
196	CHST12	fingerOA	outcome	6626_81	Wald ratio	1	-0.0045	0.112524	0.9681	-0.225048	0.216048	0.99551	0.798478	1.24116
197	CHST15	fingerOA	outcome	4469_78	Wald ratio	1	0.169	0.197974	0.3933	-0.219029	0.557029	1.18412	0.803299	1.74548
198	CHST4	fingerOA	outcome	18876_77	Wald ratio	1	0.26375	0.254058	0.2992	-0.234203	0.761703	1.3018	0.791201	2.14192
199	CHST9	fingerOA	outcome	11646_4	Wald ratio	1	-0.0538462	0.0719772	0.4544	-0.194922	0.0872292	0.947578	0.822899	1.09115
200	CILP2	fingerOA	outcome	8841_65	Wald ratio	1	-0.151429	0.319848	0.6359	-0.778331	0.475474	0.859479	0.459172	1.60878
201	CINP	fingerOA	outcome	19383_131	Wald ratio	1	0.301667	0.325405	0.3539	-0.336126	0.93946	1.35211	0.714533	2.5586
202	CLEC11A	fingerOA	outcome	2966_65	MR Egger	3	-0.0334715	0.0621529	0.68551	-0.155291	0.0883481	0.967082	0.856166	1.09237
203	CLEC11A	fingerOA	outcome	2966_65	Weighted median	3	-0.0230038	0.042235	0.585986	-0.105784	0.0597768	0.977259	0.899619	1.0616
204	CLEC11A	fingerOA	outcome	2966_65	Inverse variance weighted	3	-0.0219813	0.0415195	0.596512	-0.10336	0.0593968	0.978258	0.901803	1.0612
205	CLEC11A	fingerOA	outcome	2966_65	Simple mode	3	-0.0229876	0.0457589	0.665267	-0.112675	0.0666998	0.977275	0.893441	1.06897
206	CLEC11A	fingerOA	outcome	2966_65	Weighted mode	3	-0.0229876	0.0426694	0.644011	-0.10662	0.0606445	0.977275	0.898867	1.06252
207	CLEC12A	fingerOA	outcome	11187_11	Wald ratio	1	-0.0717241	0.0816829	0.3799	-0.231823	0.0883743	0.930788	0.793087	1.0924
208	CLEC1B	fingerOA	outcome	4332_6	Wald ratio	1	-0.45875	0.251268	0.06789	-0.951236	0.0337363	0.632073	0.386263	1.03431
209	CLIC5	fingerOA	outcome	12475_48	Wald ratio	1	0.0321239	0.0520474	0.5371	-0.0698891	0.134137	1.03265	0.932497	1.14355
210	CLINT1	fingerOA	outcome	11659_31	Wald ratio	1	-0.02625	0.281103	0.9256	-0.577212	0.524712	0.974092	0.561462	1.68997
211	CLMP	fingerOA	outcome	10440_26	Wald ratio	1	-0.017619	0.0869934	0.8395	-0.188126	0.152888	0.982535	0.82851	1.16519
212	CLN5	fingerOA	outcome	8874_53	Wald ratio	1	-0.213529	0.183008	0.2433	-0.572225	0.145166	0.807728	0.564269	1.15623
213	CLPS	fingerOA	outcome	5749_53	Wald ratio	1	-0.04125	0.0729759	0.5719	-0.184283	0.101783	0.959589	0.831701	1.10714
214	CLSTN2	fingerOA	outcome	18882_7	MR Egger	3	-0.268978	0.143325	0.311678	-0.549896	0.01194	0.76416	0.57701	1.01201
215	CLSTN2	fingerOA	outcome	18882_7	Weighted median	3	-0.0692593	0.0824286	0.400777	-0.230819	0.0923007	0.933085	0.793883	1.09669
216	CLSTN2	fingerOA	outcome	18882_7	Inverse variance weighted	3	-0.0097134	0.101828	0.924005	-0.209297	0.18987	0.990334	0.811154	1.20909
217	CLSTN2	fingerOA	outcome	18882_7	Simple mode	3	-0.0674689	0.123473	0.639587	-0.309477	0.174539	0.934757	0.733831	1.1907
218	CLSTN2	fingerOA	outcome	18882_7	Weighted mode	3	-0.0870285	0.0853433	0.415124	-0.254301	0.0802443	0.916651	0.775458	1.08355
219	CMBL	fingerOA	outcome	19115_13	Wald ratio	1	0.00166667	0.0917058	0.9855	-0.178077	0.18141	1.00167	0.836878	1.19891
220	CNDP1	fingerOA	outcome	5456_59	Inverse variance weighted	2	-0.0461713	0.0616836	0.454147	-0.167071	0.0747285	0.954878	0.846139	1.07759
221	CNN1	fingerOA	outcome	15566_10	Wald ratio	1	-0.045	0.309235	0.8843	-0.651101	0.561101	0.955997	0.521472	1.7526
222	CNP	fingerOA	outcome	6609_22	Wald ratio	1	-0.225	0.2419	0.3523	-0.699124	0.249124	0.798516	0.497021	1.2829
223	CNPY3	fingerOA	outcome	17327_3	Wald ratio	1	0.0992857	0.140828	0.4808	-0.176736	0.375308	1.10438	0.838001	1.45544
224	CNRIP1	fingerOA	outcome	18218_48	Wald ratio	1	-0.0231818	0.0385297	0.5474	-0.0987001	0.0523364	0.977085	0.906014	1.05373
225	CNTFR	fingerOA	outcome	14101_2	MR Egger	3	-0.00762222	0.188668	0.974294	-0.377411	0.362167	0.992407	0.685634	1.43644
226	CNTFR	fingerOA	outcome	14101_2	Weighted median	3	0.000766219	0.0851897	0.992824	-0.166206	0.167738	1.00077	0.846872	1.18263
227	CNTFR	fingerOA	outcome	14101_2	Inverse variance weighted	3	0.0088962	0.0794424	0.910837	-0.146811	0.164603	1.00894	0.863457	1.17893
228	CNTFR	fingerOA	outcome	14101_2	Simple mode	3	-0.00603225	0.10075	0.957701	-0.203503	0.191438	0.993986	0.815868	1.21099
229	CNTFR	fingerOA	outcome	14101_2	Weighted mode	3	-0.000259616	0.0880278	0.997915	-0.172794	0.172275	0.99974	0.841311	1.188
230	CNTN1	fingerOA	outcome	2974_61	Inverse variance weighted	2	0.0844653	0.0785906	0.282486	-0.0695723	0.238503	1.08814	0.932793	1.26935
231	CNTN4	fingerOA	outcome	3298_52	Wald ratio	1	-0.0546154	0.0891224	0.54	-0.229295	0.120065	0.946849	0.795094	1.12757
232	CNTN5	fingerOA	outcome	3299_29	Wald ratio	1	0.0769231	0.144897	0.5955	-0.207074	0.36092	1.07996	0.812959	1.43465
233	CNTNAP2	fingerOA	outcome	6965_19	Wald ratio	1	-0.125455	0.160283	0.4338	-0.43961	0.1887	0.882096	0.644288	1.20768
234	COCH	fingerOA	outcome	7227_75	Wald ratio	1	0.025	0.0622766	0.6881	-0.0970621	0.147062	1.02532	0.9075	1.15843
235	COL10A1	fingerOA	outcome	15653_9	Wald ratio	1	0.0064	0.0799532	0.9362	-0.150308	0.163108	1.00642	0.860443	1.17716
236	COL15A1	fingerOA	outcome	8974_172	Wald ratio	1	0.0609091	0.126624	0.6305	-0.187274	0.309092	1.0628	0.829217	1.36219
237	COL18A1	fingerOA	outcome	2201_17	Wald ratio	1	-0.0855556	0.179964	0.6345	-0.438286	0.267175	0.918002	0.645141	1.30627
238	COL2A1	fingerOA	outcome	18875_125	Wald ratio	1	-0.0344286	0.0261868	0.1886	-0.0857546	0.0168975	0.966157	0.917819	1.01704
239	COL3A1	fingerOA	outcome	18880_81	Wald ratio	1	-0.02125	0.289075	0.9414	-0.587837	0.545337	0.978974	0.555528	1.72519
240	COL6A1	fingerOA	outcome	16828_8	Inverse variance weighted	2	-0.0123908	0.0151114	0.412239	-0.0420092	0.0172276	0.987686	0.958861	1.01738
241	COL6A2	fingerOA	outcome	16753_46	Inverse variance weighted	2	0.0462019	0.0970413	0.633999	-0.143999	0.236403	1.04729	0.865889	1.26668
242	COL6A3	fingerOA	outcome	11196_31	Wald ratio	1	-0.375714	0.270856	0.1654	-0.906592	0.155163	0.686799	0.403898	1.16785
243	COL9A1	fingerOA	outcome	15466_30	Wald ratio	1	0.134286	0.269049	0.6177	-0.39305	0.661622	1.14372	0.674995	1.93793
244	COLEC11	fingerOA	outcome	4430_44	Wald ratio	1	-0.0498837	0.0263529	0.05837	-0.101535	0.00176805	0.95134	0.903449	1.00177
245	COLEC12	fingerOA	outcome	5457_5	Wald ratio	1	0.0825	0.127228	0.5167	-0.166867	0.331867	1.086	0.846312	1.39357
246	COLGALT1	fingerOA	outcome	5638_23	Wald ratio	1	-0.0930769	0.13618	0.4943	-0.359989	0.173835	0.911123	0.697684	1.18986
247	COMP	fingerOA	outcome	8043_153	Inverse variance weighted	2	0.0934266	0.089337	0.295664	-0.0816739	0.268527	1.09793	0.921572	1.30804
248	CPB1	fingerOA	outcome	15375_49	Wald ratio	1	-0.17875	0.085395	0.03633	-0.346124	-0.0113759	0.836315	0.707425	0.988689
249	CPB2	fingerOA	outcome	3518_54	Wald ratio	1	0.0254	0.0372833	0.4957	-0.0476752	0.0984752	1.02573	0.953443	1.10349
250	CPLX1	fingerOA	outcome	18332_17	Wald ratio	1	0.171667	0.299404	0.5664	-0.415165	0.758498	1.18728	0.660231	2.13507
251	CPN2	fingerOA	outcome	6415_90	Inverse variance weighted	2	-0.0451866	0.0466149	0.332365	-0.136552	0.0461785	0.955819	0.872361	1.04726
252	CPNE1	fingerOA	outcome	5346_24	Wald ratio	1	0.0652778	0.0277417	0.01862	0.010904	0.119652	1.06746	1.01096	1.1271
253	CPOX	fingerOA	outcome	18241_18	Wald ratio	1	-0.0761538	0.134655	0.5717	-0.340077	0.187769	0.926674	0.711716	1.20655
254	CPQ	fingerOA	outcome	9394_19	Wald ratio	1	-0.0358696	0.10618	0.7355	-0.243982	0.172243	0.964766	0.783501	1.18797
255	CPXM1	fingerOA	outcome	6255_74	Wald ratio	1	0.0465957	0.0771561	0.5459	-0.10463	0.197822	1.0477	0.900658	1.21875
256	CPZ	fingerOA	outcome	6493_9	Wald ratio	1	0.131429	0.255803	0.6074	-0.369945	0.632802	1.14046	0.690772	1.88288
257	CRHBP	fingerOA	outcome	6039_24	Wald ratio	1	-0.1698	0.0944558	0.07223	-0.354933	0.0153334	0.843834	0.70122	1.01545
258	CRISP2	fingerOA	outcome	9282_12	Inverse variance weighted	2	-0.00193678	0.0375558	0.958871	-0.0755461	0.0716726	0.998065	0.927237	1.0743
259	CRISPLD2	fingerOA	outcome	5691_2	Wald ratio	1	0.06	0.0826189	0.4677	-0.101933	0.221933	1.06184	0.90309	1.24849
260	CRKL	fingerOA	outcome	9877_28	Wald ratio	1	-0.0674194	0.348956	0.8468	-0.751373	0.616535	0.934803	0.471718	1.8525
261	CROT	fingerOA	outcome	13929_27	Wald ratio	1	-0.0325455	0.0477938	0.4959	-0.126221	0.0611305	0.967978	0.88142	1.06304
262	CRTAC1	fingerOA	outcome	5632_6	Wald ratio	1	0.0994286	0.0506433	0.04961	0.000167701	0.198689	1.10454	1.00017	1.2198
263	CRTAM	fingerOA	outcome	7968_15	Wald ratio	1	-0.0686667	0.0586893	0.242	-0.183698	0.0463644	0.933638	0.832187	1.04746
264	CRYBB1	fingerOA	outcome	17751_68	Wald ratio	1	0.0523529	0.104298	0.6157	-0.152072	0.256778	1.05375	0.858927	1.29276
265	CRYGD	fingerOA	outcome	12366_16	Wald ratio	1	0.254167	0.155885	0.103	-0.051367	0.5597	1.28939	0.94993	1.75015
266	CSF1R	fingerOA	outcome	13682_47	Wald ratio	1	0.0121429	0.142517	0.9321	-0.26719	0.291476	1.01222	0.765528	1.3384
267	CSF2RB	fingerOA	outcome	10512_13	Wald ratio	1	0.037193	0.0310248	0.2306	-0.0236156	0.0980016	1.03789	0.976661	1.10296
268	CST1	fingerOA	outcome	5459_33	Wald ratio	1	-0.0191071	0.0358645	0.5942	-0.0894015	0.0511872	0.981074	0.914478	1.05252
269	CST2	fingerOA	outcome	4324_33	Wald ratio	1	-0.0194545	0.0365166	0.5942	-0.091027	0.0521179	0.980733	0.912993	1.0535
270	CST4	fingerOA	outcome	14076_74	Wald ratio	1	-0.0044186	0.0685427	0.9486	-0.138762	0.129925	0.995591	0.870435	1.13874
271	CST5	fingerOA	outcome	3803_10	Wald ratio	1	0.0254054	0.0479201	0.596	-0.068518	0.119329	1.02573	0.933777	1.12674
272	CST6	fingerOA	outcome	14711_27	Wald ratio	1	-0.176667	0.199391	0.3756	-0.567472	0.214139	0.838059	0.566957	1.2388
273	CST7	fingerOA	outcome	3302_58	Wald ratio	1	-0.00125	0.0511414	0.9805	-0.101487	0.0989871	0.998751	0.903493	1.10405
274	CTRB1	fingerOA	outcome	5671_1	Wald ratio	1	-0.0865854	0.0488756	0.07647	-0.182382	0.00921082	0.917057	0.833283	1.00925
275	CTSB	fingerOA	outcome	8007_19	Wald ratio	1	0.044918	0.033064	0.1743	-0.0198875	0.109724	1.04594	0.980309	1.11597
276	CTSD	fingerOA	outcome	5508_62	Wald ratio	1	-0.100909	0.0869448	0.2458	-0.271321	0.0695027	0.904015	0.762372	1.07197
277	CTSH	fingerOA	outcome	8465_52	Wald ratio	1	-0.0991667	0.0632819	0.1171	-0.223199	0.0248658	0.905592	0.799956	1.02518
278	CTSO	fingerOA	outcome	9264_11	Wald ratio	1	-0.0638889	0.11806	0.5884	-0.295286	0.167509	0.938109	0.744318	1.18236
279	CTSV	fingerOA	outcome	3364_76	Wald ratio	1	0.238519	0.146245	0.1029	-0.0481212	0.525158	1.26937	0.953018	1.69073
280	CTSZ	fingerOA	outcome	4971_1	Wald ratio	1	0.190909	0.234761	0.4161	-0.269223	0.651041	1.21035	0.763973	1.91754
281	CX3CL1	fingerOA	outcome	2827_23	Wald ratio	1	-0.0532432	0.163771	0.7451	-0.374235	0.267749	0.948149	0.687815	1.30702
282	CXCL1	fingerOA	outcome	2985_35	Wald ratio	1	0.00521127	0.0316214	0.8691	-0.0567667	0.0671893	1.00522	0.944814	1.0695
283	CXCL10	fingerOA	outcome	4141_79	Wald ratio	1	0.4	0.219519	0.06843	-0.0302575	0.830257	1.49182	0.970196	2.29391
284	CXCL11	fingerOA	outcome	3038_9	Wald ratio	1	-0.0700971	0.154196	0.6494	-0.372322	0.232128	0.932303	0.689132	1.26128
285	CXCL12	fingerOA	outcome	3516_60	MR Egger	5	0.24185	0.292428	0.468857	-0.331309	0.81501	1.2736	0.717983	2.2592
286	CXCL12	fingerOA	outcome	3516_60	Weighted median	5	0.111134	0.116789	0.341314	-0.117774	0.340041	1.11754	0.888897	1.40501
287	CXCL12	fingerOA	outcome	3516_60	Inverse variance weighted	5	0.100608	0.102416	0.325928	-0.100127	0.301343	1.10584	0.904723	1.35167
288	CXCL12	fingerOA	outcome	3516_60	Simple mode	5	0.0757323	0.156383	0.653512	-0.230779	0.382243	1.07867	0.793915	1.46557
289	CXCL12	fingerOA	outcome	3516_60	Weighted mode	5	0.140672	0.139375	0.369922	-0.132502	0.413847	1.15105	0.875901	1.51263
290	CXCL16	fingerOA	outcome	2436_49	Wald ratio	1	-0.0483333	0.115877	0.6766	-0.275453	0.178787	0.952816	0.759228	1.19577
291	CXCL5	fingerOA	outcome	2979_8	Wald ratio	1	0.1825	0.126124	0.1479	-0.064703	0.429703	1.20021	0.937346	1.5368
292	CXCL6	fingerOA	outcome	3495_15	Wald ratio	1	0.0258462	0.0282007	0.3594	-0.0294271	0.0811194	1.02618	0.971002	1.0845
293	CYB5A	fingerOA	outcome	11287_14	Wald ratio	1	-0.399	0.22325	0.0739	-0.836571	0.0385705	0.670991	0.433194	1.03932
294	CYB5R2	fingerOA	outcome	19143_38	Wald ratio	1	-0.0335714	0.133948	0.8021	-0.29611	0.228967	0.966986	0.743706	1.2573
295	CYTL1	fingerOA	outcome	8402_22	Wald ratio	1	0.0754545	0.0830689	0.3637	-0.0873604	0.23827	1.07837	0.916347	1.26905
296	DAPK2	fingerOA	outcome	4355_13	Wald ratio	1	0.0146154	0.0695259	0.8335	-0.121655	0.150886	1.01472	0.885453	1.16286
297	DARS	fingerOA	outcome	12675_14	Wald ratio	1	-0.181818	0.262238	0.4881	-0.695804	0.332167	0.833753	0.498673	1.39399
298	DBI	fingerOA	outcome	16919_1	Wald ratio	1	0.41375	0.254201	0.1036	-0.0844849	0.911985	1.51248	0.918986	2.48926
299	DBNL	fingerOA	outcome	4978_54	Wald ratio	1	0.00571429	0.271369	0.9832	-0.526169	0.537598	1.00573	0.590864	1.71189
300	DCLK1	fingerOA	outcome	17156_72	Wald ratio	1	-0.00272727	0.0925844	0.9765	-0.184193	0.178738	0.997276	0.831775	1.19571
301	DCTD	fingerOA	outcome	17756_69	Wald ratio	1	-0.10875	0.209908	0.6044	-0.52017	0.30267	0.896955	0.594419	1.35347
302	DCXR	fingerOA	outcome	17758_79	Wald ratio	1	-0.07	0.202046	0.729	-0.46601	0.32601	0.932394	0.627501	1.38543
303	DDT	fingerOA	outcome	19237_17	Wald ratio	1	0.0526471	0.145729	0.7179	-0.232982	0.338276	1.05406	0.792168	1.40253
304	DDX19A	fingerOA	outcome	18813_15	Wald ratio	1	0.616667	0.333741	0.06464	-0.0374659	1.2708	1.85274	0.963227	3.5637
305	DDX19B	fingerOA	outcome	5460_60	Wald ratio	1	0.637931	0.345249	0.06464	-0.0387578	1.31462	1.89256	0.961984	3.72334
306	DDX58	fingerOA	outcome	12382_2	Wald ratio	1	-0.280385	0.289867	0.3334	-0.848523	0.287754	0.755493	0.428047	1.33343
307	DECR2	fingerOA	outcome	18343_10	Wald ratio	1	-0.17913	0.0775346	0.02087	-0.331098	-0.0271626	0.835997	0.718135	0.973203
308	DEFB1	fingerOA	outcome	6629_3	Wald ratio	1	-0.112889	0.10618	0.2877	-0.321002	0.0952246	0.89325	0.725422	1.09991
309	DEFB4A	fingerOA	outcome	13397_88	Wald ratio	1	-0.0609375	0.267049	0.8195	-0.584354	0.462479	0.940882	0.557466	1.58801
310	DGCR14	fingerOA	outcome	11356_19	Wald ratio	1	0.397778	0.197926	0.04446	0.00984245	0.785713	1.48851	1.00989	2.19397
311	DKK1	fingerOA	outcome	3535_84	Inverse variance weighted	2	-0.234412	0.27126	0.387501	-0.766081	0.297258	0.791036	0.464831	1.34616
312	DKK3	fingerOA	outcome	3607_71	Wald ratio	1	0.0375758	0.0576177	0.5143	-0.0753549	0.150506	1.03829	0.927414	1.16242
313	DLK2	fingerOA	outcome	9359_9	Wald ratio	1	-0.0988889	0.112975	0.3814	-0.320319	0.122541	0.905843	0.725917	1.13037
314	DLL1	fingerOA	outcome	5349_69	Wald ratio	1	-0.277	0.180464	0.1248	-0.630709	0.076709	0.758054	0.532214	1.07973
315	DLL4	fingerOA	outcome	3305_6	Wald ratio	1	0.207778	0.317317	0.5126	-0.414164	0.82972	1.23094	0.660892	2.29268
316	DNAJB1	fingerOA	outcome	3852_19	Wald ratio	1	0.162	0.358441	0.6513	-0.540545	0.864545	1.17586	0.582431	2.37393
317	DNAJB12	fingerOA	outcome	8006_12	Wald ratio	1	-0.02	0.234042	0.9319	-0.478723	0.438723	0.980199	0.619574	1.55073
318	DNAJB14	fingerOA	outcome	8053_16	Wald ratio	1	0.34625	0.329408	0.2932	-0.29939	0.99189	1.41376	0.74127	2.69633
319	DNAJB6	fingerOA	outcome	11606_22	Wald ratio	1	-0.18	0.357687	0.6148	-0.881066	0.521066	0.83527	0.414341	1.68382
320	DNAJB9	fingerOA	outcome	11214_40	Wald ratio	1	0.119063	0.287142	0.6784	-0.443735	0.68186	1.12644	0.641636	1.97755
321	DNER	fingerOA	outcome	9769_48	Wald ratio	1	0.182857	0.251057	0.4664	-0.309215	0.674929	1.20064	0.734023	1.96389
322	DPEP1	fingerOA	outcome	8794_13	Wald ratio	1	0.0639583	0.0381755	0.09386	-0.0108656	0.138782	1.06605	0.989193	1.14887
323	DPEP2	fingerOA	outcome	8327_26	Wald ratio	1	0.268571	0.125765	0.03272	0.022072	0.515071	1.30809	1.02232	1.67376
324	DPY30	fingerOA	outcome	13943_38	Wald ratio	1	-0.363	0.279732	0.1944	-0.911274	0.185274	0.695586	0.402012	1.20355
325	DSCAM	fingerOA	outcome	9175_48	Wald ratio	1	0.19697	0.120735	0.1028	-0.03967	0.433609	1.21771	0.961107	1.54282
326	DSG2	fingerOA	outcome	9484_75	Inverse variance weighted	2	0.138196	0.0837571	0.0989496	-0.0259674	0.30236	1.1482	0.974367	1.35305
327	DTD1	fingerOA	outcome	19194_9	Wald ratio	1	0.0895	0.104689	0.3926	-0.115691	0.294691	1.09363	0.890751	1.34271
328	DTD2	fingerOA	outcome	18280_29	Inverse variance weighted	2	-0.100023	0.15286	0.512891	-0.399629	0.199583	0.904817	0.670569	1.22089
329	DUT	fingerOA	outcome	9995_6	Wald ratio	1	-0.22875	0.316476	0.4698	-0.849042	0.391542	0.795527	0.427825	1.47926
330	DYNLL2	fingerOA	outcome	11493_169	Wald ratio	1	0.0933333	0.307645	0.7616	-0.50965	0.696317	1.09783	0.600706	2.00635
331	EBI3	fingerOA	outcome	10851_77	Wald ratio	1	0.0154464	0.0174881	0.3771	-0.0188303	0.0497232	1.01557	0.981346	1.05098
332	ECH1	fingerOA	outcome	12662_82	Wald ratio	1	0.0137778	0.0665964	0.8361	-0.116751	0.144307	1.01387	0.889806	1.15524
333	ECHS1	fingerOA	outcome	17787_1	Wald ratio	1	0.556667	0.346053	0.1077	-0.121597	1.23493	1.74485	0.885505	3.43814
334	EDAR	fingerOA	outcome	2977_7	Wald ratio	1	-0.110357	0.0708837	0.1195	-0.249289	0.028575	0.895514	0.779355	1.02899
335	EDIL3	fingerOA	outcome	9360_33	Wald ratio	1	-0.246667	0.304893	0.4185	-0.844257	0.350924	0.781401	0.429876	1.42038
336	EFEMP1	fingerOA	outcome	8480_29	Wald ratio	1	0.171818	0.168126	0.3068	-0.157709	0.501346	1.18746	0.854098	1.65094
337	EFNB2	fingerOA	outcome	14131_37	Wald ratio	1	0.0366667	0.304329	0.9041	-0.559818	0.633151	1.03735	0.571313	1.88354
338	EGF	fingerOA	outcome	5509_7	Wald ratio	1	-0.217	0.187287	0.2466	-0.584083	0.150083	0.80493	0.557617	1.16193
339	EGFLAM	fingerOA	outcome	12338_27	Wald ratio	1	0.085	0.137785	0.5373	-0.18506	0.35506	1.08872	0.831055	1.42627
340	EGFR	fingerOA	outcome	2677_1	Inverse variance weighted	2	-0.0515238	0.141321	0.71542	-0.328514	0.225466	0.949781	0.719993	1.25291
341	EIF1AD	fingerOA	outcome	13545_97	Wald ratio	1	0.150635	0.0901379	0.09469	-0.0260354	0.327305	1.16257	0.974301	1.38722
342	ENDOU	fingerOA	outcome	5656_53	Wald ratio	1	-0.738085	0.404179	0.06783	-1.53028	0.0541056	0.478028	0.216476	1.0556
343	ENG	fingerOA	outcome	4908_6	Wald ratio	1	-0.0253333	0.119564	0.8322	-0.259679	0.209012	0.974985	0.771299	1.23246
344	ENGASE	fingerOA	outcome	16781_2	Wald ratio	1	0.00180328	0.0404025	0.9644	-0.0773857	0.0809923	1.0018	0.925533	1.08436
345	ENO3	fingerOA	outcome	16616_137	Wald ratio	1	0.0857576	0.0569782	0.1323	-0.0259198	0.197435	1.08954	0.974413	1.21827
346	ENPP2	fingerOA	outcome	16892_23	Wald ratio	1	0.13	0.162216	0.4229	-0.187944	0.447944	1.13883	0.828662	1.56509
347	ENPP5	fingerOA	outcome	6556_5	Wald ratio	1	0.000277778	0.0321206	0.9931	-0.0626785	0.0632341	1.00028	0.939245	1.06528
348	ENPP6	fingerOA	outcome	15579_26	Wald ratio	1	0.759412	0.321716	0.01825	0.128849	1.38997	2.13702	1.13752	4.01475
349	ENPP7	fingerOA	outcome	4435_66	Wald ratio	1	0.0331868	0.0200659	0.09815	-0.00614239	0.072516	1.03374	0.993876	1.07521
350	ENTHD2	fingerOA	outcome	7947_19	Wald ratio	1	-0.132273	0.294293	0.6531	-0.709086	0.444541	0.876102	0.492094	1.55977
351	ENTPD5	fingerOA	outcome	4437_56	Wald ratio	1	-0.020989	0.0425847	0.6221	-0.104455	0.0624771	0.97923	0.900815	1.06447
352	ENTPD6	fingerOA	outcome	8932_1	Wald ratio	1	0.112647	0.151651	0.4576	-0.184589	0.409883	1.11924	0.831446	1.50664
353	EPHA1	fingerOA	outcome	3431_54	Wald ratio	1	-0.00741667	0.0248223	0.7651	-0.0560684	0.0412351	0.992611	0.945474	1.0421
354	EPHA5	fingerOA	outcome	3806_55	Wald ratio	1	-0.212857	0.351237	0.5445	-0.901281	0.475566	0.808272	0.406049	1.60893
355	EPHB1	fingerOA	outcome	17680_12	Wald ratio	1	0.0396429	0.063557	0.5328	-0.0849288	0.164214	1.04044	0.918578	1.17847
356	EPHB4	fingerOA	outcome	15530_33	Wald ratio	1	-0.245455	0.159997	0.125	-0.559048	0.0681394	0.782349	0.571753	1.07051
357	ERAP1	fingerOA	outcome	4964_67	Wald ratio	1	-0.111	0.332362	0.7384	-0.76243	0.54043	0.894939	0.466531	1.71675
358	ERBB3	fingerOA	outcome	2617_56	Wald ratio	1	0.204545	0.160389	0.2022	-0.109817	0.518908	1.22697	0.895998	1.68019
359	ESD	fingerOA	outcome	4984_83	Wald ratio	1	-0.0522222	0.0841556	0.5349	-0.217167	0.112723	0.949118	0.804795	1.11932
360	ESM1	fingerOA	outcome	3805_16	Wald ratio	1	0.12	0.136318	0.3787	-0.147183	0.387183	1.1275	0.863136	1.47283
361	ETFA	fingerOA	outcome	17435_43	Wald ratio	1	0.337778	0.311691	0.2785	-0.273136	0.948692	1.40183	0.760989	2.58233
362	EVA1C	fingerOA	outcome	8877_22	Wald ratio	1	0.00571429	0.290385	0.9843	-0.563441	0.574869	1.00573	0.569247	1.7769
363	EVL	fingerOA	outcome	11656_110	Wald ratio	1	-0.35	0.396928	0.3779	-1.12798	0.427979	0.704688	0.323687	1.53415
364	F10	fingerOA	outcome	3077_66	Inverse variance weighted	2	-0.0835148	0.121518	0.491917	-0.32169	0.15466	0.919878	0.724923	1.16726
365	F11	fingerOA	outcome	2190_55	Wald ratio	1	-0.020303	0.0548368	0.7112	-0.127783	0.087177	0.979902	0.880044	1.09109
366	F2	fingerOA	outcome	5316_54	Inverse variance weighted	2	0.0171041	0.117752	0.884509	-0.21369	0.247898	1.01725	0.807599	1.28133
367	FABP1	fingerOA	outcome	11516_7	Wald ratio	1	-0.163636	0.170294	0.3366	-0.497413	0.17014	0.849051	0.608102	1.18547
368	FAH	fingerOA	outcome	11424_4	Wald ratio	1	0.00662162	0.0413258	0.8727	-0.0743769	0.0876201	1.00664	0.928322	1.09157
369	FAIM	fingerOA	outcome	16594_44	Wald ratio	1	0.0344643	0.0581946	0.5537	-0.0795971	0.148526	1.03507	0.923488	1.16012
370	FAM171A1	fingerOA	outcome	5610_32	Wald ratio	1	-0.155469	0.239586	0.5164	-0.625058	0.314121	0.856014	0.53523	1.36905
371	FAM171B	fingerOA	outcome	8786_6	Wald ratio	1	0.174211	0.124996	0.1634	-0.0707819	0.419203	1.19031	0.931665	1.52075
372	FAM172A	fingerOA	outcome	5615_62	Wald ratio	1	-0.029	0.288025	0.9198	-0.593529	0.535529	0.971416	0.552374	1.70835
373	FAM177A1	fingerOA	outcome	8039_41	Wald ratio	1	-0.44125	0.235057	0.06049	-0.901962	0.0194615	0.643232	0.405773	1.01965
374	FAM19A5	fingerOA	outcome	5609_92	Wald ratio	1	0.176	0.394622	0.6556	-0.59746	0.94946	1.19244	0.550208	2.58431
375	FAM20A	fingerOA	outcome	6433_57	Wald ratio	1	-0.538519	0.261233	0.03926	-1.05053	-0.0265024	0.583612	0.349751	0.973846
376	FAM213A	fingerOA	outcome	13423_94	Wald ratio	1	-0.0522222	0.195428	0.7893	-0.435261	0.330817	0.949118	0.647096	1.3921
377	FAM3B	fingerOA	outcome	9177_6	MR Egger	3	-0.0762013	0.262351	0.820042	-0.590409	0.438007	0.92663	0.5541	1.54962
378	FAM3B	fingerOA	outcome	9177_6	Weighted median	3	-0.0312674	0.0608235	0.607204	-0.150482	0.0879467	0.969216	0.860294	1.09193
379	FAM3B	fingerOA	outcome	9177_6	Inverse variance weighted	3	-0.0321039	0.0528891	0.543849	-0.135766	0.0715588	0.968406	0.873047	1.07418
380	FAM3B	fingerOA	outcome	9177_6	Simple mode	3	-0.0171404	0.103055	0.883197	-0.219129	0.184848	0.983006	0.803218	1.20304
381	FAM3B	fingerOA	outcome	9177_6	Weighted mode	3	-0.0935868	0.0937613	0.423367	-0.277359	0.0901854	0.910659	0.757782	1.09438
382	FAM3D	fingerOA	outcome	13102_1	Inverse variance weighted	2	0.0417658	0.070409	0.553055	-0.0962358	0.179767	1.04265	0.90825	1.19694
383	FAM49B	fingerOA	outcome	19176_27	Wald ratio	1	0.186	0.350646	0.5958	-0.501266	0.873266	1.20442	0.605764	2.39472
384	FAP	fingerOA	outcome	5029_3	Inverse variance weighted	2	-0.142213	0.169602	0.401745	-0.474632	0.190207	0.867437	0.622114	1.2095
385	FAS	fingerOA	outcome	9459_7	Inverse variance weighted	2	0.0130558	0.0553046	0.813378	-0.0953412	0.121453	1.01314	0.909063	1.12914
386	FBLN1	fingerOA	outcome	6470_19	Inverse variance weighted	2	-0.0791782	0.125046	0.52661	-0.324269	0.165913	0.923875	0.723056	1.18047
387	FBP1	fingerOA	outcome	7206_20	Wald ratio	1	0.234444	0.223087	0.2933	-0.202806	0.671695	1.26421	0.816436	1.95755
388	FCER2	fingerOA	outcome	3291_30	Wald ratio	1	-0.02	0.0726873	0.7832	-0.162467	0.122467	0.980199	0.850044	1.13028
389	FCN1	fingerOA	outcome	15582_25	Wald ratio	1	0.112	0.0675215	0.09717	-0.0203421	0.244342	1.11851	0.979863	1.27678
390	FCN2	fingerOA	outcome	3313_21	Wald ratio	1	0.045303	0.0436834	0.2997	-0.0403164	0.130922	1.04634	0.960485	1.13988
391	FER	fingerOA	outcome	4220_39	Wald ratio	1	0.26375	0.22428	0.2396	-0.175838	0.703338	1.3018	0.838754	2.02049
392	FETUB	fingerOA	outcome	3367_8	Wald ratio	1	0.0182143	0.0963115	0.85	-0.170556	0.206985	1.01838	0.843196	1.22996
393	FGFBP1	fingerOA	outcome	15494_11	Wald ratio	1	-0.126667	0.374955	0.7355	-0.861578	0.608245	0.881027	0.422495	1.8372
394	FGFBP3	fingerOA	outcome	11219_95	Wald ratio	1	-0.133448	0.0691133	0.0535	-0.26891	0.00201376	0.875073	0.764212	1.00202
395	FGFR1	fingerOA	outcome	5532_53	Wald ratio	1	0.24	0.225691	0.2876	-0.202354	0.682354	1.27125	0.816806	1.97853
396	FGG	fingerOA	outcome	4989_7	Wald ratio	1	-0.171111	0.134976	0.2049	-0.435664	0.093442	0.842728	0.646835	1.09795
397	FGL1	fingerOA	outcome	5581_28	Wald ratio	1	0.0492308	0.0363649	0.1758	-0.0220444	0.120506	1.05046	0.978197	1.12807
398	FHIT	fingerOA	outcome	9826_135	Wald ratio	1	-0.166667	0.29249	0.5688	-0.739947	0.406614	0.846482	0.477139	1.50172
399	FJX1	fingerOA	outcome	7921_65	MR Egger	3	-0.0527078	0.493333	0.93224	-1.01964	0.914224	0.948657	0.360725	2.49484
400	FJX1	fingerOA	outcome	7921_65	Weighted median	3	0.0467333	0.0873264	0.592542	-0.124427	0.217893	1.04784	0.883003	1.24345
401	FJX1	fingerOA	outcome	7921_65	Inverse variance weighted	3	0.0623969	0.0792626	0.431155	-0.0929579	0.217752	1.06438	0.911232	1.24328
402	FJX1	fingerOA	outcome	7921_65	Simple mode	3	0.0171123	0.116553	0.896738	-0.211332	0.245557	1.01726	0.809505	1.27833
403	FJX1	fingerOA	outcome	7921_65	Weighted mode	3	0.0385136	0.103405	0.745319	-0.16416	0.241187	1.03926	0.848606	1.27276
404	FKBP1B	fingerOA	outcome	11568_2	Wald ratio	1	0.0223077	0.0828763	0.7878	-0.14013	0.184745	1.02256	0.869245	1.20291
405	FKBP2	fingerOA	outcome	9339_204	Wald ratio	1	-0.225	0.393334	0.5673	-0.995935	0.545935	0.798516	0.369378	1.72622
406	FKBP4	fingerOA	outcome	17722_5	Wald ratio	1	0.150588	0.240899	0.5319	-0.321575	0.622751	1.16252	0.725006	1.86405
407	FLII	fingerOA	outcome	12677_164	Wald ratio	1	-0.0268	0.230652	0.9075	-0.478877	0.425277	0.973556	0.619478	1.53001
408	FLRT2	fingerOA	outcome	13122_19	Inverse variance weighted	2	0.123028	0.0686454	0.0730977	-0.0115173	0.257573	1.13092	0.988549	1.29379
409	FLRT3	fingerOA	outcome	13123_3	Inverse variance weighted	2	-0.0482292	0.0582626	0.407789	-0.162424	0.0659655	0.952915	0.850081	1.06819
410	FLT4	fingerOA	outcome	16035_8	Wald ratio	1	0.0752632	0.1427	0.5979	-0.204429	0.354955	1.07817	0.815113	1.42612
411	FN1	fingerOA	outcome	3434_34	Inverse variance weighted	2	-0.195207	0.0791169	0.0136127	-0.350276	-0.0401378	0.822664	0.704494	0.960657
412	FOLR2	fingerOA	outcome	15587_20	Wald ratio	1	0.05	0.231087	0.8287	-0.40293	0.50293	1.05127	0.668359	1.65356
413	FOLR3	fingerOA	outcome	15495_9	Wald ratio	1	0.0333333	0.100047	0.739	-0.162758	0.229425	1.0339	0.849797	1.25788
414	FOXO3	fingerOA	outcome	11540_37	Wald ratio	1	0.403333	0.377872	0.2858	-0.337296	1.14396	1.49681	0.713698	3.13918
415	FRZB	fingerOA	outcome	13740_51	Inverse variance weighted	2	-0.0122162	0.0483778	0.800641	-0.107037	0.0826043	0.987858	0.898493	1.08611
416	FSTL1	fingerOA	outcome	13112_179	Wald ratio	1	0.00533333	0.124025	0.9657	-0.237757	0.248423	1.00535	0.788395	1.282
417	FSTL4	fingerOA	outcome	9350_3	Wald ratio	1	-0.0142857	0.307953	0.963	-0.617874	0.589302	0.985816	0.539089	1.80273
418	FTCD	fingerOA	outcome	9213_24	Wald ratio	1	-0.0170787	0.0518783	0.742	-0.11876	0.0846028	0.983066	0.888021	1.08828
419	FTL	fingerOA	outcome	15324_58	Wald ratio	1	-0.248077	0.295199	0.4007	-0.826667	0.330513	0.7803	0.437505	1.39168
420	FUT3	fingerOA	outcome	4548_4	Wald ratio	1	0.0157576	0.0309968	0.6112	-0.0449962	0.0765113	1.01588	0.956001	1.07951
421	FUT5	fingerOA	outcome	4549_78	Wald ratio	1	0.0127778	0.0567644	0.8219	-0.0984805	0.124036	1.01286	0.906213	1.13206
422	GALNT13	fingerOA	outcome	10908_2	Wald ratio	1	0.441538	0.302054	0.1438	-0.150488	1.03356	1.5551	0.860288	2.81107
423	GALNT16	fingerOA	outcome	8923_94	Wald ratio	1	0.000588235	0.173831	0.9973	-0.34012	0.341296	1.00059	0.711685	1.40677
424	GALP	fingerOA	outcome	9398_30	Wald ratio	1	-0.0413043	0.292492	0.8877	-0.614589	0.531981	0.959537	0.540863	1.7023
425	GAS1	fingerOA	outcome	5463_22	Inverse variance weighted	2	0.0784023	0.250589	0.754378	-0.412753	0.569557	1.08156	0.661826	1.76748
426	GAS6	fingerOA	outcome	15391_114	Wald ratio	1	0.06	0.0721755	0.4058	-0.0814639	0.201464	1.06184	0.921766	1.22319
427	GATM	fingerOA	outcome	18188_12	Wald ratio	1	-0.119444	0.110978	0.2818	-0.336962	0.0980734	0.887413	0.713936	1.10304
428	GC	fingerOA	outcome	15589_1	Wald ratio	1	-0.07	0.316756	0.8251	-0.690842	0.550842	0.932394	0.501154	1.73471
429	GCA	fingerOA	outcome	12594_5	Wald ratio	1	-0.034186	0.0662237	0.6057	-0.163984	0.0956123	0.966392	0.848755	1.10033
430	GCKR	fingerOA	outcome	5223_59	Wald ratio	1	0.162222	0.203695	0.4258	-0.237019	0.561464	1.17612	0.788976	1.75324
431	GFRA1	fingerOA	outcome	3314_74	Wald ratio	1	0.1125	0.0974664	0.2484	-0.0785341	0.303534	1.11907	0.924471	1.35464
432	GFRA2	fingerOA	outcome	2515_14	Wald ratio	1	-0.117308	0.265245	0.6583	-0.637188	0.402573	0.889312	0.528777	1.49567
433	GFRAL	fingerOA	outcome	6920_1	Wald ratio	1	0.212353	0.134138	0.1134	-0.0505574	0.475263	1.23658	0.950699	1.60844
434	GGH	fingerOA	outcome	9370_69	Wald ratio	1	-0.00666667	0.0538099	0.9014	-0.112134	0.0988007	0.993356	0.893924	1.10385
435	GHR	fingerOA	outcome	2948_58	Wald ratio	1	0.0333333	0.0943615	0.7239	-0.151615	0.218282	1.0339	0.859319	1.24394
436	GHRL	fingerOA	outcome	8447_11	Wald ratio	1	-0.0169565	0.210839	0.9359	-0.430201	0.396288	0.983186	0.650378	1.4863
437	GIF	fingerOA	outcome	17672_184	Wald ratio	1	-0.112632	0.0976423	0.2487	-0.30401	0.0787472	0.89348	0.737853	1.08193
438	GKN2	fingerOA	outcome	6416_8	Inverse variance weighted	2	0.0014466	0.0445092	0.974072	-0.0857914	0.0886846	1.00145	0.917786	1.09274
439	GLB1	fingerOA	outcome	10554_23	Wald ratio	1	-0.176667	0.360821	0.6244	-0.883876	0.530543	0.838059	0.413178	1.69985
440	GLCE	fingerOA	outcome	7808_5	Wald ratio	1	0.0125806	0.0330782	0.7037	-0.0522526	0.0774139	1.01266	0.949089	1.08049
441	GLO1	fingerOA	outcome	9883_29	Wald ratio	1	-0.133125	0.187669	0.4781	-0.500956	0.234706	0.875356	0.605951	1.26454
442	GLRX	fingerOA	outcome	18386_36	Wald ratio	1	0.025	0.24892	0.92	-0.462884	0.512884	1.02532	0.629466	1.6701
443	GLRX3	fingerOA	outcome	16596_25	Wald ratio	1	0.54375	0.222967	0.01474	0.106735	0.980765	1.72245	1.11264	2.66649
444	GLTPD2	fingerOA	outcome	7948_129	MR Egger	3	0.0179783	0.291094	0.960731	-0.552566	0.588523	1.01814	0.575471	1.80133
445	GLTPD2	fingerOA	outcome	7948_129	Weighted median	3	-0.134985	0.0813202	0.0969303	-0.294373	0.0244025	0.873729	0.744999	1.0247
446	GLTPD2	fingerOA	outcome	7948_129	Inverse variance weighted	3	-0.137575	0.0803505	0.086863	-0.295062	0.0199122	0.871469	0.744486	1.02011
447	GLTPD2	fingerOA	outcome	7948_129	Simple mode	3	-0.204473	0.122653	0.237426	-0.444873	0.0359264	0.815077	0.640906	1.03658
448	GLTPD2	fingerOA	outcome	7948_129	Weighted mode	3	-0.110465	0.0979439	0.376498	-0.302435	0.0815056	0.895418	0.739017	1.08492
449	GM2A	fingerOA	outcome	15441_6	Wald ratio	1	-0.161875	0.0743154	0.02939	-0.307533	-0.0162168	0.850548	0.735258	0.983914
450	GMPR	fingerOA	outcome	19254_125	Wald ratio	1	0.231895	0.173793	0.1821	-0.10874	0.57253	1.26099	0.896964	1.77275
451	GNLY	fingerOA	outcome	3195_50	Wald ratio	1	0.0921053	0.0701039	0.1889	-0.0452983	0.229509	1.09648	0.955712	1.25798
452	GNMT	fingerOA	outcome	14006_36	Wald ratio	1	0.133636	0.081556	0.1013	-0.0262134	0.293486	1.14298	0.974127	1.34109
453	GNPDA1	fingerOA	outcome	8909_77	Wald ratio	1	-0.0983333	0.328528	0.7647	-0.742249	0.545582	0.906347	0.476042	1.72561
454	GNPTG	fingerOA	outcome	10666_7	Wald ratio	1	-0.429444	0.346194	0.2148	-1.10798	0.249095	0.650871	0.330224	1.28286
455	GOLM1	fingerOA	outcome	17456_53	Inverse variance weighted	2	-0.0792	0.0689257	0.25053	-0.214294	0.0558944	0.923855	0.807111	1.05749
456	GP1BA	fingerOA	outcome	4990_87	Wald ratio	1	-0.146	0.131092	0.2654	-0.402941	0.110941	0.864158	0.668351	1.11733
457	GPC5	fingerOA	outcome	4991_12	Inverse variance weighted	2	-0.00828016	0.0550742	0.880492	-0.116226	0.0996653	0.991754	0.890274	1.1048
458	GPCPD1	fingerOA	outcome	12786_61	Wald ratio	1	0.222857	0.256697	0.3853	-0.280269	0.725983	1.24964	0.755581	2.06676
459	GPNMB	fingerOA	outcome	8289_8	Inverse variance weighted	2	-0.0140517	0.167044	0.932961	-0.341458	0.313355	0.986047	0.710733	1.36801
460	GRAMD1C	fingerOA	outcome	8842_16	Inverse variance weighted	2	-0.0800283	0.0958627	0.403818	-0.267919	0.107863	0.92309	0.76497	1.11389
461	GRAP2	fingerOA	outcome	16074_12	Wald ratio	1	0.286	0.312379	0.3599	-0.326262	0.898262	1.33109	0.721616	2.45533
462	GREM1	fingerOA	outcome	18878_15	Wald ratio	1	0.0095122	0.028641	0.7398	-0.0466241	0.0656485	1.00956	0.954446	1.06785
463	GRN	fingerOA	outcome	4992_49	Wald ratio	1	0.0254545	0.0910033	0.7797	-0.152912	0.203821	1.02578	0.858205	1.22608
464	GSN	fingerOA	outcome	16607_78	Inverse variance weighted	2	-0.115714	0.136473	0.396499	-0.383202	0.151773	0.89073	0.681675	1.1639
465	GSR	fingerOA	outcome	19273_3	Wald ratio	1	0.053	0.188166	0.7782	-0.315806	0.421806	1.05443	0.729201	1.52471
466	GSTA1	fingerOA	outcome	17138_8	Wald ratio	1	0.0110811	0.0505837	0.8266	-0.088063	0.110225	1.01114	0.915703	1.11653
467	GSTO1	fingerOA	outcome	12436_84	Wald ratio	1	0.0117073	0.0230748	0.6119	-0.0335193	0.056934	1.01178	0.967036	1.05859
468	GSTP1	fingerOA	outcome	4911_49	Wald ratio	1	-0.06	0.134907	0.6565	-0.324418	0.204418	0.941765	0.722948	1.22681
469	GSTT1	fingerOA	outcome	19230_12	Wald ratio	1	-0.028	0.032669	0.3914	-0.0920313	0.0360313	0.972388	0.912077	1.03669
470	GXYLT1	fingerOA	outcome	8229_1	Wald ratio	1	-0.075	0.178231	0.6739	-0.424333	0.274333	0.927743	0.654206	1.31565
471	GZMB	fingerOA	outcome	4133_54	Wald ratio	1	-0.205625	0.215681	0.3404	-0.62836	0.21711	0.814138	0.533466	1.24248
472	GZMK	fingerOA	outcome	9545_156	Wald ratio	1	0.237857	0.126767	0.06061	-0.0106066	0.486321	1.26853	0.989449	1.62632
473	GZMM	fingerOA	outcome	5704_74	Wald ratio	1	-0.434545	0.919482	0.6365	-2.23673	1.36764	0.647559	0.106807	3.92607
474	HADH	fingerOA	outcome	17739_1	Wald ratio	1	-0.396429	0.257311	0.1234	-0.900758	0.107901	0.672718	0.406261	1.11394
475	HAGH	fingerOA	outcome	19267_14	Wald ratio	1	0.105714	0.138471	0.4452	-0.165688	0.377117	1.1115	0.84731	1.45807
476	HAMP	fingerOA	outcome	3504_58	Wald ratio	1	-0.091831	0.30087	0.7602	-0.681536	0.497874	0.912259	0.505839	1.64522
477	HAVCR1	fingerOA	outcome	9021_1	Wald ratio	1	0.0737838	0.0534304	0.1673	-0.0309399	0.178507	1.07657	0.969534	1.19543
478	HAVCR2	fingerOA	outcome	5134_52	Wald ratio	1	-0.0366154	0.0357842	0.3062	-0.106752	0.0335216	0.964047	0.898748	1.03409
479	HBZ	fingerOA	outcome	6919_3	Wald ratio	1	0.00878378	0.0260732	0.7362	-0.0423196	0.0598872	1.00882	0.958563	1.06172
480	HDGFRP3	fingerOA	outcome	18899_82	Wald ratio	1	-0.0705556	0.193295	0.7151	-0.449413	0.308302	0.931876	0.638002	1.36111
481	HDHD2	fingerOA	outcome	13472_35	Wald ratio	1	-0.0209091	0.209502	0.9205	-0.431532	0.389714	0.979308	0.649513	1.47656
482	HDHD3	fingerOA	outcome	19482_11	Wald ratio	1	-0.0455556	0.101638	0.654	-0.244767	0.153656	0.955467	0.782887	1.16609
483	HEBP1	fingerOA	outcome	18225_13	Wald ratio	1	0.185714	0.258622	0.4727	-0.321184	0.692612	1.20408	0.72529	1.99893
484	HEXB	fingerOA	outcome	15470_11	Wald ratio	1	-0.00185185	0.0781707	0.9811	-0.155066	0.151363	0.99815	0.856358	1.16342
485	HEXIM1	fingerOA	outcome	15596_7	Wald ratio	1	0.483333	0.215906	0.02518	0.0601579	0.906509	1.62147	1.062	2.47566
486	HEXIM2	fingerOA	outcome	14205_6	Wald ratio	1	0.422222	0.213527	0.048	0.00370863	0.840736	1.52535	1.00372	2.31807
487	HGFAC	fingerOA	outcome	3617_80	Wald ratio	1	-0.0777419	0.0656866	0.2366	-0.206488	0.0510038	0.925203	0.813436	1.05233
488	HHIP	fingerOA	outcome	10833_64	Wald ratio	1	0.124583	0.126161	0.3234	-0.122692	0.371859	1.13268	0.884536	1.45043
489	HIBCH	fingerOA	outcome	12396_19	Wald ratio	1	0.0736364	0.0543042	0.1751	-0.0327999	0.180073	1.07642	0.967732	1.1973
490	HK2	fingerOA	outcome	13130_150	Wald ratio	1	0.08	0.31936	0.8022	-0.545946	0.705946	1.08329	0.579294	2.02576
491	HMHA1	fingerOA	outcome	13544_9	Wald ratio	1	-0.0784615	0.144756	0.5878	-0.362183	0.20526	0.924538	0.696155	1.22784
492	HMOX1	fingerOA	outcome	17398_55	Wald ratio	1	-0.365714	0.317647	0.2496	-0.988303	0.256875	0.693701	0.372208	1.29288
493	HNRNPAB	fingerOA	outcome	8894_80	Wald ratio	1	0.365385	0.254569	0.1512	-0.133571	0.86434	1.44107	0.874965	2.37344
494	HOMER2	fingerOA	outcome	12685_57	Wald ratio	1	0.153333	0.268327	0.5677	-0.372588	0.679254	1.16571	0.688949	1.97241
495	HP	fingerOA	outcome	7905_30	Inverse variance weighted	2	-0.0367383	0.0221933	0.0978474	-0.0802371	0.00676051	0.963928	0.922897	1.00678
496	HPCAL1	fingerOA	outcome	17791_25	Wald ratio	1	-0.05375	0.174377	0.7579	-0.39553	0.28803	0.947669	0.673323	1.3338
497	HPGDS	fingerOA	outcome	12549_33	Wald ratio	1	-0.0535443	0.0576977	0.3534	-0.166632	0.0595432	0.947864	0.846511	1.06135
498	HRG	fingerOA	outcome	4996_66	Wald ratio	1	0.00448598	0.025019	0.8577	-0.0445513	0.0535233	1.0045	0.956427	1.05498
499	HRSP12	fingerOA	outcome	14636_25	Wald ratio	1	0.0635714	0.126433	0.6151	-0.184237	0.31138	1.06564	0.831738	1.36531
500	HS6ST1	fingerOA	outcome	5465_32	Wald ratio	1	-0.216	0.118261	0.06778	-0.447792	0.0157918	0.805735	0.639038	1.01592
501	HSP90B1	fingerOA	outcome	6393_63	Wald ratio	1	0.00791667	0.0267419	0.7672	-0.0444975	0.0603309	1.00795	0.956478	1.06219
502	HSPA13	fingerOA	outcome	17515_6	Wald ratio	1	0.272727	0.188805	0.1486	-0.0973299	0.642784	1.31354	0.907257	1.90177
503	HSPB1	fingerOA	outcome	11103_24	Wald ratio	1	0.0405882	0.141672	0.7745	-0.23709	0.318266	1.04142	0.788921	1.37474
504	HSPC159	fingerOA	outcome	18236_3	Wald ratio	1	-0.17125	0.254965	0.5018	-0.670982	0.328482	0.842611	0.511206	1.38886
505	HTATIP2	fingerOA	outcome	10630_5	Wald ratio	1	0.0130909	0.0319816	0.6823	-0.049593	0.0757748	1.01318	0.951617	1.07872
506	HTRA1	fingerOA	outcome	15594_47	Wald ratio	1	0.0372727	0.207876	0.8577	-0.370164	0.44471	1.03798	0.690621	1.56004
507	HYAL1	fingerOA	outcome	8309_12	Wald ratio	1	-0.0475	0.165571	0.7742	-0.37202	0.27702	0.95361	0.689341	1.31919
508	IBSP	fingerOA	outcome	3415_61	Wald ratio	1	0.732222	0.194462	0.0001663	0.351077	1.11337	2.0797	1.4206	3.04459
509	ICAM1	fingerOA	outcome	4342_10	Wald ratio	1	0.0419298	0.0154399	0.006614	0.0116676	0.072192	1.04282	1.01174	1.07486
510	ICAM4	fingerOA	outcome	6550_4	Wald ratio	1	0.514444	0.198416	0.009521	0.125549	0.90334	1.67271	1.13377	2.46783
511	ICOSLG	fingerOA	outcome	5061_27	Wald ratio	1	-0.36625	0.417453	0.3803	-1.18446	0.451958	0.693329	0.305912	1.57139
512	IDH1	fingerOA	outcome	18338_26	Inverse variance weighted	2	-0.0848924	0.0656867	0.196225	-0.213638	0.0438536	0.918611	0.80764	1.04483
513	IDUA	fingerOA	outcome	3169_70	Inverse variance weighted	2	0.0506619	0.120757	0.674823	-0.186021	0.287345	1.05197	0.830256	1.33288
514	IFNGR1	fingerOA	outcome	5825_49	Wald ratio	1	0.16625	0.258663	0.5204	-0.340729	0.673229	1.18087	0.711252	1.96056
515	IGDCC4	fingerOA	outcome	9793_145	Inverse variance weighted	2	0.144651	0.072127	0.0449094	0.00328193	0.28602	1.15564	1.00329	1.33112
516	IGF2R	fingerOA	outcome	16057_6	Wald ratio	1	-0.0713559	0.046451	0.1245	-0.1624	0.0196879	0.93113	0.850101	1.01988
517	IGFALS	fingerOA	outcome	6605_17	Wald ratio	1	0.15	0.137668	0.2759	-0.11983	0.41983	1.16183	0.887071	1.5217
518	IGFBP1	fingerOA	outcome	2771_35	Wald ratio	1	0.08	0.225107	0.7223	-0.36121	0.52121	1.08329	0.696833	1.68406
519	IGFBP2	fingerOA	outcome	8469_41	Wald ratio	1	-0.308333	0.339731	0.3641	-0.974206	0.35754	0.73467	0.377492	1.42981
520	IGFBP3	fingerOA	outcome	2571_12	Inverse variance weighted	2	0.0270801	0.0594981	0.649008	-0.0895363	0.143696	1.02745	0.914355	1.15453
521	IGFBP4	fingerOA	outcome	2950_57	Wald ratio	1	-0.0316667	0.291523	0.9135	-0.603052	0.539719	0.968829	0.547139	1.71552
522	IGFBP5	fingerOA	outcome	19581_15	Wald ratio	1	-0.068	0.350571	0.8462	-0.755119	0.619119	0.93426	0.469954	1.85729
523	IGFBP7	fingerOA	outcome	3320_49	Wald ratio	1	0.141333	0.0642396	0.0278	0.0154237	0.267243	1.15181	1.01554	1.30636
524	IGFLR1	fingerOA	outcome	7244_16	Wald ratio	1	0.00190476	0.0383625	0.9604	-0.0732858	0.0770953	1.00191	0.929335	1.08015
525	IGLL1	fingerOA	outcome	6485_59	Wald ratio	1	-0.0938542	0.0542	0.08334	-0.200086	0.0123778	0.910416	0.81866	1.01245
526	IGLON5	fingerOA	outcome	6478_2	Wald ratio	1	0.055	0.146635	0.7076	-0.232404	0.342404	1.05654	0.792626	1.40833
527	IL10RB	fingerOA	outcome	2631_50	Wald ratio	1	0.0257143	0.254437	0.9195	-0.472982	0.52441	1.02605	0.623141	1.68946
528	IL12B	fingerOA	outcome	13733_5	Wald ratio	1	0.0297561	0.0529446	0.5741	-0.0740153	0.133527	1.0302	0.928658	1.14285
529	IL12RB1	fingerOA	outcome	2632_5	Wald ratio	1	-0.2225	0.235323	0.3444	-0.683734	0.238734	0.800515	0.504729	1.26964
530	IL15RA	fingerOA	outcome	14054_17	Wald ratio	1	-0.002	0.0458409	0.9652	-0.0918481	0.0878481	0.998002	0.912244	1.09182
531	IL16	fingerOA	outcome	2774_10	Wald ratio	1	-0.0170755	0.0287892	0.5531	-0.0735023	0.0393513	0.983069	0.929134	1.04014
532	IL17B	fingerOA	outcome	3499_77	Wald ratio	1	-0.337143	0.287239	0.2405	-0.900131	0.225845	0.713807	0.406517	1.25338
533	IL17RA	fingerOA	outcome	2992_59	Wald ratio	1	0.037963	0.0327857	0.2469	-0.026297	0.102223	1.03869	0.974046	1.10763
534	IL17RD	fingerOA	outcome	3376_49	Wald ratio	1	0.0904167	0.08161	0.2679	-0.0695389	0.250372	1.09463	0.932824	1.2845
535	IL18R1	fingerOA	outcome	14079_14	Wald ratio	1	-0.115172	0.105418	0.2746	-0.321792	0.0914469	0.891212	0.724849	1.09576
536	IL1R1	fingerOA	outcome	2991_9	Wald ratio	1	-0.0226316	0.10331	0.8266	-0.22512	0.179856	0.977623	0.798421	1.19705
537	IL1R2	fingerOA	outcome	14133_93	Wald ratio	1	-0.0136585	0.0435312	0.7537	-0.0989797	0.0716626	0.986434	0.905761	1.07429
538	IL1RAP	fingerOA	outcome	14048_7	Wald ratio	1	-0.0112676	0.017955	0.5303	-0.0464593	0.0239241	0.988796	0.954603	1.02421
539	IL1RL2	fingerOA	outcome	2994_71	Wald ratio	1	0.034375	0.110624	0.756	-0.182448	0.251198	1.03497	0.833228	1.28556
540	IL1RN	fingerOA	outcome	5353_89	Wald ratio	1	-0.106667	0.0980402	0.2766	-0.298825	0.0854922	0.898825	0.741689	1.08925
541	IL22	fingerOA	outcome	2778_10	Wald ratio	1	-0.362308	0.310652	0.2435	-0.971185	0.246569	0.696068	0.378634	1.27963
542	IL22RA2	fingerOA	outcome	5087_5	Wald ratio	1	-0.127273	0.166892	0.4457	-0.454382	0.199836	0.880494	0.63484	1.2212
543	IL27RA	fingerOA	outcome	5132_71	Wald ratio	1	-0.0208824	0.0233866	0.3719	-0.0667201	0.0249554	0.979334	0.935457	1.02527
544	IL2RA	fingerOA	outcome	3151_6	Wald ratio	1	0.436667	0.364249	0.2306	-0.277261	1.15059	1.54754	0.757857	3.16007
545	IL2RB	fingerOA	outcome	9343_16	Wald ratio	1	0.016	0.174156	0.9268	-0.325346	0.357346	1.01613	0.722278	1.42953
546	IL5RA	fingerOA	outcome	13686_2	Inverse variance weighted	2	0.00791596	0.043186	0.854563	-0.0767286	0.0925605	1.00795	0.926141	1.09698
547	IL6ST	fingerOA	outcome	2620_4	Wald ratio	1	-0.18973	0.0737956	0.01014	-0.334369	-0.0450904	0.827183	0.71579	0.955911
548	IMPAD1	fingerOA	outcome	9231_23	Wald ratio	1	-0.223182	0.138465	0.107	-0.494574	0.0482101	0.799969	0.609831	1.04939
549	INHBB	fingerOA	outcome	13676_46	Inverse variance weighted	2	-0.0702875	0.0524439	0.180166	-0.173077	0.0325024	0.932126	0.841072	1.03304
550	INHBC	fingerOA	outcome	15686_49	Wald ratio	1	-0.296667	0.288497	0.3038	-0.86212	0.268787	0.743292	0.422266	1.30838
551	INSR	fingerOA	outcome	3448_13	Wald ratio	1	0.21	0.233275	0.368	-0.247219	0.667219	1.23368	0.78097	1.94881
552	IRF3	fingerOA	outcome	17151_84	Wald ratio	1	-0.0585714	0.259016	0.8211	-0.566243	0.4491	0.943111	0.567654	1.5669
553	ISLR2	fingerOA	outcome	13124_20	Wald ratio	1	0.015	0.340866	0.9649	-0.653098	0.683098	1.01511	0.520431	1.98
554	ISOC1	fingerOA	outcome	9816_37	Wald ratio	1	-0.048125	0.111813	0.6669	-0.267278	0.171028	0.953015	0.76546	1.18652
555	ITGA2	fingerOA	outcome	15603_20	Wald ratio	1	-0.277778	0.209419	0.1847	-0.688239	0.132683	0.757465	0.50246	1.14189
556	ITIH1	fingerOA	outcome	7955_195	Wald ratio	1	-0.00607843	0.0352777	0.8632	-0.0752228	0.063066	0.99394	0.927537	1.0651
557	ITIH2	fingerOA	outcome	9326_33	Wald ratio	1	0.0281188	0.0353456	0.4263	-0.0411586	0.0973962	1.02852	0.959677	1.1023
558	ITIH3	fingerOA	outcome	7145_1	Wald ratio	1	-0.0580189	0.067309	0.3887	-0.189945	0.0739069	0.943632	0.827005	1.07671
559	ITIH4	fingerOA	outcome	4811_33	Wald ratio	1	-0.0561905	0.14416	0.6967	-0.338744	0.226363	0.945359	0.712665	1.25403
560	ITIH5	fingerOA	outcome	8233_2	Wald ratio	1	-0.0873333	0.0677984	0.1977	-0.220218	0.0455516	0.916372	0.802344	1.04661
561	ITPKA	fingerOA	outcome	13473_55	Wald ratio	1	-0.214286	0.261036	0.4117	-0.725916	0.297344	0.807118	0.483881	1.34628
562	IVD	fingerOA	outcome	17737_7	Wald ratio	1	-0.0418182	0.165485	0.8005	-0.36617	0.282533	0.959044	0.693385	1.32649
563	KDELC2	fingerOA	outcome	8296_117	Wald ratio	1	0.064902	0.0596531	0.2766	-0.0520182	0.181822	1.06705	0.949312	1.1994
564	KDR	fingerOA	outcome	3651_50	Inverse variance weighted	2	0.0413662	0.0557845	0.458368	-0.0679713	0.150704	1.04223	0.934287	1.16265
565	KIAA1161	fingerOA	outcome	8068_43	Wald ratio	1	-0.07	0.149893	0.6405	-0.36379	0.22379	0.932394	0.695037	1.25081
566	KIAA1467	fingerOA	outcome	9981_18	Wald ratio	1	0.0438462	0.119289	0.7132	-0.189961	0.277653	1.04482	0.826992	1.32003
567	KIAA1549L	fingerOA	outcome	11145_72	Wald ratio	1	0.0440625	0.0563686	0.4344	-0.0664201	0.154545	1.04505	0.935738	1.16713
568	KIRREL2	fingerOA	outcome	16609_106	Wald ratio	1	0.0969231	0.177673	0.5854	-0.251316	0.445162	1.10178	0.777777	1.56074
569	KL	fingerOA	outcome	15384_15	Inverse variance weighted	2	-0.0274476	0.0989371	0.781454	-0.221364	0.166469	0.972926	0.801425	1.18113
570	KLB	fingerOA	outcome	19557_3	Inverse variance weighted	2	0.0196184	0.061625	0.750218	-0.101167	0.140403	1.01981	0.903782	1.15074
571	KLC1	fingerOA	outcome	12656_1	Wald ratio	1	-0.0777778	0.203133	0.7018	-0.475918	0.320362	0.92517	0.621315	1.37763
572	KLK10	fingerOA	outcome	6227_1	Wald ratio	1	-0.0650943	0.0745228	0.3824	-0.211159	0.0809703	0.936979	0.809645	1.08434
573	KLK11	fingerOA	outcome	2831_29	Wald ratio	1	0.019527	0.0243556	0.4227	-0.02821	0.0672641	1.01972	0.972184	1.06958
574	KLK12	fingerOA	outcome	3199_54	Wald ratio	1	0.0357143	0.128041	0.7803	-0.215246	0.286675	1.03636	0.806343	1.33199
575	KLK13	fingerOA	outcome	11152_46	Wald ratio	1	0.0297727	0.0406669	0.4641	-0.0499344	0.10948	1.03022	0.951292	1.1157
576	KLK14	fingerOA	outcome	15544_25	Inverse variance weighted	2	-0.146631	0.122825	0.232548	-0.387367	0.0941057	0.863613	0.678842	1.09868
577	KLK7	fingerOA	outcome	3378_49	Wald ratio	1	0.00849057	0.0607238	0.8888	-0.110528	0.127509	1.00853	0.895361	1.136
578	KLK8	fingerOA	outcome	2834_54	Inverse variance weighted	2	-0.0586743	0.0614683	0.339808	-0.179152	0.0618036	0.943014	0.835979	1.06375
579	KLKB1	fingerOA	outcome	4152_58	Wald ratio	1	-0.08675	0.0458508	0.05849	-0.176618	0.00311752	0.916906	0.8381	1.00312
580	KLRB1	fingerOA	outcome	10809_14	Wald ratio	1	-0.0395652	0.0788448	0.6158	-0.194101	0.11497	0.961207	0.823575	1.12184
581	KNG1	fingerOA	outcome	7784_1	MR Egger	3	-0.0527896	0.206547	0.840702	-0.457623	0.352043	0.94858	0.632786	1.42197
582	KNG1	fingerOA	outcome	7784_1	Weighted median	3	0.10573	0.0433111	0.0146393	0.0208405	0.19062	1.11152	1.02106	1.21
583	KNG1	fingerOA	outcome	7784_1	Inverse variance weighted	3	0.100431	0.0372285	0.00698214	0.0274633	0.173399	1.10565	1.02784	1.18934
584	KNG1	fingerOA	outcome	7784_1	Simple mode	3	0.117889	0.0568683	0.173919	0.00642724	0.229351	1.12512	1.00645	1.25778
585	KNG1	fingerOA	outcome	7784_1	Weighted mode	3	0.109954	0.0533517	0.17546	0.00538429	0.214523	1.11623	1.0054	1.23927
586	KREMEN1	fingerOA	outcome	17331_138	Wald ratio	1	0.0257143	0.111184	0.8171	-0.192207	0.243635	1.02605	0.825136	1.27588
587	KRT20	fingerOA	outcome	12975_11	Wald ratio	1	-0.0866667	0.303199	0.775	-0.680937	0.507603	0.916983	0.506143	1.6613
588	KYNU	fingerOA	outcome	4559_64	Wald ratio	1	-0.0854348	0.0482212	0.07644	-0.179948	0.00907878	0.918113	0.835313	1.00912
589	LAG3	fingerOA	outcome	9950_229	Wald ratio	1	-0.000769231	0.127865	0.9952	-0.251385	0.249847	0.999231	0.777723	1.28383
590	LANCL1	fingerOA	outcome	13986_6	Wald ratio	1	-0.0385714	0.247993	0.8764	-0.524637	0.447495	0.962163	0.59177	1.56439
591	LAP3	fingerOA	outcome	15610_72	Wald ratio	1	-0.272857	0.334312	0.4144	-0.928109	0.382394	0.761202	0.395301	1.46579
592	LARGE	fingerOA	outcome	7935_26	Wald ratio	1	0.129091	0.168572	0.4438	-0.20131	0.459492	1.13779	0.817659	1.58327
593	LAYN	fingerOA	outcome	2635_61	Wald ratio	1	-0.716	0.359781	0.04658	-1.42117	-0.0108292	0.488703	0.241431	0.989229
594	LBP	fingerOA	outcome	3074_6	Wald ratio	1	0.0159048	0.029509	0.5899	-0.0419328	0.0737423	1.01603	0.958934	1.07653
595	LCN1	fingerOA	outcome	11708_2	Wald ratio	1	-0.427778	0.273651	0.118	-0.964134	0.108578	0.651956	0.381313	1.11469
596	LCN2	fingerOA	outcome	2836_68	Wald ratio	1	0.000666667	0.409171	0.9987	-0.801309	0.802643	1.00067	0.448741	2.23143
597	LDHA	fingerOA	outcome	15414_316	Wald ratio	1	0.2316	0.23746	0.3294	-0.233821	0.697021	1.26062	0.791503	2.00776
598	LDHB	fingerOA	outcome	3890_8	Wald ratio	1	0.142778	0.257193	0.5788	-0.361321	0.646876	1.15347	0.696755	1.90957
599	LEAP2	fingerOA	outcome	5708_1	Wald ratio	1	-0.064	0.0583724	0.2729	-0.17841	0.0504099	0.938005	0.836599	1.0517
600	LECT2	fingerOA	outcome	16763_11	Wald ratio	1	0.00661871	0.0292528	0.821	-0.0507168	0.0639542	1.00664	0.950548	1.06604
601	LGALS2	fingerOA	outcome	3033_57	Wald ratio	1	-0.00142857	0.0791509	0.9856	-0.156564	0.153707	0.998572	0.855076	1.16615
602	LGALS3	fingerOA	outcome	3066_12	Wald ratio	1	0.192807	0.0557536	0.0005438	0.08353	0.302084	1.21265	1.08712	1.35267
603	LGALS3BP	fingerOA	outcome	5000_52	Wald ratio	1	-0.1845	0.112234	0.1002	-0.404479	0.0354789	0.83152	0.667324	1.03612
604	LGALS4	fingerOA	outcome	2982_82	Wald ratio	1	0.122	0.350119	0.7275	-0.564233	0.808233	1.12975	0.568796	2.24394
605	LGALS9	fingerOA	outcome	9197_4	Wald ratio	1	-0.025	0.181759	0.8906	-0.381247	0.331247	0.97531	0.683009	1.3927
606	LGR4	fingerOA	outcome	16304_6	Wald ratio	1	0.0642857	0.22236	0.7725	-0.37154	0.500112	1.0664	0.689671	1.64891
607	LIFR	fingerOA	outcome	5837_49	Wald ratio	1	-0.00518519	0.0664467	0.9378	-0.135421	0.12505	0.994828	0.873348	1.13321
608	LILRA2	fingerOA	outcome	15614_168	Wald ratio	1	0.0495	0.107636	0.6456	-0.161467	0.260467	1.05075	0.850895	1.29754
609	LILRA4	fingerOA	outcome	8299_66	Wald ratio	1	0.0196875	0.118638	0.8682	-0.212844	0.252219	1.01988	0.808282	1.28688
610	LILRA6	fingerOA	outcome	7059_14	Wald ratio	1	0.130536	0.0627623	0.03754	0.00752158	0.25355	1.13944	1.00755	1.28859
611	LILRB1	fingerOA	outcome	5090_49	Wald ratio	1	-0.0296226	0.0705794	0.6747	-0.167958	0.108713	0.970812	0.845389	1.11484
612	LILRB2	fingerOA	outcome	5091_28	Wald ratio	1	-0.00184466	0.0222075	0.9338	-0.0453713	0.041682	0.998157	0.955643	1.04256
613	LILRB5	fingerOA	outcome	7015_8	Wald ratio	1	0.0334694	0.0452591	0.4596	-0.0552385	0.122177	1.03404	0.946259	1.12995
614	LINGO1	fingerOA	outcome	6620_82	Wald ratio	1	-0.493333	0.30019	0.1003	-1.08171	0.09504	0.610588	0.339016	1.0997
615	LIPN	fingerOA	outcome	8097_77	Inverse variance weighted	2	0.0182954	0.0397475	0.645308	-0.0596097	0.0962005	1.01846	0.942132	1.10098
616	LMAN2L	fingerOA	outcome	8013_9	Wald ratio	1	0.133333	0.154357	0.3877	-0.169207	0.435874	1.14263	0.844334	1.54631
617	LPO	fingerOA	outcome	4801_13	Wald ratio	1	0.0810345	0.0699833	0.2469	-0.0561328	0.218202	1.08441	0.945414	1.24384
618	LRIG1	fingerOA	outcome	18831_6	Wald ratio	1	0.0167164	0.0283407	0.5553	-0.0388314	0.0722643	1.01686	0.961913	1.07494
619	LRIG3	fingerOA	outcome	3322_52	Wald ratio	1	-0.208333	0.304881	0.4944	-0.8059	0.389233	0.811936	0.446686	1.47585
620	LRP10	fingerOA	outcome	16610_13	Wald ratio	1	0.265789	0.230223	0.2483	-0.185447	0.717026	1.30446	0.830733	2.04833
621	LRP11	fingerOA	outcome	6713_4	Inverse variance weighted	2	0.0190285	0.0268164	0.477961	-0.0335316	0.0715886	1.01921	0.967024	1.07421
622	LRPAP1	fingerOA	outcome	3640_14	Wald ratio	1	-0.0937037	0.100449	0.3509	-0.290584	0.103177	0.910553	0.747826	1.10869
623	LRRC15	fingerOA	outcome	6557_50	Wald ratio	1	-0.00826087	0.0598941	0.8903	-0.125653	0.109132	0.991773	0.881921	1.11531
624	LRRC32	fingerOA	outcome	7551_33	Wald ratio	1	0.0442857	0.285898	0.8769	-0.516075	0.604647	1.04528	0.596859	1.83061
625	LRRC4B	fingerOA	outcome	9916_146	Wald ratio	1	-1.56267	1.10977	0.1591	-3.73781	0.612474	0.209576	0.0238062	1.84499
626	LSAMP	fingerOA	outcome	2999_6	Wald ratio	1	-0.384	0.12145	0.001568	-0.622042	-0.145958	0.681131	0.536847	0.864194
627	LTF	fingerOA	outcome	2780_35	Inverse variance weighted	2	0.0151513	0.10087	0.880602	-0.182554	0.212856	1.01527	0.83314	1.23721
628	LUM	fingerOA	outcome	13114_50	MR Egger	3	0.302066	0.556247	0.68329	-0.788178	1.39231	1.35265	0.454673	4.02414
629	LUM	fingerOA	outcome	13114_50	Weighted median	3	-0.00553591	0.140236	0.968511	-0.280399	0.269327	0.994479	0.755483	1.30908
630	LUM	fingerOA	outcome	13114_50	Inverse variance weighted	3	-0.0345445	0.145298	0.812076	-0.319329	0.25024	0.966045	0.726636	1.28433
631	LUM	fingerOA	outcome	13114_50	Simple mode	3	-0.122639	0.242562	0.663355	-0.598061	0.352783	0.884583	0.549877	1.42302
632	LUM	fingerOA	outcome	13114_50	Weighted mode	3	0.0779526	0.151515	0.658122	-0.219016	0.374921	1.08107	0.803309	1.45488
633	LY75	fingerOA	outcome	16620_26	Wald ratio	1	0.0352941	0.0501643	0.4817	-0.0630278	0.133616	1.03592	0.938917	1.14295
634	LYPD3	fingerOA	outcome	13107_9	Wald ratio	1	-0.197143	0.159237	0.2157	-0.509248	0.114963	0.821073	0.600947	1.12183
635	LYVE1	fingerOA	outcome	3206_4	Inverse variance weighted	2	0.150303	0.187479	0.422724	-0.217156	0.517761	1.16219	0.804805	1.67827
636	LYZ	fingerOA	outcome	4920_10	Wald ratio	1	-0.0202041	0.0358178	0.5727	-0.0904069	0.0499988	0.979999	0.913559	1.05127
637	MAD1L1	fingerOA	outcome	13618_15	Wald ratio	1	0.465556	0.320947	0.1469	-0.1635	1.09461	1.5929	0.849166	2.98802
638	MAGI2	fingerOA	outcome	14066_49	Inverse variance weighted	2	-0.0362901	0.036196	0.316054	-0.107234	0.0346541	0.96436	0.898315	1.03526
639	MANEA	fingerOA	outcome	8014_359	Wald ratio	1	0.0615625	0.0853638	0.4708	-0.105751	0.228876	1.0635	0.899649	1.25719
640	MANF	fingerOA	outcome	9223_11	Wald ratio	1	-0.224444	0.286942	0.4341	-0.78685	0.337962	0.79896	0.455276	1.40209
641	MANSC1	fingerOA	outcome	9557_5	Wald ratio	1	-0.0186842	0.0758397	0.8054	-0.16733	0.129962	0.981489	0.84592	1.13878
642	MANSC4	fingerOA	outcome	9578_263	Wald ratio	1	0.0501754	0.0368911	0.1738	-0.0221312	0.122482	1.05146	0.978112	1.1303
643	MAPK13	fingerOA	outcome	5006_71	Wald ratio	1	0.0983333	0.167517	0.5572	-0.23	0.426666	1.10333	0.794534	1.53214
644	MAPK3	fingerOA	outcome	2855_49	Wald ratio	1	-0.36875	0.222847	0.09798	-0.805529	0.0680291	0.691598	0.446851	1.0704
645	MAPK8	fingerOA	outcome	3825_18	Wald ratio	1	0.173333	0.315386	0.5826	-0.444823	0.79149	1.18926	0.640937	2.20668
646	MAPRE1	fingerOA	outcome	12469_19	Wald ratio	1	0.188571	0.272479	0.4889	-0.345487	0.72263	1.20752	0.707876	2.05984
647	MAPRE2	fingerOA	outcome	16856_79	Wald ratio	1	0.112667	0.117129	0.3361	-0.116907	0.34224	1.11926	0.889668	1.4081
648	MARK3	fingerOA	outcome	9747_48	Wald ratio	1	-0.266667	0.370851	0.4721	-0.993535	0.460202	0.765928	0.370265	1.58439
649	MASP1	fingerOA	outcome	3605_77	Wald ratio	1	0.505	0.312326	0.1059	-0.107159	1.11716	1.65699	0.898383	3.05616
650	MATN2	fingerOA	outcome	3325_2	Wald ratio	1	0.158571	0.181311	0.3818	-0.196797	0.51394	1.17184	0.821357	1.67187
651	MATN3	fingerOA	outcome	19361_78	Inverse variance weighted	2	0.000175448	0.1124	0.998755	-0.220129	0.22048	1.00018	0.802415	1.24667
652	MATN4	fingerOA	outcome	7083_74	Wald ratio	1	-0.0912	0.0802046	0.2555	-0.248401	0.0660011	0.912835	0.780047	1.06823
653	MAX	fingerOA	outcome	12411_60	Wald ratio	1	-0.075	0.100099	0.4537	-0.271193	0.121193	0.927743	0.762469	1.12884
654	MBL2	fingerOA	outcome	3000_66	Inverse variance weighted	2	-0.0177225	0.0364452	0.62677	-0.0891552	0.0537101	0.982434	0.914704	1.05518
655	MCEE	fingerOA	outcome	9388_18	Wald ratio	1	-0.28125	0.285047	0.3238	-0.839942	0.277442	0.75484	0.431735	1.31975
656	MCEMP1	fingerOA	outcome	6283_60	Wald ratio	1	-0.311667	0.353529	0.378	-1.00458	0.38125	0.732226	0.366197	1.46411
657	MCF2L	fingerOA	outcome	13934_3	Wald ratio	1	-0.132381	0.0851678	0.1201	-0.29931	0.034548	0.876007	0.74133	1.03515
658	MDGA1	fingerOA	outcome	16900_29	Wald ratio	1	0.0189623	0.0166516	0.2548	-0.0136748	0.0515993	1.01914	0.986418	1.05295
659	MDGA2	fingerOA	outcome	19372_7	Inverse variance weighted	2	-0.0789137	0.0562079	0.16033	-0.189081	0.0312537	0.92412	0.827719	1.03175
660	MDK	fingerOA	outcome	2911_27	Wald ratio	1	0.318947	0.194762	0.1015	-0.0627865	0.700681	1.37568	0.939144	2.01513
661	MET	fingerOA	outcome	2837_3	Wald ratio	1	0.103077	0.136421	0.4499	-0.164307	0.370461	1.10858	0.848481	1.4484
662	METAP1	fingerOA	outcome	3210_1	Wald ratio	1	0.92	0.299407	0.002121	0.333163	1.50684	2.50929	1.39537	4.51244
663	METTL24	fingerOA	outcome	9470_15	Wald ratio	1	0.0735294	0.185804	0.6923	-0.290647	0.437706	1.0763	0.74778	1.54915
664	MGAT1	fingerOA	outcome	10571_14	Wald ratio	1	-0.43	0.355771	0.2268	-1.12731	0.267311	0.650509	0.323903	1.30645
665	MGAT2	fingerOA	outcome	6909_40	Wald ratio	1	-0.163077	0.135565	0.229	-0.428785	0.102631	0.849526	0.6513	1.10808
666	MGAT4B	fingerOA	outcome	7141_21	Inverse variance weighted	2	0.110112	0.0555957	0.0476379	0.00114442	0.21908	1.1164	1.00115	1.24493
667	MGP	fingerOA	outcome	6520_87	Wald ratio	1	-0.588	0.0719385	2.992e-16	-0.728999	-0.447001	0.555437	0.482391	0.639544
668	MIA	fingerOA	outcome	2687_2	Wald ratio	1	0.128333	0.292827	0.6612	-0.445607	0.702274	1.13693	0.640435	2.01834
669	MIF	fingerOA	outcome	8221_19	Wald ratio	1	0.134286	0.255864	0.5997	-0.367208	0.63578	1.14372	0.692665	1.88849
670	MINPP1	fingerOA	outcome	5586_66	Wald ratio	1	-0.153	0.208938	0.464	-0.562518	0.256518	0.85813	0.569773	1.29242
671	MMAB	fingerOA	outcome	17783_9	Wald ratio	1	-0.14	0.324341	0.666	-0.775709	0.495709	0.869358	0.460377	1.64166
672	MMP1	fingerOA	outcome	4924_32	Wald ratio	1	-0.0595349	0.040951	0.146	-0.139799	0.0207292	0.942203	0.869533	1.02095
673	MMP10	fingerOA	outcome	8479_4	Wald ratio	1	0.0582203	0.0664155	0.3807	-0.0719541	0.188395	1.05995	0.930574	1.20731
674	MMP13	fingerOA	outcome	4925_54	Wald ratio	1	0.15	0.319858	0.6391	-0.476922	0.776922	1.16183	0.620691	2.17477
675	MMP19	fingerOA	outcome	6425_87	Wald ratio	1	-0.0409091	0.186526	0.8264	-0.4065	0.324682	0.959916	0.665977	1.38359
676	MMP7	fingerOA	outcome	2789_26	Inverse variance weighted	2	0.0477499	0.127938	0.708979	-0.203008	0.298508	1.04891	0.816272	1.34785
677	MMP8	fingerOA	outcome	9172_69	Inverse variance weighted	2	-0.0677589	0.0777196	0.383297	-0.220089	0.0845715	0.934486	0.802447	1.08825
678	MOB1A	fingerOA	outcome	12426_19	Wald ratio	1	0.0695588	0.329288	0.8327	-0.575846	0.714964	1.07204	0.562229	2.04411
679	MPG	fingerOA	outcome	12438_127	Wald ratio	1	-0.492143	0.25878	0.0572	-0.999352	0.0150663	0.611315	0.368118	1.01518
680	MPO	fingerOA	outcome	2580_83	Wald ratio	1	-0.0475926	0.0704622	0.4994	-0.185699	0.0905134	0.953522	0.830524	1.09474
681	MPPED2	fingerOA	outcome	19153_53	Wald ratio	1	0.14375	0.141829	0.3108	-0.134235	0.421735	1.1546	0.874385	1.5246
682	MSMB	fingerOA	outcome	10620_21	Wald ratio	1	0.00117647	0.0174345	0.9462	-0.0329951	0.0353481	1.00118	0.967543	1.03598
683	MSMP	fingerOA	outcome	8080_24	Wald ratio	1	-0.491667	0.298701	0.09976	-1.07712	0.0937865	0.611606	0.340575	1.09833
684	MSR1	fingerOA	outcome	15533_97	Wald ratio	1	-0.0025	0.154622	0.9871	-0.305559	0.300559	0.997503	0.736711	1.35061
685	MST1	fingerOA	outcome	4407_10	Wald ratio	1	0.0106504	0.0157682	0.4994	-0.0202553	0.0415562	1.01071	0.979948	1.04243
686	MTHFD2	fingerOA	outcome	18321_38	Wald ratio	1	-0.400909	0.374278	0.2841	-1.13449	0.332675	0.669711	0.321585	1.39469
687	MTHFS	fingerOA	outcome	14107_1	Wald ratio	1	-0.0101053	0.0699905	0.8852	-0.147287	0.127076	0.989946	0.863047	1.1355
688	MTRF1L	fingerOA	outcome	11134_30	Wald ratio	1	0.0347368	0.115147	0.7629	-0.190951	0.260424	1.03535	0.826173	1.29748
689	MUC16	fingerOA	outcome	15565_102	Wald ratio	1	0.105385	0.120547	0.382	-0.130888	0.341658	1.11114	0.877316	1.40728
690	MVD	fingerOA	outcome	18422_41	Wald ratio	1	-0.23625	0.290517	0.4161	-0.805663	0.333163	0.789583	0.446792	1.39537
691	MX1	fingerOA	outcome	17460_51	Wald ratio	1	0.0912121	0.0536154	0.0889	-0.0138741	0.196298	1.0955	0.986222	1.21689
692	MXRA7	fingerOA	outcome	8005_1	Wald ratio	1	0.0339286	0.0632213	0.5915	-0.0899852	0.157842	1.03451	0.913945	1.17098
693	MYOM2	fingerOA	outcome	13534_20	Wald ratio	1	0.172857	0.343396	0.6147	-0.500198	0.845913	1.1887	0.60641	2.3301
694	NAAA	fingerOA	outcome	3173_49	Wald ratio	1	0.0331343	0.05894	0.574	-0.0823881	0.148657	1.03369	0.920914	1.16027
695	NAGK	fingerOA	outcome	3894_15	Wald ratio	1	0.00352941	0.103894	0.9729	-0.200102	0.207161	1.00354	0.818647	1.23018
696	NAGLU	fingerOA	outcome	15509_2	Wald ratio	1	0.0191667	0.0339787	0.5727	-0.0474315	0.0857648	1.01935	0.953676	1.08955
697	NAGPA	fingerOA	outcome	11208_15	Wald ratio	1	0.01125	0.047661	0.8134	-0.0821655	0.104666	1.01131	0.921119	1.11034
698	NANS	fingerOA	outcome	17802_4	Wald ratio	1	-0.215556	0.227177	0.3427	-0.660823	0.229711	0.806093	0.516426	1.25824
699	NAPG	fingerOA	outcome	17773_26	Wald ratio	1	0.161429	0.253161	0.5237	-0.334767	0.657624	1.17519	0.715505	1.9302
700	NCAM1	fingerOA	outcome	4498_62	MR Egger	3	0.127464	0.154042	0.559928	-0.174458	0.429385	1.13594	0.839912	1.53631
701	NCAM1	fingerOA	outcome	4498_62	Weighted median	3	-0.0447179	0.061173	0.464775	-0.164617	0.0751812	0.956267	0.848219	1.07808
702	NCAM1	fingerOA	outcome	4498_62	Inverse variance weighted	3	-0.0454877	0.054853	0.406954	-0.153	0.0620242	0.955531	0.85813	1.06399
703	NCAM1	fingerOA	outcome	4498_62	Simple mode	3	-0.106601	0.0861778	0.34163	-0.275509	0.0623074	0.898884	0.759185	1.06429
704	NCAM1	fingerOA	outcome	4498_62	Weighted mode	3	-0.0209109	0.0687144	0.789632	-0.155591	0.113769	0.979306	0.855909	1.12049
705	NCAM2	fingerOA	outcome	6507_16	Wald ratio	1	-0.0643478	0.0429411	0.134	-0.148512	0.0198168	0.937679	0.861989	1.02001
706	NDE1	fingerOA	outcome	9765_4	Wald ratio	1	0.23875	0.255991	0.351	-0.262992	0.740492	1.26966	0.768748	2.09697
707	NDRG3	fingerOA	outcome	18312_68	Wald ratio	1	-0.0313636	0.274095	0.9089	-0.56859	0.505863	0.969123	0.566323	1.65842
708	NDST1	fingerOA	outcome	6927_7	Wald ratio	1	-0.0984615	0.137488	0.4739	-0.367937	0.171014	0.906231	0.69216	1.18651
709	NELL1	fingerOA	outcome	6544_33	Wald ratio	1	-0.0595283	0.0362759	0.1008	-0.130629	0.0115725	0.942209	0.877543	1.01164
710	NHEJ1	fingerOA	outcome	11351_233	Wald ratio	1	-0.00111111	0.21108	0.9958	-0.414827	0.412605	0.99889	0.660454	1.51075
711	NID2	fingerOA	outcome	16060_99	Wald ratio	1	0.0483673	0.036199	0.1815	-0.0225827	0.119317	1.04956	0.97767	1.12673
712	NIT2	fingerOA	outcome	17808_37	Wald ratio	1	-0.1225	0.238691	0.6078	-0.590334	0.345334	0.884706	0.554142	1.41246
713	NLGN1	fingerOA	outcome	15620_4	Wald ratio	1	-0.00769231	0.154535	0.9603	-0.310581	0.295196	0.992337	0.733021	1.34339
714	NME2	fingerOA	outcome	4249_64	Wald ratio	1	0.128286	0.131151	0.328	-0.128771	0.385342	1.13688	0.879175	1.47012
715	NMRAL1	fingerOA	outcome	13988_67	Wald ratio	1	0.0194253	0.0347718	0.5764	-0.0487274	0.087578	1.01962	0.952441	1.09153
716	NMT2	fingerOA	outcome	17821_20	Wald ratio	1	-0.11	0.274761	0.6889	-0.648531	0.428531	0.895834	0.522813	1.535
717	NOG	fingerOA	outcome	8778_3	Wald ratio	1	0.0528571	0.0621553	0.3951	-0.0689672	0.174681	1.05428	0.933357	1.19087
718	NOTCH1	fingerOA	outcome	5107_7	Wald ratio	1	-0.0733333	0.208224	0.7247	-0.481453	0.334786	0.929291	0.617885	1.39764
719	NOTUM	fingerOA	outcome	8252_2	Wald ratio	1	-0.475714	0.283287	0.0931	-1.03096	0.0795279	0.621441	0.356666	1.08278
720	NPNT	fingerOA	outcome	6342_10	Wald ratio	1	0.087	0.103022	0.3984	-0.114923	0.288923	1.0909	0.891435	1.33499
721	NPTX1	fingerOA	outcome	9256_78	Inverse variance weighted	2	-0.0950431	0.0541026	0.0789653	-0.201084	0.0109979	0.909334	0.817844	1.01106
722	NPTXR	fingerOA	outcome	15511_37	Wald ratio	1	0.0897419	0.0435622	0.03939	0.00436011	0.175124	1.09389	1.00437	1.19139
723	NPW	fingerOA	outcome	9986_14	Wald ratio	1	-0.022037	0.0409525	0.5905	-0.102304	0.0582299	0.978204	0.902755	1.05996
724	NQO1	fingerOA	outcome	9837_60	Wald ratio	1	0.0344186	0.0271082	0.2042	-0.0187134	0.0875506	1.03502	0.981461	1.0915
725	NQO2	fingerOA	outcome	9754_33	Inverse variance weighted	2	-0.0428741	0.0484117	0.375825	-0.137761	0.0520128	0.958032	0.871307	1.05339
726	NRCAM	fingerOA	outcome	5109_24	Wald ratio	1	0.487143	0.292822	0.09619	-0.0867891	1.06107	1.62766	0.91687	2.88947
727	NRP1	fingerOA	outcome	5542_22	Wald ratio	1	-0.0273333	0.0618422	0.6585	-0.148544	0.0938774	0.973037	0.861962	1.09843
728	NRP2	fingerOA	outcome	15387_44	Wald ratio	1	0.038125	0.135481	0.7784	-0.227418	0.303668	1.03886	0.796588	1.35482
729	NT5C2	fingerOA	outcome	11288_26	Wald ratio	1	0.36	0.17686	0.0418	0.013354	0.706646	1.43333	1.01344	2.02718
730	NT5C3L	fingerOA	outcome	19135_5	Wald ratio	1	0.0382258	0.0313757	0.2231	-0.0232705	0.0997221	1.03897	0.976998	1.10486
731	NT5DC3	fingerOA	outcome	9126_171	Inverse variance weighted	2	0.05704	0.0880737	0.517218	-0.115584	0.229664	1.0587	0.890845	1.25818
732	NT5E	fingerOA	outcome	15452_5	Wald ratio	1	0.052381	0.0896888	0.5592	-0.123409	0.228171	1.05378	0.883902	1.2563
733	NTF3	fingerOA	outcome	4145_58	Inverse variance weighted	2	-0.362349	0.192365	0.0596121	-0.739385	0.0146868	0.696039	0.477407	1.0148
734	NTM	fingerOA	outcome	8428_102	MR Egger	3	-0.036476	0.0864772	0.745889	-0.205971	0.133019	0.964181	0.813856	1.14227
735	NTM	fingerOA	outcome	8428_102	Weighted median	3	0.00616336	0.0334021	0.853605	-0.0593047	0.0716315	1.00618	0.94242	1.07426
736	NTM	fingerOA	outcome	8428_102	Inverse variance weighted	3	0.0101788	0.0315955	0.747332	-0.0517483	0.0721059	1.01023	0.949568	1.07477
737	NTM	fingerOA	outcome	8428_102	Simple mode	3	0.00618702	0.0397165	0.89051	-0.0716573	0.0840314	1.00621	0.93085	1.08766
738	NTM	fingerOA	outcome	8428_102	Weighted mode	3	0.00618702	0.0363056	0.880364	-0.064972	0.077346	1.00621	0.937094	1.08042
739	NTN1	fingerOA	outcome	6649_51	Wald ratio	1	0.0159574	0.0525306	0.7613	-0.0870026	0.118917	1.01609	0.916675	1.12628
740	NTN4	fingerOA	outcome	3327_27	Wald ratio	1	-0.0891667	0.100974	0.3772	-0.287075	0.108742	0.914693	0.750455	1.11487
741	NTRK2	fingerOA	outcome	4866_59	Wald ratio	1	-0.025	0.24194	0.9177	-0.499203	0.449203	0.97531	0.607014	1.56706
742	NUCB1	fingerOA	outcome	10451_11	Wald ratio	1	0.100714	0.140348	0.473	-0.174367	0.375795	1.10596	0.839989	1.45615
743	NUDCD3	fingerOA	outcome	4254_6	Wald ratio	1	0.2275	0.251242	0.3652	-0.264935	0.719935	1.25546	0.767256	2.0543
744	NUDT1	fingerOA	outcome	19206_20	Wald ratio	1	-0.238378	0.236998	0.3145	-0.702894	0.226138	0.787905	0.49515	1.25375
745	NUDT12	fingerOA	outcome	13947_371	Wald ratio	1	-0.346364	0.191514	0.07052	-0.721731	0.0290036	0.707255	0.48591	1.02943
746	NUDT2	fingerOA	outcome	16583_8	Wald ratio	1	0.0546667	0.0709801	0.4412	-0.0844544	0.193788	1.05619	0.919014	1.21384
747	NUDT5	fingerOA	outcome	17761_2	Wald ratio	1	0.23	0.251999	0.3614	-0.263919	0.723919	1.2586	0.768036	2.0625
748	OAF	fingerOA	outcome	6414_8	Wald ratio	1	-0.127	0.154641	0.4115	-0.430096	0.176096	0.880734	0.650446	1.19255
749	OBP2B	fingerOA	outcome	5680_54	Wald ratio	1	0.0683784	0.0592659	0.2486	-0.0477827	0.184539	1.07077	0.953341	1.20266
750	OGN	fingerOA	outcome	17224_12	Wald ratio	1	0.14641	0.0458328	0.001401	0.056578	0.236242	1.15767	1.05821	1.26648
751	OLFM1	fingerOA	outcome	5703_26	Wald ratio	1	-0.27875	0.306879	0.3637	-0.880234	0.322734	0.756729	0.414686	1.3809
752	OLFM2	fingerOA	outcome	19377_14	Wald ratio	1	-0.0115873	0.0296764	0.6962	-0.069753	0.0465784	0.98848	0.932624	1.04768
753	OMG	fingerOA	outcome	16908_5	Wald ratio	1	0.254167	0.200846	0.2057	-0.139492	0.647826	1.28939	0.8698	1.91138
754	OVCA2	fingerOA	outcome	17697_2	Wald ratio	1	-0.0763415	0.214088	0.7214	-0.495955	0.343272	0.9265	0.608989	1.40955
755	OXT	fingerOA	outcome	8356_88	Wald ratio	1	0.00472222	0.0540661	0.9304	-0.101247	0.110692	1.00473	0.903709	1.11705
756	P4HB	fingerOA	outcome	4278_14	Wald ratio	1	0.22125	0.231782	0.3398	-0.233043	0.675543	1.24764	0.79212	1.9651
757	PAM	fingerOA	outcome	5620_13	Wald ratio	1	-0.0660204	0.0414719	0.1114	-0.147305	0.0152645	0.936112	0.86303	1.01538
758	PATE4	fingerOA	outcome	8065_245	Wald ratio	1	0.0661538	0.152676	0.6648	-0.233091	0.365399	1.06839	0.792081	1.44109
759	PCBD1	fingerOA	outcome	11313_100	Wald ratio	1	-0.09	0.131252	0.4929	-0.347254	0.167254	0.913931	0.706626	1.18205
760	PCBD2	fingerOA	outcome	6899_37	Wald ratio	1	0.538667	0.338468	0.1115	-0.12473	1.20206	1.71372	0.882736	3.32697
761	PCDH10	fingerOA	outcome	9018_38	Wald ratio	1	0.203636	0.169355	0.2292	-0.1283	0.535572	1.22585	0.87959	1.70843
762	PCDH9	fingerOA	outcome	10558_26	Wald ratio	1	0.103333	0.114618	0.3673	-0.121319	0.327985	1.10886	0.885752	1.38817
763	PCNP	fingerOA	outcome	17769_28	Wald ratio	1	-0.485	0.219421	0.02708	-0.915065	-0.0549348	0.615697	0.400491	0.946547
764	PCOLCE	fingerOA	outcome	11237_49	Wald ratio	1	0.10375	0.114769	0.366	-0.121197	0.328697	1.10932	0.88586	1.38916
765	PCOLCE2	fingerOA	outcome	6081_52	Wald ratio	1	-0.00484848	0.0536566	0.928	-0.110015	0.100318	0.995163	0.89582	1.10552
766	PCSK2	fingerOA	outcome	15440_57	Wald ratio	1	-0.00875	0.205882	0.9661	-0.412278	0.394778	0.991288	0.66214	1.48405
767	PCSK7	fingerOA	outcome	4459_68	Wald ratio	1	-0.0229268	0.0245977	0.3513	-0.0711384	0.0252847	0.977334	0.931333	1.02561
768	PCYOX1	fingerOA	outcome	6431_68	Wald ratio	1	-0.0553659	0.0303967	0.06854	-0.114943	0.00421177	0.946139	0.891417	1.00422
769	PDCD1LG2	fingerOA	outcome	3004_67	Inverse variance weighted	2	-0.0514108	0.0519265	0.322141	-0.153187	0.0503652	0.949888	0.85797	1.05166
770	PDCD5	fingerOA	outcome	12517_52	Wald ratio	1	-0.0375	0.0960085	0.6961	-0.225677	0.150677	0.963194	0.797976	1.16262
771	PDCD6	fingerOA	outcome	19488_1	Wald ratio	1	-0.723571	0.306954	0.01841	-1.3252	-0.121943	0.485017	0.26575	0.885199
772	PDCD6IP	fingerOA	outcome	18174_79	Wald ratio	1	-0.0909091	0.181831	0.6171	-0.447298	0.26548	0.913101	0.639353	1.30406
773	PDE4A	fingerOA	outcome	18918_86	Wald ratio	1	-0.0413514	0.103816	0.6904	-0.244832	0.162129	0.959492	0.782836	1.17601
774	PDE5A	fingerOA	outcome	16805_5	Inverse variance weighted	2	-0.140523	0.109731	0.20033	-0.355595	0.0745498	0.868904	0.700756	1.0774
775	PDGFD	fingerOA	outcome	9341_1	Inverse variance weighted	2	0.08	NA	NA	NA	NA	1.08329	NA	NA
776	PDGFRA	fingerOA	outcome	10366_11	Wald ratio	1	-0.261333	0.2046	0.2015	-0.662349	0.139682	0.770024	0.515639	1.14991
777	PDGFRB	fingerOA	outcome	3459_49	Wald ratio	1	0.0216102	0.0149272	0.1477	-0.00764716	0.0508675	1.02185	0.992382	1.05218
778	PDGFRL	fingerOA	outcome	9713_67	Wald ratio	1	0.0161905	0.0567452	0.7754	-0.0950302	0.127411	1.01632	0.909345	1.13588
779	PDIA5	fingerOA	outcome	5593_11	Wald ratio	1	-0.0106349	0.0292644	0.7163	-0.0679931	0.0467233	0.989421	0.934267	1.04783
780	PDLIM1	fingerOA	outcome	11428_31	Wald ratio	1	-0.401538	0.279895	0.1514	-0.950133	0.147056	0.66929	0.38669	1.15842
781	PDLIM4	fingerOA	outcome	12387_7	Wald ratio	1	-0.163462	0.12273	0.1829	-0.404012	0.0770893	0.849199	0.667636	1.08014
782	PDXK	fingerOA	outcome	11098_1	Wald ratio	1	0.07	0.136205	0.6073	-0.196962	0.336962	1.07251	0.821222	1.40069
783	PECR	fingerOA	outcome	17776_15	Wald ratio	1	-0.0366667	0.196265	0.8518	-0.421346	0.348013	0.963997	0.656163	1.41625
784	PENK	fingerOA	outcome	9076_25	Inverse variance weighted	2	-0.0256024	0.0363305	0.480992	-0.0968101	0.0456054	0.974723	0.907728	1.04666
785	PF4	fingerOA	outcome	2697_7	Wald ratio	1	-0.0933333	0.258637	0.7182	-0.600263	0.413596	0.91089	0.548667	1.51225
786	PF4V1	fingerOA	outcome	5663_18	Wald ratio	1	0.030625	0.0607019	0.6139	-0.0883508	0.149601	1.0311	0.91544	1.16137
787	PFKM	fingerOA	outcome	17384_110	Wald ratio	1	-0.0575	0.11071	0.6035	-0.274492	0.159492	0.944122	0.759958	1.17291
788	PGLS	fingerOA	outcome	17799_9	Wald ratio	1	-0.3025	0.18133	0.09527	-0.657907	0.0529065	0.738968	0.517934	1.05433
789	PGLYRP1	fingerOA	outcome	3329_14	Wald ratio	1	-0.122632	0.0989017	0.215	-0.316479	0.0712158	0.88459	0.72871	1.07381
790	PGLYRP2	fingerOA	outcome	5601_2	Wald ratio	1	-0.042	0.0674512	0.5335	-0.174204	0.0902044	0.95887	0.840125	1.0944
791	PGM2	fingerOA	outcome	18330_7	Wald ratio	1	0.28	0.255273	0.2727	-0.220335	0.780335	1.32313	0.80225	2.1822
792	PGP	fingerOA	outcome	18235_16	Wald ratio	1	0.158125	0.184181	0.3906	-0.20287	0.51912	1.17131	0.816384	1.68055
793	PHPT1	fingerOA	outcome	16882_27	Wald ratio	1	-0.180476	0.096443	0.0613	-0.369504	0.00855205	0.834873	0.691077	1.00859
794	PI3	fingerOA	outcome	4982_54	Wald ratio	1	-0.0679412	0.0657974	0.3018	-0.196904	0.0610218	0.934315	0.821269	1.06292
795	PIP	fingerOA	outcome	6060_2	Wald ratio	1	0.0163158	0.0837844	0.8456	-0.147902	0.180533	1.01645	0.862516	1.19786
796	PKDCC	fingerOA	outcome	8664_36	Wald ratio	1	-0.595	0.355597	0.09428	-1.29197	0.101971	0.551563	0.274729	1.10735
797	PKP2	fingerOA	outcome	14067_6	Wald ratio	1	-0.396667	0.192675	0.03952	-0.77431	-0.0190231	0.672558	0.461022	0.981157
798	PLA2G12B	fingerOA	outcome	9380_2	Wald ratio	1	0.190667	0.198096	0.3358	-0.197601	0.578935	1.21006	0.820697	1.78414
799	PLA2R1	fingerOA	outcome	10916_44	Wald ratio	1	-0.00171053	0.0224998	0.9394	-0.0458102	0.0423891	0.998291	0.955223	1.0433
800	PLAU	fingerOA	outcome	4158_54	Wald ratio	1	0.12	0.321776	0.7092	-0.51068	0.75068	1.1275	0.600087	2.11844
801	PLAUR	fingerOA	outcome	2652_15	Inverse variance weighted	2	-0.144612	0.0856548	0.0913513	-0.312495	0.0232714	0.865358	0.731619	1.02354
802	PLCG1	fingerOA	outcome	4563_61	Wald ratio	1	-0.404286	0.250539	0.1066	-0.895342	0.0867702	0.667453	0.408468	1.09065
803	PLCG2	fingerOA	outcome	10070_22	Wald ratio	1	-0.11	0.155245	0.4786	-0.414281	0.194281	0.895834	0.660815	1.21444
804	PLD3	fingerOA	outcome	10948_14	Wald ratio	1	0.155714	0.322864	0.6296	-0.4771	0.788529	1.16849	0.62058	2.20016
805	PLEK	fingerOA	outcome	7875_86	Wald ratio	1	-0.024	0.172583	0.8894	-0.362263	0.314263	0.976286	0.696099	1.36925
806	PLEKHA1	fingerOA	outcome	12459_13	Wald ratio	1	-0.0321429	0.0630867	0.6104	-0.155793	0.0915072	0.968368	0.855736	1.09582
807	PLEKHA7	fingerOA	outcome	12731_12	Wald ratio	1	0.00681818	0.0443068	0.8777	-0.0800232	0.0936596	1.00684	0.923095	1.09819
808	PLG	fingerOA	outcome	3710_49	Inverse variance weighted	2	-0.0816476	0.0626396	0.192421	-0.204421	0.041126	0.921597	0.815119	1.04198
809	PLOD2	fingerOA	outcome	6923_1	Wald ratio	1	-0.530769	0.363731	0.1445	-1.24368	0.182143	0.588152	0.288321	1.19979
810	PLOD3	fingerOA	outcome	10612_18	Wald ratio	1	0.182174	0.374662	0.6268	-0.552163	0.916511	1.19982	0.575703	2.50055
811	PLTP	fingerOA	outcome	15475_4	Wald ratio	1	-0.0464815	0.0399644	0.2448	-0.124812	0.0318487	0.954582	0.882663	1.03236
812	PLXNA1	fingerOA	outcome	9005_16	Wald ratio	1	0.0048	0.0782709	0.9511	-0.148611	0.158211	1.00481	0.861904	1.17141
813	PLXNA4	fingerOA	outcome	19560_23	Wald ratio	1	0.07	0.22014	0.7505	-0.361473	0.501473	1.07251	0.696649	1.65115
814	PLXNB2	fingerOA	outcome	9216_100	Wald ratio	1	0.0206667	0.0407908	0.6124	-0.0592832	0.100617	1.02088	0.94244	1.10585
815	PLXNC1	fingerOA	outcome	4564_2	MR Egger	3	-0.0072861	0.0779195	0.940644	-0.160008	0.145436	0.99274	0.852137	1.15654
816	PLXNC1	fingerOA	outcome	4564_2	Weighted median	3	-0.000968908	0.0341405	0.977359	-0.0678844	0.0659465	0.999032	0.934369	1.06817
817	PLXNC1	fingerOA	outcome	4564_2	Inverse variance weighted	3	-0.00462306	0.0333048	0.8896	-0.0699004	0.0606543	0.995388	0.932487	1.06253
818	PLXNC1	fingerOA	outcome	4564_2	Simple mode	3	0.0154952	0.0483054	0.778796	-0.0791833	0.110174	1.01562	0.923871	1.11647
819	PLXNC1	fingerOA	outcome	4564_2	Weighted mode	3	-0.00201357	0.0373523	0.961909	-0.075224	0.0711969	0.997988	0.927536	1.07379
820	PLXND1	fingerOA	outcome	19561_216	Wald ratio	1	-0.0616667	0.145881	0.6725	-0.347593	0.22426	0.940196	0.706386	1.2514
821	PMEL	fingerOA	outcome	6472_40	Wald ratio	1	-0.1275	0.402637	0.7515	-0.916669	0.661669	0.880293	0.399849	1.93802
822	PMM2	fingerOA	outcome	17794_6	Wald ratio	1	-0.291212	0.181341	0.1083	-0.64664	0.0642162	0.747357	0.523803	1.06632
823	PNKP	fingerOA	outcome	13657_2	Wald ratio	1	0.160909	0.161005	0.3176	-0.154661	0.47648	1.17458	0.856705	1.6104
824	PNLIP	fingerOA	outcome	15613_16	Wald ratio	1	0.11575	0.281936	0.6814	-0.436846	0.668346	1.12272	0.646071	1.95101
825	PNLIPRP1	fingerOA	outcome	6627_25	Wald ratio	1	-0.0153333	0.116963	0.8957	-0.244581	0.213915	0.984784	0.783032	1.23852
826	PNLIPRP2	fingerOA	outcome	15471_29	Wald ratio	1	-0.0112871	0.0173817	0.5161	-0.0453552	0.022781	0.988776	0.955658	1.02304
827	PNP	fingerOA	outcome	15435_4	Wald ratio	1	0.122353	0.139195	0.3794	-0.15047	0.395176	1.13015	0.860304	1.48464
828	POFUT1	fingerOA	outcome	5634_39	Wald ratio	1	-0.0278125	0.0632029	0.6599	-0.15169	0.0960651	0.972571	0.859255	1.10083
829	POLM	fingerOA	outcome	12851_5	Wald ratio	1	0.296429	0.214254	0.1665	-0.123509	0.716366	1.34505	0.883813	2.04698
830	POR	fingerOA	outcome	2731_29	Wald ratio	1	0.0363158	0.126759	0.7745	-0.212133	0.284764	1.03698	0.808857	1.32945
831	POSTN	fingerOA	outcome	3457_57	Inverse variance weighted	2	0.00427527	0.105316	0.967619	-0.202144	0.210695	1.00428	0.816977	1.23454
832	PPA1	fingerOA	outcome	5021_13	Wald ratio	1	-0.0872222	0.0996252	0.3813	-0.282488	0.108043	0.916473	0.753906	1.1141
833	PPA2	fingerOA	outcome	18307_71	Wald ratio	1	-0.058	0.201255	0.7732	-0.45246	0.33646	0.94365	0.636062	1.39998
834	PPIC	fingerOA	outcome	18819_21	Wald ratio	1	-0.0538095	0.0426055	0.2066	-0.137316	0.0296973	0.947613	0.871694	1.03014
835	PPID	fingerOA	outcome	5202_4	Wald ratio	1	-0.0814815	0.0752512	0.2789	-0.228974	0.0660108	0.92175	0.795349	1.06824
836	PPP1R14A	fingerOA	outcome	19117_3	Wald ratio	1	-0.082	0.102167	0.4222	-0.282247	0.118247	0.921272	0.754088	1.12552
837	PRCP	fingerOA	outcome	5722_78	Wald ratio	1	0.186818	0.33145	0.573	-0.462824	0.836461	1.20541	0.629503	2.30818
838	PREP	fingerOA	outcome	14273_19	Wald ratio	1	-0.345238	0.119319	0.003811	-0.579104	-0.111372	0.708052	0.5604	0.894606
839	PRG2	fingerOA	outcome	7258_5	Wald ratio	1	-0.117338	0.212373	0.5806	-0.533588	0.298913	0.889285	0.586497	1.34839
840	PRKCA	fingerOA	outcome	2644_11	Wald ratio	1	-0.27125	0.260904	0.2985	-0.782621	0.240121	0.762426	0.457206	1.2714
841	PROC	fingerOA	outcome	2961_1	Wald ratio	1	-0.127857	0.142414	0.3693	-0.406988	0.151274	0.879979	0.665652	1.16332
842	PROK2	fingerOA	outcome	10754_113	Wald ratio	1	-0.0221212	0.0340901	0.5164	-0.0889378	0.0446953	0.978122	0.914903	1.04571
843	PRSS2	fingerOA	outcome	5034_79	Wald ratio	1	0.132	0.0903231	0.1439	-0.0450332	0.309033	1.14111	0.955966	1.36211
844	PRSS22	fingerOA	outcome	4534_10	Wald ratio	1	-0.0354167	0.0799309	0.6577	-0.192081	0.121248	0.965203	0.82524	1.1289
845	PRSS27	fingerOA	outcome	15535_3	Wald ratio	1	-0.0296774	0.100293	0.7673	-0.226251	0.166896	0.970759	0.797518	1.18163
846	PRSS8	fingerOA	outcome	15513_108	Wald ratio	1	0.138571	0.278665	0.619	-0.407613	0.684756	1.14863	0.665236	1.98329
847	PRTN3	fingerOA	outcome	13720_95	Wald ratio	1	0.0195349	0.0480281	0.6842	-0.0746002	0.11367	1.01973	0.928114	1.12038
848	PSAP	fingerOA	outcome	6207_10	Wald ratio	1	0.00259259	0.0624772	0.9669	-0.119863	0.125048	1.0026	0.887042	1.1332
849	PSAPL1	fingerOA	outcome	8814_33	Wald ratio	1	0.00886364	0.0524489	0.8658	-0.0939362	0.111663	1.0089	0.910341	1.11814
850	PSG4	fingerOA	outcome	5649_83	Wald ratio	1	-0.0168182	0.0329444	0.6097	-0.0813892	0.0477529	0.983322	0.921835	1.04891
851	PSG5	fingerOA	outcome	9314_9	Inverse variance weighted	2	-0.0077786	0.0433862	0.857712	-0.0928155	0.0772583	0.992252	0.911362	1.08032
852	PSG9	fingerOA	outcome	9335_28	Wald ratio	1	0.157941	0.130423	0.2259	-0.0976887	0.413571	1.1711	0.906931	1.51221
853	PSMD9	fingerOA	outcome	13931_22	Wald ratio	1	-0.236667	0.147333	0.1082	-0.52544	0.0521064	0.789254	0.591295	1.05349
854	PSME1	fingerOA	outcome	5918_5	Wald ratio	1	0.315	0.341415	0.3562	-0.354174	0.984174	1.37026	0.701753	2.6756
855	PSME2	fingerOA	outcome	17694_32	Wald ratio	1	0.0825	0.243163	0.7344	-0.3941	0.5591	1.086	0.674287	1.7491
856	PTEN	fingerOA	outcome	3831_21	Wald ratio	1	0.14	0.37909	0.7119	-0.603016	0.883016	1.15027	0.547159	2.41818
857	PTGDS	fingerOA	outcome	10514_5	Wald ratio	1	-0.167143	0.125924	0.1844	-0.413954	0.0796687	0.846079	0.661031	1.08293
858	PTGR1	fingerOA	outcome	19617_5	Inverse variance weighted	2	-0.00381161	0.0964575	0.968479	-0.192868	0.185245	0.996196	0.824591	1.20351
859	PTHLH	fingerOA	outcome	2962_50	Wald ratio	1	-0.3475	0.168175	0.0388	-0.677123	-0.0178773	0.706452	0.508077	0.982282
860	PTK7	fingerOA	outcome	9525_1	Wald ratio	1	-0.16	0.220466	0.468	-0.592112	0.272112	0.852144	0.553158	1.31273
861	PTN	fingerOA	outcome	3045_72	Inverse variance weighted	2	-0.103781	0.115102	0.367246	-0.32938	0.121818	0.901423	0.71937	1.12955
862	PTPN9	fingerOA	outcome	12633_3	Wald ratio	1	-0.337143	0.282438	0.2326	-0.890721	0.216436	0.713807	0.41036	1.24164
863	PTPRS	fingerOA	outcome	6049_64	Wald ratio	1	0.005	0.194585	0.9795	-0.376386	0.386386	1.00501	0.686338	1.47165
864	PXDN	fingerOA	outcome	13463_1	Wald ratio	1	-0.062	0.15279	0.6849	-0.361468	0.237468	0.939883	0.696653	1.26803
865	PYGL	fingerOA	outcome	11441_11	Inverse variance weighted	2	0.41898	0.33909	0.216606	-0.245636	1.0836	1.52041	0.782207	2.95529
866	QPCT	fingerOA	outcome	7849_3	Inverse variance weighted	2	0.0546959	0.0854757	0.522237	-0.112836	0.222228	1.05622	0.893297	1.24886
867	QPCTL	fingerOA	outcome	8866_53	Wald ratio	1	-0.164158	0.0668678	0.01409	-0.295219	-0.0330969	0.848608	0.744369	0.967445
868	QSOX2	fingerOA	outcome	8397_147	Wald ratio	1	0.0505882	0.0521802	0.3323	-0.0516849	0.152861	1.05189	0.949628	1.16516
869	RAB1A	fingerOA	outcome	19223_6	Wald ratio	1	0.201667	0.336948	0.5495	-0.458752	0.862085	1.22344	0.632072	2.36809
870	RAB21	fingerOA	outcome	17514_48	Wald ratio	1	-0.191212	0.225659	0.3968	-0.633504	0.251079	0.825957	0.530729	1.28541
871	RAB22A	fingerOA	outcome	12408_333	Wald ratio	1	-0.341667	0.305818	0.2639	-0.941071	0.257737	0.710585	0.39021	1.294
872	RAB31	fingerOA	outcome	13597_20	Wald ratio	1	0.0261538	0.150018	0.8616	-0.267882	0.32019	1.0265	0.764998	1.37739
873	RAB6B	fingerOA	outcome	14271_23	Wald ratio	1	0.0446154	0.0906245	0.6225	-0.133009	0.222239	1.04563	0.875457	1.24887
874	RAD1	fingerOA	outcome	12670_15	Wald ratio	1	0.0958621	0.356486	0.788	-0.60285	0.794574	1.10061	0.54725	2.2135
875	RAD23B	fingerOA	outcome	12522_6	Wald ratio	1	-0.38	0.357344	0.2876	-1.08039	0.320394	0.683861	0.339462	1.37767
876	RALB	fingerOA	outcome	18432_32	Wald ratio	1	-0.16	0.273958	0.5592	-0.696959	0.376959	0.852144	0.498098	1.45784
877	RARRES1	fingerOA	outcome	8398_277	Wald ratio	1	-0.0692857	0.0758339	0.3609	-0.21792	0.0793486	0.93306	0.80419	1.08258
878	RARRES2	fingerOA	outcome	3079_62	Wald ratio	1	-0.0428	0.0802059	0.5936	-0.200004	0.114404	0.958103	0.818728	1.1212
879	RBP1	fingerOA	outcome	19279_42	Wald ratio	1	0.205556	0.243979	0.3995	-0.272643	0.683754	1.22821	0.761365	1.9813
880	RBP4	fingerOA	outcome	15633_6	Wald ratio	1	0.32625	0.234696	0.1645	-0.133754	0.786254	1.38576	0.874805	2.19516
881	RCAN1	fingerOA	outcome	13465_5	Wald ratio	1	-0.228667	0.298405	0.4435	-0.81354	0.356207	0.795594	0.443286	1.4279
882	RCL	fingerOA	outcome	17785_11	Wald ratio	1	-0.009375	0.183258	0.9592	-0.36856	0.34981	0.990669	0.69173	1.4188
883	RCN1	fingerOA	outcome	9322_15	Wald ratio	1	-0.25375	0.253064	0.316	-0.749755	0.242255	0.775886	0.472482	1.27412
884	RECQL	fingerOA	outcome	11431_235	Wald ratio	1	0.122381	0.220451	0.5788	-0.309703	0.554465	1.13018	0.733664	1.74101
885	REG1A	fingerOA	outcome	13095_51	Inverse variance weighted	2	-0.0712631	0.063402	0.261018	-0.195531	0.0530048	0.931217	0.822398	1.05443
886	REG1B	fingerOA	outcome	16770_3	Wald ratio	1	-0.069434	0.066551	0.2968	-0.199874	0.0610059	0.932922	0.818834	1.06291
887	REG3A	fingerOA	outcome	15304_1	Inverse variance weighted	2	-0.0534725	0.0958446	0.576907	-0.241328	0.134383	0.947932	0.785584	1.14383
888	RELT	fingerOA	outcome	14112_40	Wald ratio	1	-0.116667	0.333538	0.7265	-0.770401	0.537068	0.889882	0.462827	1.71098
889	RET	fingerOA	outcome	3220_40	Wald ratio	1	-0.0414706	0.0581575	0.4758	-0.155459	0.0725181	0.959378	0.856022	1.07521
890	RETN	fingerOA	outcome	3046_31	MR Egger	3	0.787756	0.60788	0.418399	-0.403688	1.9792	2.19846	0.667852	7.23696
891	RETN	fingerOA	outcome	3046_31	Weighted median	3	0.0228051	0.0569726	0.688949	-0.0888612	0.134471	1.02307	0.914973	1.14393
892	RETN	fingerOA	outcome	3046_31	Inverse variance weighted	3	0.0107868	0.0548847	0.844191	-0.0967873	0.118361	1.01085	0.907749	1.12565
893	RETN	fingerOA	outcome	3046_31	Simple mode	3	0.0180358	0.0788112	0.840258	-0.136434	0.172506	1.0182	0.872464	1.18828
894	RETN	fingerOA	outcome	3046_31	Weighted mode	3	0.0296974	0.0633742	0.685464	-0.0945161	0.153911	1.03014	0.909813	1.16639
895	RFK	fingerOA	outcome	13059_33	Wald ratio	1	0.196667	0.333004	0.5548	-0.456022	0.849355	1.21734	0.6338	2.33814
896	RGMA	fingerOA	outcome	5483_1	Wald ratio	1	0.285	0.248589	0.2516	-0.202234	0.772234	1.32976	0.816904	2.1646
897	RGMB	fingerOA	outcome	3331_8	Wald ratio	1	-0.275	0.125938	0.02899	-0.521838	-0.0281625	0.759572	0.593429	0.97223
898	RIPK2	fingerOA	outcome	8970_9	Wald ratio	1	-0.17	0.329774	0.6062	-0.816356	0.476356	0.843665	0.442039	1.6102
899	RMDN1	fingerOA	outcome	7096_30	Wald ratio	1	0.161333	0.117903	0.1712	-0.0697563	0.392423	1.17508	0.932621	1.48056
900	RNASE1	fingerOA	outcome	7211_2	Wald ratio	1	-0.215455	0.0875981	0.01391	-0.387147	-0.0437622	0.806175	0.678991	0.957182
901	RNASE3	fingerOA	outcome	15576_158	Wald ratio	1	-0.0588158	0.0597455	0.3249	-0.175917	0.0582854	0.94288	0.838688	1.06002
902	RNASE4	fingerOA	outcome	5644_60	Wald ratio	1	-0.00387097	0.0586758	0.9474	-0.118876	0.111134	0.996137	0.887918	1.11754
903	RNASE6	fingerOA	outcome	5646_20	Inverse variance weighted	2	-0.27958	0.353777	0.429368	-0.972982	0.413822	0.756101	0.377954	1.51259
904	RNASET2	fingerOA	outcome	16913_8	Wald ratio	1	0.0116667	0.0734521	0.8738	-0.1323	0.155633	1.01173	0.876079	1.1684
905	ROBO1	fingerOA	outcome	5740_17	Wald ratio	1	0.134	0.179001	0.4541	-0.216843	0.484843	1.14339	0.805056	1.62392
906	ROR2	fingerOA	outcome	7861_9	Wald ratio	1	-0.172667	0.126185	0.1712	-0.41999	0.0746565	0.841418	0.657054	1.07751
907	RPE	fingerOA	outcome	12646_2	Wald ratio	1	-0.3275	0.221411	0.1391	-0.761465	0.106465	0.720723	0.466982	1.11234
908	RPL12	fingerOA	outcome	19183_164	Wald ratio	1	0.461538	0.373853	0.217	-0.271214	1.19429	1.58651	0.762453	3.30122
909	RRM1	fingerOA	outcome	11360_39	Wald ratio	1	-0.22	0.292973	0.4527	-0.794228	0.354228	0.802519	0.45193	1.42508
910	RSPO3	fingerOA	outcome	8427_118	Inverse variance weighted	2	0.11442	0.128075	0.371652	-0.136607	0.365446	1.12122	0.872313	1.44116
911	RSPO4	fingerOA	outcome	8464_31	Inverse variance weighted	2	-0.0999863	0.165451	0.545626	-0.424269	0.224297	0.90485	0.654248	1.25144
912	RTN4IP1	fingerOA	outcome	18180_58	Wald ratio	1	-0.132857	0.279793	0.6349	-0.681251	0.415536	0.87559	0.505984	1.51518
913	RTN4R	fingerOA	outcome	5105_2	Inverse variance weighted	2	-0.00221038	0.11509	0.984677	-0.227787	0.223366	0.997792	0.796294	1.25028
914	RTP4	fingerOA	outcome	18315_38	Wald ratio	1	-0.0190909	0.0544131	0.7257	-0.125741	0.0875588	0.98109	0.881844	1.09151
915	SAA1	fingerOA	outcome	15515_2	Inverse variance weighted	2	0.0196877	0.0426208	0.644134	-0.0638491	0.103225	1.01988	0.938147	1.10874
916	SAA2	fingerOA	outcome	18832_65	Inverse variance weighted	2	0.0245963	0.05316	0.643591	-0.0795973	0.12879	1.0249	0.923488	1.13745
917	SAA4	fingerOA	outcome	15516_12	Inverse variance weighted	2	0.0107362	0.0346205	0.756476	-0.0571199	0.0785923	1.01079	0.944481	1.08176
918	SAR1A	fingerOA	outcome	17726_3	Wald ratio	1	0.179333	0.11872	0.1309	-0.0533571	0.412024	1.19642	0.948041	1.50987
919	SARS2	fingerOA	outcome	12348_46	Wald ratio	1	0.0336364	0.166816	0.8402	-0.293323	0.360595	1.03421	0.745781	1.43418
920	SAT2	fingerOA	outcome	12524_18	Wald ratio	1	0.156	0.124445	0.21	-0.0879123	0.399912	1.16883	0.915841	1.49169
921	SBDS	fingerOA	outcome	3866_7	Wald ratio	1	-0.140313	0.152395	0.3572	-0.439007	0.158382	0.869087	0.644676	1.17161
922	SCARA5	fingerOA	outcome	10419_1	Wald ratio	1	0.157917	0.0803562	0.04939	0.000418612	0.315415	1.17107	1.00042	1.37083
923	SCARF1	fingerOA	outcome	5129_12	Wald ratio	1	-0.00075	0.0386049	0.9845	-0.0764156	0.0749156	0.99925	0.926431	1.07779
924	SCARF2	fingerOA	outcome	8956_96	Wald ratio	1	-0.0875	0.135553	0.5186	-0.353183	0.178183	0.916219	0.702448	1.19504
925	SCG3	fingerOA	outcome	7957_2	Wald ratio	1	0.115319	0.0973952	0.2364	-0.0755755	0.306214	1.12223	0.92721	1.35827
926	SCGB3A1	fingerOA	outcome	6252_62	Wald ratio	1	0.162581	0.166901	0.33	-0.164545	0.489707	1.17654	0.848279	1.63184
927	SCO2	fingerOA	outcome	16851_50	Wald ratio	1	0.194375	0.195216	0.3194	-0.188248	0.576998	1.21455	0.828409	1.78069
928	SCUBE1	fingerOA	outcome	8989_40	Wald ratio	1	-0.09	0.194581	0.6437	-0.471379	0.291379	0.913931	0.624141	1.33827
929	SCUBE3	fingerOA	outcome	16773_29	Wald ratio	1	0.0818519	0.0932559	0.3801	-0.10093	0.264633	1.0853	0.903997	1.30295
930	SDF2	fingerOA	outcome	15333_11	Wald ratio	1	0.03	0.0728543	0.6805	-0.112794	0.172794	1.03045	0.893334	1.18862
931	SDF2L1	fingerOA	outcome	6990_44	Wald ratio	1	0.15375	0.331111	0.6424	-0.495228	0.802728	1.1662	0.609432	2.23162
932	SECTM1	fingerOA	outcome	13093_6	Wald ratio	1	0.112222	0.0978642	0.2515	-0.0795916	0.304036	1.11876	0.923493	1.35532
933	SELPLG	fingerOA	outcome	11266_8	Wald ratio	1	-0.04	0.0770371	0.6036	-0.190993	0.110993	0.960789	0.826139	1.11739
934	SEMA3E	fingerOA	outcome	5363_51	Wald ratio	1	-0.0592593	0.0980031	0.5454	-0.251345	0.132827	0.942462	0.777754	1.14205
935	SEMA3G	fingerOA	outcome	5628_21	Wald ratio	1	0.035	0.0974585	0.7195	-0.156019	0.226019	1.03562	0.855543	1.2536
936	SEMA5A	fingerOA	outcome	13132_14	Inverse variance weighted	2	0.0160212	0.0255756	0.531036	-0.034107	0.0661495	1.01615	0.966468	1.06839
937	SEMA6A	fingerOA	outcome	7945_10	Wald ratio	1	-0.0475	0.243442	0.8453	-0.524645	0.429645	0.95361	0.591765	1.53671
938	SEMA6B	fingerOA	outcome	5121_3	Wald ratio	1	-0.248889	0.225164	0.269	-0.69021	0.192432	0.779667	0.501471	1.21219
939	SEMA7A	fingerOA	outcome	7019_13	Wald ratio	1	0.461538	0.221934	0.03756	0.0265487	0.896528	1.58651	1.0269	2.45108
940	SEPSECS	fingerOA	outcome	17357_33	Wald ratio	1	-0.065	0.283097	0.8184	-0.61987	0.48987	0.937067	0.538014	1.6321
941	SEPW1	fingerOA	outcome	18310_26	Wald ratio	1	0.169091	0.160533	0.2922	-0.145554	0.483736	1.18423	0.864543	1.62212
942	SERPINA1	fingerOA	outcome	3580_25	Wald ratio	1	-0.0658537	0.0491281	0.1801	-0.162145	0.0304375	0.936268	0.850318	1.03091
943	SERPINA10	fingerOA	outcome	13119_26	Wald ratio	1	-0.00270588	0.025716	0.9162	-0.0531093	0.0476976	0.997298	0.948276	1.04885
944	SERPINA11	fingerOA	outcome	9002_36	Wald ratio	1	0.00633333	0.0791203	0.9362	-0.148743	0.161409	1.00635	0.861791	1.17517
945	SERPINA12	fingerOA	outcome	6551_94	Wald ratio	1	0.0319298	0.0620767	0.607	-0.0897406	0.1536	1.03245	0.914168	1.16602
946	SERPINA3	fingerOA	outcome	2879_9	MR Egger	3	0.602961	0.37579	0.354809	-0.133587	1.33951	1.82752	0.874951	3.81717
947	SERPINA3	fingerOA	outcome	2879_9	Weighted median	3	0.125125	0.146235	0.392194	-0.161495	0.411746	1.13329	0.850871	1.50945
948	SERPINA3	fingerOA	outcome	2879_9	Inverse variance weighted	3	0.114926	0.136278	0.399047	-0.152178	0.382031	1.12179	0.858835	1.46526
949	SERPINA3	fingerOA	outcome	2879_9	Simple mode	3	0.145286	0.190986	0.526278	-0.229046	0.519618	1.15637	0.795292	1.68138
950	SERPINA3	fingerOA	outcome	2879_9	Weighted mode	3	0.134992	0.184878	0.541232	-0.227369	0.497354	1.14453	0.796627	1.64436
951	SERPINA5	fingerOA	outcome	3389_7	Wald ratio	1	0.058	0.0815782	0.4771	-0.101893	0.217893	1.05971	0.903126	1.24345
952	SERPINA9	fingerOA	outcome	7266_4	Wald ratio	1	-0.065	0.106647	0.5422	-0.274027	0.144027	0.937067	0.760311	1.15492
953	SERPINB1	fingerOA	outcome	10737_96	Wald ratio	1	0.43125	0.225635	0.05597	-0.0109954	0.873495	1.53918	0.989065	2.39527
954	SERPINB13	fingerOA	outcome	18841_1	Wald ratio	1	0.0134091	0.100923	0.8943	-0.184399	0.211217	1.0135	0.831604	1.23518
955	SERPINB4	fingerOA	outcome	15444_45	Wald ratio	1	0.000384615	0.0786865	0.9961	-0.153841	0.15461	1.00038	0.857408	1.1672
956	SERPINB5	fingerOA	outcome	15417_3	Wald ratio	1	0.0821429	0.131984	0.5337	-0.176547	0.340832	1.08561	0.83816	1.40612
957	SERPINB8	fingerOA	outcome	19130_81	Wald ratio	1	-0.0427778	0.103644	0.6798	-0.245921	0.160365	0.958124	0.781984	1.17394
958	SERPIND1	fingerOA	outcome	3316_58	Wald ratio	1	-0.0434685	0.138422	0.7535	-0.314776	0.227839	0.957463	0.729952	1.25588
959	SERPINE1	fingerOA	outcome	2925_9	Wald ratio	1	-0.32	0.319597	0.3167	-0.946409	0.306409	0.726149	0.388132	1.35854
960	SERPINE2	fingerOA	outcome	19154_41	Wald ratio	1	-0.022875	0.0274818	0.4052	-0.0767393	0.0309893	0.977385	0.926131	1.03147
961	SERPINF1	fingerOA	outcome	9211_19	Wald ratio	1	-0.126786	0.0671121	0.05887	-0.258325	0.00475403	0.880922	0.772344	1.00477
962	SERPINF2	fingerOA	outcome	3024_18	Wald ratio	1	-0.126471	0.12967	0.3294	-0.380625	0.127683	0.8812	0.683434	1.13619
963	SERPING1	fingerOA	outcome	4479_14	Wald ratio	1	-0.00632353	0.0293126	0.8292	-0.0637761	0.0511291	0.993696	0.938215	1.05246
964	SERPINH1	fingerOA	outcome	10800_15	Wald ratio	1	-0.165	0.147657	0.2638	-0.454408	0.124408	0.847894	0.634824	1.13248
965	SEZ6L	fingerOA	outcome	19563_3	Inverse variance weighted	2	-0.0877295	0.169055	0.603802	-0.419077	0.243618	0.916009	0.657654	1.27586
966	SFRP1	fingerOA	outcome	3221_54	Inverse variance weighted	2	-0.00520707	0.0918356	0.954784	-0.185205	0.174791	0.994806	0.830934	1.191
967	SFRP4	fingerOA	outcome	17447_52	Wald ratio	1	0.158148	0.0895347	0.07734	-0.0173399	0.333636	1.17134	0.98281	1.39604
968	SFTPB	fingerOA	outcome	10672_75	Wald ratio	1	0.00675	0.0434342	0.8765	-0.078381	0.091881	1.00677	0.924612	1.09623
969	SFTPD	fingerOA	outcome	19590_46	Wald ratio	1	-0.0477358	0.034747	0.1695	-0.11584	0.0203683	0.953386	0.890618	1.02058
970	SH3BGRL2	fingerOA	outcome	19113_66	Wald ratio	1	-0.109	0.176127	0.536	-0.454208	0.236208	0.89673	0.634951	1.26644
971	SH3BP2	fingerOA	outcome	7769_29	Wald ratio	1	0.0353846	0.0675504	0.6004	-0.0970142	0.167783	1.03602	0.907543	1.18268
972	SHANK3	fingerOA	outcome	13242_134	Inverse variance weighted	2	0.0869331	0.0667023	0.192472	-0.0438033	0.21767	1.09082	0.957142	1.24318
[truncated: 181 more rows]

## Sheet: OR-SpineOA
	id.exposure	id.outcome	outcome	exposure	method	nsnp	b	se	pval	lo_ci	up_ci	or	or_lci95	or_uci95
[truncated: 1,163 more rows]

[truncated: 1 more sheets: OR-ThumbOA]
