# Supplementary material for: Mendelian randomization analysis to identify potential drug targets for osteoarthritis
Source: PLoS One. 2025 Feb 11;20(2):e0316824. doi: 10.1371/journal.pone.0316824 (PMC11813149; doi:10.1371/journal.pone.0316824)
Supplement: S4 Table — (XLSX) [file pone.0316824.s004.xlsx]

## Sheet: Reverse MR
	id.exposure	id.outcome	outcome	exposure	method	nsnp	b	se	pval	lo_ci	up_ci	or	or_lci95	or_uci95
1	finger OA	ART4	outcome	exposure	MR Egger	4	14.0613	11.5989	0.349173	-8.67252	36.7951	1.27863e+06	0.000171228	9550000000000000
2	finger OA	ART4	outcome	exposure	Weighted median	4	-0.0454016	0.0472204	0.336309	-0.137954	0.0471504	0.955614	0.871139	1.04828
3	finger OA	ART4	outcome	exposure	Inverse variance weighted	4	3.12799	1.67791	0.0622915	-0.160718	6.4167	22.828	0.851532	611.978
4	finger OA	ART4	outcome	exposure	Simple mode	4	-0.0423937	0.0447475	0.41333	-0.130099	0.0453114	0.958492	0.878009	1.04635
5	finger OA	ART4	outcome	exposure	Weighted mode	4	-0.0423937	0.0459845	0.424567	-0.132523	0.0477358	0.958492	0.875883	1.04889
6	finger OA	MGP	outcome	exposure	MR Egger	4	-2.97717	3.05899	0.433084	-8.97278	3.01845	0.050937	0.000126815	20.4596
7	finger OA	MGP	outcome	exposure	Weighted median	4	-0.0486824	0.0599416	0.416698	-0.166168	0.0688031	0.952484	0.846904	1.07123
8	finger OA	MGP	outcome	exposure	Inverse variance weighted	4	-0.662819	0.453559	0.143913	-1.55179	0.226156	0.515396	0.211867	1.25377
9	finger OA	MGP	outcome	exposure	Simple mode	4	-0.0389406	0.0573406	0.545769	-0.151328	0.0734471	0.961808	0.859566	1.07621
10	finger OA	MGP	outcome	exposure	Weighted mode	4	-0.0389406	0.0599351	0.562191	-0.156413	0.0785322	0.961808	0.855206	1.0817
11	hip OA	HHIP	outcome	exposure	MR Egger	33	0.118813	0.246345	0.632979	-0.364024	0.60165	1.12616	0.694875	1.82513
12	hip OA	HHIP	outcome	exposure	Weighted median	33	0.0264879	0.0345566	0.443374	-0.041243	0.0942188	1.02684	0.959596	1.0988
13	hip OA	HHIP	outcome	exposure	Inverse variance weighted	33	0.0798894	0.0771096	0.300179	-0.0712454	0.231024	1.08317	0.931233	1.25989
14	hip OA	HHIP	outcome	exposure	Simple mode	33	0.0294132	0.070347	0.678655	-0.108467	0.167293	1.02985	0.897209	1.1821
15	hip OA	HHIP	outcome	exposure	Weighted mode	33	0.0433037	0.0652402	0.511599	-0.084567	0.171174	1.04426	0.91891	1.1867
16	hip OA	ITGA2	outcome	exposure	MR Egger	33	-0.0906971	0.0704099	0.207233	-0.228701	0.0473062	0.913294	0.795567	1.04844
17	hip OA	ITGA2	outcome	exposure	Weighted median	33	-0.00722573	0.0309228	0.815242	-0.0678345	0.0533831	0.9928	0.934415	1.05483
18	hip OA	ITGA2	outcome	exposure	Inverse variance weighted	33	-0.0159392	0.0225904	0.480454	-0.0602164	0.028338	0.984187	0.941561	1.02874
19	hip OA	ITGA2	outcome	exposure	Simple mode	33	0.0028508	0.0572224	0.960576	-0.109305	0.115007	1.00285	0.896457	1.12188
20	hip OA	ITGA2	outcome	exposure	Weighted mode	33	-0.00287777	0.0490461	0.953576	-0.0990081	0.0932526	0.997126	0.905735	1.09774
21	hip OA	ITIH1	outcome	exposure	MR Egger	33	-0.03679	0.0786155	0.643077	-0.190876	0.117296	0.963879	0.826235	1.12445
22	hip OA	ITIH1	outcome	exposure	Weighted median	33	0.0178418	0.0324055	0.581923	-0.045673	0.0813565	1.018	0.955354	1.08476
23	hip OA	ITIH1	outcome	exposure	Inverse variance weighted	33	-0.00472486	0.0246571	0.848038	-0.0530528	0.0436031	0.995286	0.94833	1.04457
24	hip OA	ITIH1	outcome	exposure	Simple mode	33	0.0245112	0.0662715	0.713924	-0.105381	0.154403	1.02481	0.899982	1.16696
25	hip OA	ITIH1	outcome	exposure	Weighted mode	33	0.00329725	0.05832	0.955265	-0.11101	0.117605	1.0033	0.89493	1.1248
26	knee OA	COL2A1	outcome	exposure	MR Egger	22	-0.439042	0.971221	0.656096	-2.34264	1.46455	0.644653	0.096074	4.3256
27	knee OA	COL2A1	outcome	exposure	Weighted median	22	-0.100949	0.0536374	0.0598283	-0.206078	0.00418067	0.90398	0.81377	1.00419
28	knee OA	COL2A1	outcome	exposure	Inverse variance weighted	22	-0.180104	0.142882	0.207486	-0.460154	0.099945	0.835183	0.631187	1.10511
29	knee OA	COL2A1	outcome	exposure	Simple mode	22	-0.0572991	0.101383	0.577945	-0.25601	0.141412	0.944312	0.774134	1.1519
30	knee OA	COL2A1	outcome	exposure	Weighted mode	22	-0.0964876	0.0908459	0.300252	-0.274546	0.0815704	0.908021	0.759917	1.08499
31	knee OA	DNAJB12	outcome	exposure	MR Egger	22	-0.155718	0.33384	0.645937	-0.810044	0.498607	0.8558	0.444839	1.64643
32	knee OA	DNAJB12	outcome	exposure	Weighted median	22	-0.0515422	0.0553785	0.351996	-0.160084	0.0569997	0.949764	0.852072	1.05866
33	knee OA	DNAJB12	outcome	exposure	Inverse variance weighted	22	0.00112038	0.0496767	0.982007	-0.096246	0.0984868	1.00112	0.908241	1.1035
34	knee OA	DNAJB12	outcome	exposure	Simple mode	22	-0.0637632	0.101742	0.537601	-0.263178	0.135651	0.938227	0.768605	1.14528
35	knee OA	DNAJB12	outcome	exposure	Weighted mode	22	-0.0698434	0.100074	0.492883	-0.265988	0.126301	0.93254	0.766448	1.13462
36	knee OA	USP8	outcome	exposure	MR Egger	22	0.196835	0.499918	0.697943	-0.783003	1.17667	1.21754	0.457031	3.24357
37	knee OA	USP8	outcome	exposure	Weighted median	22	-0.00141773	0.0517009	0.978123	-0.102751	0.099916	0.998583	0.902351	1.10508
38	knee OA	USP8	outcome	exposure	Inverse variance weighted	22	0.0474505	0.0739962	0.521356	-0.097582	0.192483	1.04859	0.907028	1.21226
39	knee OA	USP8	outcome	exposure	Simple mode	22	0.00435299	0.0854632	0.959859	-0.163155	0.171861	1.00436	0.84946	1.18751
40	knee OA	USP8	outcome	exposure	Weighted mode	22	-2.71e-05	0.0819257	0.999739	-0.160601	0.160547	0.999973	0.851631	1.17415
41	thumb OA	RGMB	outcome	exposure	MR Egger	3	0.10033	0.459418	0.863121	-0.800129	1.00079	1.10554	0.449271	2.72043
42	thumb OA	RGMB	outcome	exposure	Weighted median	3	0.00650438	0.0583408	0.911228	-0.107844	0.120852	1.00653	0.897768	1.12846
43	thumb OA	RGMB	outcome	exposure	Inverse variance weighted	3	0.00191527	0.0490775	0.96887	-0.0942765	0.0981071	1.00192	0.910031	1.10308
44	thumb OA	RGMB	outcome	exposure	Simple mode	3	0.0285197	0.0678877	0.715242	-0.10454	0.16158	1.02893	0.900739	1.17537
45	thumb OA	RGMB	outcome	exposure	Weighted mode	3	0.0209102	0.070691	0.79527	-0.117644	0.159465	1.02113	0.889012	1.17288

## Sheet: steiger_Knee OA
	id.exposure	id.outcome	exposure	outcome	snp_r2.exposure	snp_r2.outcome	correct_causal_direction	steiger_pval
1	A4GALT	Knee OA	8759_29	outcome	0.00205426	9.7143e-07	TRUE	1.36161e-15
2	A4GNT	Knee OA	10835_25	outcome	0.00167428	3.95862e-07	TRUE	4.36879e-13
3	ABO	Knee OA	9253_52	outcome	0.00625907	2.80732e-06	TRUE	2.27878e-44
4	ACAA1	Knee OA	17782_23	outcome	0.00403285	1.55781e-07	TRUE	4.79061e-29
5	ACADM	Knee OA	17333_20	outcome	0.00108906	2.31353e-10	TRUE	2.90318e-09
6	ACADSB	Knee OA	17403_14	outcome	0.00444988	9.97414e-07	TRUE	2.89337e-32
7	ACADVL	Knee OA	19262_219	outcome	0.00104964	1.1361e-06	TRUE	1.66589e-08
8	ACAN	Knee OA	3280_49	outcome	0.0074141	5.89783e-06	TRUE	1.79004e-51
9	ACAP2	Knee OA	12343_14	outcome	0.00110688	7.18967e-06	TRUE	3.5931e-08
10	ACAT2	Knee OA	17341_89	outcome	0.0255645	2.94344e-06	TRUE	1.66182e-181
11	ACE	Knee OA	10714_7	outcome	0.0255645	9.65092e-09	TRUE	3.66685e-185
12	ACP1	Knee OA	3858_5	outcome	0.0255645	5.56494e-06	TRUE	5.53416e-180
13	ACP5	Knee OA	3232_28	outcome	0.0178191	2.50024e-06	TRUE	3.47753e-126
14	ACP6	Knee OA	5742_14	outcome	0.0511291	5.53699e-06	TRUE	0
15	ACVRL1	Knee OA	16318_12	outcome	0.014625	2.46433e-06	TRUE	1.83373e-103
16	ACYP2	Knee OA	12812_25	outcome	0.0211174	1.35157e-05	TRUE	1.52298e-145
17	ADAM23	Knee OA	7049_2	outcome	0.0511291	2.07909e-05	TRUE	0
18	ADAMTS13	Knee OA	3175_51	outcome	0.0255645	5.28502e-06	TRUE	3.38919e-180
19	ADAMTS15	Knee OA	4533_76	outcome	0.00180126	9.16241e-09	TRUE	2.46997e-14
20	ADAMTS5	Knee OA	3168_8	outcome	0.0255645	5.38335e-06	TRUE	3.78267e-180
21	ADAMTSL1	Knee OA	16890_37	outcome	0.0384064	7.47074e-06	TRUE	3.27529e-272
22	ADAMTSL2	Knee OA	6379_62	outcome	0.00637176	4.6666e-06	TRUE	2.90163e-44
23	ADGRE2	Knee OA	4546_27	outcome	0.0255645	4.50342e-06	TRUE	5.62892e-179
24	ADGRF5	Knee OA	6409_57	outcome	0.0163117	4.09322e-07	TRUE	3.96344e-117
25	ADH1A	Knee OA	17396_23	outcome	0.00651601	8.1066e-08	TRUE	1.08992e-47
26	ADH1B	Knee OA	9834_62	outcome	0.00136962	3.01054e-07	TRUE	5.10784e-11
27	ADH1C	Knee OA	15525_294	outcome	0.006933	2.28701e-07	TRUE	1.78796e-50
28	ADH5	Knee OA	11369_23	outcome	0.00980296	9.90172e-07	TRUE	4.28843e-70
29	ADH6	Knee OA	18206_18	outcome	0.00998722	4.84082e-07	TRUE	8.0913e-72
30	ADH7	Knee OA	11377_19	outcome	0.00599953	2.97645e-11	TRUE	3.06313e-44
31	ADI1	Knee OA	12457_10	outcome	0.00261015	5.57639e-06	TRUE	1.88478e-18
32	ADIPOQ	Knee OA	3554_24	outcome	0.0223531	6.11701e-07	TRUE	3.03654e-160
33	ADM2	Knee OA	8100_15	outcome	0.00166018	3.44601e-06	TRUE	2.88122e-12
34	ADPRHL2	Knee OA	17332_3	outcome	0.0180751	1.09565e-05	TRUE	1.49369e-122
35	ADSSL1	Knee OA	13998_26	outcome	0.0255645	9.74336e-07	TRUE	5.46841e-183
36	AES	Knee OA	18396_10	outcome	0.00121898	3.03654e-06	TRUE	2.71322e-09
37	AFM	Knee OA	4763_31	outcome	0.0125115	1.03124e-05	TRUE	6.21481e-86
38	AGRN	Knee OA	15483_377	outcome	0.0227072	2.79453e-07	TRUE	2.62923e-163
39	AGT	Knee OA	3484_60	outcome	0.0116458	3.54846e-07	TRUE	7.81987e-84
40	AHSG	Knee OA	3581_53	outcome	0.0255645	1.66065e-05	TRUE	3.07905e-176
41	AIF1L	Knee OA	18871_24	outcome	0.0319334	2.62876e-06	TRUE	3.03086e-227
42	AK1	Knee OA	5012_67	outcome	0.00114507	1.04318e-06	TRUE	3.58767e-09
43	AKR1A1	Knee OA	4192_10	outcome	0.0255645	3.36696e-06	TRUE	4.43396e-181
44	AKR1B1	Knee OA	16606_85	outcome	0.00302047	4.84793e-06	TRUE	2.00276e-21
45	AKR1C3	Knee OA	17377_1	outcome	0.00696398	6.91602e-06	TRUE	1.23424e-46
46	AKR1C4	Knee OA	18397_5	outcome	0.0255645	2.38549e-05	TRUE	1.89111e-174
47	AKR7A2	Knee OA	4188_1	outcome	0.0086285	3.24205e-06	TRUE	8.4834e-61
48	AKR7A3	Knee OA	18173_11	outcome	0.020529	1.35323e-07	TRUE	1.45659e-145
49	ALAD	Knee OA	15523_9	outcome	0.0228868	3.55927e-07	TRUE	1.06832e-163
50	ALB	Knee OA	18380_78	outcome	0.00238225	1.65529e-06	TRUE	1.70601e-17
51	ALCAM	Knee OA	5451_1	outcome	0.00496383	2.2407e-06	TRUE	1.75973e-35
52	ALDH1A1	Knee OA	11265_8	outcome	0.00335143	2.58339e-08	TRUE	2.31998e-25
53	ALDH2	Knee OA	18381_16	outcome	0.00253545	9.66305e-06	TRUE	1.67647e-17
54	ALDH3A1	Knee OA	11480_1	outcome	0.00661929	5.43223e-06	TRUE	3.78516e-46
55	ALDH3B1	Knee OA	12940_35	outcome	0.00584973	3.34344e-06	TRUE	2.38465e-41
56	ALDOB	Knee OA	18185_118	outcome	0.00311152	2.44988e-06	TRUE	4.41325e-21
57	ALDOC	Knee OA	9876_20	outcome	0.00700142	3.97258e-07	TRUE	1.02615e-50
58	ALKBH3	Knee OA	18401_18	outcome	0.0219668	2.47863e-06	TRUE	6.66325e-156
59	ALPPL2	Knee OA	6706_18	outcome	0.00118074	5.60271e-08	TRUE	7.90577e-10
60	AMIGO2	Knee OA	14134_49	outcome	0.0051154	2.40995e-05	TRUE	2.93064e-33
61	AMY1A	Knee OA	7918_114	outcome	0.0215549	2.13415e-05	TRUE	1.98442e-144
62	AMY2A	Knee OA	18917_53	outcome	0.0255645	4.84572e-08	TRUE	3.75926e-184
63	AMY2B	Knee OA	15556_49	outcome	0.0272029	2.08016e-07	TRUE	9.09479e-196
64	ANG	Knee OA	4874_3	outcome	0.0255645	1.28959e-06	TRUE	8.19547e-183
65	ANGPT1	Knee OA	2811_27	outcome	0.00399929	3.24287e-08	TRUE	5.94052e-30
66	ANGPT2	Knee OA	2602_2	outcome	0.00615835	4.09891e-06	TRUE	3.69748e-43
67	ANGPTL1	Knee OA	9092_33	outcome	0.0266193	1.02266e-05	TRUE	9.76347e-186
68	ANGPTL3	Knee OA	10391_1	outcome	0.0222842	3.55763e-06	TRUE	1.57133e-157
69	ANGPTL4	Knee OA	3796_79	outcome	0.00644819	5.68217e-06	TRUE	2.02385e-44
70	ANKRD27	Knee OA	12445_50	outcome	0.00117054	8.41637e-07	TRUE	2.00444e-09
71	ANTXR2	Knee OA	15559_5	outcome	0.0127674	1.57016e-05	TRUE	1.49336e-86
72	ANXA1	Knee OA	4960_72	outcome	0.00499999	3.26121e-06	TRUE	1.84533e-35
73	ANXA11	Knee OA	17513_11	outcome	0.00966377	3.21418e-08	TRUE	2.68085e-70
74	ANXA2	Knee OA	13700_10	outcome	0.0521609	7.63061e-06	TRUE	0
75	ANXA4	Knee OA	17164_15	outcome	0.0255099	2.18011e-06	TRUE	1.19462e-181
76	ANXA5	Knee OA	14158_17	outcome	0.00806867	1.13236e-07	TRUE	1.14532e-58
77	ANXA7	Knee OA	18244_1	outcome	0.00631977	3.16158e-07	TRUE	5.69377e-46
78	AOC1	Knee OA	15486_126	outcome	0.0511291	3.34902e-05	TRUE	0
79	AOC2	Knee OA	6434_18	outcome	0.00183335	2.37659e-07	TRUE	2.47755e-14
80	AP1G2	Knee OA	12714_38	outcome	0.00985686	8.18511e-07	TRUE	1.8727e-70
81	AP2A2	Knee OA	13621_31	outcome	0.00156665	5.69941e-06	TRUE	2.07607e-11
82	APCS	Knee OA	2474_54	outcome	0.023813	4.10657e-06	TRUE	3.91736e-168
83	APLP2	Knee OA	10627_87	outcome	0.00796287	5.79106e-07	TRUE	1.97296e-57
84	APMAP	Knee OA	10605_22	outcome	0.00474172	2.38219e-06	TRUE	6.46029e-34
85	APOA1BP	Knee OA	16621_77	outcome	0.0100465	1.4757e-06	TRUE	1.4296e-71
86	APOA4	Knee OA	17685_9	outcome	0.00203241	2.54086e-06	TRUE	4.66078e-15
87	APOB	Knee OA	2797_56	outcome	0.00152951	1.34658e-05	TRUE	1.7504e-10
88	APOBEC3G	Knee OA	13930_3	outcome	0.00541712	5.95813e-07	TRUE	2.63131e-39
89	APOC1	Knee OA	15364_101	outcome	0.02666	5.86991e-06	TRUE	6.57982e-187
90	APOC3	Knee OA	6461_54	outcome	0.00795642	9.90995e-06	TRUE	1.96194e-54
91	APOE	Knee OA	2418_55	outcome	0.0121488	2.99287e-06	TRUE	6.56306e-85
92	APOF	Knee OA	12370_30	outcome	0.0129744	8.90561e-07	TRUE	1.12162e-92
93	APOL1	Knee OA	11510_31	outcome	0.0255645	2.56513e-06	TRUE	9.20411e-182
94	APOL3	Knee OA	16823_75	outcome	0.0255645	4.45248e-06	TRUE	1.27844e-180
95	APP	Knee OA	3171_57	outcome	0.00222527	1.3054e-06	TRUE	1.09294e-16
96	ARF4	Knee OA	18408_26	outcome	0.00478068	3.54434e-06	TRUE	1.34048e-33
97	ARFIP1	Knee OA	13488_3	outcome	0.0195852	1.44582e-05	TRUE	1.76051e-134
98	ARG1	Knee OA	5867_60	outcome	0.003554	2.63173e-06	TRUE	1.39528e-25
99	ARHGAP25	Knee OA	11333_82	outcome	0.00956195	2.13689e-07	TRUE	3.51683e-69
100	ARHGEF25	Knee OA	13519_112	outcome	0.0060628	1.98251e-06	TRUE	2.7456e-43
101	ARL3	Knee OA	12571_14	outcome	0.00908756	1.37025e-06	TRUE	1.16098e-64
102	ARRB1	Knee OA	12643_4	outcome	0.00233977	1.32349e-05	TRUE	7.55541e-16
103	ARSA	Knee OA	3583_54	outcome	0.00109924	5.02773e-07	TRUE	5.21955e-09
104	ARSB	Knee OA	3172_28	outcome	0.00779385	7.58871e-09	TRUE	4.49749e-57
105	ARSK	Knee OA	8269_327	outcome	0.00261659	3.3139e-06	TRUE	6.08334e-19
106	ART3	Knee OA	7970_315	outcome	0.00152951	9.72854e-07	TRUE	6.52322e-12
107	ART4	Knee OA	6576_1	outcome	0.0255645	2.13214e-05	TRUE	4.87929e-175
108	ASAH2	Knee OA	3212_30	outcome	0.0297149	4.35392e-06	TRUE	2.53932e-193
109	ASF1A	Knee OA	18172_71	outcome	0.00130703	1.20154e-05	TRUE	3.96671e-09
110	ASGR1	Knee OA	5452_71	outcome	0.00196432	1.41901e-06	TRUE	9.25124e-15
111	ASIP	Knee OA	5676_54	outcome	0.0255645	2.78082e-05	TRUE	1.92755e-173
112	ASL	Knee OA	11241_8	outcome	0.00564441	5.50129e-06	TRUE	2.20082e-39
113	ASPH	Knee OA	6998_106	outcome	0.00373855	3.57943e-06	TRUE	1.29663e-26
114	ASPN	Knee OA	6451_64	outcome	0.0255645	1.05172e-05	TRUE	4.36123e-178
115	ASRGL1	Knee OA	18313_4	outcome	0.0167986	7.41274e-08	TRUE	2.69554e-121
116	ATP1B2	Knee OA	7218_87	outcome	0.00321212	1.1749e-05	TRUE	8.11686e-22
117	ATRN	Knee OA	15499_11	outcome	0.0237373	5.69666e-07	TRUE	2.01399e-170
118	ATXN3	Knee OA	16825_20	outcome	0.0244816	1.14088e-06	TRUE	4.01482e-175
119	AZGP1	Knee OA	9312_8	outcome	0.0201971	5.90577e-07	TRUE	2.06058e-142
120	B3GALT6	Knee OA	7981_230	outcome	0.0011247	5.95688e-06	TRUE	2.12892e-08
121	B3GALTL	Knee OA	5727_35	outcome	0.0243086	4.01381e-07	TRUE	7.89469e-175
122	B3GNT2	Knee OA	7980_72	outcome	0.0120397	1.29538e-06	TRUE	9.06839e-86
123	B4GALT1	Knee OA	13381_49	outcome	0.0125604	2.17789e-08	TRUE	4.55441e-91
124	B4GALT2	Knee OA	9595_11	outcome	0.0173784	1.75168e-07	TRUE	3.37058e-125
125	B4GALT6	Knee OA	10832_24	outcome	0.0255645	2.65375e-06	TRUE	1.52809e-181
126	B4GALT7	Knee OA	7806_33	outcome	0.00139902	3.05841e-06	TRUE	1.36215e-10
127	BAG1	Knee OA	17195_43	outcome	0.00119476	6.8271e-06	TRUE	1.39542e-08
128	BCAM	Knee OA	2816_50	outcome	0.0255645	1.31372e-06	TRUE	1.50637e-182
129	BCAN	Knee OA	3461_58	outcome	0.0157566	1.45892e-06	TRUE	1.574e-111
130	BCHE	Knee OA	15514_26	outcome	0.0014003	1.90027e-07	TRUE	2.7488e-11
131	BDH2	Knee OA	17329_2	outcome	0.0175657	1.2527e-06	TRUE	3.09125e-125
132	BDNF	Knee OA	2421_7	outcome	0.00476415	3.51412e-07	TRUE	5.45499e-35
133	BID	Knee OA	5798_3	outcome	0.00368692	8.67076e-07	TRUE	4.73253e-27
134	BIN1	Knee OA	9574_11	outcome	0.00684522	3.43393e-06	TRUE	2.9183e-48
135	BLVRA	Knee OA	11382_5	outcome	0.00170121	9.07916e-08	TRUE	1.68718e-13
136	BMP10	Knee OA	3587_53	outcome	0.00110306	6.07827e-06	TRUE	3.12635e-08
137	BMP7	Knee OA	2972_57	outcome	0.00120241	1.02648e-08	TRUE	5.66426e-10
138	BMPER	Knee OA	15368_3	outcome	0.00398638	2.42237e-07	TRUE	2.49395e-29
139	BOC	Knee OA	4328_2	outcome	0.0163117	8.49528e-06	TRUE	4.59302e-113
140	BPHL	Knee OA	17813_21	outcome	0.00521695	4.05751e-07	TRUE	3.80149e-38
141	BPI	Knee OA	4126_22	outcome	0.0334242	3.43518e-06	TRUE	3.19249e-238
142	BPIFA2	Knee OA	16302_11	outcome	0.00248781	8.05715e-06	TRUE	2.30904e-17
143	BPIFB1	Knee OA	15367_38	outcome	0.0306799	1.78389e-06	TRUE	2.84012e-219
144	BPNT1	Knee OA	17814_8	outcome	0.00118074	3.38577e-07	TRUE	1.1674e-09
145	BRSK2	Knee OA	9790_28	outcome	0.00886965	8.81871e-07	TRUE	1.27248e-63
146	BST1	Knee OA	4535_50	outcome	0.0255645	1.48023e-06	TRUE	1.24875e-182
147	BTC	Knee OA	13088_397	outcome	0.00656249	3.9875e-06	TRUE	3.9686e-46
148	BTD	Knee OA	15644_1	outcome	0.0511291	3.7282e-06	TRUE	0
149	BTNL8	Knee OA	9026_40	outcome	0.0047288	2.0854e-07	TRUE	7.65775e-35
150	BTNL9	Knee OA	7950_142	outcome	0.00103058	8.02747e-07	TRUE	1.94163e-08
151	C10orf54	Knee OA	11531_24	outcome	0.0511291	4.78667e-10	TRUE	0
152	C1orf198	Knee OA	8035_6	outcome	0.00406642	8.03482e-07	TRUE	8.70669e-30
153	C1QC	Knee OA	14100_63	outcome	0.0445682	3.3655e-06	TRUE	0
154	C1QL1	Knee OA	6404_20	outcome	0.00166018	4.34223e-08	TRUE	2.88456e-13
155	C1QTNF3	Knee OA	7251_64	outcome	0.00677163	1.37648e-08	TRUE	9.50273e-50
156	C1QTNF5	Knee OA	7810_20	outcome	0.0149381	5.92759e-07	TRUE	4.6312e-107
157	C1QTNF9	Knee OA	16605_2	outcome	0.0163078	4.50981e-07	TRUE	4.81839e-117
158	C3	Knee OA	4480_59	outcome	0.00682027	8.62596e-07	TRUE	3.94474e-49
159	C4BPA	Knee OA	9449_150	outcome	0.00146041	5.35382e-06	TRUE	9.96102e-11
160	C5	Knee OA	2851_63	outcome	0.0109581	3.79427e-06	TRUE	6.43664e-77
161	C6	Knee OA	4127_75	outcome	0.00143099	3.09713e-06	TRUE	8.16514e-11
162	C7	Knee OA	2888_49	outcome	0.0499698	6.29132e-06	TRUE	0
163	C8G	Knee OA	14708_59	outcome	0.0255645	3.8068e-06	TRUE	5.62065e-181
164	C9	Knee OA	3060_43	outcome	0.00118329	5.88643e-07	TRUE	1.37853e-09
165	CA1	Knee OA	4969_2	outcome	0.0173345	8.46842e-07	TRUE	7.64777e-124
166	CA10	Knee OA	13666_222	outcome	0.0183375	5.85769e-06	TRUE	3.04435e-128
167	CA11	Knee OA	8859_51	outcome	0.00815898	1.29377e-08	TRUE	1.2067e-59
168	CA13	Knee OA	3420_21	outcome	0.0255645	2.66585e-06	TRUE	1.55772e-181
169	CA3	Knee OA	3799_11	outcome	0.012307	1.76033e-06	TRUE	2.06925e-87
170	CA8	Knee OA	11390_24	outcome	0.0255645	1.01971e-06	TRUE	4.26081e-183
171	CACNA2D3	Knee OA	8885_6	outcome	0.0115358	3.06103e-06	TRUE	3.71897e-81
172	CADM1	Knee OA	3326_58	outcome	0.00865429	1.2937e-07	TRUE	7.41628e-63
173	CADM3	Knee OA	3630_27	outcome	0.00189368	3.58611e-07	TRUE	1.09861e-14
174	CALCB	Knee OA	17170_15	outcome	0.0227888	2.16568e-06	TRUE	4.96658e-162
175	CAMP	Knee OA	15481_45	outcome	0.00463479	1.08122e-06	TRUE	1.19715e-33
176	CAPG	Knee OA	4968_50	outcome	0.0255645	1.05778e-05	TRUE	6.54039e-178
177	CAPN2	Knee OA	14684_17	outcome	0.0122119	4.68238e-06	TRUE	2.3267e-85
178	CASP3	Knee OA	3593_72	outcome	0.00923325	1.35376e-06	TRUE	2.34643e-64
179	CASS4	Knee OA	12855_16	outcome	0.00141564	2.75557e-06	TRUE	9.4198e-11
180	CAT	Knee OA	3488_64	outcome	0.0136208	1.2832e-06	TRUE	4.7251e-97
181	CBL	Knee OA	12016_60	outcome	0.00342239	3.41068e-06	TRUE	1.73626e-24
182	CBLN1	Knee OA	9313_27	outcome	0.0238393	1.48395e-05	TRUE	2.27276e-164
183	CBLN4	Knee OA	5688_65	outcome	0.0165487	6.58989e-06	TRUE	3.48188e-115
184	CBR1	Knee OA	12381_26	outcome	0.00215325	3.38408e-06	TRUE	1.00458e-15
185	CBR3	Knee OA	14091_42	outcome	0.0197998	2.84669e-07	TRUE	2.01159e-142
186	CCBL2	Knee OA	12682_5	outcome	0.0255645	5.58768e-06	TRUE	5.67327e-180
187	CCDC126	Knee OA	6388_21	outcome	0.0255645	4.3855e-07	TRUE	6.97304e-184
188	CCDC134	Knee OA	15300_66	outcome	0.00458417	6.97059e-06	TRUE	8.52029e-32
189	CCDC80	Knee OA	3234_23	outcome	0.00110815	5.04246e-06	TRUE	2.24878e-08
190	CCL11	Knee OA	5301_7	outcome	0.00550881	6.45996e-08	TRUE	1.30638e-40
191	CCL14	Knee OA	2900_53	outcome	0.0255645	2.61113e-06	TRUE	9.91205e-182
192	CCL15	Knee OA	18289_16	outcome	0.0012598	5.47735e-06	TRUE	2.47815e-09
193	CCL16	Knee OA	4913_78	outcome	0.00466294	6.30706e-06	TRUE	2.3152e-32
194	CCL17	Knee OA	3519_3	outcome	0.0175452	6.01869e-09	TRUE	4.87568e-127
195	CCL18	Knee OA	3044_3	outcome	0.0255645	3.3268e-07	TRUE	4.46598e-184
196	CCL21	Knee OA	2516_57	outcome	0.0050142	1.1928e-06	TRUE	2.91553e-36
197	CCL22	Knee OA	3508_78	outcome	0.0108502	7.16384e-06	TRUE	3.85449e-75
198	CCL23	Knee OA	2913_1	outcome	0.0499047	1.9815e-05	TRUE	0
199	CCL25	Knee OA	2705_5	outcome	0.0255645	4.46513e-07	TRUE	1.04067e-183
200	CCL28	Knee OA	2890_59	outcome	0.00127511	1.91449e-05	TRUE	1.65755e-08
201	CCL3	Knee OA	3040_59	outcome	0.0255645	3.17954e-07	TRUE	4.17514e-184
202	CCL3L1	Knee OA	2783_18	outcome	0.00129171	3.17954e-07	TRUE	1.86022e-10
203	CCL4L1	Knee OA	2781_63	outcome	0.00307963	5.01653e-06	TRUE	8.39998e-22
204	CCL5	Knee OA	5480_49	outcome	0.0168857	5.74402e-06	TRUE	4.78169e-118
205	CCM2	Knee OA	12347_29	outcome	0.00130958	1.03921e-05	TRUE	2.88122e-09
206	CCS	Knee OA	13068_139	outcome	0.00557467	3.94045e-06	TRUE	2.8429e-39
207	CCT5	Knee OA	12569_25	outcome	0.00130192	7.03494e-07	TRUE	2.17378e-10
208	CD109	Knee OA	3290_50	outcome	0.0255645	2.47249e-06	TRUE	7.91194e-182
209	CD14	Knee OA	8969_49	outcome	0.0338209	2.72866e-05	TRUE	1.88406e-232
210	CD160	Knee OA	17677_47	outcome	0.00775385	1.27613e-06	TRUE	2.48473e-55
211	CD177	Knee OA	13116_25	outcome	0.0255645	2.22096e-07	TRUE	1.38843e-183
212	CD200	Knee OA	5112_73	outcome	0.00186159	2.76403e-05	TRUE	8.6816e-12
213	CD200R1	Knee OA	5103_30	outcome	0.0052854	4.01572e-06	TRUE	3.02417e-37
214	CD244	Knee OA	5063_12	outcome	0.00379792	8.68132e-07	TRUE	8.74762e-28
215	CD274	Knee OA	5060_62	outcome	0.0209451	3.09324e-06	TRUE	3.41297e-148
216	CD300A	Knee OA	5630_48	outcome	0.0255645	3.18635e-12	TRUE	2.21354e-185
217	CD300C	Knee OA	5066_134	outcome	0.0308503	1.19411e-06	TRUE	2.33126e-221
218	CD33	Knee OA	3166_92	outcome	0.0255645	1.00311e-06	TRUE	4.08177e-183
219	CD36	Knee OA	2973_15	outcome	0.00549977	5.34581e-06	TRUE	2.03227e-38
220	CD4	Knee OA	3143_3	outcome	0.00109924	1.26061e-09	TRUE	2.43969e-09
221	CD46	Knee OA	17682_1	outcome	0.0241025	6.8115e-06	TRUE	5.10143e-169
222	CD48	Knee OA	3292_75	outcome	0.0149638	1.00295e-06	TRUE	2.92431e-106
223	CD55	Knee OA	5069_9	outcome	0.0255645	5.11889e-06	TRUE	2.80846e-180
224	CD58	Knee OA	10938_13	outcome	0.016527	3.12305e-06	TRUE	1.3823e-116
225	CD59	Knee OA	11514_196	outcome	0.0128201	3.41647e-06	TRUE	3.17888e-90
226	CD5L	Knee OA	3293_2	outcome	0.0255645	4.94849e-07	TRUE	3.12373e-183
227	CD68	Knee OA	18922_27	outcome	0.00112342	2.02017e-06	TRUE	7.41257e-09
228	CD7	Knee OA	12008_3	outcome	0.0148419	1.20661e-05	TRUE	1.07605e-101
229	CD72	Knee OA	7009_8	outcome	0.00585102	1.0835e-05	TRUE	7.99925e-40
230	CD8A	Knee OA	15462_28	outcome	0.0255645	9.01817e-06	TRUE	1.27215e-178
231	CDCP1	Knee OA	16818_200	outcome	0.0233077	5.97909e-06	TRUE	1.10725e-163
232	CDH17	Knee OA	16613_3	outcome	0.0255645	4.37885e-08	TRUE	6.55291e-185
233	CDH5	Knee OA	2819_23	outcome	0.00873425	2.34096e-07	TRUE	2.91459e-63
234	CDHR5	Knee OA	9962_1	outcome	0.0012598	7.43645e-07	TRUE	4.42663e-10
235	CDKN1B	Knee OA	3719_2	outcome	0.00231919	1.32852e-06	TRUE	2.4892e-17
236	CDON	Knee OA	4541_49	outcome	0.0255645	1.20742e-07	TRUE	1.34933e-184
237	CEACAM8	Knee OA	18873_8	outcome	0.0019913	3.88167e-07	TRUE	2.22925e-15
238	CEL	Knee OA	9796_4	outcome	0.0295238	2.30527e-05	TRUE	1.12091e-202
239	CELA2A	Knee OA	7140_1	outcome	0.00378888	5.05585e-07	TRUE	5.38521e-28
240	CETN3	Knee OA	17410_5	outcome	0.00229602	5.54033e-07	TRUE	1.89253e-17
241	CFD	Knee OA	2946_52	outcome	0.00769784	4.08405e-06	TRUE	9.83553e-54
242	CFH	Knee OA	4159_130	outcome	0.0199544	2.32668e-06	TRUE	1.4552e-141
243	CFHR2	Knee OA	15584_9	outcome	0.0511291	1.57543e-05	TRUE	0
244	CFHR3	Knee OA	16836_1	outcome	0.00516788	1.51943e-05	TRUE	1.40964e-34
245	CFHR4	Knee OA	6471_53	outcome	0.0269099	3.23298e-06	TRUE	7.18644e-191
246	CFHR5	Knee OA	16055_3	outcome	0.0255645	8.85713e-06	TRUE	1.10775e-178
247	CFI	Knee OA	2567_5	outcome	0.0158014	1.01025e-06	TRUE	1.75479e-112
248	CFL2	Knee OA	15339_32	outcome	0.00542616	2.06966e-06	TRUE	8.45229e-39
249	CHAD	Knee OA	13460_4	outcome	0.00110306	1.49717e-06	TRUE	8.31757e-09
250	CHGB	Knee OA	8235_48	outcome	0.00193221	8.20262e-07	TRUE	8.95925e-15
251	CHI3L1	Knee OA	11104_13	outcome	0.0255645	1.05816e-09	TRUE	2.59999e-185
252	CHI3L2	Knee OA	9383_24	outcome	0.00152567	3.58961e-07	TRUE	4.34349e-12
253	CHIT1	Knee OA	3600_2	outcome	0.042423	5.0391e-06	TRUE	3.3114e-303
254	CHKB	Knee OA	7761_125	outcome	0.00297872	4.60661e-07	TRUE	2.61582e-22
255	CHL1	Knee OA	8958_51	outcome	0.024754	8.19469e-07	TRUE	2.66087e-177
256	CHRD	Knee OA	13438_115	outcome	0.00325984	1.05936e-06	TRUE	5.43489e-24
257	CHRDL2	Knee OA	6086_15	outcome	0.00243502	3.86529e-06	TRUE	1.36379e-17
258	CHST11	Knee OA	7779_86	outcome	0.0337545	1.3968e-06	TRUE	2.23085e-242
259	CHST12	Knee OA	6626_81	outcome	0.0121373	1.82843e-07	TRUE	1.33814e-87
260	CHST15	Knee OA	4469_78	outcome	0.00540809	1.24354e-06	TRUE	6.85661e-39
261	CHST4	Knee OA	18876_77	outcome	0.00236294	2.13232e-05	TRUE	2.53524e-15
262	CHST9	Knee OA	11646_4	outcome	0.0255645	1.80417e-06	TRUE	2.40924e-182
263	CILP2	Knee OA	8841_65	outcome	0.00113361	1.64192e-06	TRUE	5.41709e-09
264	CINP	Knee OA	19383_131	outcome	0.0010967	2.49817e-06	TRUE	1.34436e-08
265	CKMT1A	Knee OA	15542_19	outcome	0.00109415	4.99289e-06	TRUE	3.29378e-08
266	CLEC11A	Knee OA	4500_50	outcome	0.0521609	3.398e-06	TRUE	0
267	CLEC12A	Knee OA	11187_11	outcome	0.0255645	1.10411e-05	TRUE	3.23233e-173
268	CLEC1B	Knee OA	4332_6	outcome	0.00279439	1.60965e-05	TRUE	2.54563e-18
269	CLIC5	Knee OA	12475_48	outcome	0.0255645	8.20687e-07	TRUE	3.58577e-183
270	CLINT1	Knee OA	11659_31	outcome	0.00127256	9.49598e-06	TRUE	4.33335e-09
271	CLMP	Knee OA	10440_26	outcome	0.0181071	7.14387e-07	TRUE	1.7729e-128
272	CLN5	Knee OA	8874_53	outcome	0.00445892	3.76244e-06	TRUE	1.40395e-31
273	CLPS	Knee OA	5749_53	outcome	0.0210281	1.84067e-07	TRUE	5.47715e-149
274	CLSTN1	Knee OA	15521_4	outcome	0.0353857	1.98635e-08	TRUE	6.62308e-257
275	CLSTN2	Knee OA	18882_7	outcome	0.0308517	3.18697e-06	TRUE	1.59365e-219
276	CMBL	Knee OA	19115_13	outcome	0.012851	1.91229e-06	TRUE	3.52319e-91
277	CMPK1	Knee OA	18243_9	outcome	0.00309218	1.46349e-05	TRUE	1.02088e-20
278	CNDP1	Knee OA	5456_59	outcome	0.0292669	1.65264e-06	TRUE	2.41031e-209
279	CNN1	Knee OA	15566_10	outcome	0.00161405	4.41918e-07	TRUE	1.42334e-12
280	CNP	Knee OA	6609_22	outcome	0.00233205	3.01663e-05	TRUE	1.23012e-14
281	CNPY3	Knee OA	17327_3	outcome	0.00681424	1.21049e-06	TRUE	6.54599e-49
282	CNRIP1	Knee OA	18218_48	outcome	0.0255645	2.86015e-07	TRUE	3.58764e-184
283	CNTFR	Knee OA	14101_2	outcome	0.0229886	9.72661e-06	TRUE	6.28544e-160
284	CNTN1	Knee OA	2974_61	outcome	0.0177118	4.34707e-07	TRUE	3.81166e-127
285	CNTN2	Knee OA	3296_92	outcome	0.0255645	1.12425e-07	TRUE	1.26616e-184
286	CNTN4	Knee OA	3298_52	outcome	0.0354138	3.19746e-06	TRUE	1.14255e-250
287	CNTN5	Knee OA	3299_29	outcome	0.0097295	5.71164e-06	TRUE	3.27443e-67
288	CNTNAP2	Knee OA	6965_19	outcome	0.00570381	1.31188e-06	TRUE	4.74174e-41
289	COCH	Knee OA	7227_75	outcome	0.0255645	3.47708e-08	TRUE	5.81692e-185
290	COL10A1	Knee OA	15653_9	outcome	0.0229454	1.5468e-05	TRUE	8.11154e-158
291	COL15A1	Knee OA	8974_172	outcome	0.0073254	8.92576e-07	TRUE	1.06795e-52
292	COL18A1	Knee OA	2201_17	outcome	0.00359142	1.62205e-08	TRUE	4.48777e-27
293	COL1A1	Knee OA	11140_56	outcome	0.00141948	6.24496e-06	TRUE	2.34346e-10
294	COL2A1	Knee OA	18875_125	outcome	0.0255645	5.80906e-05	TRUE	1.81827e-168
295	COL3A1	Knee OA	18880_81	outcome	0.00143099	1.45895e-06	TRUE	4.19801e-11
296	COL6A1	Knee OA	16828_8	outcome	0.0271158	5.04464e-06	TRUE	1.72754e-191
297	COL6A2	Knee OA	16753_46	outcome	0.0299092	3.84659e-05	TRUE	1.68678e-197
298	COL6A3	Knee OA	11196_31	outcome	0.001673	3.33074e-06	TRUE	1.92059e-12
299	COL9A1	Knee OA	15466_30	outcome	0.00228702	9.57426e-10	TRUE	7.19982e-18
300	COLEC11	Knee OA	4430_44	outcome	0.0255645	8.97961e-07	TRUE	3.08284e-183
301	COLEC12	Knee OA	5457_5	outcome	0.00700658	3.25709e-06	TRUE	1.91782e-49
302	COLGALT1	Knee OA	5638_23	outcome	0.00730345	1.44681e-06	TRUE	3.10575e-52
303	COMP	Knee OA	8043_153	outcome	0.018385	1.49337e-05	TRUE	8.22842e-126
304	CPB1	Knee OA	15375_49	outcome	0.0168818	3.81011e-06	TRUE	7.95683e-119
305	CPB2	Knee OA	3518_54	outcome	0.0255645	4.06025e-07	TRUE	6.11996e-184
306	CPLX1	Knee OA	18332_17	outcome	0.00142331	4.04929e-07	TRUE	2.36492e-11
307	CPLX2	Knee OA	15321_8	outcome	0.00121771	5.86992e-06	TRUE	9.17981e-09
308	CPM	Knee OA	9416_77	outcome	0.00353981	5.20221e-06	TRUE	6.05789e-25
309	CPN2	Knee OA	6415_90	outcome	0.0291934	1.66765e-05	TRUE	4.13797e-202
310	CPNE1	Knee OA	5346_24	outcome	0.0255645	4.21811e-05	TRUE	6.44619e-171
311	CPOX	Knee OA	18241_18	outcome	0.00731894	7.79023e-08	TRUE	1.87383e-53
312	CPQ	Knee OA	9394_19	outcome	0.0170268	4.15718e-06	TRUE	1.20375e-119
313	CPXM1	Knee OA	6255_74	outcome	0.0255645	3.16513e-06	TRUE	3.99784e-181
314	CPZ	Knee OA	6493_9	outcome	0.00198744	2.37935e-07	TRUE	1.95082e-15
315	CR1	Knee OA	19556_12	outcome	0.0120086	2.99788e-06	TRUE	1.12408e-84
316	CR2	Knee OA	15570_99	outcome	0.0119494	1.52207e-06	TRUE	6.04204e-85
317	CRABP2	Knee OA	11696_7	outcome	0.0014425	6.44423e-06	TRUE	2.07447e-10
318	CRADD	Knee OA	15322_35	outcome	0.00118584	1.49608e-09	TRUE	5.79825e-10
319	CREB3L4	Knee OA	11308_8	outcome	0.017348	1.69565e-07	TRUE	5.41991e-125
320	CREG1	Knee OA	9357_4	outcome	0.0104214	1.16221e-06	TRUE	3.39458e-74
321	CRELD1	Knee OA	7628_40	outcome	0.0255645	8.24055e-06	TRUE	2.57407e-177
322	CRHBP	Knee OA	6039_24	outcome	0.0125398	3.75754e-06	TRUE	4.98903e-88
323	CRISP2	Knee OA	9282_12	outcome	0.028042	1.37976e-05	TRUE	9.77311e-195
324	CRISPLD2	Knee OA	5691_2	outcome	0.0285343	1.69114e-06	TRUE	1.38781e-203
325	CRKL	Knee OA	9877_28	outcome	0.00150903	7.16258e-07	TRUE	8.22292e-12
326	CRLF1	Knee OA	14747_9	outcome	0.0208801	2.53457e-06	TRUE	4.58385e-148
327	CRNN	Knee OA	17738_7	outcome	0.00740929	2.10177e-06	TRUE	1.22641e-52
328	CROT	Knee OA	13929_27	outcome	0.0255645	8.77637e-08	TRUE	1.0325e-184
329	CRTAC1	Knee OA	5632_6	outcome	0.0255645	1.71469e-07	TRUE	6.93629e-184
330	CRTAM	Knee OA	7968_15	outcome	0.0255645	2.61654e-06	TRUE	9.99826e-182
331	CRYBB1	Knee OA	17751_68	outcome	0.0118336	2.40709e-08	TRUE	7.52816e-86
332	CRYGD	Knee OA	12366_16	outcome	0.00547523	4.52246e-06	TRUE	1.94377e-38
333	CRYZ	Knee OA	13983_27	outcome	0.0255645	2.69564e-06	TRUE	1.1338e-181
334	CSF1R	Knee OA	13682_47	outcome	0.00613769	8.33911e-07	TRUE	2.35693e-44
335	CSF2RB	Knee OA	10512_13	outcome	0.0255645	3.17954e-07	TRUE	4.17514e-184
336	CSGALNACT2	Knee OA	10772_21	outcome	0.0053293	5.91385e-07	TRUE	8.34031e-39
337	CSRP1	Knee OA	15529_33	outcome	0.00336175	4.29554e-06	TRUE	6.89888e-24
338	CST1	Knee OA	5459_33	outcome	0.0255645	1.99917e-06	TRUE	3.47774e-182
339	CST2	Knee OA	4324_33	outcome	0.0255645	1.99917e-06	TRUE	3.47774e-182
340	CST3	Knee OA	2609_59	outcome	0.0176425	1.46785e-07	TRUE	3.63684e-127
341	CST4	Knee OA	14076_74	outcome	0.0255645	2.46943e-06	TRUE	7.87207e-182
342	CST5	Knee OA	3803_10	outcome	0.0255645	1.29603e-05	TRUE	2.71675e-177
343	CST6	Knee OA	14711_27	outcome	0.00294778	2.45721e-06	TRUE	2.03695e-21
344	CST7	Knee OA	3302_58	outcome	0.0511291	3.95071e-06	TRUE	0
345	CTRB1	Knee OA	5671_1	outcome	0.0255645	9.55906e-08	TRUE	1.10464e-184
346	CTRB2	Knee OA	5648_28	outcome	0.0255645	4.10086e-06	TRUE	1.18438e-180
347	CTSB	Knee OA	8007_19	outcome	0.0255645	9.3628e-06	TRUE	2.43749e-178
348	CTSD	Knee OA	5508_62	outcome	0.0181519	1.27574e-08	TRUE	2.37815e-131
349	CTSH	Knee OA	8465_52	outcome	0.0255645	6.28311e-06	TRUE	9.89108e-180
350	CTSO	Knee OA	9264_11	outcome	0.00950008	6.20498e-09	TRUE	2.87366e-69
351	CTSS	Knee OA	3181_50	outcome	0.0255645	1.68056e-06	TRUE	2.72508e-182
352	CTSV	Knee OA	3364_76	outcome	0.0058549	7.24802e-06	TRUE	1.9295e-40
353	CTSZ	Knee OA	4971_1	outcome	0.00213525	3.94218e-06	TRUE	1.60617e-15
354	CX3CL1	Knee OA	2827_23	outcome	0.00448862	4.73492e-06	TRUE	1.58251e-31
355	CXCL1	Knee OA	2985_35	outcome	0.0255645	5.61764e-06	TRUE	4.89452e-180
356	CXCL10	Knee OA	4141_79	outcome	0.0025831	1.77606e-07	TRUE	1.05515e-19
357	CXCL11	Knee OA	3038_9	outcome	0.00137985	6.21896e-07	TRUE	5.94716e-11
358	CXCL12	Knee OA	3516_60	outcome	0.0122454	1.19241e-05	TRUE	1.20272e-83
359	CXCL16	Knee OA	2436_49	outcome	0.00923454	9.57732e-07	TRUE	4.27971e-66
360	CXCL5	Knee OA	2979_8	outcome	0.00925001	2.07614e-07	TRUE	5.72424e-67
361	CXCL6	Knee OA	3495_15	outcome	0.0255645	4.30876e-07	TRUE	2.44627e-183
362	CYB5A	Knee OA	11287_14	outcome	0.00286914	3.7788e-06	TRUE	1.35634e-20
363	CYB5R2	Knee OA	19143_38	outcome	0.00762093	6.8753e-07	TRUE	6.30677e-55
364	CYTL1	Knee OA	8402_22	outcome	0.0168754	1.1871e-05	TRUE	5.52524e-116
365	DAPK2	Knee OA	4355_13	outcome	0.0255645	1.84427e-06	TRUE	2.60224e-182
366	DARS	Knee OA	12675_14	outcome	0.00158074	1.69917e-06	TRUE	4.27611e-12
367	DARS2	Knee OA	12395_86	outcome	0.00306123	5.51348e-06	TRUE	1.35731e-21
368	DBI	Knee OA	16919_1	outcome	0.00193478	5.09652e-06	TRUE	5.54084e-14
369	DBNL	Knee OA	4978_54	outcome	0.00204527	4.25699e-06	TRUE	1.24673e-14
370	DCI	Knee OA	19367_34	outcome	0.00883741	8.24242e-07	TRUE	3.45919e-63
371	DCLK1	Knee OA	17156_72	outcome	0.0137043	2.97052e-06	TRUE	1.11837e-96
372	DCTD	Knee OA	17756_69	outcome	0.00282403	2.26866e-06	TRUE	1.32512e-20
373	DCTPP1	Knee OA	4314_12	outcome	0.00107761	1.15301e-05	TRUE	1.20182e-07
374	DCXR	Knee OA	17758_79	outcome	0.00341207	1.55094e-06	TRUE	6.67355e-25
375	DDOST	Knee OA	17161_1	outcome	0.00123556	1.67208e-07	TRUE	3.90005e-10
376	DDT	Knee OA	19237_17	outcome	0.00655732	1.94204e-06	TRUE	9.9096e-47
377	DDX19A	Knee OA	18813_15	outcome	0.00133513	2.09285e-05	TRUE	8.71433e-09
378	DDX19B	Knee OA	5460_60	outcome	0.00123684	2.09285e-05	TRUE	3.64804e-08
379	DDX58	Knee OA	12382_2	outcome	0.002008	3.55635e-07	TRUE	1.68107e-15
380	DECR2	Knee OA	18343_10	outcome	0.00904372	5.34783e-07	TRUE	3.93435e-65
381	DEFB1	Knee OA	6629_3	outcome	0.0114901	6.41026e-07	TRUE	2.05442e-82
382	DEFB4A	Knee OA	13397_88	outcome	0.00211339	2.34442e-06	TRUE	1.21017e-15
383	DGCR14	Knee OA	11356_19	outcome	0.00294133	7.77058e-07	TRUE	6.84954e-22
384	DKK1	Knee OA	3535_84	outcome	0.00306815	1.7245e-07	TRUE	3.81232e-23
385	DKK3	Knee OA	3607_71	outcome	0.0255645	6.1654e-08	TRUE	2.92527e-184
386	DLD	Knee OA	15527_90	outcome	0.00137601	2.46762e-06	TRUE	2.1887e-10
387	DLK1	Knee OA	6496_60	outcome	0.0511291	2.60577e-05	TRUE	0
388	DLK2	Knee OA	9359_9	outcome	0.0107897	2.99413e-06	TRUE	4.41538e-76
389	DLL1	Knee OA	5349_69	outcome	0.0038986	1.06881e-07	TRUE	4.40348e-29
390	DLL4	Knee OA	3305_6	outcome	0.00135046	1.90083e-06	TRUE	1.90704e-10
391	DNAJB1	Knee OA	3852_19	outcome	0.00115016	4.68075e-07	TRUE	2.1571e-09
392	DNAJB12	Knee OA	8006_12	outcome	0.0026153	5.08702e-05	TRUE	2.16036e-15
393	DNAJB14	Knee OA	8053_16	outcome	0.00137857	7.4029e-07	TRUE	7.26212e-11
394	DNAJB4	Knee OA	18884_22	outcome	0.00980682	8.63261e-06	TRUE	1.65041e-67
395	DNAJB6	Knee OA	11606_22	outcome	0.00112851	1.96849e-06	TRUE	7.83554e-09
396	DNAJB9	Knee OA	11214_40	outcome	0.00217125	2.18359e-07	TRUE	9.9213e-17
397	DNAJC10	Knee OA	8297_8	outcome	0.00531381	2.61123e-08	TRUE	1.00923e-38
398	DNER	Knee OA	9769_48	outcome	0.0150222	3.12309e-06	TRUE	6.02222e-106
399	DPEP1	Knee OA	8794_13	outcome	0.0255645	2.66187e-05	TRUE	7.63605e-174
400	DPEP2	Knee OA	8327_26	outcome	0.00758093	3.87543e-06	TRUE	2.92687e-53
401	DPP7	Knee OA	8346_9	outcome	0.0255645	1.78667e-06	TRUE	2.32896e-182
402	DPT	Knee OA	4979_34	outcome	0.0279429	2.69384e-06	TRUE	8.57011e-199
403	DPY30	Knee OA	13943_38	outcome	0.00193606	9.81992e-07	TRUE	9.5004e-15
404	DSCAM	Knee OA	9175_48	outcome	0.0102269	2.12632e-06	TRUE	3.22803e-72
405	DSG2	Knee OA	9484_75	outcome	0.0189875	8.10051e-06	TRUE	4.84256e-132
406	DTD1	Knee OA	19194_9	outcome	0.0163475	1.62573e-07	TRUE	7.31552e-116
407	DTD2	Knee OA	18280_29	outcome	0.00546779	5.70657e-06	TRUE	4.37888e-38
408	DTYMK	Knee OA	19504_22	outcome	0.00235908	1.6555e-06	TRUE	1.64107e-17
409	DUT	Knee OA	9995_6	outcome	0.00143354	2.68784e-06	TRUE	6.78662e-11
410	DYNLL2	Knee OA	11493_169	outcome	0.00117564	5.17168e-06	TRUE	8.08986e-09
411	EBI3	Knee OA	10851_77	outcome	0.0255645	1.73875e-06	TRUE	2.12066e-182
412	ECH1	Knee OA	12662_82	outcome	0.0255645	3.25007e-08	TRUE	5.63167e-185
413	ECHS1	Knee OA	17787_1	outcome	0.00118966	2.81415e-06	TRUE	3.59874e-09
414	ECI2	Knee OA	12859_33	outcome	0.0255645	6.08643e-06	TRUE	8.06738e-180
415	ECM1	Knee OA	3366_51	outcome	0.0255645	1.8712e-05	TRUE	1.31756e-175
416	EDAR	Knee OA	2977_7	outcome	0.0255645	1.12521e-05	TRUE	7.72082e-178
417	EDIL3	Knee OA	9360_33	outcome	0.0015769	7.69673e-06	TRUE	2.84842e-11
418	EFEMP1	Knee OA	8480_29	outcome	0.00412709	8.95381e-06	TRUE	2.33627e-28
419	EFNA3	Knee OA	14153_8	outcome	0.00113361	3.12949e-06	TRUE	9.27475e-09
420	EFNA5	Knee OA	2615_60	outcome	0.00206326	1.75659e-06	TRUE	1.93251e-15
421	EFNB2	Knee OA	14131_37	outcome	0.00142459	2.31216e-06	TRUE	7.25303e-11
422	EGF	Knee OA	5509_7	outcome	0.00372306	4.31227e-09	TRUE	4.35694e-28
423	EGFLAM	Knee OA	12338_27	outcome	0.00636107	1.88877e-07	TRUE	1.8216e-46
424	EGFR	Knee OA	2677_1	outcome	0.00667704	9.54374e-06	TRUE	1.06559e-45
425	EGLN1	Knee OA	9901_28	outcome	0.00207226	1.36717e-08	TRUE	2.81415e-16
426	EIF1AD	Knee OA	13545_97	outcome	0.0150318	2.41108e-06	TRUE	2.72884e-106
427	ELANE	Knee OA	13671_40	outcome	0.0255645	6.7915e-06	TRUE	5.78803e-179
428	ELMO1	Knee OA	12764_3	outcome	0.00489961	3.23031e-07	TRUE	5.68919e-36
429	EMILIN3	Knee OA	8773_172	outcome	0.0255645	1.65479e-06	TRUE	2.58758e-182
430	ENDOU	Knee OA	5656_53	outcome	0.00139518	5.72248e-06	TRUE	3.29838e-10
431	ENG	Knee OA	4908_6	outcome	0.00930415	1.99151e-06	TRUE	7.29502e-66
432	ENGASE	Knee OA	16781_2	outcome	0.0255645	6.09053e-07	TRUE	1.29093e-183
433	ENO3	Knee OA	16616_137	outcome	0.0255645	3.87204e-06	TRUE	6.12598e-181
434	ENPEP	Knee OA	15558_63	outcome	0.0255645	2.47045e-06	TRUE	7.88533e-182
435	ENPP2	Knee OA	16892_23	outcome	0.00453381	9.71905e-07	TRUE	5.44982e-33
436	ENPP5	Knee OA	6556_5	outcome	0.0255645	2.63718e-06	TRUE	1.03336e-181
437	ENPP6	Knee OA	15579_26	outcome	0.00136707	2.903e-07	TRUE	5.26263e-11
438	ENPP7	Knee OA	4435_66	outcome	0.0255645	1.18622e-06	TRUE	6.4367e-183
439	ENTHD2	Knee OA	7947_19	outcome	0.00190267	1.56829e-05	TRUE	9.15355e-13
440	ENTPD5	Knee OA	4437_56	outcome	0.0255645	1.49783e-06	TRUE	1.29641e-182
441	ENTPD6	Knee OA	8932_1	outcome	0.00590526	4.49061e-06	TRUE	2.15952e-41
442	EPB41	Knee OA	4706_17	outcome	0.00172814	6.32042e-07	TRUE	2.0397e-13
443	EPHA1	Knee OA	3431_54	outcome	0.0255645	3.63943e-06	TRUE	4.49119e-181
444	EPHA10	Knee OA	5076_53	outcome	0.0022034	2.52516e-06	TRUE	3.03567e-16
445	EPHA2	Knee OA	4834_61	outcome	0.00787385	3.12027e-07	TRUE	4.70918e-57
446	EPHA4	Knee OA	16288_17	outcome	0.00509427	9.63178e-07	TRUE	7.94476e-37
447	EPHA5	Knee OA	3806_55	outcome	0.00109161	4.39197e-06	TRUE	2.49372e-08
448	EPHB1	Knee OA	17680_12	outcome	0.0255645	1.89357e-05	TRUE	1.26016e-175
449	EPHB2	Knee OA	8225_86	outcome	0.00166275	2.70138e-08	TRUE	2.76737e-13
450	EPHB4	Knee OA	15530_33	outcome	0.005195	9.65273e-07	TRUE	1.21476e-37
451	EPO	Knee OA	5813_58	outcome	0.00196432	5.27195e-06	TRUE	3.67757e-14
452	ERAP1	Knee OA	4964_67	outcome	0.00228444	2.79929e-06	TRUE	9.77573e-17
453	ERAP2	Knee OA	8960_3	outcome	0.0255645	9.9941e-09	TRUE	5.36661e-185
454	ERBB3	Knee OA	2617_56	outcome	0.00507489	3.66157e-05	TRUE	6.35121e-32
455	ERO1LB	Knee OA	7994_41	outcome	0.0118555	2.61438e-06	TRUE	9.06734e-84
456	ESD	Knee OA	4984_83	outcome	0.018808	2.1774e-06	TRUE	1.87773e-133
457	ESM1	Knee OA	3805_16	outcome	0.0107851	4.47059e-06	TRUE	2.20368e-75
458	ETFA	Knee OA	17435_43	outcome	0.00132874	6.66523e-06	TRUE	1.05169e-09
459	EVA1C	Knee OA	8877_22	outcome	0.00210311	1.03883e-05	TRUE	1.84184e-14
460	EVL	Knee OA	11656_110	outcome	0.00151159	3.03347e-07	TRUE	1.13971e-11
461	F10	Knee OA	3077_66	outcome	0.008976	1.50363e-05	TRUE	1.93279e-60
462	F11	Knee OA	2190_55	outcome	0.0255645	4.04421e-06	TRUE	7.66188e-181
463	F13B	Knee OA	5658_64	outcome	0.0277937	2.44024e-06	TRUE	5.52432e-198
464	F2	Knee OA	4157_2	outcome	0.00935434	3.2782e-06	TRUE	7.08631e-66
465	F5	Knee OA	4906_35	outcome	0.0332952	1.59096e-06	TRUE	1.0957e-238
466	FABP1	Knee OA	11516_7	outcome	0.00458159	4.60661e-07	TRUE	1.28563e-33
467	FAH	Knee OA	11424_4	outcome	0.0255645	1.75016e-07	TRUE	2.82934e-184
468	FAIM	Knee OA	16594_44	outcome	0.0255645	4.00262e-07	TRUE	8.64731e-184
469	FAM151A	Knee OA	7856_51	outcome	0.0255645	1.12816e-06	TRUE	5.59399e-183
470	FAM171A1	Knee OA	5610_32	outcome	0.00370886	2.65221e-07	TRUE	2.04483e-27
471	FAM171B	Knee OA	8786_6	outcome	0.00841181	1.54422e-06	TRUE	5.41908e-60
472	FAM172A	Knee OA	5615_62	outcome	0.00142331	4.47992e-08	TRUE	1.39933e-11
473	FAM177A1	Knee OA	8039_41	outcome	0.00186415	1.27278e-06	TRUE	3.5725e-14
474	FAM19A5	Knee OA	5609_92	outcome	0.00104201	6.52834e-06	TRUE	8.59578e-08
475	FAM20A	Knee OA	6433_57	outcome	0.00275187	2.37108e-06	TRUE	9.60458e-20
476	FAM20B	Knee OA	7198_197	outcome	0.00317085	3.481e-06	TRUE	9.83091e-23
477	FAM213A	Knee OA	13423_94	outcome	0.00392958	2.20926e-06	TRUE	2.61614e-28
478	FAM3B	Knee OA	9177_6	outcome	0.047137	1.37631e-05	TRUE	0
479	FAM3D	Knee OA	13102_1	outcome	0.0270249	9.19844e-06	TRUE	5.0573e-189
480	FAM49B	Knee OA	19176_27	outcome	0.00108016	1.87367e-05	TRUE	2.74223e-07
481	FAP	Knee OA	5029_3	outcome	0.00598824	3.39333e-06	TRUE	2.96612e-42
482	FAS	Knee OA	9459_7	outcome	0.0407598	7.957e-07	TRUE	8.18758e-295
483	FASN	Knee OA	8403_18	outcome	0.00946013	7.93713e-08	TRUE	1.0549e-68
484	FBLN1	Knee OA	6470_19	outcome	0.00841492	4.53351e-06	TRUE	8.50202e-59
485	FBP1	Knee OA	7206_20	outcome	0.00390892	5.3839e-06	TRUE	5.5833e-27
486	FBP2	Knee OA	9867_23	outcome	0.00703885	5.84113e-06	TRUE	5.85013e-49
487	FCER2	Knee OA	3291_30	outcome	0.0239499	4.91431e-07	TRUE	1.53714e-170
488	FCGR2A	Knee OA	3309_2	outcome	0.027007	1.19305e-08	TRUE	3.06674e-195
489	FCGR2B	Knee OA	3310_62	outcome	0.0255645	1.08018e-08	TRUE	1.37824e-184
490	FCGR3A	Knee OA	15388_24	outcome	0.00172172	2.93086e-06	TRUE	1.38396e-12
491	FCGR3B	Knee OA	3311_27	outcome	0.0255645	8.04253e-08	TRUE	1.00957e-183
492	FCN1	Knee OA	15582_25	outcome	0.0255645	3.80846e-06	TRUE	5.63299e-181
493	FCN2	Knee OA	3313_21	outcome	0.0511291	5.87755e-07	TRUE	0
494	FCRL3	Knee OA	4440_15	outcome	0.0255645	3.13758e-06	TRUE	2.21712e-181
495	FCRL4	Knee OA	8973_23	outcome	0.0255645	3.44932e-08	TRUE	3.14265e-184
496	FCRL6	Knee OA	6617_12	outcome	0.00588976	3.53337e-06	TRUE	1.42252e-41
497	FCRLB	Knee OA	15583_18	outcome	0.0255645	3.58362e-06	TRUE	4.16266e-181
498	FER	Knee OA	4220_39	outcome	0.00232047	1.05701e-06	TRUE	1.97882e-17
499	FETUB	Knee OA	3367_8	outcome	0.00274414	5.80463e-07	TRUE	1.35905e-20
500	FGF23	Knee OA	3807_1	outcome	0.00112215	1.60004e-06	TRUE	6.39692e-09
501	FGFBP1	Knee OA	15494_11	outcome	0.00104201	1.55634e-06	TRUE	2.27619e-08
502	FGFBP3	Knee OA	11219_95	outcome	0.0255645	1.49312e-05	TRUE	5.31206e-176
503	FGFR1	Knee OA	5532_53	outcome	0.00247622	1.55043e-07	TRUE	5.7748e-19
504	FGFR3	Knee OA	13669_6	outcome	0.0097411	9.55419e-06	TRUE	7.60842e-67
505	FGG	Knee OA	4989_7	outcome	0.00679616	1.04217e-05	TRUE	2.31977e-46
506	FGL1	Knee OA	5581_28	outcome	0.0271312	1.49431e-06	TRUE	7.73272e-194
507	FGR	Knee OA	3810_50	outcome	0.0077603	1.42735e-05	TRUE	3.59117e-52
508	FH	Knee OA	13384_110	outcome	0.00810221	4.49525e-07	TRUE	1.5619e-58
509	FHIT	Knee OA	9826_135	outcome	0.00173199	3.15672e-09	TRUE	7.65981e-14
510	FIS1	Knee OA	17746_77	outcome	0.0102526	6.10623e-06	TRUE	3.37773e-71
511	FJX1	Knee OA	7921_65	outcome	0.0232243	3.88454e-06	TRUE	4.25119e-164
512	FKBP1B	Knee OA	11568_2	outcome	0.0189321	3.76407e-06	TRUE	1.91471e-133
513	FKBP2	Knee OA	9339_204	outcome	0.00104074	1.13785e-07	TRUE	9.06358e-09
514	FKBP4	Knee OA	17722_5	outcome	0.00261917	4.86909e-06	TRUE	1.0896e-18
515	FLII	Knee OA	12677_164	outcome	0.00259469	3.15814e-05	TRUE	3.23877e-16
516	FLRT2	Knee OA	13122_19	outcome	0.0281099	1.98361e-05	TRUE	1.67979e-193
517	FLRT3	Knee OA	13123_3	outcome	0.0298414	1.12659e-06	TRUE	4.49154e-214
518	FLT4	Knee OA	16035_8	outcome	0.00730087	6.22604e-06	TRUE	1.73069e-50
519	FMOD	Knee OA	6367_66	outcome	0.00736928	9.68092e-06	TRUE	1.96403e-50
520	FN1	Knee OA	4131_72	outcome	0.0337346	5.2777e-07	TRUE	2.03186e-243
521	FOLR2	Knee OA	15587_20	outcome	0.00228187	5.12638e-06	TRUE	2.40658e-16
522	FOLR3	Knee OA	15495_9	outcome	0.00190524	5.89327e-07	TRUE	1.11019e-14
523	FOXO3	Knee OA	11540_37	outcome	0.00105854	3.51231e-06	TRUE	3.33802e-08
524	FRZB	Knee OA	13740_51	outcome	0.0325634	3.23889e-06	TRUE	7.06531e-232
525	FSTL1	Knee OA	13112_179	outcome	0.00889415	1.45238e-07	TRUE	5.73503e-64
526	FSTL4	Knee OA	9350_3	outcome	0.00130192	9.26138e-07	TRUE	2.51149e-10
527	FTCD	Knee OA	9213_24	outcome	0.0255645	3.46851e-06	TRUE	1.61152e-180
528	FTL	Knee OA	15324_58	outcome	0.00185517	2.5961e-06	TRUE	8.5356e-14
529	FUT10	Knee OA	7156_2	outcome	0.0255645	2.38515e-06	TRUE	6.84214e-182
530	FUT3	Knee OA	4548_4	outcome	0.0255645	3.57748e-06	TRUE	4.12788e-181
531	FUT5	Knee OA	4549_78	outcome	0.0255645	2.36355e-06	TRUE	6.59794e-182
532	FUT8	Knee OA	8244_16	outcome	0.0255645	5.58604e-06	TRUE	4.72884e-180
533	GAA	Knee OA	9385_4	outcome	0.0255645	4.69268e-07	TRUE	7.85306e-184
534	GALNT13	Knee OA	10908_2	outcome	0.00129937	1.6068e-08	TRUE	9.96426e-11
535	GALNT16	Knee OA	8923_94	outcome	0.0115145	7.78952e-06	TRUE	3.53769e-79
536	GALP	Knee OA	9398_30	outcome	0.00177303	5.08563e-07	TRUE	9.02814e-14
537	GAS1	Knee OA	5463_22	outcome	0.0047179	1.62891e-05	TRUE	2.33096e-31
538	GAS6	Knee OA	15391_114	outcome	0.0248935	1.49717e-06	TRUE	9.28948e-178
539	GATM	Knee OA	18188_12	outcome	0.0108683	1.60789e-05	TRUE	2.32949e-73
540	GC	Knee OA	15589_1	outcome	0.00144122	1.73899e-06	TRUE	5.93053e-11
541	GCA	Knee OA	12594_5	outcome	0.0255645	1.14856e-06	TRUE	3.13014e-182
542	GCKR	Knee OA	5223_59	outcome	0.00301353	2.1774e-06	TRUE	6.06526e-22
543	GCLM	Knee OA	18214_2	outcome	0.00310895	5.02509e-06	TRUE	5.89145e-22
544	GFRA1	Knee OA	3314_74	outcome	0.0130592	9.02475e-07	TRUE	4.53289e-93
545	GFRA2	Knee OA	2515_14	outcome	0.0019001	6.24722e-06	TRUE	1.35924e-13
546	GFRAL	Knee OA	6920_1	outcome	0.00762222	5.28333e-07	TRUE	6.74098e-55
547	GGH	Knee OA	9370_69	outcome	0.0255645	1.4757e-06	TRUE	1.23671e-182
548	GGPS1	Knee OA	17786_5	outcome	0.00344045	5.84265e-08	TRUE	6.30067e-26
549	GHR	Knee OA	2948_58	outcome	0.0138032	3.16099e-06	TRUE	1.15978e-96
550	GHRL	Knee OA	8447_11	outcome	0.0029091	1.90964e-06	TRUE	2.91557e-21
551	GIF	Knee OA	17672_184	outcome	0.014874	5.94085e-07	TRUE	3.51743e-106
552	GKN2	Knee OA	6416_8	outcome	0.0355569	8.58038e-06	TRUE	9.75284e-251
553	GLB1	Knee OA	10554_23	outcome	0.00124321	2.64592e-06	TRUE	1.37553e-09
554	GLCE	Knee OA	7808_5	outcome	0.0255645	1.44872e-06	TRUE	1.16708e-182
555	GLIPR2	Knee OA	15522_2	outcome	0.0255645	2.58108e-06	TRUE	9.44441e-182
556	GLO1	Knee OA	9883_29	outcome	0.0035811	4.37118e-07	TRUE	1.42634e-26
557	GLRX	Knee OA	18386_36	outcome	0.00245176	3.56116e-07	TRUE	1.1941e-18
558	GLRX2	Knee OA	12486_8	outcome	0.0255645	4.08686e-07	TRUE	1.14765e-183
559	GLRX3	Knee OA	16596_25	outcome	0.00258053	6.9748e-06	TRUE	4.49291e-18
560	GLTPD2	Knee OA	7948_129	outcome	0.0197875	1.17106e-05	TRUE	1.64063e-136
561	GM2A	Knee OA	15441_6	outcome	0.0234611	1.18457e-06	TRUE	1.06165e-167
562	GMFG	Knee OA	13062_4	outcome	0.00113233	4.52824e-06	TRUE	5.55172e-08
563	GMPR	Knee OA	19254_125	outcome	0.0108824	8.14527e-09	TRUE	6.02228e-79
564	GNLY	Knee OA	3195_50	outcome	0.0255645	8.03808e-07	TRUE	3.41532e-183
565	GNMT	Knee OA	14006_36	outcome	0.0205967	4.01041e-06	TRUE	3.30542e-145
566	GNPDA1	Knee OA	8909_77	outcome	0.0022686	2.15648e-06	TRUE	9.58229e-17
567	GNPTG	Knee OA	10666_7	outcome	0.0010255	1.16392e-09	TRUE	8.32418e-09
568	GOLM1	Knee OA	17456_53	outcome	0.0294276	1.47519e-05	TRUE	1.50164e-203
569	GP1BA	Knee OA	4990_87	outcome	0.00810608	7.45689e-06	TRUE	5.5676e-56
570	GPC5	Knee OA	4991_12	outcome	0.0315847	6.31015e-07	TRUE	1.77961e-227
571	GPCPD1	Knee OA	12786_61	outcome	0.0020247	1.12399e-06	TRUE	2.6954e-15
572	GPNMB	Knee OA	8289_8	outcome	0.0200501	1.96094e-06	TRUE	1.6915e-142
573	GPX7	Knee OA	8345_27	outcome	0.0255645	9.49666e-08	TRUE	1.09883e-184
574	GRAMD1C	Knee OA	8842_16	outcome	0.00991682	2.22168e-06	TRUE	2.85667e-70
575	GRAP2	Knee OA	16074_12	outcome	0.00181666	1.71814e-05	TRUE	4.23607e-12
576	GRB10	Knee OA	11358_15	outcome	0.00167813	3.71294e-05	TRUE	5.40026e-10
577	GREM1	Knee OA	18878_15	outcome	0.0255645	1.03849e-06	TRUE	4.47097e-183
578	GREM2	Knee OA	5598_3	outcome	0.00121771	3.7543e-06	TRUE	2.90679e-09
579	GRN	Knee OA	4992_49	outcome	0.0151832	2.76966e-07	TRUE	6.58417e-109
580	GSN	Knee OA	16607_78	outcome	0.00739565	2.16792e-05	TRUE	8.1324e-49
581	GSR	Knee OA	19273_3	outcome	0.00414259	3.71552e-06	TRUE	2.12053e-29
582	GSTA1	Knee OA	17138_8	outcome	0.0255645	7.02918e-06	TRUE	2.0837e-179
583	GSTM1	Knee OA	15395_15	outcome	0.0093721	1.45372e-05	TRUE	3.25439e-61
584	GSTM3	Knee OA	9748_31	outcome	0.0345245	1.45372e-05	TRUE	6.53766e-233
585	GSTM4	Knee OA	18895_54	outcome	0.0255645	1.35026e-05	TRUE	3.05825e-171
586	GSTO1	Knee OA	12436_84	outcome	0.0255645	4.02061e-07	TRUE	2.17821e-183
587	GSTP1	Knee OA	4911_49	outcome	0.00709436	9.82064e-06	TRUE	1.62289e-48
588	GSTT1	Knee OA	19230_12	outcome	0.00947946	1.87338e-07	TRUE	4.98627e-68
589	GSTT2B	Knee OA	11273_176	outcome	0.0113253	7.64033e-06	TRUE	9.26737e-76
590	GUK1	Knee OA	17325_10	outcome	0.0137582	7.91579e-06	TRUE	2.78074e-95
591	GXYLT1	Knee OA	8229_1	outcome	0.00415033	1.52221e-06	TRUE	4.50178e-30
592	GZMB	Knee OA	4133_54	outcome	0.00280728	3.51831e-06	TRUE	3.22669e-20
593	GZMK	Knee OA	9545_156	outcome	0.0087652	1.53752e-06	TRUE	1.73164e-62
594	GZMM	Knee OA	5704_74	outcome	0.00130703	1.58374e-05	TRUE	2.41144e-08
595	H6PD	Knee OA	7161_25	outcome	0.0255645	1.4926e-06	TRUE	1.28208e-182
596	HADH	Knee OA	17739_1	outcome	0.00211082	4.60972e-06	TRUE	3.06821e-15
597	HAGH	Knee OA	19267_14	outcome	0.0092036	9.2353e-06	TRUE	3.71292e-62
598	HAMP	Knee OA	3504_58	outcome	0.00123684	4.61539e-06	TRUE	2.87546e-09
599	HAPLN1	Knee OA	3196_6	outcome	0.00468748	1.28906e-05	TRUE	1.2704e-31
600	HAPLN4	Knee OA	6455_52	outcome	0.00300321	8.46215e-07	TRUE	3.26451e-22
601	HAVCR1	Knee OA	9021_1	outcome	0.0255645	7.97314e-06	TRUE	5.06006e-179
602	HAVCR2	Knee OA	5134_52	outcome	0.0255645	2.79542e-07	TRUE	3.47551e-184
603	HBZ	Knee OA	6919_3	outcome	0.0255645	1.58971e-06	TRUE	1.57095e-182
604	HDGF	Knee OA	16758_96	outcome	0.00422936	3.28554e-05	TRUE	1.08574e-26
605	HDGFRP3	Knee OA	18899_82	outcome	0.00352045	2.36499e-08	TRUE	1.51017e-26
606	HDHD2	Knee OA	13472_35	outcome	0.0037863	1.94467e-06	TRUE	2.17257e-27
607	HDHD3	Knee OA	19482_11	outcome	0.0126555	6.51113e-08	TRUE	1.40491e-91
608	HEBP1	Knee OA	18225_13	outcome	0.0273838	3.61329e-07	TRUE	2.91863e-197
609	HEXB	Knee OA	15470_11	outcome	0.025069	1.80778e-06	TRUE	3.24757e-178
610	HEXIM1	Knee OA	15596_7	outcome	0.00282146	6.58572e-06	TRUE	9.67612e-20
611	HEXIM2	Knee OA	14205_6	outcome	0.00303545	5.41586e-06	TRUE	1.88693e-21
612	HFE2	Knee OA	3332_57	outcome	0.00211725	1.17346e-06	TRUE	8.63632e-16
613	HGD	Knee OA	9832_33	outcome	0.00498708	2.79666e-06	TRUE	3.39853e-35
614	HGFAC	Knee OA	3617_80	outcome	0.0255645	7.51015e-08	TRUE	4.07834e-184
615	HHIP	Knee OA	10833_64	outcome	0.00882968	7.69804e-06	TRUE	6.85185e-61
616	HIBCH	Knee OA	12396_19	outcome	0.0255645	1.77911e-06	TRUE	2.29498e-182
617	HK2	Knee OA	13130_150	outcome	0.00156793	7.69812e-06	TRUE	3.50606e-11
618	HMHA1	Knee OA	13544_9	outcome	0.00646178	5.77752e-07	TRUE	8.20436e-47
619	HMOX1	Knee OA	17398_55	outcome	0.00110051	8.72845e-06	TRUE	5.29994e-08
620	HNRNPAB	Knee OA	8894_80	outcome	0.00211596	1.13663e-06	TRUE	5.66589e-16
621	HOMER2	Knee OA	12685_57	outcome	0.00188469	6.70811e-06	TRUE	1.90546e-13
622	HP	Knee OA	7905_30	outcome	0.0511291	2.67012e-06	TRUE	0
623	HPCAL1	Knee OA	17791_25	outcome	0.00660768	3.17646e-06	TRUE	6.29378e-46
624	HPGDS	Knee OA	12549_33	outcome	0.0255645	1.61654e-07	TRUE	2.59889e-184
625	HRASLS2	Knee OA	7822_11	outcome	0.00111451	1.87413e-07	TRUE	3.10135e-09
626	HRG	Knee OA	4996_66	outcome	0.0255645	2.39039e-07	TRUE	3.30639e-181
627	HRSP12	Knee OA	14636_25	outcome	0.00538096	1.76257e-06	TRUE	1.34801e-38
628	HS6ST1	Knee OA	5465_32	outcome	0.00991378	2.27495e-05	TRUE	9.11336e-66
629	HS6ST3	Knee OA	18896_23	outcome	0.00376436	4.78908e-06	TRUE	1.45308e-26
630	HSP90B1	Knee OA	6393_63	outcome	0.0255645	9.1816e-06	TRUE	1.46208e-178
631	HSPA13	Knee OA	17515_6	outcome	0.00373338	9.55385e-07	TRUE	2.24234e-27
632	HSPB1	Knee OA	11103_24	outcome	0.00706209	1.04503e-05	TRUE	4.87528e-48
633	HSPC159	Knee OA	18236_3	outcome	0.00201185	5.89869e-09	TRUE	7.3766e-16
634	HSPG2	Knee OA	15626_223	outcome	0.0243748	4.3843e-10	TRUE	1.64031e-176
635	HTATIP2	Knee OA	10630_5	outcome	0.0302856	3.35719e-06	TRUE	2.02492e-215
636	HTN3	Knee OA	10603_1	outcome	0.00162173	3.65925e-07	TRUE	9.14746e-13
637	HTRA1	Knee OA	15594_47	outcome	0.00313087	1.89222e-05	TRUE	1.57548e-20
638	HYAL1	Knee OA	8309_12	outcome	0.00451057	1.50487e-06	TRUE	1.422e-32
639	IBSP	Knee OA	3415_61	outcome	0.0038147	4.72201e-06	TRUE	6.35031e-27
640	ICAM1	Knee OA	4342_10	outcome	0.0255645	1.2344e-07	TRUE	1.37682e-184
641	ICAM4	Knee OA	6550_4	outcome	0.00341594	1.15043e-09	TRUE	6.32797e-26
642	ICAM5	Knee OA	8245_27	outcome	0.0511291	6.89711e-06	TRUE	0
643	ICOSLG	Knee OA	5061_27	outcome	0.00212882	1.65459e-06	TRUE	4.81972e-15
644	IDH1	Knee OA	18338_26	outcome	0.0278191	8.15781e-06	TRUE	5.20336e-195
645	IDI1	Knee OA	17712_7	outcome	0.00121133	1.86461e-06	TRUE	1.709e-09
646	IDUA	Knee OA	3169_70	outcome	0.0110136	3.98677e-06	TRUE	1.36338e-76
647	IFI16	Knee OA	13940_19	outcome	0.0034349	1.88204e-05	TRUE	1.32431e-22
648	IFIT3	Knee OA	13642_90	outcome	0.00287043	1.5546e-08	TRUE	5.77641e-22
649	IFNAR1	Knee OA	9183_7	outcome	0.0255645	3.02724e-07	TRUE	1.4083e-183
650	IFNGR1	Knee OA	5825_49	outcome	0.00182051	2.10558e-06	TRUE	1.2215e-13
651	IFNLR1	Knee OA	7192_37	outcome	0.0152037	1.16132e-06	TRUE	1.68374e-106
652	IGDCC4	Knee OA	9793_145	outcome	0.0242171	6.49554e-06	TRUE	6.72365e-170
653	IGF2R	Knee OA	16057_6	outcome	0.0255645	5.95168e-07	TRUE	1.23215e-183
654	IGFALS	Knee OA	6605_17	outcome	0.00687491	1.09733e-06	TRUE	2.12601e-49
655	IGFBP1	Knee OA	2771_35	outcome	0.00252386	2.15415e-10	TRUE	1.4227e-19
656	IGFBP2	Knee OA	8469_41	outcome	0.00102804	5.67539e-06	TRUE	9.40343e-08
657	IGFBP3	Knee OA	2571_12	outcome	0.0336409	4.55235e-06	TRUE	5.62902e-239
658	IGFBP4	Knee OA	2950_57	outcome	0.00134534	7.08522e-08	TRUE	6.60093e-11
659	IGFBP5	Knee OA	19581_15	outcome	0.00113361	1.81086e-06	TRUE	6.12527e-09
660	IGFBP7	Knee OA	3320_49	outcome	0.0255645	1.46473e-06	TRUE	1.208e-182
661	IGFLR1	Knee OA	7244_16	outcome	0.0255645	6.27747e-08	TRUE	8.1315e-185
662	IGLL1	Knee OA	6485_59	outcome	0.0255645	1.81611e-08	TRUE	6.43678e-185
663	IGLON5	Knee OA	6478_2	outcome	0.00533576	5.49293e-06	TRUE	2.97128e-37
664	IGSF3	Knee OA	9715_15	outcome	0.00231275	9.06361e-07	TRUE	2.05738e-17
665	IGSF8	Knee OA	6984_6	outcome	0.00700271	1.34106e-06	TRUE	3.59939e-50
666	IL10RB	Knee OA	2631_50	outcome	0.00213525	1.87091e-07	TRUE	1.60917e-16
667	IL11RA	Knee OA	18216_22	outcome	0.00503099	1.05404e-05	TRUE	1.34603e-33
668	IL12B	Knee OA	13733_5	outcome	0.0255645	2.25516e-06	TRUE	5.87672e-179
669	IL12RB1	Knee OA	2632_5	outcome	0.00239769	6.98664e-06	TRUE	6.961e-17
670	IL15RA	Knee OA	14054_17	outcome	0.0255645	3.87317e-06	TRUE	2.17273e-180
671	IL16	Knee OA	2774_10	outcome	0.0255645	1.92295e-07	TRUE	2.17055e-184
672	IL17B	Knee OA	3499_77	outcome	0.00181923	3.47359e-06	TRUE	1.99971e-13
673	IL17RA	Knee OA	2992_59	outcome	0.0255645	1.2703e-06	TRUE	2.81399e-182
674	IL17RD	Knee OA	3376_49	outcome	0.0113073	2.43972e-09	TRUE	3.05743e-82
675	IL18BP	Knee OA	3073_51	outcome	0.00106235	1.40826e-05	TRUE	1.56644e-06
676	IL18R1	Knee OA	14079_14	outcome	0.0126067	4.83685e-06	TRUE	3.61292e-88
677	IL18RAP	Knee OA	2993_1	outcome	0.00259341	9.08345e-07	TRUE	2.14356e-19
678	IL1R1	Knee OA	2991_9	outcome	0.0123353	7.33374e-07	TRUE	2.40969e-88
679	IL1R2	Knee OA	14133_93	outcome	0.0255645	2.89489e-06	TRUE	1.54391e-181
680	IL1RAP	Knee OA	14048_7	outcome	0.0255645	9.56789e-07	TRUE	5.22041e-183
681	IL1RL1	Knee OA	4234_8	outcome	0.0255645	7.54409e-07	TRUE	2.04303e-183
682	IL1RL2	Knee OA	2994_71	outcome	0.0105463	1.1813e-06	TRUE	2.72581e-75
683	IL1RN	Knee OA	5353_89	outcome	0.0141718	5.63314e-07	TRUE	1.29221e-101
684	IL20RA	Knee OA	5085_18	outcome	0.00134023	2.28211e-05	TRUE	9.78415e-09
685	IL22	Knee OA	2778_10	outcome	0.00141564	4.07674e-07	TRUE	2.74155e-11
686	IL22RA2	Knee OA	5087_5	outcome	0.00475721	4.96101e-07	TRUE	9.90293e-35
687	IL27RA	Knee OA	5132_71	outcome	0.0255645	1.52222e-08	TRUE	1.52534e-184
688	IL2RA	Knee OA	3151_6	outcome	0.0013594	3.7091e-06	TRUE	3.07726e-10
689	IL2RB	Knee OA	9343_16	outcome	0.00392958	6.30408e-06	TRUE	2.00167e-27
690	IL5RA	Knee OA	13686_2	outcome	0.0412442	3.45109e-06	TRUE	1.27107e-295
691	IL6R	Knee OA	15602_43	outcome	0.0255645	8.89444e-07	TRUE	3.01142e-183
692	IL6ST	Knee OA	2620_4	outcome	0.0240211	1.08959e-06	TRUE	7.61099e-172
693	IMPAD1	Knee OA	9231_23	outcome	0.00640626	1.02561e-06	TRUE	3.88984e-46
694	INHBB	Knee OA	13676_46	outcome	0.026604	1.73934e-05	TRUE	2.0176e-183
695	INHBC	Knee OA	15686_49	outcome	0.00476281	2.36273e-08	TRUE	2.42685e-35
696	INPP5B	Knee OA	12641_3	outcome	0.0171086	2.08928e-06	TRUE	3.32345e-119
697	INSL5	Knee OA	10462_14	outcome	0.00141564	2.02693e-06	TRUE	6.9662e-11
698	INSR	Knee OA	3448_13	outcome	0.00218025	2.61671e-06	TRUE	4.71729e-16
699	IRAK4	Knee OA	18162_167	outcome	0.00116417	6.11281e-07	TRUE	3.22281e-09
700	IRF3	Knee OA	17151_84	outcome	0.00209025	2.06247e-05	TRUE	1.17151e-13
701	ISLR2	Knee OA	13124_20	outcome	0.0212324	2.84475e-05	TRUE	5.30096e-143
702	ISOC1	Knee OA	9816_37	outcome	0.0108876	4.43826e-06	TRUE	3.176e-76
703	ITGA2	Knee OA	15603_20	outcome	0.00347658	7.40492e-06	TRUE	3.71647e-24
704	ITIH1	Knee OA	7955_195	outcome	0.0255645	1.48726e-05	TRUE	1.00837e-176
705	ITIH2	Knee OA	9326_33	outcome	0.0255645	6.8107e-06	TRUE	1.68251e-179
706	ITIH3	Knee OA	7145_1	outcome	0.0255645	1.27431e-09	TRUE	3.83509e-185
707	ITIH4	Knee OA	4811_33	outcome	0.005585	6.36768e-09	TRUE	2.66122e-41
708	ITIH5	Knee OA	8233_2	outcome	0.0511291	8.7166e-06	TRUE	0
709	ITLN1	Knee OA	18830_1	outcome	0.0020774	2.66569e-06	TRUE	2.40784e-15
710	ITPKA	Knee OA	13473_55	outcome	0.00212882	2.59285e-06	TRUE	1.02772e-15
711	IVD	Knee OA	17737_7	outcome	0.00511105	8.64222e-07	TRUE	4.18833e-37
712	JAG1	Knee OA	5092_51	outcome	0.00192964	1.76281e-05	TRUE	8.15872e-13
713	JUND	Knee OA	19602_36	outcome	0.00146168	9.52104e-07	TRUE	1.92654e-11
714	KCNAB2	Knee OA	10015_119	outcome	0.00197588	5.70802e-06	TRUE	3.58265e-14
715	KDELC2	Knee OA	8296_117	outcome	0.0255645	6.04099e-06	TRUE	1.10373e-179
716	KDR	Knee OA	3651_50	outcome	0.0357038	1.03052e-05	TRUE	3.58522e-251
717	KIAA1161	Knee OA	8068_43	outcome	0.00635849	1.77317e-05	TRUE	2.66035e-42
718	KIAA1467	Knee OA	9981_18	outcome	0.0099447	2.71317e-08	TRUE	2.51925e-72
719	KIAA1549L	Knee OA	11145_72	outcome	0.0255645	1.03158e-05	TRUE	1.46142e-176
720	KIRREL2	Knee OA	16609_106	outcome	0.00453252	4.12944e-06	TRUE	5.28766e-32
721	KL	Knee OA	15384_15	outcome	0.0123089	2.03501e-05	TRUE	1.63882e-82
722	KLB	Knee OA	19557_3	outcome	0.0271235	1.29363e-05	TRUE	1.95343e-188
723	KLC1	Knee OA	12656_1	outcome	0.00296582	1.12308e-05	TRUE	3.20318e-20
724	KLK10	Knee OA	6227_1	outcome	0.0255645	8.24845e-07	TRUE	2.83446e-180
725	KLK11	Knee OA	2831_29	outcome	0.0255645	9.38305e-07	TRUE	1.83533e-182
726	KLK12	Knee OA	3199_54	outcome	0.00793707	6.45779e-09	TRUE	4.19353e-58
727	KLK13	Knee OA	11152_46	outcome	0.0255645	1.195e-06	TRUE	6.57282e-183
728	KLK14	Knee OA	15544_25	outcome	0.0200439	4.01455e-06	TRUE	4.4869e-141
729	KLK3	Knee OA	8468_19	outcome	0.00115398	1.97311e-05	TRUE	1.04313e-07
730	KLK7	Knee OA	3378_49	outcome	0.0255645	4.81541e-06	TRUE	1.02783e-179
731	KLK8	Knee OA	2834_54	outcome	0.0275481	4.30693e-06	TRUE	6.38677e-195
732	KLKB1	Knee OA	4152_58	outcome	0.0255645	1.8085e-06	TRUE	1.29724e-181
733	KLRB1	Knee OA	10809_14	outcome	0.0225454	3.17138e-08	TRUE	5.05026e-163
734	KNG1	Knee OA	7784_1	outcome	0.0895528	1.12824e-05	TRUE	0
735	KPNA6	Knee OA	13969_24	outcome	0.00157561	3.68784e-07	TRUE	1.94503e-12
736	KREMEN1	Knee OA	17331_138	outcome	0.0105824	4.66498e-06	TRUE	5.24328e-74
737	KRT20	Knee OA	12975_11	outcome	0.00141053	1.45127e-06	TRUE	5.80978e-11
738	KYNU	Knee OA	4559_64	outcome	0.0255645	4.76007e-10	TRUE	2.45824e-185
739	LAG3	Knee OA	9950_229	outcome	0.00648115	6.40304e-07	TRUE	6.64478e-47
740	LAMC2	Knee OA	9580_5	outcome	0.0255645	1.90347e-06	TRUE	2.91132e-182
741	LANCL1	Knee OA	13986_6	outcome	0.002008	2.60036e-06	TRUE	7.06003e-15
742	LAP3	Knee OA	15610_72	outcome	0.00114379	8.75836e-07	TRUE	3.20705e-09
743	LARGE	Knee OA	7935_26	outcome	0.00495867	8.65554e-06	TRUE	4.4747e-34
744	LAYN	Knee OA	2635_61	outcome	0.00111833	1.78299e-07	TRUE	2.72304e-09
745	LBP	Knee OA	3074_6	outcome	0.0255645	8.70622e-07	TRUE	2.30235e-182
746	LCN1	Knee OA	11708_2	outcome	0.00195533	4.81651e-08	TRUE	2.23607e-15
747	LCN2	Knee OA	2836_68	outcome	0.0014796	6.80546e-06	TRUE	1.04998e-10
748	LCP1	Knee OA	17231_1	outcome	0.00568444	4.86939e-08	TRUE	6.7939e-42
749	LDHA	Knee OA	15414_316	outcome	0.0028163	9.05761e-07	TRUE	6.26203e-21
750	LDHB	Knee OA	3890_8	outcome	0.00243502	1.38934e-06	TRUE	4.09602e-18
751	LDLRAP1	Knee OA	18183_3	outcome	0.00353981	2.24536e-06	TRUE	1.45314e-25
752	LEAP2	Knee OA	5708_1	outcome	0.0255645	7.60025e-06	TRUE	3.58816e-179
753	LECT2	Knee OA	16763_11	outcome	0.0255645	2.5535e-08	TRUE	7.33629e-185
754	LEFTY2	Knee OA	15503_15	outcome	0.0384772	6.18918e-07	TRUE	3.27711e-278
755	LEPR	Knee OA	5400_52	outcome	0.0255645	3.31459e-07	TRUE	4.44136e-184
756	LGALS2	Knee OA	3033_57	outcome	0.018872	1.13439e-08	TRUE	8.18061e-136
757	LGALS3	Knee OA	3066_12	outcome	0.0255645	2.93615e-05	TRUE	4.01856e-173
758	LGALS3BP	Knee OA	5000_52	outcome	0.0102501	1.31024e-06	TRUE	1.0318e-72
759	LGALS4	Knee OA	2982_82	outcome	0.00123556	2.68063e-09	TRUE	2.57732e-10
760	LGALS8	Knee OA	4909_68	outcome	0.00167941	1.99563e-07	TRUE	7.3722e-13
761	LGALS9	Knee OA	9197_4	outcome	0.00581874	7.19116e-07	TRUE	8.13472e-41
762	LGR4	Knee OA	16304_6	outcome	0.00246463	8.74783e-07	TRUE	1.66798e-18
763	LHB	Knee OA	8376_25	outcome	0.0255645	6.5508e-06	TRUE	1.29863e-179
764	LIFR	Knee OA	5837_49	outcome	0.00544682	2.24422e-05	TRUE	1.23883e-35
765	LILRA2	Knee OA	15614_168	outcome	0.00447958	1.64769e-06	TRUE	2.64665e-32
766	LILRA4	Knee OA	8299_66	outcome	0.00939954	1.67177e-06	TRUE	6.81267e-67
767	LILRA6	Knee OA	7059_14	outcome	0.0255645	1.81575e-06	TRUE	1.65015e-180
768	LILRB1	Knee OA	5090_49	outcome	0.0255645	1.10645e-06	TRUE	7.02354e-183
769	LILRB2	Knee OA	5091_28	outcome	0.0255645	2.13617e-09	TRUE	2.79309e-185
770	LILRB5	Knee OA	7015_8	outcome	0.0255645	2.64217e-07	TRUE	4.28172e-178
771	LINGO1	Knee OA	6620_82	outcome	0.00149111	1.96025e-08	TRUE	4.17814e-12
772	LIPN	Knee OA	8097_77	outcome	0.0276355	1.61108e-06	TRUE	5.54574e-197
773	LMAN2L	Knee OA	8013_9	outcome	0.00615577	5.12638e-06	TRUE	5.21969e-43
774	LOXL3	Knee OA	15427_35	outcome	0.00455189	1.07983e-07	TRUE	9.68145e-34
775	LPO	Knee OA	4801_13	outcome	0.0255645	8.17855e-06	TRUE	2.12783e-178
776	LRIG1	Knee OA	18831_6	outcome	0.0255645	9.45101e-07	TRUE	3.50301e-183
777	LRIG3	Knee OA	3322_52	outcome	0.00126618	1.60545e-09	TRUE	1.52926e-10
778	LRP10	Knee OA	16610_13	outcome	0.00290523	6.67888e-07	TRUE	1.144e-21
779	LRP11	Knee OA	6713_4	outcome	0.0511291	5.46931e-07	TRUE	0
780	LRP12	Knee OA	15506_34	outcome	0.00109415	3.24287e-08	TRUE	3.11231e-09
781	LRP8	Knee OA	3323_37	outcome	0.00152567	5.97929e-07	TRUE	5.30251e-12
782	LRPAP1	Knee OA	3640_14	outcome	0.0118542	3.16639e-06	TRUE	1.92957e-83
783	LRRC15	Knee OA	6557_50	outcome	0.0255645	3.76079e-06	TRUE	7.60389e-181
784	LRRC32	Knee OA	7551_33	outcome	0.00148727	2.23616e-08	TRUE	4.85667e-12
785	LRRC4B	Knee OA	9916_146	outcome	0.00187699	5.20128e-06	TRUE	4.13611e-12
786	LRRTM4	Knee OA	6572_10	outcome	0.00108016	9.61026e-07	TRUE	9.28894e-09
787	LSAMP	Knee OA	2999_6	outcome	0.00880775	2.62327e-07	TRUE	9.53586e-64
788	LTBP4	Knee OA	13133_73	outcome	0.0016307	9.30648e-07	TRUE	1.26522e-12
789	LTF	Knee OA	2780_35	outcome	0.0215846	2.47619e-06	TRUE	4.64964e-153
790	LUM	Knee OA	13114_50	outcome	0.00874034	2.57859e-06	TRUE	8.32451e-62
791	LY75	Knee OA	16620_26	outcome	0.0255645	1.66677e-06	TRUE	1.83767e-182
792	LY9	Knee OA	3324_51	outcome	0.010174	3.68516e-09	TRUE	4.11218e-74
793	LYPD3	Knee OA	13107_9	outcome	0.00557984	1.31448e-06	TRUE	4.63374e-40
794	LYPLAL1	Knee OA	12428_2	outcome	0.00451186	2.07413e-05	TRUE	1.42895e-29
795	LYVE1	Knee OA	3206_4	outcome	0.0178932	2.95664e-06	TRUE	2.11862e-126
796	LYZ	Knee OA	4920_10	outcome	0.0255645	4.20385e-06	TRUE	9.388e-181
797	LZIC	Knee OA	19338_3	outcome	0.00113106	3.80613e-07	TRUE	2.78122e-09
798	MAD1L1	Knee OA	13618_15	outcome	0.00160508	2.61072e-06	TRUE	5.5849e-12
799	MAGI2	Knee OA	14066_49	outcome	0.0460974	3.95319e-06	TRUE	0
800	MAN1A2	Knee OA	9077_10	outcome	0.0139535	1.01775e-06	TRUE	1.2602e-99
801	MAN1C1	Knee OA	13427_66	outcome	0.0149099	3.48793e-06	TRUE	1.15903e-104
802	MAN2B2	Knee OA	9251_28	outcome	0.0255645	4.58006e-06	TRUE	6.39897e-180
803	MANBA	Knee OA	6382_17	outcome	0.0255645	2.32852e-06	TRUE	2.21765e-181
804	MANEA	Knee OA	8014_359	outcome	0.0255645	9.97429e-07	TRUE	5.80915e-183
805	MANF	Knee OA	9223_11	outcome	0.00150519	6.10102e-07	TRUE	7.46879e-12
806	MANSC1	Knee OA	9557_5	outcome	0.0211812	1.21732e-07	TRUE	8.88635e-153
807	MANSC4	Knee OA	9578_263	outcome	0.0255645	4.68671e-07	TRUE	7.83525e-184
808	MAPK12	Knee OA	5005_4	outcome	0.0195149	6.31642e-06	TRUE	2.77271e-128
809	MAPK13	Knee OA	5006_71	outcome	0.00442147	2.03032e-06	TRUE	8.56651e-32
810	MAPK3	Knee OA	2855_49	outcome	0.00120496	2.9758e-05	TRUE	1.42254e-07
811	MAPK8	Knee OA	3825_18	outcome	0.0011387	2.66905e-06	TRUE	7.68997e-09
812	MAPKAPK2	Knee OA	3820_68	outcome	0.0106287	9.42659e-06	TRUE	4.91012e-73
813	MAPRE1	Knee OA	12469_19	outcome	0.00161917	7.12722e-07	TRUE	1.27417e-12
814	MAPRE2	Knee OA	16856_79	outcome	0.00929642	1.50567e-07	TRUE	2.16477e-67
815	MARK3	Knee OA	9747_48	outcome	0.00115271	2.01048e-05	TRUE	1.41539e-07
816	MASP1	Knee OA	3605_77	outcome	0.00116163	1.17754e-06	TRUE	2.94609e-09
817	MATN2	Knee OA	3325_2	outcome	0.00812566	2.23017e-05	TRUE	2.99187e-53
818	MATN3	Knee OA	19361_78	outcome	0.0270544	3.60204e-08	TRUE	1.19045e-195
819	MATN4	Knee OA	7083_74	outcome	0.0204627	2.09046e-06	TRUE	2.29113e-145
820	MAX	Knee OA	12411_60	outcome	0.0135347	1.07585e-05	TRUE	5.77483e-93
821	MBL2	Knee OA	3000_66	outcome	0.0511291	1.27444e-06	TRUE	0
822	MCEE	Knee OA	9388_18	outcome	0.00184875	4.21139e-06	TRUE	1.61817e-13
823	MCEMP1	Knee OA	6283_60	outcome	0.00129171	9.11976e-07	TRUE	2.93755e-10
824	MCF2L	Knee OA	13934_3	outcome	0.0189576	3.86789e-06	TRUE	2.20027e-132
825	MDGA1	Knee OA	16900_29	outcome	0.0255645	4.00334e-06	TRUE	7.26884e-181
826	MDGA2	Knee OA	19372_7	outcome	0.02856	1.57438e-06	TRUE	2.82048e-204
827	MDK	Knee OA	2911_27	outcome	0.00347787	7.25657e-06	TRUE	3.87645e-24
828	MENT	Knee OA	5744_12	outcome	0.00186672	1.53552e-06	TRUE	3.99801e-14
829	MET	Knee OA	2837_3	outcome	0.00691622	1.79872e-05	TRUE	4.81587e-46
830	METAP1	Knee OA	3210_1	outcome	0.00174481	2.66569e-06	TRUE	4.77951e-13
831	METTL24	Knee OA	9470_15	outcome	0.00417228	8.71253e-07	TRUE	1.69371e-30
832	MFAP2	Knee OA	9294_45	outcome	0.00195533	3.22333e-06	TRUE	4.12987e-14
833	MFAP4	Knee OA	5636_10	outcome	0.0166026	1.75189e-05	TRUE	1.89559e-112
834	MFGE8	Knee OA	4455_89	outcome	0.0227875	8.08502e-07	TRUE	3.06956e-163
835	MGAT1	Knee OA	10571_14	outcome	0.0013824	1.13896e-06	TRUE	8.27803e-11
836	MGAT2	Knee OA	6909_40	outcome	0.00748801	5.25892e-06	TRUE	3.18673e-52
837	MGAT4B	Knee OA	7141_21	outcome	0.0270441	7.27083e-06	TRUE	7.49558e-190
838	MGP	Knee OA	6520_87	outcome	0.0246494	2.13552e-05	TRUE	1.50011e-168
839	MIA	Knee OA	2687_2	outcome	0.00154616	9.78666e-06	TRUE	7.50013e-11
840	MIF	Knee OA	8221_19	outcome	0.00212496	2.29008e-07	TRUE	2.26607e-16
841	MINPP1	Knee OA	5586_66	outcome	0.00377985	1.65888e-07	TRUE	1.73824e-27
842	MMAB	Knee OA	17783_9	outcome	0.00151543	6.36768e-09	TRUE	2.64641e-12
843	MMP1	Knee OA	4924_32	outcome	0.0255645	4.90632e-06	TRUE	2.19804e-180
844	MMP10	Knee OA	8479_4	outcome	0.0255645	3.86497e-06	TRUE	8.72763e-181
845	MMP12	Knee OA	4496_60	outcome	0.0255645	2.95695e-06	TRUE	1.69601e-181
846	MMP13	Knee OA	4925_54	outcome	0.00143738	1.19992e-05	TRUE	5.43799e-10
847	MMP19	Knee OA	6425_87	outcome	0.00354368	5.61476e-06	TRUE	6.72888e-25
848	MMP7	Knee OA	2789_26	outcome	0.0287302	2.31535e-06	TRUE	8.71222e-205
849	MMP8	Knee OA	9172_69	outcome	0.0227368	3.89451e-06	TRUE	1.8731e-160
850	MOB1A	Knee OA	12426_19	outcome	0.0014796	1.78113e-10	TRUE	4.65158e-12
851	MPG	Knee OA	12438_127	outcome	0.00268744	8.20924e-06	TRUE	1.09813e-18
852	MPO	Knee OA	2580_83	outcome	0.0254985	4.87571e-07	TRUE	1.35697e-182
853	MPPED2	Knee OA	19153_53	outcome	0.00667352	1.61977e-08	TRUE	4.88055e-49
854	MRC2	Knee OA	3041_55	outcome	0.00565474	2.55963e-07	TRUE	2.40463e-41
855	MRVI1	Knee OA	8255_34	outcome	0.00491476	2.62969e-07	TRUE	3.91788e-36
856	MSMB	Knee OA	10620_21	outcome	0.0255645	2.04393e-06	TRUE	3.77364e-182
857	MSMP	Knee OA	8080_24	outcome	0.00151415	5.43867e-07	TRUE	6.11127e-12
858	MSR1	Knee OA	15533_97	outcome	0.00556563	2.59392e-06	TRUE	1.34808e-39
859	MST1	Knee OA	4407_10	outcome	0.0255645	2.95818e-06	TRUE	1.69915e-181
860	MTHFD2	Knee OA	18321_38	outcome	0.00106617	2.38137e-07	TRUE	6.89816e-09
861	MTHFS	Knee OA	14107_1	outcome	0.0255645	7.31538e-06	TRUE	2.11098e-178
862	MTRF1L	Knee OA	11134_30	outcome	0.0113935	9.84881e-08	TRUE	1.84879e-82
863	MUC16	Knee OA	15565_102	outcome	0.0095684	4.39941e-07	TRUE	1.29658e-68
864	MVD	Knee OA	18422_41	outcome	0.00177945	3.28189e-06	TRUE	3.49958e-13
865	MX1	Knee OA	17460_51	outcome	0.0255645	6.13627e-06	TRUE	8.49757e-180
866	MXRA7	Knee OA	8005_1	outcome	0.0255645	8.18064e-06	TRUE	6.10505e-179
867	MXRA8	Knee OA	10521_10	outcome	0.00267585	3.18368e-06	TRUE	2.3193e-19
868	MYBPC1	Knee OA	7648_9	outcome	0.00242858	9.69708e-08	TRUE	1.10145e-18
869	MYDGF	Knee OA	9248_36	outcome	0.00236551	1.56511e-05	TRUE	2.06264e-15
870	MYOC	Knee OA	16558_2	outcome	0.0255645	4.32357e-07	TRUE	3.68607e-183
871	MYOM2	Knee OA	13534_20	outcome	0.00108652	3.96239e-08	TRUE	3.60625e-09
872	NAAA	Knee OA	3173_49	outcome	0.0255645	6.85269e-07	TRUE	1.65236e-183
873	NADK	Knee OA	13624_17	outcome	0.00660251	1.73769e-05	TRUE	5.57571e-44
874	NAGK	Knee OA	3894_15	outcome	0.0122144	2.18102e-06	TRUE	1.60101e-86
875	NAGLU	Knee OA	15509_2	outcome	0.0255645	1.68633e-06	TRUE	2.75671e-182
876	NAGPA	Knee OA	11208_15	outcome	0.0255645	3.17954e-07	TRUE	4.17514e-184
877	NANS	Knee OA	17802_4	outcome	0.00265524	1.3684e-06	TRUE	1.28491e-19
878	NAPG	Knee OA	17773_26	outcome	0.00223813	4.36412e-06	TRUE	3.68855e-16
879	NBL1	Knee OA	2944_66	outcome	0.00116545	5.08789e-06	TRUE	9.95741e-09
880	NCAM1	Knee OA	4498_62	outcome	0.0400353	1.81852e-05	TRUE	1.18918e-279
881	NCAM2	Knee OA	6507_16	outcome	0.0268997	3.61283e-06	TRUE	6.50444e-190
882	NDE1	Knee OA	9765_4	outcome	0.00192193	5.8166e-06	TRUE	8.37106e-14
883	NDRG3	Knee OA	18312_68	outcome	0.00220083	3.5222e-07	TRUE	7.38763e-17
884	NDST1	Knee OA	6927_7	outcome	0.00729313	8.15631e-06	TRUE	3.30108e-50
885	NEGR1	Knee OA	13109_82	outcome	0.00118839	3.59343e-05	TRUE	3.20885e-07
886	NEK7	Knee OA	12703_6	outcome	0.00331402	1.43527e-06	TRUE	3.1961e-24
887	NELL1	Knee OA	6544_33	outcome	0.0255645	8.15648e-07	TRUE	2.4458e-183
888	NEO1	Knee OA	8900_28	outcome	0.0119983	3.47534e-07	TRUE	2.3409e-86
889	NETO1	Knee OA	15298_199	outcome	0.00121643	5.57999e-07	TRUE	7.85368e-10
890	NFASC	Knee OA	7179_69	outcome	0.00919973	6.01459e-06	TRUE	6.14738e-64
891	NHEJ1	Knee OA	11351_233	outcome	0.00306639	3.93699e-06	TRUE	6.36687e-22
892	NID1	Knee OA	3213_65	outcome	0.00667868	1.96932e-06	TRUE	3.39902e-47
893	NID2	Knee OA	16060_99	outcome	0.0255645	3.07564e-07	TRUE	3.97765e-184
894	NIT2	Knee OA	17808_37	outcome	0.00250583	1.33387e-06	TRUE	1.22078e-18
895	NLGN1	Knee OA	15620_4	outcome	0.00615835	9.53145e-06	TRUE	5.11449e-42
896	NMB	Knee OA	9321_400	outcome	0.007679	1.7137e-05	TRUE	2.42641e-51
897	NME2	Knee OA	4249_64	outcome	0.00796546	4.7179e-06	TRUE	1.20235e-55
898	NMRAL1	Knee OA	13988_67	outcome	0.0255645	3.35996e-07	TRUE	2.43852e-183
899	NMT2	Knee OA	17821_20	outcome	0.00155896	2.08264e-06	TRUE	7.22898e-12
900	NNMT	Knee OA	19376_74	outcome	0.00139007	7.56599e-06	TRUE	4.94257e-10
901	NOG	Knee OA	8778_3	outcome	0.0255645	9.42515e-07	TRUE	8.60889e-183
902	NOTCH1	Knee OA	5107_7	outcome	0.00311281	4.14269e-06	TRUE	5.12761e-22
903	NOTUM	Knee OA	8252_2	outcome	0.00191551	3.02863e-06	TRUE	4.08888e-14
904	NPDC1	Knee OA	10424_31	outcome	0.0012866	8.30926e-07	TRUE	3.08869e-10
905	NPL	Knee OA	19496_1	outcome	0.00757319	3.08784e-07	TRUE	7.07511e-55
906	NPNT	Knee OA	6342_10	outcome	0.012743	1.46173e-05	TRUE	9.68484e-86
907	NPPA	Knee OA	5443_62	outcome	0.00136068	5.99921e-06	TRUE	5.61136e-10
908	NPPB	Knee OA	7655_11	outcome	0.0291482	1.65925e-05	TRUE	8.23435e-202
909	NPTX1	Knee OA	9256_78	outcome	0.0276844	6.2125e-06	TRUE	6.23941e-195
910	NPTXR	Knee OA	15511_37	outcome	0.0255645	4.39562e-08	TRUE	6.56663e-185
911	NPW	Knee OA	9986_14	outcome	0.0255645	1.72111e-06	TRUE	7.32937e-182
912	NQO1	Knee OA	9837_60	outcome	0.0255645	1.38349e-05	TRUE	1.72474e-176
913	NQO2	Knee OA	9754_33	outcome	0.0440976	1.46836e-06	TRUE	0
914	NRCAM	Knee OA	5109_24	outcome	0.00137346	4.33407e-07	TRUE	5.47733e-11
915	NRK1	Knee OA	16853_5	outcome	0.0100207	4.8921e-07	TRUE	4.10535e-72
916	NRP1	Knee OA	5542_22	outcome	0.0255645	1.21622e-05	TRUE	1.52644e-177
917	NRP2	Knee OA	15387_44	outcome	0.00647857	4.05317e-06	TRUE	1.58844e-45
918	NSF	Knee OA	13992_12	outcome	0.00650181	1.02753e-06	TRUE	2.70522e-45
919	NT5C2	Knee OA	11288_26	outcome	0.00429106	2.91175e-09	TRUE	4.7359e-32
920	NT5C3L	Knee OA	19135_5	outcome	0.0255645	3.67394e-05	TRUE	7.28242e-172
921	NT5DC3	Knee OA	9126_171	outcome	0.0191658	2.2873e-06	TRUE	6.51997e-136
922	NT5E	Knee OA	15452_5	outcome	0.0154116	3.1132e-07	TRUE	8.08071e-111
923	NT5M	Knee OA	17856_23	outcome	0.00637269	5.67341e-08	TRUE	1.67872e-45
924	NTF3	Knee OA	4145_58	outcome	0.00386863	7.11109e-07	TRUE	2.00449e-28
925	NTM	Knee OA	10907_116	outcome	0.057055	1.28743e-05	TRUE	0
926	NTN1	Knee OA	6649_51	outcome	0.0255645	1.67912e-06	TRUE	2.71723e-182
927	NTN4	Knee OA	3327_27	outcome	0.0121257	3.10773e-08	TRUE	6.57792e-88
928	NTNG1	Knee OA	5637_81	outcome	0.0255645	8.61836e-06	TRUE	1.2887e-178
929	NTRK2	Knee OA	4866_59	outcome	0.00197074	6.80828e-06	TRUE	5.12926e-14
930	NTRK3	Knee OA	2658_27	outcome	0.00920231	2.66012e-09	TRUE	3.54327e-67
931	NUCB1	Knee OA	10451_11	outcome	0.00709694	6.06609e-07	TRUE	2.78774e-51
932	NUDCD3	Knee OA	4254_6	outcome	0.00201699	1.59051e-05	TRUE	1.85377e-13
933	NUDT1	Knee OA	19206_20	outcome	0.0018449	2.57469e-06	TRUE	9.36433e-14
934	NUDT12	Knee OA	13947_371	outcome	0.00364433	1.18239e-06	TRUE	1.17104e-26
935	NUDT2	Knee OA	16583_8	outcome	0.0255645	8.66145e-06	TRUE	9.34683e-179
936	NUDT5	Knee OA	17761_2	outcome	0.00222913	6.10758e-08	TRUE	2.60975e-17
937	OAF	Knee OA	6414_8	outcome	0.028787	2.30919e-07	TRUE	8.70574e-208
938	OBP2B	Knee OA	5680_54	outcome	0.0255645	3.15813e-07	TRUE	4.13393e-184
939	OGN	Knee OA	17224_12	outcome	0.0255645	1.90562e-05	TRUE	1.35205e-175
940	OLFM1	Knee OA	5703_26	outcome	0.005347	6.26593e-06	TRUE	3.5924e-37
941	OLFM2	Knee OA	19377_14	outcome	0.0255645	5.67848e-06	TRUE	2.13713e-178
942	OLFML3	Knee OA	8660_5	outcome	0.00296453	3.6363e-06	TRUE	2.8025e-21
943	OMG	Knee OA	16908_5	outcome	0.0033424	1.24413e-05	TRUE	1.34846e-22
944	OVCA2	Knee OA	17697_2	outcome	0.00247493	9.01313e-06	TRUE	3.62951e-17
945	OXT	Knee OA	8356_88	outcome	0.0255645	2.04056e-06	TRUE	1.33972e-181
946	P4HB	Knee OA	4278_14	outcome	0.00162558	2.34227e-06	TRUE	2.85286e-12
947	PAICS	Knee OA	9841_197	outcome	0.00223813	1.12795e-06	TRUE	1.08157e-16
948	PAM	Knee OA	5620_13	outcome	0.0255645	2.84491e-06	TRUE	2.05946e-181
949	PARK7	Knee OA	19523_215	outcome	0.0026269	1.27294e-05	TRUE	8.39659e-18
950	PATE4	Knee OA	8065_245	outcome	0.00554626	1.22655e-05	TRUE	1.56771e-37
951	PCBD1	Knee OA	11313_100	outcome	0.00798094	1.82336e-08	TRUE	2.3915e-58
952	PCBD2	Knee OA	6899_37	outcome	0.00153976	8.69758e-07	TRUE	5.42513e-12
953	PCDH10	Knee OA	9018_38	outcome	0.00466424	3.4914e-06	TRUE	4.54771e-33
954	PCDH9	Knee OA	10558_26	outcome	0.00886192	6.89041e-07	TRUE	1.03603e-63
955	PCNP	Knee OA	17769_28	outcome	0.00284337	2.26678e-06	TRUE	9.71738e-21
956	PCOLCE	Knee OA	11237_49	outcome	0.00994213	2.40198e-06	TRUE	2.29089e-70
957	PCOLCE2	Knee OA	6081_52	outcome	0.0255645	4.0555e-09	TRUE	3.06037e-185
958	PCSK1	Knee OA	13388_57	outcome	0.0255645	2.56242e-05	TRUE	4.66304e-174
959	PCSK2	Knee OA	15440_57	outcome	0.00296711	5.8044e-06	TRUE	6.37105e-21
960	PCSK7	Knee OA	4459_68	outcome	0.0255645	1.02975e-05	TRUE	3.66208e-178
961	PCSK9	Knee OA	5231_79	outcome	0.0225761	1.55619e-05	TRUE	3.01152e-155
962	PCYOX1	Knee OA	6431_68	outcome	0.0255645	4.88521e-06	TRUE	1.11511e-179
963	PDCD1LG2	Knee OA	3004_67	outcome	0.0315499	1.62035e-06	TRUE	5.12206e-226
964	PDCD5	Knee OA	12517_52	outcome	0.012325	1.82876e-06	TRUE	1.6899e-87
965	PDCD6	Knee OA	19488_1	outcome	0.00125725	1.26334e-05	TRUE	9.08425e-09
966	PDCD6IP	Knee OA	18174_79	outcome	0.00430398	1.6146e-06	TRUE	4.09291e-31
967	PDE4A	Knee OA	18918_86	outcome	0.0185446	1.45679e-06	TRUE	9.94992e-130
968	PDE5A	Knee OA	16805_5	outcome	0.00983211	3.49593e-08	TRUE	4.21927e-71
969	PDGFD	Knee OA	9341_1	outcome	0.0550038	3.17135e-05	TRUE	0
970	PDGFRA	Knee OA	10366_11	outcome	0.00297485	1.83185e-06	TRUE	9.10451e-22
971	PDGFRB	Knee OA	3459_49	outcome	0.0255645	4.71424e-07	TRUE	2.86183e-183
972	PDGFRL	Knee OA	9713_67	outcome	0.0255645	2.38121e-06	TRUE	6.797e-182
973	PDHX	Knee OA	18319_7	outcome	0.00435304	1.85171e-06	TRUE	2.461e-31
974	PDIA5	Knee OA	5593_11	outcome	0.0255645	7.88126e-06	TRUE	4.65272e-179
975	PDLIM1	Knee OA	11428_31	outcome	0.00161661	1.20986e-06	TRUE	2.04853e-12
976	PDLIM4	Knee OA	12387_7	outcome	0.0083112	7.25914e-06	TRUE	1.8982e-57
977	PDXK	Knee OA	11098_1	outcome	0.00739251	1.92195e-06	TRUE	1.21769e-52
978	PEAR1	Knee OA	8892_14	outcome	0.0151349	6.10564e-06	TRUE	2.20331e-105
979	PECR	Knee OA	17776_15	outcome	0.00396185	2.47863e-06	TRUE	1.86075e-28
980	PENK	Knee OA	9076_25	outcome	0.0290089	1.29313e-06	TRUE	7.99185e-208
981	PF4	Knee OA	2697_7	outcome	0.00211339	1.53608e-06	TRUE	7.85112e-16
982	PF4V1	Knee OA	5663_18	outcome	0.0255645	1.20053e-08	TRUE	3.89074e-185
983	PFKM	Knee OA	17384_110	outcome	0.0113935	2.35408e-05	TRUE	1.8342e-75
984	PGLS	Knee OA	17799_9	outcome	0.00432851	1.15278e-08	TRUE	3.07683e-32
985	PGLYRP1	Knee OA	3329_14	outcome	0.0135707	6.54162e-07	TRUE	6.20837e-97
986	PGLYRP2	Knee OA	5601_2	outcome	0.0255645	1.14971e-05	TRUE	9.30039e-178
987	PGLYRP3	Knee OA	10561_5	outcome	0.00115908	1.48078e-09	TRUE	9.04445e-10
988	PGM1	Knee OA	9173_21	outcome	0.00354497	3.82053e-07	TRUE	2.36108e-26
989	PGM2	Knee OA	18330_7	outcome	0.0022986	2.17921e-06	TRUE	5.60394e-17
990	PGP	Knee OA	18235_16	outcome	0.00575934	1.15452e-05	TRUE	4.91232e-38
991	PHPT1	Knee OA	16882_27	outcome	0.0146969	3.76734e-06	TRUE	2.40783e-103
992	PI3	Knee OA	4982_54	outcome	0.0255645	1.60243e-07	TRUE	1.77799e-184
993	PIANP	Knee OA	14114_18	outcome	0.0276139	6.49839e-06	TRUE	5.88224e-189
994	PIGR	Knee OA	3216_2	outcome	0.00810221	5.87274e-07	TRUE	2.06526e-58
995	PIP	Knee OA	6060_2	outcome	0.0480832	3.01473e-06	TRUE	0
996	PKDCC	Knee OA	8664_36	outcome	0.0010649	2.12025e-06	TRUE	1.95925e-08
997	PKLR	Knee OA	15607_56	outcome	0.00105091	2.61238e-06	TRUE	2.93075e-08
998	PKP2	Knee OA	14067_6	outcome	0.00447829	1.49458e-07	TRUE	3.65593e-33
999	PLA2G12B	Knee OA	9380_2	outcome	0.0033553	5.97921e-06	TRUE	1.50822e-23
1000	PLA2G2A	Knee OA	2692_74	outcome	0.0255645	2.17469e-06	TRUE	4.76647e-182
1001	PLA2G7	Knee OA	5015_15	outcome	0.00444472	7.24641e-06	TRUE	8.57679e-31
1002	PLA2R1	Knee OA	10916_44	outcome	0.0255645	3.641e-06	TRUE	4.50073e-181
1003	PLAU	Knee OA	4158_54	outcome	0.00166659	1.24523e-06	TRUE	8.94129e-13
1004	PLAUR	Knee OA	2652_15	outcome	0.0182074	3.14142e-06	TRUE	2.74524e-128
1005	PLCG1	Knee OA	4563_61	outcome	0.00198359	9.08581e-06	TRUE	7.3353e-14
1006	PLCG2	Knee OA	10070_22	outcome	0.00837263	5.17494e-06	TRUE	2.22747e-58
1007	PLD3	Knee OA	10948_14	outcome	0.00135173	1.43355e-05	TRUE	2.83111e-09
1008	PLEK	Knee OA	7875_86	outcome	0.00445892	1.8195e-06	TRUE	3.98897e-32
1009	PLEKHA1	Knee OA	12459_13	outcome	0.0255645	4.5194e-06	TRUE	4.90034e-180
1010	PLEKHA7	Knee OA	12731_12	outcome	0.0255645	1.00402e-07	TRUE	1.1499e-184
1011	PLG	Knee OA	3710_49	outcome	0.0304738	2.8398e-08	TRUE	1.04529e-220
1012	PLOD2	Knee OA	6923_1	outcome	0.00110815	2.24324e-06	TRUE	1.06459e-08
1013	PLOD3	Knee OA	10612_18	outcome	0.00129171	8.57304e-06	TRUE	2.80138e-09
1014	PLTP	Knee OA	15475_4	outcome	0.0255645	3.87533e-08	TRUE	6.14163e-185
1015	PLXNA1	Knee OA	9005_16	outcome	0.0232154	4.55659e-07	TRUE	8.14859e-167
1016	PLXNA4	Knee OA	19560_23	outcome	0.00266554	2.28701e-07	TRUE	3.02276e-20
1017	PLXNB2	Knee OA	9216_100	outcome	0.0255645	1.06681e-05	TRUE	4.91182e-178
1018	PLXNC1	Knee OA	4564_2	outcome	0.05059	1.13477e-05	TRUE	0
1019	PLXND1	Knee OA	19561_216	outcome	0.00425879	7.34905e-06	TRUE	2.033e-29
1020	PMEL	Knee OA	6472_40	outcome	0.00119348	5.58926e-08	TRUE	6.81473e-10
1021	PMM2	Knee OA	17794_6	outcome	0.00444536	4.16835e-06	TRUE	2.29703e-31
1022	PMVK	Knee OA	12450_42	outcome	0.0135874	6.29436e-07	TRUE	3.13835e-97
1023	PNKP	Knee OA	13657_2	outcome	0.00506069	6.02433e-07	TRUE	6.65987e-37
1024	PNLIP	Knee OA	15613_16	outcome	0.00232691	1.82824e-05	TRUE	2.78402e-15
1025	PNLIPRP1	Knee OA	6627_25	outcome	0.00883741	2.41394e-06	TRUE	2.12473e-62
1026	PNLIPRP2	Knee OA	15471_29	outcome	0.0255645	4.96414e-07	TRUE	3.14182e-183
1027	PNP	Knee OA	15435_4	outcome	0.00697818	8.33535e-06	TRUE	5.33488e-48
1028	POFUT1	Knee OA	5634_39	outcome	0.0255645	2.01103e-08	TRUE	2.50016e-184
1029	POLI	Knee OA	13536_56	outcome	0.0020774	3.47569e-06	TRUE	3.45909e-15
1030	POLM	Knee OA	12851_5	outcome	0.0106964	2.80499e-06	TRUE	1.93611e-75
1031	POR	Knee OA	2731_29	outcome	0.00899215	1.04503e-05	TRUE	2.72559e-61
1032	POSTN	Knee OA	3457_57	outcome	0.0122512	5.20335e-06	TRUE	1.73551e-85
1033	PPA1	Knee OA	5021_13	outcome	0.0130939	2.7623e-06	TRUE	1.86347e-92
1034	PPA2	Knee OA	18307_71	outcome	0.00381599	2.82595e-07	TRUE	3.09929e-28
1035	PPCS	Knee OA	17843_30	outcome	0.00418003	1.86068e-06	TRUE	3.65504e-30
1036	PPIC	Knee OA	18819_21	outcome	0.0255645	3.46532e-07	TRUE	4.7516e-184
1037	PPID	Knee OA	5202_4	outcome	0.023549	7.37286e-06	TRUE	7.86287e-165
1038	PPIE	Knee OA	5238_26	outcome	0.0255645	3.55814e-06	TRUE	1.42552e-180
1039	PPIH	Knee OA	12449_16	outcome	0.00555659	1.09653e-05	TRUE	1.03122e-35
1040	PPIL1	Knee OA	9884_8	outcome	0.0255645	1.39662e-07	TRUE	2.24157e-184
1041	PPP1R14A	Knee OA	19117_3	outcome	0.0132289	1.62856e-06	TRUE	4.94228e-94
1042	PPP1R1A	Knee OA	17706_4	outcome	0.00110815	1.92842e-06	TRUE	9.13975e-09
1043	PPT1	Knee OA	9244_27	outcome	0.0090463	2.18696e-07	TRUE	1.67295e-65
1044	PRCP	Knee OA	5722_78	outcome	0.00160508	8.48192e-06	TRUE	3.78583e-11
1045	PRDX1	Knee OA	3855_56	outcome	0.00313216	6.19597e-07	TRUE	2.63444e-23
1046	PREP	Knee OA	14273_19	outcome	0.00970244	2.34566e-08	TRUE	1.30546e-70
1047	PRG2	Knee OA	7258_5	outcome	0.00334627	2.44037e-07	TRUE	7.10021e-25
1048	PRKCA	Knee OA	2644_11	outcome	0.00257022	2.40583e-06	TRUE	1.60709e-18
1049	PROC	Knee OA	2961_1	outcome	0.00889028	7.18565e-06	TRUE	1.74253e-61
1050	PROK2	Knee OA	10754_113	outcome	0.0255645	2.90416e-06	TRUE	5.56867e-181
1051	PROS1	Knee OA	2700_56	outcome	0.00176918	1.11475e-07	TRUE	5.57386e-14
1052	PRSS2	Knee OA	5034_79	outcome	0.015854	2.5777e-07	TRUE	4.57611e-113
1053	PRSS22	Knee OA	4534_10	outcome	0.0197232	1.05852e-06	TRUE	6.89341e-141
1054	PRSS27	Knee OA	15535_3	outcome	0.013694	2.64397e-06	TRUE	2.20134e-96
1055	PRSS57	Knee OA	8351_17	outcome	0.0255645	1.51757e-06	TRUE	1.3517e-182
1056	PRSS8	Knee OA	15513_108	outcome	0.0015833	4.02068e-06	TRUE	1.06999e-11
1057	PRTN3	Knee OA	13720_95	outcome	0.0255645	6.94617e-07	TRUE	1.74928e-182
1058	PSAP	Knee OA	6207_10	outcome	0.0255645	4.42814e-06	TRUE	1.24085e-180
1059	PSAPL1	Knee OA	8814_33	outcome	0.0255645	1.87626e-07	TRUE	2.1107e-184
1060	PSAT1	Knee OA	18342_2	outcome	0.00655603	2.29105e-08	TRUE	3.57307e-48
1061	PSG3	Knee OA	6444_15	outcome	0.0255645	5.68478e-07	TRUE	6.02844e-183
1062	PSG4	Knee OA	5649_83	outcome	0.0255645	5.48975e-06	TRUE	7.99597e-176
1063	PSG5	Knee OA	9314_9	outcome	0.0555686	2.19521e-05	TRUE	0
1064	PSG7	Knee OA	5651_50	outcome	0.00121388	4.08204e-06	TRUE	3.93583e-09
1065	PSG9	Knee OA	9335_28	outcome	0.00772417	3.33659e-07	TRUE	5.73768e-56
1066	PSMB1	Knee OA	12612_37	outcome	0.0255645	5.04978e-06	TRUE	2.59486e-180
1067	PSMB4	Knee OA	18340_2	outcome	0.0255645	3.65501e-07	TRUE	6.20704e-184
1068	PSMD9	Knee OA	13931_22	outcome	0.00605893	1.68687e-06	TRUE	2.22484e-43
1069	PSME1	Knee OA	5918_5	outcome	0.00116672	5.75568e-08	TRUE	1.00034e-09
1070	PSME2	Knee OA	17694_32	outcome	0.0024067	1.78473e-07	TRUE	1.88208e-18
1071	PTEN	Knee OA	3831_21	outcome	0.00112597	7.66327e-06	TRUE	2.97037e-08
1072	PTGDS	Knee OA	10514_5	outcome	0.00842084	1.01627e-06	TRUE	2.33865e-60
1073	PTGFRN	Knee OA	12727_7	outcome	0.0255645	1.21975e-07	TRUE	4.94909e-184
1074	PTGR1	Knee OA	19617_5	outcome	0.0290398	7.78984e-06	TRUE	1.36158e-203
1075	PTHLH	Knee OA	2962_50	outcome	0.00532414	7.76748e-06	TRUE	9.91137e-37
1076	PTK7	Knee OA	9525_1	outcome	0.00298001	1.31017e-05	TRUE	4.60152e-20
1077	PTN	Knee OA	3045_72	outcome	0.0167218	3.50094e-06	TRUE	8.76687e-118
1078	PTP4A2	Knee OA	11699_16	outcome	0.00170505	1.59251e-06	TRUE	6.73831e-13
1079	PTPN7	Knee OA	14688_6	outcome	0.0012547	1.49902e-06	TRUE	8.10633e-10
1080	PTPN9	Knee OA	12633_3	outcome	0.00179741	1.63014e-05	TRUE	4.80731e-12
1081	PTPRS	Knee OA	6049_64	outcome	0.00406771	8.1011e-07	TRUE	9.0965e-30
1082	PTPRU	Knee OA	8337_65	outcome	0.00170377	5.53007e-08	TRUE	1.46096e-13
1083	PVRL4	Knee OA	5734_13	outcome	0.00151159	1.20953e-05	TRUE	1.79789e-10
1084	PXDN	Knee OA	13463_1	outcome	0.00734992	3.00332e-06	TRUE	8.55223e-51
1085	PYGL	Knee OA	11441_11	outcome	0.00631135	1.496e-06	TRUE	3.10605e-45
1086	QPCT	Knee OA	7849_3	outcome	0.0172789	2.23859e-07	TRUE	2.50653e-124
1087	QPCTL	Knee OA	8866_53	outcome	0.0255645	1.04244e-06	TRUE	7.86407e-183
1088	QSOX2	Knee OA	8397_147	outcome	0.0255645	2.91661e-07	TRUE	3.68731e-184
1089	RAB1A	Knee OA	19223_6	outcome	0.00118839	1.34996e-07	TRUE	8.08259e-10
1090	RAB21	Knee OA	17514_48	outcome	0.00304576	3.44737e-06	TRUE	7.60561e-22
1091	RAB22A	Knee OA	12408_333	outcome	0.00170505	5.15903e-06	TRUE	2.06381e-12
1092	RAB31	Knee OA	13597_20	outcome	0.00584328	8.0054e-08	TRUE	5.88676e-43
1093	RAB6B	Knee OA	14271_23	outcome	0.0171483	1.01223e-05	TRUE	1.76515e-118
1094	RAD1	Knee OA	12670_15	outcome	0.0012547	9.98052e-06	TRUE	6.3944e-09
1095	RAD23B	Knee OA	12522_6	outcome	0.00118074	1.15424e-06	TRUE	2.02255e-09
1096	RALB	Knee OA	18432_32	outcome	0.00164736	1.72777e-07	TRUE	5.46031e-13
1097	RARRES1	Knee OA	8398_277	outcome	0.0255645	3.87543e-06	TRUE	6.15327e-181
1098	RARRES2	Knee OA	3079_62	outcome	0.0203069	3.59593e-06	TRUE	2.38921e-143
1099	RBP1	Knee OA	19279_42	outcome	0.00245948	4.0335e-06	TRUE	9.89486e-18
1100	RBP4	Knee OA	15633_6	outcome	0.00267843	3.78013e-06	TRUE	4.03723e-19
1101	RBP7	Knee OA	14208_3	outcome	0.0052092	3.21668e-06	TRUE	3.93952e-36
1102	RCAN1	Knee OA	13465_5	outcome	0.00200158	4.99256e-06	TRUE	2.00716e-14
1103	RCL	Knee OA	17785_11	outcome	0.00369208	2.64264e-06	TRUE	1.54386e-26
1104	RCN1	Knee OA	9322_15	outcome	0.00109542	1.14301e-06	TRUE	7.97653e-09
1105	RECQL	Knee OA	11431_235	outcome	0.00354755	1.38934e-06	TRUE	6.98146e-26
1106	REG1A	Knee OA	13095_51	outcome	0.0279043	3.35856e-06	TRUE	3.77196e-198
1107	REG1B	Knee OA	16770_3	outcome	0.0255645	6.61808e-07	TRUE	1.53382e-183
1108	REG3A	Knee OA	15304_1	outcome	0.0134954	8.92582e-06	TRUE	3.69209e-93
1109	REG3G	Knee OA	15476_6	outcome	0.0255645	2.30918e-08	TRUE	4.8565e-185
1110	RELT	Knee OA	14112_40	outcome	0.0013032	8.92408e-08	TRUE	1.20227e-10
1111	REN	Knee OA	3396_54	outcome	0.00110942	2.18696e-07	TRUE	3.31381e-09
1112	RET	Knee OA	3220_40	outcome	0.0255645	1.4757e-06	TRUE	1.23671e-182
1113	RETN	Knee OA	3046_31	outcome	0.0449232	1.00951e-05	TRUE	0
1114	RFESD	Knee OA	13603_7	outcome	0.00161405	1.04476e-06	TRUE	1.78347e-12
1115	RFK	Knee OA	13059_33	outcome	0.00127256	2.90706e-08	TRUE	1.60456e-10
1116	RGMA	Knee OA	5483_1	outcome	0.00224199	9.95065e-08	TRUE	2.34931e-17
1117	RGMB	Knee OA	3331_8	outcome	0.00840536	5.39962e-07	TRUE	1.33865e-60
1118	RGS18	Knee OA	13982_33	outcome	0.00132491	1.30129e-06	TRUE	2.13458e-10
1119	RIPK2	Knee OA	8970_9	outcome	0.00144633	4.94871e-06	TRUE	1.11603e-10
1120	RMDN1	Knee OA	7096_30	outcome	0.00521566	2.5137e-06	TRUE	3.51621e-37
1121	RNASE1	Knee OA	7211_2	outcome	0.0166512	3.26121e-06	TRUE	1.88716e-117
1122	RNASE3	Knee OA	15576_158	outcome	0.0255645	2.61131e-06	TRUE	1.42803e-181
1123	RNASE4	Knee OA	5644_60	outcome	0.0255645	2.76345e-06	TRUE	1.261e-181
1124	RNASE6	Knee OA	5646_20	outcome	0.00413372	3.72918e-06	TRUE	2.7082e-29
1125	RNASET2	Knee OA	16913_8	outcome	0.0249685	5.25703e-08	TRUE	1.59264e-180
1126	RNPEP	Knee OA	12386_11	outcome	0.0255645	9.94169e-06	TRUE	2.74846e-178
1127	ROBO1	Knee OA	5740_17	outcome	0.00334111	6.54704e-06	TRUE	2.31659e-23
1128	ROR1	Knee OA	2590_69	outcome	0.0230911	3.01926e-06	TRUE	1.2227e-163
1129	ROR2	Knee OA	7861_9	outcome	0.00840665	1.55526e-07	TRUE	4.76305e-61
1130	RPE	Knee OA	12646_2	outcome	0.00247879	2.54612e-06	TRUE	3.8026e-18
1131	RPL12	Knee OA	19183_164	outcome	0.0016038	3.28576e-06	TRUE	6.04223e-12
1132	RPS6KA1	Knee OA	12329_21	outcome	0.00677422	2.46943e-06	TRUE	4.35233e-48
1133	RRM1	Knee OA	11360_39	outcome	0.00130192	2.73498e-06	TRUE	5.5827e-10
1134	RSPO1	Knee OA	16614_27	outcome	0.0130155	1.05348e-06	TRUE	6.44742e-93
1135	RSPO3	Knee OA	8427_118	outcome	0.00849575	1.10154e-06	TRUE	8.81221e-61
1136	RSPO4	Knee OA	8464_31	outcome	0.00474179	5.82539e-06	TRUE	4.46499e-33
1137	RTN4IP1	Knee OA	18180_58	outcome	0.00187057	1.45127e-06	TRUE	3.58293e-14
1138	RTN4R	Knee OA	5105_2	outcome	0.0321141	1.45068e-06	TRUE	7.27457e-230
1139	RTP4	Knee OA	18315_38	outcome	0.0255645	5.71422e-06	TRUE	5.43436e-180
1140	S100A12	Knee OA	5852_6	outcome	0.0146853	8.64533e-08	TRUE	4.56608e-106
1141	S100A14	Knee OA	17828_3	outcome	0.0033953	5.29028e-08	TRUE	1.612e-25
1142	S100A16	Knee OA	17836_17	outcome	0.0157221	1.81455e-07	TRUE	3.1333e-113
1143	S100A2	Knee OA	11969_5	outcome	0.00664223	5.4968e-07	TRUE	4.75558e-48
1144	S100A4	Knee OA	14116_129	outcome	0.00329854	5.909e-07	TRUE	1.79783e-24
1145	S100A6	Knee OA	13090_17	outcome	0.00291813	4.88368e-07	TRUE	7.55222e-22
1146	S100A7	Knee OA	7916_10	outcome	0.0255645	2.45332e-06	TRUE	1.10429e-181
1147	SAA1	Knee OA	15515_2	outcome	0.0276638	6.7512e-06	TRUE	1.27455e-194
1148	SAA2	Knee OA	18832_65	outcome	0.0272017	6.7512e-06	TRUE	2.70942e-191
1149	SAA4	Knee OA	15516_12	outcome	0.0505038	7.99281e-06	TRUE	0
1150	SAR1A	Knee OA	17726_3	outcome	0.00921004	2.07398e-06	TRUE	2.33249e-65
1151	SARS2	Knee OA	12348_46	outcome	0.00503099	1.13682e-05	TRUE	3.71288e-34
1152	SAT2	Knee OA	12524_18	outcome	0.00906693	3.56525e-06	TRUE	9.33029e-64
1153	SBDS	Knee OA	3866_7	outcome	0.00542229	1.91126e-06	TRUE	8.49679e-39
1154	SCARA5	Knee OA	10419_1	outcome	0.0252213	4.89506e-06	TRUE	7.63074e-178
1155	SCARF1	Knee OA	5129_12	outcome	0.0255645	9.67165e-07	TRUE	3.71479e-183
1156	SCARF2	Knee OA	8956_96	outcome	0.00702207	1.97506e-06	TRUE	5.11971e-50
1157	SCG3	Knee OA	7957_2	outcome	0.0165808	5.8967e-07	TRUE	7.94241e-119
1158	SCGB3A1	Knee OA	6252_62	outcome	0.0040122	5.43541e-07	TRUE	1.51279e-29
1159	SCO2	Knee OA	16851_50	outcome	0.00376436	8.42929e-07	TRUE	1.20864e-27
1160	SCUBE1	Knee OA	8989_40	outcome	0.0032018	4.29149e-07	TRUE	7.83224e-24
1161	SCUBE3	Knee OA	16773_29	outcome	0.0155296	7.95612e-06	TRUE	1.01463e-107
1162	SDF2	Knee OA	15333_11	outcome	0.0246927	3.69951e-06	TRUE	9.29913e-175
1163	SDF2L1	Knee OA	6990_44	outcome	0.00117564	1.22702e-06	TRUE	2.31565e-09
1164	SDSL	Knee OA	17777_31	outcome	0.0187287	1.60376e-06	TRUE	4.41257e-133
1165	SECTM1	Knee OA	13093_6	outcome	0.0145801	1.56107e-06	TRUE	1.09705e-103
1166	SELE	Knee OA	3470_1	outcome	0.0013594	4.80627e-06	TRUE	4.30059e-10
1167	SELL	Knee OA	4831_4	outcome	0.0246736	6.39883e-08	TRUE	2.52074e-178
1168	SELP	Knee OA	4154_57	outcome	0.0255645	6.07409e-08	TRUE	1.15362e-184
1169	SELPLG	Knee OA	11266_8	outcome	0.0212986	6.23463e-06	TRUE	3.22184e-149
1170	SEMA3C	Knee OA	6448_36	outcome	0.00478175	1.15903e-05	TRUE	1.96351e-32
1171	SEMA3E	Knee OA	5363_51	outcome	0.00716277	2.33247e-06	TRUE	7.33323e-51
1172	SEMA3G	Knee OA	5628_21	outcome	0.0133137	1.30624e-05	TRUE	1.55733e-90
1173	SEMA4A	Knee OA	16915_153	outcome	0.010348	1.66319e-05	TRUE	1.7884e-69
1174	SEMA5A	Knee OA	13132_14	outcome	0.0265913	6.59241e-06	TRUE	1.6845e-184
1175	SEMA6A	Knee OA	7945_10	outcome	0.00327933	1.73237e-05	TRUE	1.04114e-21
1176	SEMA6B	Knee OA	5121_3	outcome	0.00349464	7.48056e-08	TRUE	7.17822e-26
1177	SEMA7A	Knee OA	7019_13	outcome	0.0027261	3.15459e-05	TRUE	6.51023e-17
1178	SEPSECS	Knee OA	17357_33	outcome	0.0016102	5.4769e-09	TRUE	5.36818e-13
1179	SEPW1	Knee OA	18310_26	outcome	0.0053603	1.33877e-05	TRUE	4.113e-36
1180	SERPINA1	Knee OA	3580_25	outcome	0.0255645	3.68435e-07	TRUE	5.22794e-184
1181	SERPINA10	Knee OA	13119_26	outcome	0.00242086	4.95108e-06	TRUE	2.5489e-17
1182	SERPINA11	Knee OA	9002_36	outcome	0.0201038	1.13557e-06	TRUE	1.49658e-143
1183	SERPINA12	Knee OA	6551_94	outcome	0.0255645	5.04246e-06	TRUE	2.57313e-180
1184	SERPINA3	Knee OA	2879_9	outcome	0.00987512	2.74392e-05	TRUE	1.52969e-64
1185	SERPINA4	Knee OA	3449_58	outcome	0.0255645	1.65754e-05	TRUE	3.01974e-176
1186	SERPINA5	Knee OA	3389_7	outcome	0.0189921	4.31694e-06	TRUE	1.31451e-133
1187	SERPINA9	Knee OA	7266_4	outcome	0.0107524	1.49586e-06	TRUE	1.48978e-76
1188	SERPINB1	Knee OA	10737_96	outcome	0.00262174	1.93819e-07	TRUE	6.599e-20
1189	SERPINB13	Knee OA	18841_1	outcome	0.0139958	7.03462e-10	TRUE	1.76145e-101
1190	SERPINB4	Knee OA	15444_45	outcome	0.0255645	2.63502e-06	TRUE	2.52974e-181
1191	SERPINB5	Knee OA	15417_3	outcome	0.00793191	2.4903e-07	TRUE	1.535e-57
1192	SERPINB8	Knee OA	19130_81	outcome	0.0137634	6.38007e-10	TRUE	1.34084e-99
1193	SERPIND1	Knee OA	3316_58	outcome	0.00630039	1.20031e-05	TRUE	1.85714e-42
1194	SERPINE1	Knee OA	2925_9	outcome	0.00124577	3.23944e-07	TRUE	3.9691e-10
1195	SERPINE2	Knee OA	19154_41	outcome	0.0294476	2.61775e-06	TRUE	3.39352e-209
1196	SERPINF1	Knee OA	9211_19	outcome	0.0255645	1.10387e-06	TRUE	5.38335e-182
1197	SERPINF2	Knee OA	3024_18	outcome	0.00863881	7.50715e-06	TRUE	1.15744e-59
1198	SERPING1	Knee OA	4479_14	outcome	0.0255645	3.98392e-07	TRUE	5.93092e-184
1199	SERPINH1	Knee OA	10800_15	outcome	0.00659347	8.05108e-08	TRUE	2.74396e-48
1200	SEZ6L	Knee OA	19563_3	outcome	0.00681876	7.76568e-06	TRUE	5.47872e-47
1201	SF3B4	Knee OA	13449_25	outcome	0.00105218	9.1846e-06	TRUE	1.19335e-07
1202	SFRP1	Knee OA	3221_54	outcome	0.0145022	2.60243e-07	TRUE	4.15239e-104
1203	SFRP4	Knee OA	17447_52	outcome	0.0157219	1.76433e-05	TRUE	2.28335e-106
1204	SFTPB	Knee OA	10672_75	outcome	0.0255645	3.63787e-07	TRUE	5.12427e-184
1205	SFTPD	Knee OA	19590_46	outcome	0.0255645	1.10459e-06	TRUE	5.27876e-183
1206	SGK3	Knee OA	10042_8	outcome	0.00183335	3.37534e-07	TRUE	2.82218e-14
1207	SH3BGRL2	Knee OA	19113_66	outcome	0.0042859	1.60419e-06	TRUE	5.42899e-31
1208	SH3BP2	Knee OA	7769_29	outcome	0.0255645	6.57398e-07	TRUE	1.51229e-183
1209	SH3GLB2	Knee OA	18222_34	outcome	0.0255645	7.41858e-06	TRUE	1.05874e-178
1210	SHANK3	Knee OA	13242_134	outcome	0.0272542	6.60453e-06	TRUE	1.8843e-191
1211	SHBG	Knee OA	4929_55	outcome	0.0120138	3.83006e-06	TRUE	2.28608e-84
1212	SHH	Knee OA	2743_5	outcome	0.00319664	3.52821e-07	TRUE	6.50504e-24
1213	SHMT1	Knee OA	12334_25	outcome	0.0255645	7.54185e-06	TRUE	3.3975e-179
1214	SIGLEC1	Knee OA	4464_10	outcome	0.00119858	7.41267e-07	TRUE	1.19408e-09
1215	SIGLEC14	Knee OA	8248_222	outcome	0.0283654	1.32126e-06	TRUE	1.43984e-202
1216	SIGLEC5	Knee OA	16792_4	outcome	0.0800841	1.77378e-06	TRUE	0
1217	SIGLEC6	Knee OA	2741_22	outcome	0.0255645	8.20048e-08	TRUE	9.80523e-185
1218	SIGLEC7	Knee OA	2742_68	outcome	0.028867	3.56634e-05	TRUE	1.73135e-193
1219	SIGLEC9	Knee OA	3007_7	outcome	0.0255645	6.24152e-06	TRUE	9.47644e-180
1220	SIRPA	Knee OA	5430_66	outcome	0.0255645	1.79398e-06	TRUE	8.44975e-182
1221	SIRPB1	Knee OA	6247_9	outcome	0.0255645	6.86022e-07	TRUE	1.65628e-183
1222	SIRPG	Knee OA	9241_40	outcome	0.00880002	1.96351e-06	TRUE	1.60047e-62
1223	SLAMF6	Knee OA	5128_53	outcome	0.0115776	1.70411e-07	TRUE	1.26449e-83
1224	SLAMF7	Knee OA	5487_7	outcome	0.0255645	1.41676e-06	TRUE	1.57134e-182
1225	SLITRK1	Knee OA	15539_15	outcome	0.00158458	5.39145e-06	TRUE	1.44739e-11
1226	SLITRK3	Knee OA	10565_19	outcome	0.0267147	6.69833e-06	TRUE	9.87454e-188
1227	SLITRK5	Knee OA	4568_17	outcome	0.0106973	7.12875e-06	TRUE	4.40309e-74
1228	SLITRK6	Knee OA	16916_19	outcome	0.0125141	1.44078e-06	TRUE	5.32431e-89
1229	SLPI	Knee OA	4413_3	outcome	0.00142971	1.35091e-06	TRUE	5.90014e-11
1230	SMAD1	Knee OA	9838_4	outcome	0.0010255	8.02283e-06	TRUE	1.52242e-07
1231	SMAP1	Knee OA	11649_3	outcome	0.0255645	1.13253e-06	TRUE	2.03137e-182
1232	SMOC1	Knee OA	13118_5	outcome	0.0117835	3.11383e-06	TRUE	5.77848e-83
1233	SMOC2	Knee OA	15635_4	outcome	0.0255645	9.68585e-07	TRUE	3.72877e-183
1234	SMPD1	Knee OA	10818_36	outcome	0.0102217	4.55593e-06	TRUE	1.62939e-71
1235	SMPDL3A	Knee OA	4771_10	outcome	0.0221771	2.02439e-06	TRUE	9.88164e-158
1236	SNAP29	Knee OA	12357_41	outcome	0.00382244	9.74615e-07	TRUE	4.16407e-27
1237	SNUPN	Knee OA	17765_3	outcome	0.00554626	5.64081e-06	TRUE	1.12475e-38
1238	SNX1	Knee OA	6955_68	outcome	0.0072691	6.35854e-06	TRUE	2.44687e-50
1239	SNX8	Knee OA	6925_26	outcome	0.00725664	6.41985e-06	TRUE	2.66548e-50
1240	SOD3	Knee OA	5660_51	outcome	0.0255645	7.24903e-08	TRUE	9.37012e-184
1241	SORCS1	Knee OA	15636_49	outcome	0.00173455	3.78888e-06	TRUE	9.21522e-13
1242	SORD	Knee OA	15447_45	outcome	0.0194612	1.07484e-08	TRUE	2.62297e-139
1243	SPARC	Knee OA	3043_49	outcome	0.0054197	4.50144e-08	TRUE	4.21487e-39
1244	SPARCL1	Knee OA	4467_49	outcome	0.0255645	2.78877e-07	TRUE	3.46412e-184
1245	SPATA20	Knee OA	11117_2	outcome	0.0255645	4.86678e-06	TRUE	2.09884e-180
1246	SPHK1	Knee OA	4294_16	outcome	0.00121516	3.22404e-06	TRUE	2.7375e-09
1247	SPINK1	Knee OA	8243_55	outcome	0.00565861	6.89041e-07	TRUE	4.58596e-41
1248	SPINK2	Knee OA	13405_61	outcome	0.0255645	9.95847e-07	TRUE	4.00537e-183
1249	SPINK4	Knee OA	19213_1	outcome	0.0176809	1.07263e-05	TRUE	4.63137e-122
1250	SPINK6	Knee OA	5731_1	outcome	0.0255645	6.22782e-07	TRUE	1.35112e-183
1251	SPINK7	Knee OA	10974_20	outcome	0.00552043	1.05047e-06	TRUE	6.89923e-40
1252	SPINT1	Knee OA	2828_82	outcome	0.0119147	9.32036e-07	TRUE	4.13767e-85
1253	SPINT2	Knee OA	2843_13	outcome	0.0255645	1.62856e-06	TRUE	1.701e-182
1254	SPINT3	Knee OA	7926_13	outcome	0.0255645	2.92027e-06	TRUE	1.60459e-181
1255	SPOCK2	Knee OA	5491_12	outcome	0.0148368	2.56443e-05	TRUE	4.27611e-99
1256	SPOCK3	Knee OA	9906_21	outcome	0.00340562	2.05976e-05	TRUE	3.41106e-22
1257	SPON1	Knee OA	4297_62	outcome	0.0255645	7.08766e-08	TRUE	8.82581e-185
1258	SPON2	Knee OA	8099_42	outcome	0.00291039	3.10819e-05	TRUE	2.85056e-18
1259	SPP1	Knee OA	13113_7	outcome	0.00290523	2.93936e-07	TRUE	6.79489e-22
1260	SRA1	Knee OA	18220_141	outcome	0.00572964	2.91661e-07	TRUE	7.10996e-42
1261	SRGN	Knee OA	19251_56	outcome	0.0142578	3.2213e-06	TRUE	2.1506e-100
1262	SRI	Knee OA	12356_65	outcome	0.00494188	3.81011e-06	TRUE	6.48362e-35
1263	SRL	Knee OA	10940_25	outcome	0.00571931	1.30578e-06	TRUE	8.34205e-41
1264	ST3GAL1	Knee OA	5657_28	outcome	0.026855	1.18138e-05	TRUE	7.03162e-187
1265	ST3GAL6	Knee OA	6947_4	outcome	0.00325726	1.3107e-06	TRUE	6.6932e-24
1266	ST6GALNAC6	Knee OA	7228_2	outcome	0.00175892	1.82323e-06	TRUE	2.84692e-13
1267	ST8SIA6	Knee OA	6930_95	outcome	0.00104201	7.00326e-08	TRUE	8.21381e-09
1268	STAMBP	Knee OA	19187_21	outcome	0.00356819	1.95826e-06	TRUE	1.0502e-25
1269	STAMBPL1	Knee OA	12401_3	outcome	0.00600106	7.39483e-06	TRUE	2.24677e-41
1270	STARD5	Knee OA	17383_4	outcome	0.0271567	4.36393e-06	TRUE	3.79313e-192
1271	STAT3	Knee OA	10346_5	outcome	0.00986996	1.49904e-05	TRUE	1.1187e-66
1272	STAT6	Knee OA	10372_18	outcome	0.00306252	4.90129e-07	TRUE	6.96917e-23
1273	STIM1	Knee OA	8916_32	outcome	0.00353335	1.94467e-06	TRUE	1.2599e-25
1274	STUB1	Knee OA	10336_3	outcome	0.00200672	1.02231e-05	TRUE	7.14929e-14
1275	STX7	Knee OA	8274_64	outcome	0.00570639	1.21481e-06	TRUE	5.40875e-41
1276	STX8	Knee OA	10903_50	outcome	0.00139391	1.12447e-06	TRUE	6.38154e-11
1277	SULT1A3	Knee OA	13944_3	outcome	0.00753963	3.56789e-06	TRUE	7.32069e-53
1278	SUMO3	Knee OA	14623_26	outcome	0.00137473	3.60365e-06	TRUE	2.33994e-10
1279	SVEP1	Knee OA	11109_56	outcome	0.0511291	1.59895e-05	TRUE	0
1280	SWAP70	Knee OA	13552_7	outcome	0.0255645	3.62463e-05	TRUE	5.92868e-172
1281	SYK	Knee OA	11378_37	outcome	0.00637266	6.25542e-06	TRUE	3.11254e-44
1282	TAC1	Knee OA	9337_43	outcome	0.00577571	1.57479e-06	TRUE	1.93667e-41
1283	TACO1	Knee OA	9257_14	outcome	0.00353206	7.04672e-06	TRUE	1.62803e-24
1284	TAGLN	Knee OA	15640_54	outcome	0.00144889	8.02133e-07	TRUE	2.19048e-11
1285	TAGLN2	Knee OA	11636_33	outcome	0.00716607	9.53377e-09	TRUE	1.39054e-52
1286	TALDO1	Knee OA	11347_9	outcome	0.00121133	2.80089e-07	TRUE	6.83932e-10
1287	TAPBPL	Knee OA	6364_7	outcome	0.0255645	5.56323e-06	TRUE	4.6125e-180
1288	TAX1BP3	Knee OA	12498_12	outcome	0.00339272	4.87372e-06	TRUE	5.41318e-24
1289	TBCB	Knee OA	17686_27	outcome	0.00140413	2.08172e-06	TRUE	8.73012e-11
1290	TBCE	Knee OA	11211_7	outcome	0.00411031	6.15014e-07	TRUE	3.39134e-30
1291	TCEA2	Knee OA	13481_24	outcome	0.00810737	3.73714e-06	TRUE	8.21378e-57
1292	TCL1A	Knee OA	17210_2	outcome	0.0136156	1.4924e-06	TRUE	8.71406e-97
1293	TCN1	Knee OA	19614_8	outcome	0.0255645	1.39553e-06	TRUE	1.5e-182
1294	TCN2	Knee OA	5584_21	outcome	0.0305503	7.4563e-06	TRUE	4.82238e-215
1295	TDGF1	Knee OA	5810_25	outcome	0.0138841	2.35921e-08	TRUE	2.99189e-100
1296	TEC	Knee OA	16079_2	outcome	0.00509297	5.65537e-06	TRUE	1.52178e-35
1297	TES	Knee OA	17419_17	outcome	0.00178715	3.98625e-07	TRUE	6.41762e-14
1298	TESC	Knee OA	12831_21	outcome	0.0255645	6.06998e-06	TRUE	7.92978e-180
1299	TF	Knee OA	4162_54	outcome	0.00792804	4.2048e-08	TRUE	6.98424e-58
1300	TFF1	Knee OA	9185_15	outcome	0.0255645	3.52191e-08	TRUE	5.85348e-185
1301	TFF2	Knee OA	9191_8	outcome	0.0031889	1.6999e-06	TRUE	2.68427e-23
1302	TFF3	Knee OA	8323_163	outcome	0.00469201	9.72668e-06	TRUE	4.48453e-32
1303	TFPI	Knee OA	3336_50	outcome	0.00118711	3.77702e-07	TRUE	1.10971e-09
1304	TFPI2	Knee OA	9233_71	outcome	0.00128533	3.07423e-06	TRUE	8.63329e-10
1305	TGFBI	Knee OA	3283_21	outcome	0.0255645	1.54522e-05	TRUE	5.06427e-176
1306	TGFBR3	Knee OA	3009_3	outcome	0.00319922	5.47199e-06	TRUE	1.52156e-22
1307	TGM4	Knee OA	18933_4	outcome	0.00113743	1.5018e-05	TRUE	7.57412e-08
1308	THBS2	Knee OA	3339_33	outcome	0.0171371	2.1391e-05	TRUE	9.12689e-116
1309	THBS3	Knee OA	8982_65	outcome	0.00380695	1.13191e-06	TRUE	8.54799e-28
1310	THBS4	Knee OA	3340_53	outcome	0.0217369	1.54524e-06	TRUE	6.14033e-155
1311	THG1L	Knee OA	18215_5	outcome	0.0255645	1.24758e-06	TRUE	7.4382e-183
1312	THPO	Knee OA	8059_1	outcome	0.00149879	7.63399e-07	TRUE	1.11281e-11
1313	THSD1	Knee OA	5621_64	outcome	0.0255645	8.6567e-07	TRUE	4.07292e-183
1314	THYN1	Knee OA	12424_107	outcome	0.00117819	1.21058e-07	TRUE	9.51193e-10
1315	TIE1	Knee OA	2844_53	outcome	0.0145531	6.64513e-08	TRUE	3.52018e-105
1316	TIGIT	Knee OA	9638_2	outcome	0.00236165	4.45454e-08	TRUE	2.80803e-18
1317	TIMD4	Knee OA	15449_33	outcome	0.0214886	9.49598e-06	TRUE	2.22097e-149
1318	TIMP2	Knee OA	2278_61	outcome	0.00192835	3.40804e-07	TRUE	5.87103e-15
1319	TIMP3	Knee OA	2480_58	outcome	0.0255645	4.42006e-06	TRUE	1.22861e-180
1320	TIMP4	Knee OA	6462_12	outcome	0.0255645	9.46965e-07	TRUE	3.52052e-183
1321	TINAGL1	Knee OA	11192_168	outcome	0.00142331	1.3978e-06	TRUE	4.60396e-11
1322	TIRAP	Knee OA	9839_148	outcome	0.00908369	4.3582e-07	TRUE	1.871e-65
1323	TLL1	Knee OA	6383_90	outcome	0.00130192	1.04048e-06	TRUE	2.6861e-10
1324	TLR1	Knee OA	16324_38	outcome	0.00668514	1.24299e-07	TRUE	7.34591e-49
1325	TLR2	Knee OA	3835_11	outcome	0.00115526	8.44558e-07	TRUE	2.6361e-09
1326	TLR3	Knee OA	16918_198	outcome	0.0255645	6.09403e-07	TRUE	1.29244e-183
1327	TMEM106A	Knee OA	10499_1	outcome	0.00150007	1.4883e-05	TRUE	1.14386e-09
1328	TMEM132A	Knee OA	7871_16	outcome	0.0255645	1.4488e-05	TRUE	7.80271e-177
1329	TMEM132B	Knee OA	8890_9	outcome	0.00860915	1.38008e-07	TRUE	1.61073e-62
1330	TMEM132C	Knee OA	7173_141	outcome	0.0281716	8.83345e-06	TRUE	4.15544e-197
1331	TMEM132D	Knee OA	13416_8	outcome	0.0291346	3.19016e-06	TRUE	6.56206e-207
1332	TMEM190	Knee OA	10442_1	outcome	0.0255645	3.10614e-07	TRUE	4.03497e-184
1333	TMEM9	Knee OA	9249_17	outcome	0.00177047	8.65976e-07	TRUE	1.23441e-13
1334	TNC	Knee OA	4155_3	outcome	0.0268869	9.39207e-07	TRUE	8.6877e-193
1335	TNFAIP3	Knee OA	14009_65	outcome	0.00693687	4.11528e-07	TRUE	2.60827e-50
1336	TNFAIP6	Knee OA	5036_50	outcome	0.0255645	7.2049e-06	TRUE	2.4687e-179
1337	TNFAIP8	Knee OA	12563_2	outcome	0.0116869	1.50567e-07	TRUE	1.91811e-84
1338	TNFRSF11B	Knee OA	8304_50	outcome	0.00691474	1.70577e-05	TRUE	1.93061e-45
1339	TNFRSF17	Knee OA	2665_26	outcome	0.00669417	3.81675e-06	TRUE	4.2943e-47
1340	TNFRSF19	Knee OA	5131_15	outcome	0.00137346	4.46299e-08	TRUE	3.18301e-11
1341	TNFRSF1B	Knee OA	8368_102	outcome	0.0157158	4.694e-07	TRUE	8.92634e-113
1342	TNFRSF21	Knee OA	5404_53	outcome	0.00498191	5.03577e-08	TRUE	8.67688e-37
1343	TNFSF13B	Knee OA	3059_50	outcome	0.00163839	9.06386e-06	TRUE	1.47884e-11
1344	TNFSF14	Knee OA	5988_49	outcome	0.00793027	1.94748e-06	TRUE	2.07574e-56
1345	TNFSF15	Knee OA	2968_61	outcome	0.00105981	2.99413e-06	TRUE	2.82226e-08
1346	TNFSF8	Knee OA	3421_54	outcome	0.00792804	2.38139e-07	TRUE	4.09186e-57
1347	TNR	Knee OA	11302_237	outcome	0.00779901	2.48684e-06	TRUE	2.90626e-55
1348	TP53I3	Knee OA	17748_21	outcome	0.0255645	7.36724e-06	TRUE	2.88197e-179
1349	TPI1	Knee OA	4309_59	outcome	0.00114252	5.86562e-09	TRUE	1.24323e-09
1350	TPM4	Knee OA	9863_1	outcome	0.0019913	1.6172e-06	TRUE	5.90861e-15
1351	TPP1	Knee OA	17691_1	outcome	0.00656765	3.16526e-07	TRUE	8.72334e-48
1352	TPSAB1	Knee OA	9409_11	outcome	0.0309545	3.43716e-06	TRUE	2.37501e-219
1353	TPSB2	Knee OA	3403_1	outcome	0.0255645	3.37123e-06	TRUE	4.46072e-181
1354	TPST1	Knee OA	7928_183	outcome	0.00896249	9.62094e-06	TRUE	3.37231e-61
1355	TPST2	Knee OA	8024_64	outcome	0.00852919	2.45011e-06	TRUE	2.10021e-60
1356	TREM1	Knee OA	9266_1	outcome	0.0255645	7.12192e-06	TRUE	2.27935e-179
1357	TREM2	Knee OA	16300_4	outcome	0.027317	6.03616e-06	TRUE	2.51422e-192
1358	TREML1	Knee OA	9329_28	outcome	0.00749963	2.87551e-07	TRUE	2.56633e-54
1359	TREML2	Knee OA	5736_1	outcome	0.0255645	9.2522e-07	TRUE	3.32057e-183
1360	TRIL	Knee OA	6527_1	outcome	0.0020864	4.477e-06	TRUE	4.1908e-15
1361	TRIM3	Knee OA	12573_80	outcome	0.00485794	1.65821e-06	TRUE	5.64847e-35
1362	TSG101	Knee OA	13044_5	outcome	0.00836151	1.13484e-05	TRUE	9.93575e-57
1363	TSSC4	Knee OA	18181_2	outcome	0.00119348	8.27314e-08	TRUE	8.27052e-10
1364	TSTA3	Knee OA	12657_2	outcome	0.00237838	2.57052e-07	TRUE	6.83489e-18
1365	TSTD1	Knee OA	19277_4	outcome	0.0255645	2.32572e-06	TRUE	6.18859e-182
1366	TTL	Knee OA	13973_62	outcome	0.00147704	1.56952e-08	TRUE	5.17364e-12
1367	TWSG1	Knee OA	9234_8	outcome	0.00364691	3.9129e-06	TRUE	6.25162e-26
1368	TXNDC15	Knee OA	6366_38	outcome	0.0255645	5.52056e-07	TRUE	1.06231e-183
1369	TXNDC5	Knee OA	11212_7	outcome	0.00573093	1.06357e-06	TRUE	2.31578e-41
1370	TXNL4B	Knee OA	15316_262	outcome	0.00757577	2.08003e-06	TRUE	7.34051e-54
1371	TYRO3	Knee OA	2611_72	outcome	0.00544295	5.25153e-07	TRUE	1.18376e-39
1372	UAP1	Knee OA	13580_2	outcome	0.00125725	2.19155e-09	TRUE	1.78777e-10
1373	UBASH3B	Knee OA	12558_3	outcome	0.00614028	3.60708e-07	TRUE	1.02365e-44
1374	UBE2F	Knee OA	18213_30	outcome	0.00198616	3.49089e-06	TRUE	1.57323e-14
1375	UBLCP1	Knee OA	19124_9	outcome	0.0128908	1.51501e-05	TRUE	2.10702e-87
1376	UBXN2B	Knee OA	18435_40	outcome	0.00151671	3.28569e-06	TRUE	2.75672e-11
1377	UCMA	Knee OA	10977_55	outcome	0.0255645	2.04819e-06	TRUE	3.80297e-182
1378	UGDH	Knee OA	17755_5	outcome	0.0255645	1.53085e-06	TRUE	1.38999e-182
1379	UGT1A6	Knee OA	7891_45	outcome	0.00153848	2.58749e-06	TRUE	1.23272e-11
1380	ULK3	Knee OA	12437_18	outcome	0.00262818	1.79435e-05	TRUE	2.33068e-17
1381	UNC45A	Knee OA	13082_9	outcome	0.00134151	3.97395e-07	TRUE	9.5528e-11
1382	UNC5B	Knee OA	15394_79	outcome	0.00564182	2.14276e-08	TRUE	1.13816e-41
1383	UNC5C	Knee OA	5139_32	outcome	0.00941226	5.55942e-06	TRUE	1.51413e-65
1384	UNC5D	Knee OA	16307_22	outcome	0.00418648	1.28553e-05	TRUE	3.03488e-28
1385	UPP1	Knee OA	19448_104	outcome	0.00298774	9.72361e-07	TRUE	4.70369e-22
1386	UROD	Knee OA	19289_29	outcome	0.0255645	5.5889e-06	TRUE	4.74363e-180
1387	UROS	Knee OA	11248_43	outcome	0.0145338	1.41079e-05	TRUE	7.31286e-99
1388	USP15	Knee OA	19161_1	outcome	0.00608475	2.89296e-06	TRUE	5.87959e-43
1389	USP8	Knee OA	13450_49	outcome	0.00246206	7.91747e-05	TRUE	2.1998e-13
1390	UST	Knee OA	8364_74	outcome	0.00680206	1.1171e-06	TRUE	7.1079e-49
1391	VASN	Knee OA	5682_13	outcome	0.00197331	2.50138e-05	TRUE	1.32018e-12
1392	VAV1	Knee OA	5275_28	outcome	0.00193349	4.66928e-06	TRUE	5.55618e-14
1393	VEGFA	Knee OA	4867_15	outcome	0.0849593	8.22418e-06	TRUE	0
1394	VEGFC	Knee OA	3132_1	outcome	0.00568315	6.65975e-08	TRUE	8.60049e-42
1395	VIM	Knee OA	15540_6	outcome	0.00253416	1.39071e-07	TRUE	2.16611e-19
1396	VIT	Knee OA	6234_74	outcome	0.0255645	1.05499e-06	TRUE	4.66255e-183
1397	VNN2	Knee OA	15480_2	outcome	0.027412	1.91941e-06	TRUE	1.5161e-195
1398	VOPP1	Knee OA	14618_26	outcome	0.00277248	7.53193e-09	TRUE	2.80924e-21
1399	VPS26A	Knee OA	19293_6	outcome	0.0106738	9.19267e-07	TRUE	2.21973e-76
1400	VTA1	Knee OA	4209_60	outcome	0.00107507	6.80425e-06	TRUE	5.44598e-08
1401	VTN	Knee OA	13125_45	outcome	0.0255645	3.69951e-06	TRUE	4.87064e-181
1402	VWA1	Knee OA	6385_63	outcome	0.0270736	7.17494e-07	TRUE	4.8709e-194
1403	VWA2	Knee OA	7128_9	outcome	0.0129481	4.51676e-06	TRUE	2.47491e-90
1404	VWC2	Knee OA	15308_108	outcome	0.0178434	1.24981e-06	TRUE	3.15142e-127
1405	VWF	Knee OA	3050_7	outcome	0.00412839	1.14931e-07	TRUE	6.5928e-30
1406	WARS	Knee OA	9870_17	outcome	0.00174994	1.06422e-06	TRUE	4.10695e-13
1407	WFDC1	Knee OA	9316_67	outcome	0.0255645	5.7892e-06	TRUE	5.89064e-180
1408	WFDC2	Knee OA	11388_75	outcome	0.00142971	1.86202e-07	TRUE	1.65455e-11
1409	WFDC5	Knee OA	6969_14	outcome	0.00121261	9.79686e-06	TRUE	1.13713e-08
1410	WFIKKN1	Knee OA	3191_50	outcome	0.00883612	2.97843e-07	TRUE	2.42223e-63
1411	WFIKKN2	Knee OA	3235_50	outcome	0.0255645	8.30474e-08	TRUE	9.89864e-185
1412	WIF1	Knee OA	16070_7	outcome	0.00147192	7.84703e-06	TRUE	1.48517e-10
1413	WISP1	Knee OA	13692_154	outcome	0.027176	2.57288e-06	TRUE	4.01591e-193
1414	WISP2	Knee OA	6392_7	outcome	0.0188004	2.59613e-08	TRUE	9.97148e-135
1415	XCL2	Knee OA	15617_8	outcome	0.00163199	1.31504e-05	TRUE	7.39131e-11
1416	XPNPEP1	Knee OA	3481_87	outcome	0.00225614	7.1825e-07	TRUE	8.25343e-17
1417	XRCC4	Knee OA	9886_28	outcome	0.00447054	1.89389e-06	TRUE	3.50782e-32
1418	XXYLT1	Knee OA	6375_75	outcome	0.0161412	1.42394e-05	TRUE	2.34578e-110
1419	YWHAB	Knee OA	14156_33	outcome	0.0110447	1.08693e-05	TRUE	1.33747e-75
1420	ZADH2	Knee OA	17345_12	outcome	0.00387536	1.80563e-07	TRUE	7.42341e-29
1421	ZFAND1	Knee OA	19173_5	outcome	0.00924485	5.2965e-06	TRUE	3.95232e-60
1422	ZG16	Knee OA	8219_14	outcome	0.0018526	2.99823e-07	TRUE	2.87792e-13
1423	ZG16B	Knee OA	8310_6	outcome	0.0131685	2.2025e-07	TRUE	6.61413e-95
1424	ZYX	Knee OA	13632_10	outcome	0.00221884	2.69227e-07	TRUE	4.69033e-17

## Sheet: steiger_Hip OA
	id.exposure	id.outcome	exposure	outcome	snp_r2.exposure	snp_r2.outcome	correct_causal_direction	steiger_pval
1	A4GALT	Hip OA	8759_29	outcome	0.00205426	1.31051e-06	TRUE	2.38769e-15
2	A4GNT	Hip OA	10835_25	outcome	0.00167428	9.93005e-07	TRUE	9.10136e-13
3	ABO	Hip OA	9253_52	outcome	0.00625907	4.75692e-06	TRUE	2.19818e-43
4	ACAA1	Hip OA	17782_23	outcome	0.00403285	2.69195e-08	TRUE	4.87935e-29
5	ACADM	Hip OA	17333_20	outcome	0.00108906	6.29283e-07	TRUE	8.03038e-09
6	ACADSB	Hip OA	17403_14	outcome	0.00444988	1.58916e-08	TRUE	7.58446e-33
7	ACADVL	Hip OA	19262_219	outcome	0.00104964	1.05891e-05	TRUE	1.76449e-07
8	ACAN	Hip OA	3280_49	outcome	0.0074141	1.86033e-05	TRUE	8.02918e-49
9	ACAP2	Hip OA	12343_14	outcome	0.00110688	1.19362e-07	TRUE	3.63745e-09
10	ACAT2	Hip OA	17341_89	outcome	0.0255645	1.01124e-05	TRUE	2.01472e-176
11	ACE	Hip OA	10714_7	outcome	0.0255645	4.45462e-06	TRUE	8.65669e-179
12	ACP1	Hip OA	3858_5	outcome	0.0255645	1.83772e-06	TRUE	2.25779e-180
13	ACP5	Hip OA	3232_28	outcome	0.0178191	1.4802e-07	TRUE	3.86643e-127
14	ACP6	Hip OA	5742_14	outcome	0.0511291	2.85542e-06	TRUE	0
15	ACVRL1	Hip OA	16318_12	outcome	0.014625	1.50126e-06	TRUE	5.3149e-103
16	ACYP2	Hip OA	12812_25	outcome	0.0211174	1.6816e-07	TRUE	1.1882e-150
17	ADAM23	Hip OA	7049_2	outcome	0.0511291	7.8297e-06	TRUE	0
18	ADAMTS13	Hip OA	3175_51	outcome	0.0255645	3.10166e-06	TRUE	1.44706e-179
19	ADAMTS15	Hip OA	4533_76	outcome	0.00180126	9.05452e-08	TRUE	4.50122e-14
20	ADAMTS5	Hip OA	3168_8	outcome	0.0255645	1.9161e-05	TRUE	8.61745e-174
21	ADAMTSL1	Hip OA	16890_37	outcome	0.0384064	1.63156e-05	TRUE	5.74068e-266
22	ADAMTSL2	Hip OA	6379_62	outcome	0.00637176	1.64943e-06	TRUE	6.37078e-45
23	ADGRE2	Hip OA	4546_27	outcome	0.0255645	5.2837e-06	TRUE	2.31531e-177
24	ADGRF5	Hip OA	6409_57	outcome	0.0163117	2.06543e-06	TRUE	1.57091e-114
25	ADH1A	Hip OA	17396_23	outcome	0.00651601	1.2488e-06	TRUE	2.68082e-46
26	ADH1B	Hip OA	9834_62	outcome	0.00136962	6.32784e-08	TRUE	4.48052e-11
27	ADH1C	Hip OA	15525_294	outcome	0.006933	1.21006e-06	TRUE	2.95672e-49
28	ADH5	Hip OA	11369_23	outcome	0.00980296	3.73999e-07	TRUE	5.54094e-70
29	ADH6	Hip OA	18206_18	outcome	0.00998722	2.82665e-07	TRUE	2.16318e-71
30	ADH7	Hip OA	11377_19	outcome	0.00599953	6.72342e-07	TRUE	5.29192e-43
31	ADI1	Hip OA	12457_10	outcome	0.00261015	6.20604e-06	TRUE	3.34619e-18
32	ADIPOQ	Hip OA	3554_24	outcome	0.0223531	1.96028e-06	TRUE	2.14627e-157
33	ADM2	Hip OA	8100_15	outcome	0.00166018	8.33937e-06	TRUE	1.47042e-11
34	ADPRHL2	Hip OA	17332_3	outcome	0.0180751	3.51478e-06	TRUE	2.13671e-124
35	ADSSL1	Hip OA	13998_26	outcome	0.0255645	3.75101e-07	TRUE	3.93372e-182
36	AES	Hip OA	18396_10	outcome	0.00121898	2.20607e-06	TRUE	2.32358e-09
37	AFM	Hip OA	4763_31	outcome	0.0125115	2.77278e-07	TRUE	3.24707e-89
38	AGRN	Hip OA	15483_377	outcome	0.0227072	1.57115e-06	TRUE	2.87156e-160
39	AGT	Hip OA	3484_60	outcome	0.0116458	4.17171e-07	TRUE	6.43142e-83
40	AHSG	Hip OA	3581_53	outcome	0.0255645	2.34331e-06	TRUE	4.44044e-180
41	AIF1L	Hip OA	18871_24	outcome	0.0319334	3.96815e-06	TRUE	1.99896e-224
42	AK1	Hip OA	5012_67	outcome	0.00114507	1.97671e-07	TRUE	2.22439e-09
43	AKR1A1	Hip OA	4192_10	outcome	0.0255645	2.15797e-07	TRUE	1.8327e-182
44	AKR1B1	Hip OA	16606_85	outcome	0.00302047	9.48185e-07	TRUE	3.70669e-22
45	AKR1C3	Hip OA	17377_1	outcome	0.00696398	9.58694e-07	TRUE	3.95475e-48
46	AKR1C4	Hip OA	18397_5	outcome	0.0255645	1.75707e-06	TRUE	1.54774e-180
47	AKR7A2	Hip OA	4188_1	outcome	0.0086285	3.73724e-07	TRUE	1.0078e-61
48	AKR7A3	Hip OA	18173_11	outcome	0.020529	2.60491e-05	TRUE	3.09403e-135
49	ALAD	Hip OA	15523_9	outcome	0.0228868	2.98386e-07	TRUE	2.43746e-162
50	ALB	Hip OA	18380_78	outcome	0.00238225	8.81694e-07	TRUE	2.42833e-17
51	ALCAM	Hip OA	5451_1	outcome	0.00496383	1.1261e-06	TRUE	1.37586e-35
52	ALDH1A1	Hip OA	11265_8	outcome	0.00335143	1.02717e-05	TRUE	1.04458e-22
53	ALDH2	Hip OA	18381_16	outcome	0.00253545	1.06467e-05	TRUE	3.0961e-17
54	ALDH3A1	Hip OA	11480_1	outcome	0.00661929	2.70938e-06	TRUE	1.86261e-46
55	ALDH3B1	Hip OA	12940_35	outcome	0.00584973	6.10487e-08	TRUE	1.28331e-42
56	ALDOB	Hip OA	18185_118	outcome	0.00311152	2.4605e-06	TRUE	1.1442e-19
57	ALDOC	Hip OA	9876_20	outcome	0.00700142	1.53464e-07	TRUE	1.70147e-50
58	ALKBH3	Hip OA	18401_18	outcome	0.0219668	2.2505e-07	TRUE	1.33066e-156
59	ALPPL2	Hip OA	6706_18	outcome	0.00118074	2.80626e-06	TRUE	4.69717e-09
60	AMIGO2	Hip OA	14134_49	outcome	0.0051154	7.99926e-06	TRUE	6.48541e-35
61	AMY1A	Hip OA	7918_114	outcome	0.0215549	1.54347e-05	TRUE	1.33018e-144
62	AMY2A	Hip OA	18917_53	outcome	0.0255645	4.75702e-07	TRUE	9.75934e-182
63	AMY2B	Hip OA	15556_49	outcome	0.0272029	4.80894e-07	TRUE	1.42088e-193
64	ANG	Hip OA	4874_3	outcome	0.0255645	2.38069e-06	TRUE	4.72633e-180
65	ANGPT1	Hip OA	2811_27	outcome	0.00399929	2.15342e-06	TRUE	1.56207e-28
66	ANGPT2	Hip OA	2602_2	outcome	0.00615835	1.15185e-07	TRUE	1.23184e-44
67	ANGPTL1	Hip OA	9092_33	outcome	0.0266193	2.99468e-07	TRUE	7.12339e-190
68	ANGPTL3	Hip OA	10391_1	outcome	0.0222842	1.3138e-05	TRUE	2.35278e-152
69	ANGPTL4	Hip OA	3796_79	outcome	0.00644819	1.96929e-06	TRUE	3.61853e-45
70	ANKRD27	Hip OA	12445_50	outcome	0.00117054	5.84544e-06	TRUE	1.213e-08
71	ANTXR2	Hip OA	15559_5	outcome	0.0127674	3.111e-05	TRUE	3.12363e-83
72	ANXA1	Hip OA	4960_72	outcome	0.00499999	5.07009e-09	TRUE	8.16219e-37
73	ANXA11	Hip OA	17513_11	outcome	0.00966377	3.05324e-06	TRUE	1.86416e-67
74	ANXA2	Hip OA	13700_10	outcome	0.0521609	4.70795e-06	TRUE	0
75	ANXA4	Hip OA	17164_15	outcome	0.0255099	1.94881e-06	TRUE	5.46932e-180
76	ANXA5	Hip OA	14158_17	outcome	0.00806867	2.42451e-07	TRUE	6.12732e-58
77	ANXA7	Hip OA	18244_1	outcome	0.00631977	7.36241e-06	TRUE	3.83081e-43
78	AOC1	Hip OA	15486_126	outcome	0.0511291	2.17793e-05	TRUE	0
79	AOC2	Hip OA	6434_18	outcome	0.00183335	1.22892e-08	TRUE	1.93752e-14
80	AP1G2	Hip OA	12714_38	outcome	0.00985686	2.46198e-06	TRUE	6.43929e-69
81	AP2A2	Hip OA	13621_31	outcome	0.00156665	2.08745e-07	TRUE	2.35009e-12
82	APCS	Hip OA	2474_54	outcome	0.023813	2.12829e-06	TRUE	1.01012e-167
83	APLP2	Hip OA	10627_87	outcome	0.00796287	1.83228e-06	TRUE	3.9634e-56
84	APMAP	Hip OA	10605_22	outcome	0.00474172	7.21612e-06	TRUE	1.63094e-32
85	APOA1BP	Hip OA	16621_77	outcome	0.0100465	4.72507e-06	TRUE	1.56661e-69
86	APOA4	Hip OA	17685_9	outcome	0.00203241	5.51614e-06	TRUE	1.85474e-14
87	APOB	Hip OA	2797_56	outcome	0.00152951	9.18229e-07	TRUE	8.05954e-12
88	APOBEC3G	Hip OA	13930_3	outcome	0.00541712	5.09089e-08	TRUE	1.5017e-39
89	APOC1	Hip OA	15364_101	outcome	0.02666	4.93339e-06	TRUE	7.72027e-186
90	APOC3	Hip OA	6461_54	outcome	0.00795642	1.94485e-05	TRUE	2.21205e-52
91	APOE	Hip OA	2418_55	outcome	0.0121488	3.80865e-06	TRUE	5.33047e-84
92	APOF	Hip OA	12370_30	outcome	0.0129744	1.15074e-05	TRUE	5.48933e-88
93	APOL1	Hip OA	11510_31	outcome	0.0255645	2.02563e-06	TRUE	2.55657e-180
94	APOL3	Hip OA	16823_75	outcome	0.0255645	1.68808e-06	TRUE	1.35218e-180
95	APP	Hip OA	3171_57	outcome	0.00222527	1.18253e-05	TRUE	4.4948e-15
96	ARF4	Hip OA	18408_26	outcome	0.00478068	1.79872e-05	TRUE	3.8164e-31
97	ARFIP1	Hip OA	13488_3	outcome	0.0195852	6.35681e-06	TRUE	1.38208e-135
98	ARG1	Hip OA	5867_60	outcome	0.003554	5.27211e-06	TRUE	8.65168e-25
99	ARHGAP25	Hip OA	11333_82	outcome	0.00956195	2.59528e-06	TRUE	6.23535e-67
100	ARHGEF25	Hip OA	13519_112	outcome	0.0060628	5.90666e-08	TRUE	4.02274e-44
101	ARL3	Hip OA	12571_14	outcome	0.00908756	1.66172e-05	TRUE	2.33581e-60
102	ARRB1	Hip OA	12643_4	outcome	0.00233977	1.03855e-06	TRUE	2.08585e-17
103	ARSA	Hip OA	3583_54	outcome	0.00109924	2.65195e-06	TRUE	1.65744e-08
104	ARSB	Hip OA	3172_28	outcome	0.00779385	2.61794e-06	TRUE	1.24978e-54
105	ARSK	Hip OA	8269_327	outcome	0.00261659	3.72899e-07	TRUE	1.28621e-19
106	ART3	Hip OA	7970_315	outcome	0.00152951	4.35559e-07	TRUE	5.54348e-12
107	ART4	Hip OA	6576_1	outcome	0.0255645	2.03915e-05	TRUE	1.73038e-173
108	ASAH2	Hip OA	3212_30	outcome	0.0255645	5.83607e-07	TRUE	3.18465e-176
109	ASF1A	Hip OA	18172_71	outcome	0.00130703	1.00175e-05	TRUE	3.41501e-09
110	ASGR1	Hip OA	5452_71	outcome	0.00196432	1.40444e-06	TRUE	1.20924e-14
111	ASIP	Hip OA	5676_54	outcome	0.0255645	3.92981e-07	TRUE	4.2378e-182
112	ASL	Hip OA	11241_8	outcome	0.00564441	6.25345e-06	TRUE	7.7069e-39
113	ASPH	Hip OA	6998_106	outcome	0.00373855	9.75411e-07	TRUE	3.86425e-27
114	ASPN	Hip OA	6451_64	outcome	0.0255645	9.20714e-08	TRUE	7.96985e-183
115	ASRGL1	Hip OA	18313_4	outcome	0.0167986	3.1197e-06	TRUE	2.24212e-117
116	ATP1B2	Hip OA	7218_87	outcome	0.00321212	6.16209e-06	TRUE	2.51534e-22
117	ATRN	Hip OA	15499_11	outcome	0.0237373	1.37333e-08	TRUE	4.48204e-170
118	ATXN3	Hip OA	16825_20	outcome	0.0244816	5.77825e-07	TRUE	5.04622e-174
119	AZGP1	Hip OA	9312_8	outcome	0.0201971	1.19265e-05	TRUE	4.00437e-136
120	B3GALT6	Hip OA	7981_230	outcome	0.0011247	2.29208e-06	TRUE	9.55663e-09
121	B3GALTL	Hip OA	5727_35	outcome	0.0243086	7.27218e-08	TRUE	7.44411e-174
122	B3GNT2	Hip OA	7980_72	outcome	0.0120397	1.60828e-05	TRUE	1.31758e-80
123	B4GALT1	Hip OA	13381_49	outcome	0.0125604	4.36387e-06	TRUE	3.92688e-87
124	B4GALT2	Hip OA	9595_11	outcome	0.0173784	1.49405e-06	TRUE	1.85733e-122
125	B4GALT6	Hip OA	10832_24	outcome	0.0255645	6.1028e-07	TRUE	9.39432e-182
126	B4GALT7	Hip OA	7806_33	outcome	0.00139902	1.06989e-06	TRUE	7.2148e-11
127	BAG1	Hip OA	17195_43	outcome	0.00119476	8.22169e-06	TRUE	3.28608e-08
128	BCAM	Hip OA	2816_50	outcome	0.0255645	2.07081e-06	TRUE	3.4644e-180
129	BCAN	Hip OA	3461_58	outcome	0.0157566	2.27907e-06	TRUE	5.16883e-110
130	BCHE	Hip OA	15514_26	outcome	0.0014003	3.41728e-08	TRUE	2.5041e-11
131	BDH2	Hip OA	17329_2	outcome	0.0175657	4.1088e-06	TRUE	2.64619e-122
132	BDNF	Hip OA	2421_7	outcome	0.00476415	5.3586e-06	TRUE	5.1629e-33
133	BID	Hip OA	5798_3	outcome	0.00368692	2.16936e-05	TRUE	9.58692e-24
134	BIN1	Hip OA	9574_11	outcome	0.00684522	1.30869e-06	TRUE	1.35854e-48
135	BLVRA	Hip OA	11382_5	outcome	0.00170121	8.78333e-08	TRUE	2.26551e-13
136	BMP10	Hip OA	3587_53	outcome	0.00110306	6.24815e-07	TRUE	6.47086e-09
137	BMP7	Hip OA	2972_57	outcome	0.00120241	8.76172e-07	TRUE	1.65069e-09
138	BMPER	Hip OA	15368_3	outcome	0.00398638	4.72542e-06	TRUE	1.10159e-27
139	BOC	Hip OA	4328_2	outcome	0.0163117	1.15806e-06	TRUE	3.59056e-115
140	BPHL	Hip OA	17813_21	outcome	0.00521695	2.6982e-06	TRUE	9.0619e-37
141	BPI	Hip OA	4126_22	outcome	0.0334242	3.55699e-07	TRUE	5.04483e-239
142	BPIFA2	Hip OA	16302_11	outcome	0.00248781	1.6515e-07	TRUE	7.36664e-19
143	BPIFB1	Hip OA	15367_38	outcome	0.0306799	2.785e-06	TRUE	2.93131e-216
144	BPNT1	Hip OA	17814_8	outcome	0.00118074	3.40945e-08	TRUE	9.09345e-10
145	BRSK2	Hip OA	9790_28	outcome	0.00886965	4.04231e-06	TRUE	1.35231e-61
146	BST1	Hip OA	4535_50	outcome	0.0255645	3.7035e-06	TRUE	3.33984e-179
147	BTC	Hip OA	13088_397	outcome	0.00656249	8.95644e-06	TRUE	1.41485e-44
148	BTD	Hip OA	15644_1	outcome	0.0511291	4.85901e-07	TRUE	0
149	BTNL8	Hip OA	9026_40	outcome	0.0047288	1.10475e-07	TRUE	1.18941e-34
150	BTNL9	Hip OA	7950_142	outcome	0.00103058	9.08582e-06	TRUE	1.91546e-07
151	C10orf54	Hip OA	11531_24	outcome	0.0511291	6.00279e-07	TRUE	0
152	C1orf198	Hip OA	8035_6	outcome	0.00406642	9.22508e-06	TRUE	1.22789e-27
153	C1QC	Hip OA	14100_63	outcome	0.0445682	5.14151e-06	TRUE	0
154	C1QL1	Hip OA	6404_20	outcome	0.00166018	2.18989e-06	TRUE	1.95528e-12
155	C1QTNF3	Hip OA	7251_64	outcome	0.00677163	2.98924e-07	TRUE	9.18639e-49
156	C1QTNF5	Hip OA	7810_20	outcome	0.0149381	8.72632e-06	TRUE	2.70728e-102
157	C1QTNF9	Hip OA	16605_2	outcome	0.0163078	1.40472e-07	TRUE	2.14861e-116
158	C3	Hip OA	4480_59	outcome	0.00682027	2.526e-07	TRUE	3.72454e-49
159	C4BPA	Hip OA	9449_150	outcome	0.00146041	4.90278e-06	TRUE	1.10264e-10
160	C5	Hip OA	2851_63	outcome	0.0109581	1.52111e-05	TRUE	2.14787e-73
161	C6	Hip OA	4127_75	outcome	0.00143099	9.60278e-06	TRUE	4.83702e-10
162	C7	Hip OA	2888_49	outcome	0.0499698	2.62806e-07	TRUE	0
163	C8G	Hip OA	14708_59	outcome	0.0255645	1.65679e-07	TRUE	1.36162e-182
164	C9	Hip OA	3060_43	outcome	0.00118329	4.38725e-08	TRUE	8.96847e-10
165	CA1	Hip OA	4969_2	outcome	0.0173345	1.09087e-05	TRUE	2.466e-118
166	CA10	Hip OA	13666_222	outcome	0.0183375	8.76094e-07	TRUE	8.58986e-130
167	CA11	Hip OA	8859_51	outcome	0.00815898	9.28526e-08	TRUE	8.23146e-59
168	CA13	Hip OA	3420_21	outcome	0.0255645	5.05535e-07	TRUE	6.54111e-182
169	CA3	Hip OA	3799_11	outcome	0.012307	1.69918e-06	TRUE	1.43277e-86
170	CA8	Hip OA	11390_24	outcome	0.0255645	2.35506e-06	TRUE	4.5286e-180
171	CACNA2D3	Hip OA	8885_6	outcome	0.0115358	1.85559e-05	TRUE	1.04782e-76
172	CADM1	Hip OA	3326_58	outcome	0.00865429	2.27134e-07	TRUE	4.43925e-62
173	CADM3	Hip OA	3630_27	outcome	0.00189368	8.44566e-06	TRUE	3.53738e-13
174	CALCB	Hip OA	17170_15	outcome	0.0227888	1.87208e-07	TRUE	1.39233e-162
175	CAMP	Hip OA	15481_45	outcome	0.00463479	7.68523e-07	TRUE	1.78509e-33
176	CAPG	Hip OA	4968_50	outcome	0.0255645	1.88682e-05	TRUE	7.27543e-174
177	CAPN2	Hip OA	14684_17	outcome	0.0122119	4.56664e-08	TRUE	1.79775e-87
178	CASP3	Hip OA	3593_72	outcome	0.00923325	6.23675e-08	TRUE	2.9495e-65
179	CASS4	Hip OA	12855_16	outcome	0.00141564	7.46198e-07	TRUE	4.4526e-11
180	CAT	Hip OA	3488_64	outcome	0.0136208	3.7035e-06	TRUE	8.48415e-95
181	CBL	Hip OA	12016_60	outcome	0.00342239	5.20145e-06	TRUE	6.58846e-24
182	CBLN1	Hip OA	9313_27	outcome	0.0238393	8.41623e-06	TRUE	8.02903e-165
183	CBLN4	Hip OA	5688_65	outcome	0.0165487	3.77049e-06	TRUE	3.10601e-115
184	CBR1	Hip OA	12381_26	outcome	0.00215325	1.57319e-07	TRUE	1.62325e-16
185	CBR3	Hip OA	14091_42	outcome	0.0197998	2.28539e-06	TRUE	4.59464e-139
186	CCBL2	Hip OA	12682_5	outcome	0.0255645	2.87241e-08	TRUE	4.99808e-183
187	CCDC126	Hip OA	6388_21	outcome	0.0255645	6.73064e-08	TRUE	6.34781e-183
188	CCDC134	Hip OA	15300_66	outcome	0.00458417	2.7206e-06	TRUE	2.11804e-32
189	CCDC80	Hip OA	3234_23	outcome	0.00110815	3.19828e-06	TRUE	1.6532e-08
190	CCL11	Hip OA	5301_7	outcome	0.00550881	1.80123e-07	TRUE	4.90882e-40
191	CCL14	Hip OA	2900_53	outcome	0.0255645	1.51003e-06	TRUE	9.41457e-181
192	CCL15	Hip OA	18289_16	outcome	0.0012598	2.18455e-06	TRUE	1.11433e-09
193	CCL16	Hip OA	4913_78	outcome	0.00466294	6.61968e-06	TRUE	4.78247e-32
194	CCL17	Hip OA	3519_3	outcome	0.0175452	6.63149e-08	TRUE	2.01195e-125
195	CCL18	Hip OA	3044_3	outcome	0.0255645	1.45338e-06	TRUE	8.35281e-181
196	CCL21	Hip OA	2516_57	outcome	0.0050142	8.31141e-06	TRUE	3.55104e-34
197	CCL22	Hip OA	3508_78	outcome	0.0108502	1.52379e-07	TRUE	1.11006e-77
198	CCL23	Hip OA	2913_1	outcome	0.0499047	2.79486e-05	TRUE	0
199	CCL25	Hip OA	2705_5	outcome	0.0255645	1.53179e-06	TRUE	9.85144e-181
200	CCL28	Hip OA	2890_59	outcome	0.00127511	1.23842e-06	TRUE	5.65165e-10
201	CCL3	Hip OA	3040_59	outcome	0.0255645	1.14918e-06	TRUE	4.20169e-181
202	CCL3L1	Hip OA	2783_18	outcome	0.00129171	1.14918e-06	TRUE	4.13865e-10
203	CCL4L1	Hip OA	2781_63	outcome	0.00307963	1.07408e-06	TRUE	1.61495e-22
204	CCL5	Hip OA	5480_49	outcome	0.0168857	3.02556e-06	TRUE	4.88339e-118
205	CCM2	Hip OA	12347_29	outcome	0.00130958	5.13213e-06	TRUE	1.20649e-09
206	CCS	Hip OA	13068_139	outcome	0.00557467	4.3842e-05	TRUE	2.63997e-34
207	CCT5	Hip OA	12569_25	outcome	0.00130192	7.36921e-06	TRUE	2.23277e-09
208	CD109	Hip OA	3290_50	outcome	0.0255645	2.85591e-05	TRUE	1.10984e-171
209	CD14	Hip OA	8969_49	outcome	0.0338209	8.48441e-06	TRUE	5.89139e-236
210	CD160	Hip OA	17677_47	outcome	0.00775385	2.65356e-06	TRUE	2.83419e-54
211	CD177	Hip OA	13116_25	outcome	0.0255645	7.4995e-06	TRUE	3.50685e-177
212	CD200	Hip OA	5112_73	outcome	0.00186159	2.47239e-07	TRUE	2.09838e-14
213	CD200R1	Hip OA	5103_30	outcome	0.0052854	1.6147e-07	TRUE	1.72163e-38
214	CD244	Hip OA	5063_12	outcome	0.00379792	6.92596e-07	TRUE	1.38432e-27
215	CD274	Hip OA	5060_62	outcome	0.0209451	1.91666e-06	TRUE	1.89524e-147
216	CD300A	Hip OA	5630_48	outcome	0.0255645	1.59853e-06	TRUE	1.12994e-180
217	CD300C	Hip OA	5066_134	outcome	0.0308503	3.36514e-06	TRUE	2.72383e-217
218	CD33	Hip OA	3166_92	outcome	0.0255645	3.31463e-06	TRUE	1.96243e-179
219	CD36	Hip OA	2973_15	outcome	0.00549977	3.75377e-07	TRUE	8.89374e-40
220	CD4	Hip OA	3143_3	outcome	0.00109924	7.69682e-07	TRUE	7.29402e-09
221	CD46	Hip OA	17682_1	outcome	0.0241025	3.8212e-06	TRUE	1.02018e-168
222	CD48	Hip OA	3292_75	outcome	0.0149638	1.14071e-06	TRUE	3.34075e-105
223	CD55	Hip OA	5069_9	outcome	0.0255645	6.54862e-07	TRUE	1.0855e-181
224	CD58	Hip OA	10938_13	outcome	0.016527	3.40691e-07	TRUE	1.62621e-117
225	CD59	Hip OA	11514_196	outcome	0.0128201	9.1814e-06	TRUE	1.75453e-87
226	CD5L	Hip OA	3293_2	outcome	0.0255645	9.15829e-06	TRUE	1.51372e-176
227	CD68	Hip OA	18922_27	outcome	0.00112342	1.55586e-06	TRUE	7.34803e-09
228	CD7	Hip OA	12008_3	outcome	0.0148419	1.33131e-07	TRUE	5.42862e-106
229	CD72	Hip OA	7009_8	outcome	0.00585102	3.67972e-07	TRUE	3.04171e-42
230	CD8A	Hip OA	15462_28	outcome	0.0255645	1.66241e-06	TRUE	1.28499e-180
231	CDCP1	Hip OA	16818_200	outcome	0.0233077	4.25693e-07	TRUE	7.76099e-166
232	CDH17	Hip OA	16613_3	outcome	0.0255645	5.86845e-06	TRUE	4.25884e-178
233	CDH5	Hip OA	2819_23	outcome	0.00873425	9.8129e-06	TRUE	3.15755e-59
234	CDHR5	Hip OA	9962_1	outcome	0.0012598	1.32816e-07	TRUE	3.06731e-10
235	CDKN1B	Hip OA	3719_2	outcome	0.00231919	7.7371e-06	TRUE	4.19859e-16
236	CDON	Hip OA	4541_49	outcome	0.0255645	2.67132e-07	TRUE	2.40122e-182
237	CEACAM8	Hip OA	18873_8	outcome	0.0019913	2.39061e-06	TRUE	1.14702e-14
238	CEL	Hip OA	9796_4	outcome	0.0295238	1.28569e-05	TRUE	1.39833e-203
239	CELA2A	Hip OA	7140_1	outcome	0.00378888	5.4335e-07	TRUE	1.05542e-27
240	CETN3	Hip OA	17410_5	outcome	0.00229602	2.60497e-06	TRUE	1.03443e-16
241	CFD	Hip OA	2946_52	outcome	0.00769784	1.48677e-05	TRUE	4.55123e-51
242	CFH	Hip OA	4159_130	outcome	0.0199544	1.0298e-06	TRUE	3.87704e-141
243	CFHR2	Hip OA	15584_9	outcome	0.0511291	1.12957e-05	TRUE	0
244	CFHR3	Hip OA	16836_1	outcome	0.00516788	1.49185e-06	TRUE	7.56725e-37
245	CFHR4	Hip OA	6471_53	outcome	0.0269099	2.00184e-07	TRUE	3.37227e-192
246	CFHR5	Hip OA	16055_3	outcome	0.0255645	2.99443e-06	TRUE	1.23633e-179
247	CFI	Hip OA	2567_5	outcome	0.0158014	1.26627e-07	TRUE	1.08847e-112
248	CFL2	Hip OA	15339_32	outcome	0.00542616	1.38817e-06	TRUE	1.10213e-38
249	CHAD	Hip OA	13460_4	outcome	0.00110306	4.40027e-06	TRUE	2.46505e-08
250	CHGB	Hip OA	8235_48	outcome	0.00193221	6.12097e-07	TRUE	1.01961e-14
251	CHI3L1	Hip OA	11104_13	outcome	0.0255645	1.23434e-06	TRUE	5.13579e-181
252	CHI3L2	Hip OA	9383_24	outcome	0.00152567	1.35184e-07	TRUE	4.0778e-12
253	CHIT1	Hip OA	3600_2	outcome	0.042423	2.7145e-05	TRUE	1.23432e-291
254	CHKB	Hip OA	7761_125	outcome	0.00297872	5.16054e-09	TRUE	1.46608e-22
255	CHL1	Hip OA	8958_51	outcome	0.024754	1.90627e-06	TRUE	1.60638e-174
256	CHRD	Hip OA	13438_115	outcome	0.00325984	3.12487e-06	TRUE	3.3445e-23
257	CHRDL2	Hip OA	6086_15	outcome	0.00243502	2.3084e-06	TRUE	9.96758e-18
258	CHST11	Hip OA	7779_86	outcome	0.0337545	1.11106e-05	TRUE	2.08418e-234
259	CHST12	Hip OA	6626_81	outcome	0.0121373	2.55474e-11	TRUE	2.2533e-87
260	CHST15	Hip OA	4469_78	outcome	0.00540809	3.42498e-05	TRUE	6.39501e-34
261	CHST4	Hip OA	18876_77	outcome	0.00236294	3.69855e-06	TRUE	6.48164e-17
262	CHST9	Hip OA	11646_4	outcome	0.0255645	2.69708e-06	TRUE	7.86738e-180
263	CILP2	Hip OA	8841_65	outcome	0.00113361	7.26741e-10	TRUE	1.65424e-09
264	CINP	Hip OA	19383_131	outcome	0.0010967	8.35609e-06	TRUE	6.07874e-08
265	CKMT1A	Hip OA	15542_19	outcome	0.00109415	4.81987e-07	TRUE	8.34445e-09
266	CLEC11A	Hip OA	4500_50	outcome	0.0521609	1.70408e-05	TRUE	0
267	CLEC12A	Hip OA	11187_11	outcome	0.0255645	1.42241e-06	TRUE	3.13184e-176
268	CLEC1B	Hip OA	4332_6	outcome	0.00279439	1.01912e-07	TRUE	8.51025e-21
269	CLIC5	Hip OA	12475_48	outcome	0.0255645	1.76165e-06	TRUE	1.56152e-180
270	CLINT1	Hip OA	11659_31	outcome	0.00127256	1.15692e-05	TRUE	7.31639e-09
271	CLMP	Hip OA	10440_26	outcome	0.0181071	1.57964e-07	TRUE	1.93555e-128
272	CLN5	Hip OA	8874_53	outcome	0.00445892	1.87689e-06	TRUE	8.55424e-32
273	CLPS	Hip OA	5749_53	outcome	0.0210281	1.30676e-07	TRUE	5.43069e-148
274	CLSTN1	Hip OA	15521_4	outcome	0.0353857	2.26645e-05	TRUE	2.54016e-242
275	CLSTN2	Hip OA	18882_7	outcome	0.0308517	1.23316e-05	TRUE	3.27023e-213
276	CMBL	Hip OA	19115_13	outcome	0.012851	1.11468e-06	TRUE	8.85041e-91
277	CMPK1	Hip OA	18243_9	outcome	0.00309218	8.2556e-07	TRUE	1.03569e-22
278	CNDP1	Hip OA	5456_59	outcome	0.0292669	1.85654e-06	TRUE	6.53376e-207
279	CNN1	Hip OA	15566_10	outcome	0.00161405	1.27241e-06	TRUE	2.98799e-12
280	CNP	Hip OA	6609_22	outcome	0.00233205	4.68096e-06	TRUE	1.34453e-16
281	CNPY3	Hip OA	17327_3	outcome	0.00681424	6.49421e-10	TRUE	1.15502e-49
282	CNRIP1	Hip OA	18218_48	outcome	0.0255645	4.88073e-08	TRUE	5.20116e-183
283	CNTFR	Hip OA	14101_2	outcome	0.0229886	1.33602e-05	TRUE	3.08249e-157
284	CNTN1	Hip OA	2974_61	outcome	0.0177118	5.15942e-06	TRUE	6.97473e-123
285	CNTN2	Hip OA	3296_92	outcome	0.0255645	1.45798e-06	TRUE	8.43516e-181
286	CNTN4	Hip OA	3298_52	outcome	0.0354138	3.5189e-06	TRUE	1.01826e-248
287	CNTN5	Hip OA	3299_29	outcome	0.0097295	8.04085e-06	TRUE	5.19258e-66
288	CNTNAP2	Hip OA	6965_19	outcome	0.00570381	1.51206e-06	TRUE	1.46793e-40
289	COCH	Hip OA	7227_75	outcome	0.0255645	4.07107e-06	TRUE	8.8881e-179
290	COL10A1	Hip OA	15653_9	outcome	0.0229454	2.61774e-05	TRUE	6.54045e-154
291	COL15A1	Hip OA	8974_172	outcome	0.0073254	4.61069e-06	TRUE	9.29186e-51
292	COL18A1	Hip OA	2201_17	outcome	0.00359142	4.26605e-07	TRUE	2.14237e-26
293	COL1A1	Hip OA	11140_56	outcome	0.00141948	1.04216e-06	TRUE	5.05912e-11
294	COL2A1	Hip OA	18875_125	outcome	0.0255645	2.45668e-05	TRUE	1.58828e-172
295	COL3A1	Hip OA	18880_81	outcome	0.00143099	1.2653e-05	TRUE	8.13795e-10
296	COL6A1	Hip OA	16828_8	outcome	0.0271158	2.43239e-05	TRUE	1.86687e-183
297	COL6A2	Hip OA	16753_46	outcome	0.0299092	4.008e-05	TRUE	8.88889e-193
298	COL6A3	Hip OA	11196_31	outcome	0.001673	6.70571e-06	TRUE	6.5555e-12
299	COL9A1	Hip OA	15466_30	outcome	0.00228702	1.30159e-07	TRUE	1.76405e-17
300	COLEC11	Hip OA	4430_44	outcome	0.0255645	4.34359e-07	TRUE	5.00327e-182
301	COLEC12	Hip OA	5457_5	outcome	0.00700658	4.49192e-07	TRUE	2.87319e-50
302	COLGALT1	Hip OA	5638_23	outcome	0.00730345	1.30774e-05	TRUE	6.63281e-49
303	COMP	Hip OA	8043_153	outcome	0.018385	1.72234e-05	TRUE	4.33632e-124
304	CPB1	Hip OA	15375_49	outcome	0.0168818	1.50935e-06	TRUE	6.2291e-119
305	CPB2	Hip OA	3518_54	outcome	0.0255645	5.30174e-06	TRUE	2.30871e-178
306	CPLX1	Hip OA	18332_17	outcome	0.00142331	3.6321e-08	TRUE	1.73149e-11
307	CPLX2	Hip OA	15321_8	outcome	0.00121771	5.86037e-06	TRUE	1.01111e-08
308	CPM	Hip OA	9416_77	outcome	0.00353981	3.66933e-06	TRUE	5.32086e-25
309	CPN2	Hip OA	6415_90	outcome	0.0291934	2.18891e-06	TRUE	3.15164e-206
310	CPNE1	Hip OA	5346_24	outcome	0.0255645	9.81515e-06	TRUE	1.58616e-176
311	CPOX	Hip OA	18241_18	outcome	0.00731894	1.25366e-06	TRUE	6.34803e-52
312	CPQ	Hip OA	9394_19	outcome	0.0170268	9.14033e-07	TRUE	2.10522e-120
313	CPXM1	Hip OA	6255_74	outcome	0.0255645	7.22349e-08	TRUE	8.35169e-183
314	CPZ	Hip OA	6493_9	outcome	0.00198744	7.21477e-08	TRUE	1.97526e-15
315	CR1	Hip OA	19556_12	outcome	0.0120086	5.02919e-07	TRUE	2.21258e-85
316	CR2	Hip OA	15570_99	outcome	0.0119494	4.16585e-07	TRUE	4.62562e-85
317	CRABP2	Hip OA	11696_7	outcome	0.0014425	4.67803e-06	TRUE	1.54577e-10
318	CRADD	Hip OA	15322_35	outcome	0.00118584	3.94164e-06	TRUE	6.05293e-09
319	CREB3L4	Hip OA	11308_8	outcome	0.017348	1.63918e-07	TRUE	9.58593e-124
320	CREG1	Hip OA	9357_4	outcome	0.0104214	9.83679e-07	TRUE	1.04161e-73
321	CRELD1	Hip OA	7628_40	outcome	0.0255645	1.0845e-05	TRUE	3.55758e-175
322	CRHBP	Hip OA	6039_24	outcome	0.0125398	2.70043e-06	TRUE	1.11922e-87
323	CRISP2	Hip OA	9282_12	outcome	0.028042	5.35976e-06	TRUE	5.27843e-196
324	CRISPLD2	Hip OA	5691_2	outcome	0.0285343	1.70758e-05	TRUE	3.66138e-195
325	CRKL	Hip OA	9877_28	outcome	0.00150903	3.5663e-07	TRUE	8.09508e-12
326	CRLF1	Hip OA	14747_9	outcome	0.0208801	5.32164e-06	TRUE	3.89011e-145
327	CRNN	Hip OA	17738_7	outcome	0.00740929	3.43129e-06	TRUE	1.10184e-51
328	CROT	Hip OA	13929_27	outcome	0.0255645	6.81815e-06	TRUE	1.11483e-177
329	CRTAC1	Hip OA	5632_6	outcome	0.0255645	6.29293e-09	TRUE	4.17795e-183
330	CRTAM	Hip OA	7968_15	outcome	0.0255645	9.24616e-08	TRUE	7.99636e-183
331	CRYBB1	Hip OA	17751_68	outcome	0.0118336	3.20462e-10	TRUE	3.36972e-85
332	CRYGD	Hip OA	12366_16	outcome	0.00547523	6.82781e-07	TRUE	2.19102e-39
333	CRYZ	Hip OA	13983_27	outcome	0.0255645	5.20734e-07	TRUE	6.90902e-182
334	CSF1R	Hip OA	13682_47	outcome	0.00613769	7.46613e-07	TRUE	5.69408e-44
335	CSF2RB	Hip OA	10512_13	outcome	0.0255645	6.76124e-07	TRUE	1.16092e-181
336	CSGALNACT2	Hip OA	10772_21	outcome	0.0053293	2.04247e-05	TRUE	1.01819e-34
337	CSRP1	Hip OA	15529_33	outcome	0.00336175	2.84127e-06	TRUE	5.76968e-24
338	CST1	Hip OA	5459_33	outcome	0.0255645	6.8551e-06	TRUE	1.15571e-177
339	CST2	Hip OA	4324_33	outcome	0.0255645	6.8551e-06	TRUE	1.15571e-177
340	CST3	Hip OA	2609_59	outcome	0.0176425	1.94384e-06	TRUE	5.20869e-124
341	CST4	Hip OA	14076_74	outcome	0.0255645	1.6421e-06	TRUE	1.23385e-180
342	CST5	Hip OA	3803_10	outcome	0.0255645	1.86165e-06	TRUE	1.88992e-180
343	CST6	Hip OA	14711_27	outcome	0.00294778	2.83105e-05	TRUE	1.60608e-18
344	CST7	Hip OA	3302_58	outcome	0.0511291	9.52052e-06	TRUE	0
345	CTRB1	Hip OA	5671_1	outcome	0.0255645	9.33929e-06	TRUE	1.07313e-176
346	CTRB2	Hip OA	5648_28	outcome	0.0255645	7.86466e-06	TRUE	2.98358e-177
347	CTSB	Hip OA	8007_19	outcome	0.0255645	2.19981e-05	TRUE	4.1654e-173
348	CTSD	Hip OA	5508_62	outcome	0.0181519	8.6903e-06	TRUE	1.01291e-124
349	CTSH	Hip OA	8465_52	outcome	0.0255645	7.78181e-07	TRUE	1.5806e-181
350	CTSO	Hip OA	9264_11	outcome	0.00950008	6.57674e-08	TRUE	2.46407e-68
351	CTSS	Hip OA	3181_50	outcome	0.0255645	4.67646e-08	TRUE	5.07692e-183
352	CTSV	Hip OA	3364_76	outcome	0.0058549	3.65699e-06	TRUE	6.84721e-41
353	CTSZ	Hip OA	4971_1	outcome	0.00213525	1.99578e-06	TRUE	9.734e-16
354	CX3CL1	Hip OA	2827_23	outcome	0.00448862	1.19893e-06	TRUE	3.08445e-32
355	CXCL1	Hip OA	2985_35	outcome	0.0255645	3.71132e-06	TRUE	3.37474e-179
356	CXCL10	Hip OA	4141_79	outcome	0.0025831	4.40379e-07	TRUE	2.40406e-19
357	CXCL11	Hip OA	3038_9	outcome	0.00137985	6.81143e-07	TRUE	7.763e-11
358	CXCL12	Hip OA	3516_60	outcome	0.0122454	4.56432e-06	TRUE	8.22225e-85
359	CXCL16	Hip OA	2436_49	outcome	0.00923454	1.97722e-06	TRUE	6.34895e-65
360	CXCL5	Hip OA	2979_8	outcome	0.00925001	6.32144e-07	TRUE	7.5837e-66
361	CXCL6	Hip OA	3495_15	outcome	0.0255645	1.47851e-07	TRUE	2.02221e-182
362	CYB5A	Hip OA	11287_14	outcome	0.00286914	4.27361e-06	TRUE	2.61146e-20
363	CYB5R2	Hip OA	19143_38	outcome	0.00762093	4.56192e-06	TRUE	8.26716e-53
364	CYTL1	Hip OA	8402_22	outcome	0.0168754	3.71916e-06	TRUE	1.26181e-117
365	DAPK2	Hip OA	4355_13	outcome	0.0255645	7.59981e-07	TRUE	1.49831e-181
366	DARS	Hip OA	12675_14	outcome	0.00158074	4.67262e-06	TRUE	1.60088e-11
367	DARS2	Hip OA	12395_86	outcome	0.00306123	3.2962e-07	TRUE	9.39913e-23
368	DBI	Hip OA	16919_1	outcome	0.00193478	1.13047e-06	TRUE	1.42808e-14
369	DBNL	Hip OA	4978_54	outcome	0.00204527	4.096e-06	TRUE	1.48956e-14
370	DCI	Hip OA	19367_34	outcome	0.00883741	5.50692e-06	TRUE	7.24666e-61
371	DCLK1	Hip OA	17156_72	outcome	0.0137043	5.19069e-07	TRUE	2.44862e-97
372	DCTD	Hip OA	17756_69	outcome	0.00282403	1.21466e-06	TRUE	1.05109e-20
373	DCTPP1	Hip OA	4314_12	outcome	0.00107761	1.32195e-05	TRUE	1.7147e-07
374	DCXR	Hip OA	17758_79	outcome	0.00341207	3.93828e-06	TRUE	4.50916e-24
375	DDOST	Hip OA	17161_1	outcome	0.00123556	1.74947e-06	TRUE	1.34313e-09
376	DDT	Hip OA	19237_17	outcome	0.00655732	9.52358e-07	TRUE	8.90767e-47
377	DDX19A	Hip OA	18813_15	outcome	0.00133513	1.4262e-07	TRUE	9.24737e-11
378	DDX19B	Hip OA	5460_60	outcome	0.00123684	1.4262e-07	TRUE	4.57607e-10
379	DDX58	Hip OA	12382_2	outcome	0.002008	6.32962e-06	TRUE	3.46744e-14
380	DECR2	Hip OA	18343_10	outcome	0.00904372	3.03685e-06	TRUE	3.75777e-63
381	DEFB1	Hip OA	6629_3	outcome	0.0114901	3.4833e-06	TRUE	5.25201e-80
382	DEFB4A	Hip OA	13397_88	outcome	0.00211339	3.19092e-07	TRUE	4.14251e-16
383	DGCR14	Hip OA	11356_19	outcome	0.00294133	1.15118e-05	TRUE	7.74746e-20
384	DKK1	Hip OA	3535_84	outcome	0.00306815	6.50774e-06	TRUE	2.65948e-21
385	DKK3	Hip OA	3607_71	outcome	0.0255645	1.17947e-06	TRUE	7.5021e-181
386	DLD	Hip OA	15527_90	outcome	0.00137601	8.15349e-06	TRUE	1.21021e-09
387	DLK1	Hip OA	6496_60	outcome	0.0511291	4.72333e-05	TRUE	0
388	DLK2	Hip OA	9359_9	outcome	0.0107897	1.12985e-05	TRUE	5.29402e-73
389	DLL1	Hip OA	5349_69	outcome	0.0038986	4.6775e-07	TRUE	1.62845e-28
390	DLL4	Hip OA	3305_6	outcome	0.00135046	2.30744e-06	TRUE	2.72627e-10
391	DNAJB1	Hip OA	3852_19	outcome	0.00115016	1.35921e-06	TRUE	4.39798e-09
392	DNAJB12	Hip OA	8006_12	outcome	0.0026153	3.31877e-06	TRUE	9.37378e-19
393	DNAJB14	Hip OA	8053_16	outcome	0.00137857	2.20272e-06	TRUE	1.8407e-10
394	DNAJB4	Hip OA	18884_22	outcome	0.00980682	1.05955e-07	TRUE	2.09386e-70
395	DNAJB6	Hip OA	11606_22	outcome	0.00112851	5.04244e-08	TRUE	2.48501e-09
396	DNAJB9	Hip OA	11214_40	outcome	0.00217125	1.84236e-09	TRUE	7.7735e-17
397	DNAJC10	Hip OA	8297_8	outcome	0.00531381	4.01133e-06	TRUE	2.41461e-36
398	DNER	Hip OA	9769_48	outcome	0.0150222	1.06847e-05	TRUE	2.37475e-102
399	DPEP1	Hip OA	8794_13	outcome	0.0255645	1.57383e-05	TRUE	1.08708e-174
400	DPEP2	Hip OA	8327_26	outcome	0.00758093	1.16363e-06	TRUE	8.427e-54
401	DPP7	Hip OA	8346_9	outcome	0.0255645	5.86017e-07	TRUE	8.66439e-182
402	DPT	Hip OA	4979_34	outcome	0.0279429	1.67854e-06	TRUE	1.28606e-197
403	DPY30	Hip OA	13943_38	outcome	0.00193606	1.30081e-06	TRUE	1.55901e-14
404	DSCAM	Hip OA	9175_48	outcome	0.0102269	2.84156e-08	TRUE	2.33519e-73
405	DSG2	Hip OA	9484_75	outcome	0.0189875	1.55863e-06	TRUE	8.20401e-134
406	DTD1	Hip OA	19194_9	outcome	0.0163475	3.00372e-06	TRUE	1.18776e-112
407	DTD2	Hip OA	18280_29	outcome	0.00546779	6.97627e-06	TRUE	1.83979e-37
408	DTYMK	Hip OA	19504_22	outcome	0.00235908	2.66904e-07	TRUE	7.01436e-18
409	DUT	Hip OA	9995_6	outcome	0.00143354	2.54517e-07	TRUE	2.15542e-11
410	DYNLL2	Hip OA	11493_169	outcome	0.00117564	2.60389e-06	TRUE	4.76246e-09
411	EBI3	Hip OA	10851_77	outcome	0.0255645	8.35788e-07	TRUE	1.86457e-181
412	ECH1	Hip OA	12662_82	outcome	0.0255645	4.28684e-07	TRUE	4.893e-182
413	ECHS1	Hip OA	17787_1	outcome	0.00118966	3.03266e-06	TRUE	4.48286e-09
414	ECI2	Hip OA	12859_33	outcome	0.0255645	8.56942e-08	TRUE	7.54094e-183
415	ECM1	Hip OA	3366_51	outcome	0.0255645	5.56858e-05	TRUE	5.15759e-167
416	EDAR	Hip OA	2977_7	outcome	0.0255645	2.69374e-06	TRUE	7.8264e-180
417	EDIL3	Hip OA	9360_33	outcome	0.0015769	4.43123e-06	TRUE	1.58489e-11
418	EFEMP1	Hip OA	8480_29	outcome	0.00412709	4.00955e-06	TRUE	6.05753e-29
419	EFNA3	Hip OA	14153_8	outcome	0.00113361	7.62925e-07	TRUE	4.17943e-09
420	EFNA5	Hip OA	2615_60	outcome	0.00206326	3.08245e-06	TRUE	4.96852e-15
421	EFNB2	Hip OA	14131_37	outcome	0.00142459	8.97715e-06	TRUE	4.85636e-10
422	EGF	Hip OA	5509_7	outcome	0.00372306	1.67411e-06	TRUE	8.96815e-27
423	EGFLAM	Hip OA	12338_27	outcome	0.00636107	1.29719e-06	TRUE	3.15545e-45
424	EGFR	Hip OA	2677_1	outcome	0.00667704	7.21922e-07	TRUE	9.35877e-48
425	EGLN1	Hip OA	9901_28	outcome	0.00207226	4.61239e-08	TRUE	4.605e-16
426	EIF1AD	Hip OA	13545_97	outcome	0.0150318	1.14074e-07	TRUE	2.18403e-107
427	ELANE	Hip OA	13671_40	outcome	0.0255645	2.90866e-08	TRUE	6.69583e-183
428	ELMO1	Hip OA	12764_3	outcome	0.00489961	4.96892e-07	TRUE	1.73442e-35
429	EMILIN3	Hip OA	8773_172	outcome	0.0255645	3.03937e-06	TRUE	1.32107e-179
430	ENDOU	Hip OA	5656_53	outcome	0.00139518	6.11188e-06	TRUE	4.41248e-10
431	ENG	Hip OA	4908_6	outcome	0.00930415	5.58587e-06	TRUE	4.61116e-64
432	ENGASE	Hip OA	16781_2	outcome	0.0255645	8.31776e-07	TRUE	1.84359e-181
433	ENO3	Hip OA	16616_137	outcome	0.0255645	6.93763e-06	TRUE	1.25207e-177
434	ENPEP	Hip OA	15558_63	outcome	0.0255645	1.06456e-06	TRUE	3.41595e-181
435	ENPP2	Hip OA	16892_23	outcome	0.00453381	5.48475e-06	TRUE	2.03639e-31
436	ENPP5	Hip OA	6556_5	outcome	0.0255645	7.22832e-06	TRUE	1.65386e-177
437	ENPP6	Hip OA	15579_26	outcome	0.00136707	2.19264e-06	TRUE	2.00621e-10
438	ENPP7	Hip OA	4435_66	outcome	0.0255645	1.93557e-06	TRUE	2.16912e-180
439	ENTHD2	Hip OA	7947_19	outcome	0.00190267	2.32806e-06	TRUE	4.58796e-14
440	ENTPD5	Hip OA	4437_56	outcome	0.0255645	7.3106e-06	TRUE	1.78756e-177
441	ENTPD6	Hip OA	8932_1	outcome	0.00590526	1.31966e-06	TRUE	4.80172e-42
442	EPB41	Hip OA	4706_17	outcome	0.00172814	1.04942e-06	TRUE	3.66627e-13
443	EPHA1	Hip OA	3431_54	outcome	0.0255645	3.22227e-06	TRUE	1.7217e-179
444	EPHA10	Hip OA	5076_53	outcome	0.0022034	6.20968e-07	TRUE	1.3017e-16
445	EPHA2	Hip OA	4834_61	outcome	0.00787385	6.12115e-07	TRUE	3.27661e-56
446	EPHA4	Hip OA	16288_17	outcome	0.00509427	2.37025e-06	TRUE	5.55599e-36
447	EPHA5	Hip OA	3806_55	outcome	0.00109161	1.24116e-05	TRUE	1.22713e-07
448	EPHB1	Hip OA	17680_12	outcome	0.0255645	2.32677e-06	TRUE	4.31877e-180
449	EPHB2	Hip OA	8225_86	outcome	0.00166275	6.49019e-08	TRUE	3.92125e-13
450	EPHB4	Hip OA	15530_33	outcome	0.005195	7.3534e-09	TRUE	3.56142e-38
451	EPO	Hip OA	5813_58	outcome	0.00196432	2.46763e-05	TRUE	1.73244e-12
452	ERAP1	Hip OA	4964_67	outcome	0.00228444	5.51089e-06	TRUE	3.71078e-16
453	ERAP2	Hip OA	8960_3	outcome	0.0255645	2.3639e-06	TRUE	4.59599e-180
454	ERBB3	Hip OA	2617_56	outcome	0.00507489	1.94798e-06	TRUE	4.95813e-36
455	ERO1LB	Hip OA	7994_41	outcome	0.0118555	7.05686e-06	TRUE	2.25561e-81
456	ESD	Hip OA	4984_83	outcome	0.018808	8.17063e-09	TRUE	9.27294e-135
457	ESM1	Hip OA	3805_16	outcome	0.0107851	2.63312e-06	TRUE	2.12815e-75
458	ETFA	Hip OA	17435_43	outcome	0.00132874	4.15687e-06	TRUE	6.94803e-10
459	EVA1C	Hip OA	8877_22	outcome	0.00210311	3.16143e-08	TRUE	3.06517e-16
460	EVL	Hip OA	11656_110	outcome	0.00151159	3.5444e-09	TRUE	7.45709e-12
461	F10	Hip OA	3077_66	outcome	0.008976	9.90313e-07	TRUE	1.27128e-63
462	F11	Hip OA	2190_55	outcome	0.0255645	1.0477e-05	TRUE	2.68868e-176
463	F13B	Hip OA	5658_64	outcome	0.0277937	2.60365e-06	TRUE	7.39957e-196
464	F2	Hip OA	4157_2	outcome	0.00935434	4.07176e-07	TRUE	8.63047e-67
465	F5	Hip OA	4906_35	outcome	0.0332952	3.73972e-08	TRUE	4.03821e-239
466	FABP1	Hip OA	11516_7	outcome	0.00458159	1.12135e-05	TRUE	7.96058e-31
467	FAH	Hip OA	11424_4	outcome	0.0255645	2.24683e-06	TRUE	4.71133e-180
468	FAIM	Hip OA	16594_44	outcome	0.0255645	4.90723e-06	TRUE	1.47783e-178
469	FAM151A	Hip OA	7856_51	outcome	0.0255645	9.42935e-08	TRUE	8.12128e-183
470	FAM171A1	Hip OA	5610_32	outcome	0.00370886	1.13025e-06	TRUE	1.10298e-26
471	FAM171B	Hip OA	8786_6	outcome	0.00841181	4.43535e-12	TRUE	5.55705e-61
472	FAM172A	Hip OA	5615_62	outcome	0.00142331	2.68274e-07	TRUE	2.5861e-11
473	FAM177A1	Hip OA	8039_41	outcome	0.00186415	6.20592e-06	TRUE	3.03993e-13
474	FAM19A5	Hip OA	5609_92	outcome	0.00104201	3.73016e-06	TRUE	5.37685e-08
475	FAM20A	Hip OA	6433_57	outcome	0.00275187	2.37223e-06	TRUE	1.25788e-19
476	FAM20B	Hip OA	7198_197	outcome	0.00317085	1.25838e-06	TRUE	4.30896e-23
477	FAM213A	Hip OA	13423_94	outcome	0.00392958	4.52869e-07	TRUE	9.67995e-29
478	FAM3B	Hip OA	9177_6	outcome	0.047137	6.01757e-06	TRUE	0
479	FAM3D	Hip OA	13102_1	outcome	0.0270249	9.92546e-08	TRUE	2.4686e-193
480	FAM49B	Hip OA	19176_27	outcome	0.00108016	6.13217e-07	TRUE	8.9742e-09
481	FAP	Hip OA	5029_3	outcome	0.00598824	2.26132e-05	TRUE	7.88913e-39
482	FAS	Hip OA	9459_7	outcome	0.0407598	1.13216e-05	TRUE	7.8951e-285
483	FASN	Hip OA	8403_18	outcome	0.00946013	3.94398e-07	TRUE	1.50789e-67
484	FBLN1	Hip OA	6470_19	outcome	0.00841492	2.41431e-06	TRUE	5.46404e-59
485	FBP1	Hip OA	7206_20	outcome	0.00390892	3.00123e-06	TRUE	2.60948e-27
486	FBP2	Hip OA	9867_23	outcome	0.00703885	7.21206e-06	TRUE	3.60864e-48
487	FCER2	Hip OA	3291_30	outcome	0.0239499	1.97293e-08	TRUE	1.39024e-170
488	FCGR2A	Hip OA	3309_2	outcome	0.027007	5.25961e-06	TRUE	1.97585e-188
489	FCGR2B	Hip OA	3310_62	outcome	0.0255645	2.17591e-11	TRUE	2.83933e-183
490	FCGR3A	Hip OA	15388_24	outcome	0.00172172	2.00439e-06	TRUE	1.10949e-12
491	FCGR3B	Hip OA	3311_27	outcome	0.0255645	3.83155e-06	TRUE	2.36365e-178
492	FCN1	Hip OA	15582_25	outcome	0.0255645	1.42421e-07	TRUE	1.16816e-182
493	FCN2	Hip OA	3313_21	outcome	0.0511291	4.89373e-06	TRUE	0
494	FCRL3	Hip OA	4440_15	outcome	0.0255645	1.19179e-06	TRUE	4.64981e-181
495	FCRL4	Hip OA	8973_23	outcome	0.0255645	1.29732e-07	TRUE	1.78351e-182
496	FCRL6	Hip OA	6617_12	outcome	0.00588976	2.17889e-06	TRUE	1.36715e-41
497	FCRLB	Hip OA	15583_18	outcome	0.0255645	4.68064e-07	TRUE	5.69481e-182
498	FER	Hip OA	4220_39	outcome	0.00232047	8.66052e-07	TRUE	2.47808e-17
499	FETUB	Hip OA	3367_8	outcome	0.00274414	2.89341e-06	TRUE	1.01358e-19
500	FGF23	Hip OA	3807_1	outcome	0.00112215	7.88029e-07	TRUE	5.1028e-09
501	FGFBP1	Hip OA	15494_11	outcome	0.00104201	2.02547e-05	TRUE	6.4192e-07
502	FGFBP3	Hip OA	11219_95	outcome	0.0255645	4.77953e-07	TRUE	2.29872e-181
503	FGFR1	Hip OA	5532_53	outcome	0.00247622	4.59639e-06	TRUE	1.37653e-17
504	FGFR3	Hip OA	13669_6	outcome	0.0097411	1.09211e-05	TRUE	6.81791e-66
505	FGG	Hip OA	4989_7	outcome	0.00679616	1.4422e-07	TRUE	3.97173e-49
506	FGL1	Hip OA	5581_28	outcome	0.0271312	3.81757e-06	TRUE	3.68022e-190
507	FGR	Hip OA	3810_50	outcome	0.0077603	5.32642e-06	TRUE	1.68691e-53
508	FH	Hip OA	13384_110	outcome	0.00810221	1.84207e-07	TRUE	2.96489e-58
509	FHIT	Hip OA	9826_135	outcome	0.00173199	6.73836e-09	TRUE	1.00795e-13
510	FIS1	Hip OA	17746_77	outcome	0.0102526	6.13217e-07	TRUE	6.59919e-73
511	FJX1	Hip OA	7921_65	outcome	0.0232243	1.31612e-07	TRUE	7.38877e-166
512	FKBP1B	Hip OA	11568_2	outcome	0.0189321	2.00839e-07	TRUE	5.88957e-135
513	FKBP2	Hip OA	9339_204	outcome	0.00104074	8.02298e-07	TRUE	1.90559e-08
514	FKBP4	Hip OA	17722_5	outcome	0.00261917	2.34181e-05	TRUE	9.68424e-17
515	FLII	Hip OA	12677_164	outcome	0.00259469	5.24073e-07	TRUE	2.20176e-19
516	FLRT2	Hip OA	13122_19	outcome	0.0281099	3.44119e-06	TRUE	1.46049e-197
517	FLRT3	Hip OA	13123_3	outcome	0.0298414	7.81402e-07	TRUE	2.48218e-212
518	FLT4	Hip OA	16035_8	outcome	0.00730087	5.37891e-06	TRUE	2.49888e-50
519	FMOD	Hip OA	6367_66	outcome	0.00736928	4.62709e-06	TRUE	4.67954e-51
520	FN1	Hip OA	4131_72	outcome	0.0337346	4.08561e-06	TRUE	1.29e-237
521	FOLR2	Hip OA	15587_20	outcome	0.00228187	9.26326e-07	TRUE	4.82358e-17
522	FOLR3	Hip OA	15495_9	outcome	0.00190524	2.8994e-06	TRUE	5.52944e-14
523	FOXO3	Hip OA	11540_37	outcome	0.00105854	1.40314e-05	TRUE	2.48189e-07
524	FRZB	Hip OA	13740_51	outcome	0.0325634	1.43016e-05	TRUE	9.32657e-225
525	FSTL1	Hip OA	13112_179	outcome	0.00889415	1.2406e-06	TRUE	1.39547e-62
526	FSTL4	Hip OA	9350_3	outcome	0.00130192	1.53795e-06	TRUE	4.26458e-10
527	FTCD	Hip OA	9213_24	outcome	0.0255645	2.9067e-06	TRUE	4.33298e-179
528	FTL	Hip OA	15324_58	outcome	0.00185517	5.11384e-06	TRUE	2.66255e-13
529	FUT10	Hip OA	7156_2	outcome	0.0255645	1.07076e-07	TRUE	9.01322e-183
530	FUT3	Hip OA	4548_4	outcome	0.0255645	3.47839e-07	TRUE	3.49921e-182
531	FUT5	Hip OA	4549_78	outcome	0.0255645	3.02932e-06	TRUE	1.30169e-179
532	FUT8	Hip OA	8244_16	outcome	0.0255645	2.99319e-06	TRUE	1.23406e-179
533	GAA	Hip OA	9385_4	outcome	0.0255645	3.36842e-07	TRUE	3.3335e-182
534	GALNT13	Hip OA	10908_2	outcome	0.00129937	1.17138e-05	TRUE	5.01301e-09
535	GALNT16	Hip OA	8923_94	outcome	0.0115145	8.60134e-07	TRUE	3.19366e-81
536	GALP	Hip OA	9398_30	outcome	0.00177303	6.29923e-07	TRUE	1.33201e-13
537	GAS1	Hip OA	5463_22	outcome	0.0047179	2.09029e-05	TRUE	1.39816e-30
538	GAS6	Hip OA	15391_114	outcome	0.0248935	2.52907e-08	TRUE	2.60175e-178
539	GATM	Hip OA	18188_12	outcome	0.0108683	1.06476e-05	TRUE	1.11061e-73
540	GC	Hip OA	15589_1	outcome	0.00144122	6.94826e-06	TRUE	3.2582e-10
541	GCA	Hip OA	12594_5	outcome	0.0255645	2.67561e-06	TRUE	1.25929e-179
542	GCKR	Hip OA	5223_59	outcome	0.00301353	2.1419e-05	TRUE	1.98194e-19
543	GCLM	Hip OA	18214_2	outcome	0.00310895	7.79711e-08	TRUE	2.7304e-23
544	GFRA1	Hip OA	3314_74	outcome	0.0130592	1.34146e-07	TRUE	3.1228e-93
545	GFRA2	Hip OA	2515_14	outcome	0.0019001	1.39135e-06	TRUE	2.91759e-14
546	GFRAL	Hip OA	6920_1	outcome	0.00762222	4.48825e-07	TRUE	1.60966e-54
547	GGH	Hip OA	9370_69	outcome	0.0255645	5.80551e-06	TRUE	3.98494e-178
548	GGPS1	Hip OA	17786_5	outcome	0.00344045	3.39994e-06	TRUE	2.22812e-24
549	GHR	Hip OA	2948_58	outcome	0.0138032	8.73018e-10	TRUE	9.56497e-99
550	GHRL	Hip OA	8447_11	outcome	0.0029091	2.98872e-08	TRUE	5.56205e-22
551	GIF	Hip OA	17672_184	outcome	0.014874	1.71704e-06	TRUE	1.7398e-104
552	GKN2	Hip OA	6416_8	outcome	0.0355569	1.153e-06	TRUE	3.89076e-253
553	GLB1	Hip OA	10554_23	outcome	0.00124321	2.39631e-08	TRUE	3.15738e-10
554	GLCE	Hip OA	7808_5	outcome	0.0255645	1.40551e-09	TRUE	2.01229e-183
555	GLIPR2	Hip OA	15522_2	outcome	0.0255645	1.52548e-07	TRUE	1.25056e-182
556	GLO1	Hip OA	9883_29	outcome	0.0035811	1.56836e-06	TRUE	7.93716e-26
557	GLRX	Hip OA	18386_36	outcome	0.00245176	5.62346e-07	TRUE	2.27914e-18
558	GLRX2	Hip OA	12486_8	outcome	0.0255645	1.3844e-06	TRUE	9.00018e-181
559	GLRX3	Hip OA	16596_25	outcome	0.00258053	5.20752e-07	TRUE	2.89592e-19
560	GLTPD2	Hip OA	7948_129	outcome	0.0197875	3.94239e-06	TRUE	5.3725e-138
561	GM2A	Hip OA	15441_6	outcome	0.0234611	1.80796e-06	TRUE	1.86612e-165
562	GMFG	Hip OA	13062_4	outcome	0.00113233	9.59546e-08	TRUE	4.53617e-08
563	GMPR	Hip OA	19254_125	outcome	0.0108824	1.49581e-06	TRUE	2.05475e-76
564	GNLY	Hip OA	3195_50	outcome	0.0255645	3.98392e-06	TRUE	4.81636e-179
565	GNMT	Hip OA	14006_36	outcome	0.0205967	3.99808e-07	TRUE	1.76956e-146
566	GNPDA1	Hip OA	8909_77	outcome	0.0022686	3.40269e-06	TRUE	2.29817e-16
567	GNPTG	Hip OA	10666_7	outcome	0.0010255	1.60703e-06	TRUE	3.56403e-08
568	GOLM1	Hip OA	17456_53	outcome	0.0294276	1.49971e-06	TRUE	7.56644e-208
569	GP1BA	Hip OA	4990_87	outcome	0.00810608	3.02556e-06	TRUE	1.20126e-56
570	GPC5	Hip OA	4991_12	outcome	0.0315847	1.31159e-06	TRUE	2.71574e-224
571	GPCPD1	Hip OA	12786_61	outcome	0.0020247	4.80224e-06	TRUE	1.7416e-14
572	GPNMB	Hip OA	8289_8	outcome	0.0200501	8.46145e-06	TRUE	4.2062e-138
573	GPX7	Hip OA	8345_27	outcome	0.0255645	9.77885e-07	TRUE	2.73902e-181
574	GRAMD1C	Hip OA	8842_16	outcome	0.00991682	1.35069e-06	TRUE	5.06195e-70
575	GRAP2	Hip OA	16074_12	outcome	0.00181666	1.04282e-05	TRUE	1.68266e-12
576	GRB10	Hip OA	11358_15	outcome	0.00167813	1.29925e-05	TRUE	3.27132e-11
577	GREM1	Hip OA	18878_15	outcome	0.0255645	6.02747e-06	TRUE	5.02971e-178
578	GREM2	Hip OA	5598_3	outcome	0.00121771	7.16367e-06	TRUE	7.74462e-09
579	GRN	Hip OA	4992_49	outcome	0.0151832	1.33328e-06	TRUE	6.26882e-107
580	GSN	Hip OA	16607_78	outcome	0.00739565	4.58335e-05	TRUE	5.95569e-46
581	GSR	Hip OA	19273_3	outcome	0.00414259	1.75176e-07	TRUE	1.86103e-30
582	GSTA1	Hip OA	17138_8	outcome	0.0255645	1.39818e-08	TRUE	3.05708e-183
583	GSTM1	Hip OA	15395_15	outcome	0.0093721	5.38689e-07	TRUE	8.96547e-65
584	GSTM3	Hip OA	9748_31	outcome	0.0345245	5.38689e-07	TRUE	4.26799e-239
585	GSTM4	Hip OA	18895_54	outcome	0.0255645	4.15885e-08	TRUE	1.93042e-177
586	GSTO1	Hip OA	12436_84	outcome	0.0255645	7.98316e-07	TRUE	2.78689e-181
587	GSTP1	Hip OA	4911_49	outcome	0.00709436	2.86959e-06	TRUE	1.08669e-49
588	GSTT1	Hip OA	19230_12	outcome	0.00947946	1.15927e-06	TRUE	1.0553e-66
589	GSTT2B	Hip OA	11273_176	outcome	0.0113253	1.38421e-08	TRUE	5.59385e-79
590	GUK1	Hip OA	17325_10	outcome	0.0137582	8.67989e-06	TRUE	4.10927e-94
591	GXYLT1	Hip OA	8229_1	outcome	0.00415033	3.00187e-06	TRUE	2.4318e-29
592	GZMB	Hip OA	4133_54	outcome	0.00280728	1.17147e-06	TRUE	1.32803e-20
593	GZMK	Hip OA	9545_156	outcome	0.0087652	3.51989e-08	TRUE	3.0801e-63
594	GZMM	Hip OA	5704_74	outcome	0.00130703	4.31623e-05	TRUE	7.53597e-07
595	H6PD	Hip OA	7161_25	outcome	0.0255645	5.49257e-06	TRUE	2.84745e-178
596	HADH	Hip OA	17739_1	outcome	0.00211082	2.24842e-07	TRUE	3.61812e-16
597	HAGH	Hip OA	19267_14	outcome	0.0092036	1.20757e-05	TRUE	3.91843e-61
598	HAMP	Hip OA	3504_58	outcome	0.00123684	6.37608e-06	TRUE	5.13843e-09
599	HAPLN1	Hip OA	3196_6	outcome	0.00468748	2.38862e-06	TRUE	3.28572e-33
600	HAPLN4	Hip OA	6455_52	outcome	0.00300321	1.62373e-05	TRUE	9.93639e-20
601	HAVCR1	Hip OA	9021_1	outcome	0.0255645	1.82834e-06	TRUE	1.77453e-180
602	HAVCR2	Hip OA	5134_52	outcome	0.0255645	3.52346e-07	TRUE	3.56869e-182
603	HBZ	Hip OA	6919_3	outcome	0.0255645	7.77557e-08	TRUE	7.01827e-183
604	HDGF	Hip OA	16758_96	outcome	0.00422936	5.2712e-05	TRUE	3.56643e-25
605	HDGFRP3	Hip OA	18899_82	outcome	0.00352045	2.85422e-06	TRUE	4.7333e-25
606	HDHD2	Hip OA	13472_35	outcome	0.0037863	1.59264e-05	TRUE	5.63902e-25
607	HDHD3	Hip OA	19482_11	outcome	0.0126555	1.45601e-06	TRUE	3.61659e-89
608	HEBP1	Hip OA	18225_13	outcome	0.0273838	3.11218e-06	TRUE	1.43145e-192
609	HEXB	Hip OA	15470_11	outcome	0.025069	9.86679e-07	TRUE	1.65603e-177
610	HEXIM1	Hip OA	15596_7	outcome	0.00282146	3.99031e-06	TRUE	5.64282e-20
611	HEXIM2	Hip OA	14205_6	outcome	0.00303545	7.40733e-06	TRUE	5.91117e-21
612	HFE2	Hip OA	3332_57	outcome	0.00211725	2.54876e-07	TRUE	6.16662e-16
613	HGD	Hip OA	9832_33	outcome	0.00498708	1.3048e-06	TRUE	1.78113e-35
614	HGFAC	Hip OA	3617_80	outcome	0.0255645	1.34163e-07	TRUE	2.31988e-182
615	HHIP	Hip OA	10833_64	outcome	0.00882968	8.48904e-05	TRUE	2.1872e-52
616	HIBCH	Hip OA	12396_19	outcome	0.0255645	1.1174e-06	TRUE	3.89093e-181
617	HK2	Hip OA	13130_150	outcome	0.00156793	3.17523e-05	TRUE	1.17541e-09
618	HMHA1	Hip OA	13544_9	outcome	0.00646178	3.70038e-06	TRUE	4.63825e-45
619	HMOX1	Hip OA	17398_55	outcome	0.00110051	1.1125e-05	TRUE	8.93588e-08
620	HNRNPAB	Hip OA	8894_80	outcome	0.00211596	4.25326e-06	TRUE	3.37335e-15
621	HOMER2	Hip OA	12685_57	outcome	0.00188469	1.19919e-06	TRUE	3.31786e-14
622	HP	Hip OA	7905_30	outcome	0.0511291	1.79277e-05	TRUE	0
623	HPCAL1	Hip OA	17791_25	outcome	0.00660768	4.85725e-07	TRUE	8.65211e-47
624	HPGDS	Hip OA	12549_33	outcome	0.0255645	1.1062e-05	TRUE	4.22693e-176
625	HRASLS2	Hip OA	7822_11	outcome	0.00111451	5.15824e-06	TRUE	2.70556e-08
626	HRG	Hip OA	4996_66	outcome	0.0255645	2.77301e-07	TRUE	9.59466e-180
627	HRSP12	Hip OA	14636_25	outcome	0.00538096	5.796e-07	TRUE	8.55952e-39
628	HS6ST1	Hip OA	5465_32	outcome	0.00991378	1.47356e-07	TRUE	4.43734e-71
629	HS6ST3	Hip OA	18896_23	outcome	0.00376436	7.9e-06	TRUE	8.57467e-26
630	HSP90B1	Hip OA	6393_63	outcome	0.0255645	1.44117e-05	TRUE	4.58121e-175
631	HSPA13	Hip OA	17515_6	outcome	0.00373338	1.82126e-06	TRUE	8.47536e-27
632	HSPB1	Hip OA	11103_24	outcome	0.00706209	1.57138e-05	TRUE	7.98556e-47
633	HSPC159	Hip OA	18236_3	outcome	0.00201185	2.52299e-07	TRUE	1.8648e-15
634	HSPG2	Hip OA	15626_223	outcome	0.0243748	1.14035e-06	TRUE	1.38512e-172
635	HTATIP2	Hip OA	10630_5	outcome	0.0302856	1.19902e-06	TRUE	5.00017e-215
636	HTN3	Hip OA	10603_1	outcome	0.00162173	2.03169e-08	TRUE	6.38329e-13
637	HTRA1	Hip OA	15594_47	outcome	0.00313087	1.37264e-06	TRUE	9.45866e-23
638	HYAL1	Hip OA	8309_12	outcome	0.00451057	8.0491e-07	TRUE	1.36844e-32
639	IBSP	Hip OA	3415_61	outcome	0.0038147	8.14922e-08	TRUE	2.84559e-28
640	ICAM1	Hip OA	4342_10	outcome	0.0255645	1.56558e-06	TRUE	1.05636e-180
641	ICAM4	Hip OA	6550_4	outcome	0.00341594	2.58984e-07	TRUE	2.74867e-25
642	ICAM5	Hip OA	8245_27	outcome	0.0511291	5.04599e-07	TRUE	0
643	ICOSLG	Hip OA	5061_27	outcome	0.00212882	1.52482e-05	TRUE	9.39148e-13
644	IDH1	Hip OA	18338_26	outcome	0.0278191	1.65118e-05	TRUE	2.9034e-190
645	IDI1	Hip OA	17712_7	outcome	0.00121133	1.31093e-07	TRUE	6.73874e-10
646	IDUA	Hip OA	3169_70	outcome	0.0110136	3.9407e-06	TRUE	5.41371e-76
647	IFI16	Hip OA	13940_19	outcome	0.0034349	5.05446e-07	TRUE	2.96022e-25
648	IFIT3	Hip OA	13642_90	outcome	0.00287043	3.0056e-06	TRUE	1.46185e-20
649	IFNAR1	Hip OA	9183_7	outcome	0.0255645	4.63013e-06	TRUE	1.763e-178
650	IFNGR1	Hip OA	5825_49	outcome	0.00182051	1.33072e-05	TRUE	2.75149e-12
651	IFNLR1	Hip OA	7192_37	outcome	0.0152037	3.15789e-06	TRUE	1.19768e-104
652	IGDCC4	Hip OA	9793_145	outcome	0.0242171	2.12713e-05	TRUE	8.56387e-164
653	IGF2R	Hip OA	16057_6	outcome	0.0255645	5.50827e-06	TRUE	2.89652e-178
654	IGFALS	Hip OA	6605_17	outcome	0.00687491	1.74567e-06	TRUE	1.34706e-48
655	IGFBP1	Hip OA	2771_35	outcome	0.00252386	2.47654e-06	TRUE	2.66698e-18
656	IGFBP2	Hip OA	8469_41	outcome	0.00102804	2.29529e-06	TRUE	4.4844e-08
657	IGFBP3	Hip OA	2571_12	outcome	0.0336409	5.408e-06	TRUE	4.24924e-236
658	IGFBP4	Hip OA	2950_57	outcome	0.00134534	1.01966e-06	TRUE	1.84164e-10
659	IGFBP5	Hip OA	19581_15	outcome	0.00113361	6.64403e-06	TRUE	2.5733e-08
660	IGFBP7	Hip OA	3320_49	outcome	0.0255645	7.91586e-06	TRUE	3.12525e-177
661	IGFLR1	Hip OA	7244_16	outcome	0.0255645	2.72179e-07	TRUE	2.46225e-182
662	IGLL1	Hip OA	6485_59	outcome	0.0255645	1.88167e-06	TRUE	2.45257e-180
663	IGLON5	Hip OA	6478_2	outcome	0.00533576	3.8594e-07	TRUE	1.27606e-38
664	IGSF3	Hip OA	9715_15	outcome	0.00231275	8.32093e-08	TRUE	1.03946e-17
665	IGSF8	Hip OA	6984_6	outcome	0.00700271	1.07986e-06	TRUE	8.2086e-50
666	IL10RB	Hip OA	2631_50	outcome	0.00213525	7.17571e-06	TRUE	6.02691e-15
667	IL11RA	Hip OA	18216_22	outcome	0.00503099	3.13591e-07	TRUE	9.33606e-35
668	IL12B	Hip OA	13733_5	outcome	0.0255645	1.02704e-05	TRUE	7.135e-174
669	IL12RB1	Hip OA	2632_5	outcome	0.00239769	4.73566e-06	TRUE	4.92465e-17
670	IL15RA	Hip OA	14054_17	outcome	0.0255645	1.85301e-09	TRUE	3.46305e-183
671	IL16	Hip OA	2774_10	outcome	0.0255645	6.48321e-06	TRUE	8.00589e-178
672	IL17B	Hip OA	3499_77	outcome	0.00181923	7.73074e-07	TRUE	7.02383e-14
673	IL17RA	Hip OA	2992_59	outcome	0.0255645	3.12924e-07	TRUE	4.98532e-182
674	IL17RD	Hip OA	3376_49	outcome	0.0113073	4.20017e-06	TRUE	1.83027e-78
675	IL18BP	Hip OA	3073_51	outcome	0.00106235	2.28824e-05	TRUE	1.01889e-05
676	IL18R1	Hip OA	14079_14	outcome	0.0126067	3.39703e-07	TRUE	8.45091e-90
677	IL18RAP	Hip OA	2993_1	outcome	0.00259341	3.55548e-07	TRUE	1.82467e-19
678	IL1R1	Hip OA	2991_9	outcome	0.0123353	2.81959e-07	TRUE	5.80531e-88
679	IL1R2	Hip OA	14133_93	outcome	0.0255645	2.52948e-06	TRUE	6.0303e-180
680	IL1RAP	Hip OA	14048_7	outcome	0.0255645	7.46303e-06	TRUE	2.06205e-177
681	IL1RL1	Hip OA	4234_8	outcome	0.0255645	6.40954e-06	TRUE	7.43492e-178
682	IL1RL2	Hip OA	2994_71	outcome	0.0105463	2.25881e-06	TRUE	6.01935e-74
683	IL1RN	Hip OA	5353_89	outcome	0.0141718	1.46031e-07	TRUE	3.31253e-101
684	IL20RA	Hip OA	5085_18	outcome	0.00134023	6.8924e-06	TRUE	1.12607e-09
685	IL22	Hip OA	2778_10	outcome	0.00141564	1.64066e-06	TRUE	7.3434e-11
686	IL22RA2	Hip OA	5087_5	outcome	0.00475721	3.97997e-06	TRUE	3.15325e-33
687	IL27RA	Hip OA	5132_71	outcome	0.0255645	2.77363e-06	TRUE	1.46612e-179
688	IL2RA	Hip OA	3151_6	outcome	0.0013594	7.77329e-07	TRUE	1.12178e-10
689	IL2RB	Hip OA	9343_16	outcome	0.00392958	3.10809e-06	TRUE	8.47979e-28
690	IL5RA	Hip OA	13686_2	outcome	0.0412442	1.59798e-06	TRUE	2.62424e-294
691	IL6R	Hip OA	15602_43	outcome	0.0255645	3.01806e-06	TRUE	1.28027e-179
692	IL6ST	Hip OA	2620_4	outcome	0.0240211	3.11066e-06	TRUE	1.50152e-168
693	IMPAD1	Hip OA	9231_23	outcome	0.00640626	5.73214e-08	TRUE	1.52328e-46
694	INHBB	Hip OA	13676_46	outcome	0.026604	6.61834e-06	TRUE	3.70726e-185
695	INHBC	Hip OA	15686_49	outcome	0.00476281	6.69059e-08	TRUE	6.59136e-35
696	INPP5B	Hip OA	12641_3	outcome	0.0171086	3.283e-06	TRUE	8.53286e-118
697	INSL5	Hip OA	10462_14	outcome	0.00141564	9.55768e-07	TRUE	5.10672e-11
698	INSR	Hip OA	3448_13	outcome	0.00218025	1.81673e-10	TRUE	5.87148e-17
699	IRAK4	Hip OA	18162_167	outcome	0.00116417	2.71217e-06	TRUE	9.25465e-09
700	IRF3	Hip OA	17151_84	outcome	0.00209025	2.0709e-05	TRUE	1.5806e-13
701	ISLR2	Hip OA	13124_20	outcome	0.0212324	2.2264e-05	TRUE	9.11138e-143
702	ISOC1	Hip OA	9816_37	outcome	0.0108876	1.12665e-06	TRUE	5.71389e-77
703	ITGA2	Hip OA	15603_20	outcome	0.00347658	5.08626e-05	TRUE	1.44964e-20
704	ITIH1	Hip OA	7955_195	outcome	0.0255645	0.000145716	TRUE	2.3327e-157
705	ITIH2	Hip OA	9326_33	outcome	0.0255645	6.53767e-06	TRUE	8.45365e-178
706	ITIH3	Hip OA	7145_1	outcome	0.0255645	2.2818e-07	TRUE	1.96145e-182
707	ITIH4	Hip OA	4811_33	outcome	0.005585	1.75479e-06	TRUE	1.22965e-39
708	ITIH5	Hip OA	8233_2	outcome	0.0511291	1.026e-05	TRUE	0
709	ITLN1	Hip OA	18830_1	outcome	0.0020774	8.5703e-10	TRUE	3.21846e-16
710	ITPKA	Hip OA	13473_55	outcome	0.00212882	1.52633e-06	TRUE	8.31832e-16
711	IVD	Hip OA	17737_7	outcome	0.00511105	2.13188e-05	TRUE	3.50906e-33
712	JAG1	Hip OA	5092_51	outcome	0.00192964	1.77364e-05	TRUE	1.08409e-12
713	JUND	Hip OA	19602_36	outcome	0.00146168	3.32292e-06	TRUE	6.78807e-11
714	KCNAB2	Hip OA	10015_119	outcome	0.00197588	4.63065e-08	TRUE	2.20655e-15
715	KDELC2	Hip OA	8296_117	outcome	0.0255645	4.20563e-06	TRUE	6.37455e-179
716	KDR	Hip OA	3651_50	outcome	0.0357038	2.88665e-06	TRUE	1.04408e-252
717	KIAA1161	Hip OA	8068_43	outcome	0.00635849	1.86791e-05	TRUE	9.08147e-42
718	KIAA1467	Hip OA	9981_18	outcome	0.0099447	7.82881e-07	TRUE	1.33391e-70
719	KIAA1549L	Hip OA	11145_72	outcome	0.0255645	6.9244e-07	TRUE	1.30472e-180
720	KIRREL2	Hip OA	16609_106	outcome	0.00453252	1.08155e-05	TRUE	1.50092e-30
721	KL	Hip OA	15384_15	outcome	0.0123089	3.96246e-06	TRUE	1.57277e-85
722	KLB	Hip OA	19557_3	outcome	0.0271235	9.70544e-07	TRUE	1.69082e-192
723	KLC1	Hip OA	12656_1	outcome	0.00296582	6.66657e-06	TRUE	1.37296e-20
724	KLK10	Hip OA	6227_1	outcome	0.0255645	1.50062e-10	TRUE	6.96888e-181
725	KLK11	Hip OA	2831_29	outcome	0.0255645	9.3172e-09	TRUE	4.56658e-183
726	KLK12	Hip OA	3199_54	outcome	0.00793707	1.63918e-07	TRUE	4.0156e-57
727	KLK13	Hip OA	11152_46	outcome	0.0255645	7.50416e-08	TRUE	6.8423e-183
728	KLK14	Hip OA	15544_25	outcome	0.0200439	1.43474e-05	TRUE	2.89758e-136
729	KLK3	Hip OA	8468_19	outcome	0.00115398	2.95751e-06	TRUE	7.49852e-09
730	KLK7	Hip OA	3378_49	outcome	0.0255645	1.54226e-06	TRUE	1.67069e-180
731	KLK8	Hip OA	2834_54	outcome	0.0275481	1.76677e-06	TRUE	9.36097e-195
732	KLKB1	Hip OA	4152_58	outcome	0.0255645	4.52629e-06	TRUE	3.58351e-178
733	KLRB1	Hip OA	10809_14	outcome	0.0225454	3.1548e-06	TRUE	5.0695e-158
734	KNG1	Hip OA	7784_1	outcome	0.0895528	2.897e-05	TRUE	0
735	KPNA6	Hip OA	13969_24	outcome	0.00157561	3.46256e-07	TRUE	2.40573e-12
736	KREMEN1	Hip OA	17331_138	outcome	0.0105824	3.70194e-06	TRUE	1.33417e-73
737	KRT20	Hip OA	12975_11	outcome	0.00141053	2.95334e-09	TRUE	1.80511e-11
738	KYNU	Hip OA	4559_64	outcome	0.0255645	4.84189e-07	TRUE	6.04868e-182
739	LAG3	Hip OA	9950_229	outcome	0.00648115	6.00648e-06	TRUE	1.29525e-44
740	LAMC2	Hip OA	9580_5	outcome	0.0255645	2.11214e-06	TRUE	2.98348e-180
741	LANCL1	Hip OA	13986_6	outcome	0.002008	1.31725e-05	TRUE	1.55758e-13
742	LAP3	Hip OA	15610_72	outcome	0.00114379	1.89421e-05	TRUE	1.28592e-07
743	LARGE	Hip OA	7935_26	outcome	0.00495867	6.73083e-06	TRUE	4.48773e-34
744	LAYN	Hip OA	2635_61	outcome	0.00111833	2.22604e-09	TRUE	2.17567e-09
745	LBP	Hip OA	3074_6	outcome	0.0255645	2.86167e-06	TRUE	3.87563e-179
746	LCN1	Hip OA	11708_2	outcome	0.00195533	2.76711e-06	TRUE	2.38208e-14
747	LCN2	Hip OA	2836_68	outcome	0.0014796	5.9178e-06	TRUE	1.06141e-10
748	LCP1	Hip OA	17231_1	outcome	0.00568444	2.68491e-09	TRUE	1.16182e-41
749	LDHA	Hip OA	15414_316	outcome	0.0028163	1.02888e-05	TRUE	3.98689e-19
750	LDHB	Hip OA	3890_8	outcome	0.00243502	1.7268e-06	TRUE	7.23712e-18
751	LDLRAP1	Hip OA	18183_3	outcome	0.00353981	3.63704e-06	TRUE	5.23762e-25
752	LEAP2	Hip OA	5708_1	outcome	0.0255645	2.47553e-08	TRUE	3.74279e-183
753	LECT2	Hip OA	16763_11	outcome	0.0255645	3.00933e-06	TRUE	1.26388e-179
754	LEFTY2	Hip OA	15503_15	outcome	0.0384772	1.97522e-06	TRUE	1.12043e-273
755	LEPR	Hip OA	5400_52	outcome	0.0255645	1.14801e-07	TRUE	9.57024e-183
756	LGALS2	Hip OA	3033_57	outcome	0.018872	5.99949e-06	TRUE	3.84386e-130
757	LGALS3	Hip OA	3066_12	outcome	0.0255645	1.0505e-05	TRUE	2.74829e-176
758	LGALS3BP	Hip OA	5000_52	outcome	0.0102501	1.53131e-07	TRUE	3.96651e-73
759	LGALS4	Hip OA	2982_82	outcome	0.00123556	6.19993e-08	TRUE	3.98847e-10
760	LGALS8	Hip OA	4909_68	outcome	0.00167941	3.11051e-08	TRUE	6.059e-13
761	LGALS9	Hip OA	9197_4	outcome	0.00581874	1.40949e-05	TRUE	1.35312e-37
762	LGR4	Hip OA	16304_6	outcome	0.00246463	1.20033e-06	TRUE	3.20566e-18
763	LHB	Hip OA	8376_25	outcome	0.0255645	6.51133e-08	TRUE	6.20941e-183
764	LIFR	Hip OA	5837_49	outcome	0.00544682	2.00427e-06	TRUE	1.38206e-38
765	LILRA2	Hip OA	15614_168	outcome	0.00447958	1.62628e-06	TRUE	5.03445e-32
766	LILRA4	Hip OA	8299_66	outcome	0.00939954	6.43545e-08	TRUE	1.25259e-67
767	LILRA6	Hip OA	7059_14	outcome	0.0255645	9.42322e-08	TRUE	8.80587e-182
768	LILRB1	Hip OA	5090_49	outcome	0.0255645	5.77756e-07	TRUE	1.13296e-181
769	LILRB2	Hip OA	5091_28	outcome	0.0255645	7.52826e-06	TRUE	2.19103e-177
770	LILRB5	Hip OA	7015_8	outcome	0.0255645	4.99368e-06	TRUE	4.78774e-173
771	LINGO1	Hip OA	6620_82	outcome	0.00149111	2.92347e-06	TRUE	3.7351e-11
772	LIPN	Hip OA	8097_77	outcome	0.0276355	4.93955e-06	TRUE	5.90295e-193
773	LMAN2L	Hip OA	8013_9	outcome	0.00615577	6.40291e-06	TRUE	2.65897e-42
774	LOXL3	Hip OA	15427_35	outcome	0.00455189	1.33439e-06	TRUE	1.22838e-32
775	LPO	Hip OA	4801_13	outcome	0.0255645	1.51236e-10	TRUE	2.95372e-183
776	LRIG1	Hip OA	18831_6	outcome	0.0255645	5.63044e-07	TRUE	8.01305e-182
777	LRIG3	Hip OA	3322_52	outcome	0.00126618	6.76335e-06	TRUE	3.4031e-09
778	LRP10	Hip OA	16610_13	outcome	0.00290523	3.97203e-06	TRUE	1.30926e-20
779	LRP11	Hip OA	6713_4	outcome	0.0511291	1.29124e-08	TRUE	0
780	LRP12	Hip OA	15506_34	outcome	0.00109415	2.15342e-06	TRUE	1.47437e-08
781	LRP8	Hip OA	3323_37	outcome	0.00152567	4.56255e-07	TRUE	6.01373e-12
782	LRPAP1	Hip OA	3640_14	outcome	0.0118542	2.18438e-06	TRUE	3.94617e-83
783	LRRC15	Hip OA	6557_50	outcome	0.0255645	7.54532e-07	TRUE	1.47433e-181
784	LRRC32	Hip OA	7551_33	outcome	0.00148727	1.01082e-05	TRUE	2.32529e-10
785	LRRC4B	Hip OA	9916_146	outcome	0.00187699	1.67162e-05	TRUE	2.27198e-10
786	LRRTM4	Hip OA	6572_10	outcome	0.00108016	5.98255e-07	TRUE	8.88327e-09
787	LSAMP	Hip OA	2999_6	outcome	0.00880775	6.07284e-06	TRUE	1.38967e-60
788	LTBP4	Hip OA	13133_73	outcome	0.0016307	5.89242e-07	TRUE	1.2474e-12
789	LTF	Hip OA	2780_35	outcome	0.0215846	1.57737e-06	TRUE	3.63027e-152
790	LUM	Hip OA	13114_50	outcome	0.00874034	6.93187e-06	TRUE	7.2518e-60
791	LY75	Hip OA	16620_26	outcome	0.0255645	1.83775e-08	TRUE	3.34384e-183
792	LY9	Hip OA	3324_51	outcome	0.010174	1.75904e-07	TRUE	7.25359e-73
793	LYPD3	Hip OA	13107_9	outcome	0.00557984	1.05739e-05	TRUE	1.21699e-37
794	LYPLAL1	Hip OA	12428_2	outcome	0.00451186	2.38862e-06	TRUE	5.34808e-32
795	LYVE1	Hip OA	3206_4	outcome	0.0178932	1.13467e-05	TRUE	3.85597e-122
796	LYZ	Hip OA	4920_10	outcome	0.0255645	6.17615e-10	TRUE	1.88477e-183
797	LZIC	Hip OA	19338_3	outcome	0.00113106	1.17173e-06	TRUE	5.50561e-09
798	MAD1L1	Hip OA	13618_15	outcome	0.00160508	4.58608e-08	TRUE	1.35583e-12
799	MAGI2	Hip OA	14066_49	outcome	0.0460974	7.2456e-06	TRUE	0
800	MAN1A2	Hip OA	9077_10	outcome	0.0139535	6.96043e-06	TRUE	5.76566e-96
801	MAN1C1	Hip OA	13427_66	outcome	0.0149099	1.21319e-06	TRUE	4.30058e-105
802	MAN2B2	Hip OA	9251_28	outcome	0.0255645	2.95183e-06	TRUE	2.41062e-179
803	MANBA	Hip OA	6382_17	outcome	0.0255645	2.2959e-07	TRUE	3.29568e-182
804	MANEA	Hip OA	8014_359	outcome	0.0255645	5.04095e-06	TRUE	1.72246e-178
805	MANF	Hip OA	9223_11	outcome	0.00150519	3.50679e-05	TRUE	3.80756e-09
806	MANSC1	Hip OA	9557_5	outcome	0.0211812	5.07502e-07	TRUE	1.71484e-150
807	MANSC4	Hip OA	9578_263	outcome	0.0255645	5.20734e-07	TRUE	6.90902e-182
808	MAPK12	Hip OA	5005_4	outcome	0.0195149	4.87135e-06	TRUE	7.16448e-121
809	MAPK13	Hip OA	5006_71	outcome	0.00442147	6.40794e-07	TRUE	4.65058e-32
810	MAPK3	Hip OA	2855_49	outcome	0.00120496	1.54738e-05	TRUE	3.53817e-08
811	MAPK8	Hip OA	3825_18	outcome	0.0011387	7.82113e-08	TRUE	2.05811e-09
812	MAPKAPK2	Hip OA	3820_68	outcome	0.0106287	4.02099e-07	TRUE	9.12832e-76
813	MAPRE1	Hip OA	12469_19	outcome	0.00161917	9.92994e-06	TRUE	2.98344e-11
814	MAPRE2	Hip OA	16856_79	outcome	0.00929642	5.90322e-06	TRUE	5.34384e-64
815	MARK3	Hip OA	9747_48	outcome	0.00115271	6.95172e-06	TRUE	2.52617e-08
816	MASP1	Hip OA	3605_77	outcome	0.00116163	3.23801e-07	TRUE	1.94987e-09
817	MATN2	Hip OA	3325_2	outcome	0.00812566	3.79296e-06	TRUE	3.68995e-56
818	MATN3	Hip OA	19361_78	outcome	0.0270544	3.25982e-06	TRUE	4.57078e-190
819	MATN4	Hip OA	7083_74	outcome	0.0204627	3.21692e-06	TRUE	3.31161e-143
820	MAX	Hip OA	12411_60	outcome	0.0135347	8.51962e-06	TRUE	1.3196e-92
821	MBL2	Hip OA	3000_66	outcome	0.0511291	7.7113e-06	TRUE	0
822	MCEE	Hip OA	9388_18	outcome	0.00184875	9.41393e-06	TRUE	8.23601e-13
823	MCEMP1	Hip OA	6283_60	outcome	0.00129171	3.61596e-08	TRUE	1.48732e-10
824	MCF2L	Hip OA	13934_3	outcome	0.0189576	1.87778e-05	TRUE	4.93338e-127
825	MDGA1	Hip OA	16900_29	outcome	0.0255645	1.48784e-06	TRUE	8.98595e-181
826	MDGA2	Hip OA	19372_7	outcome	0.02856	1.44647e-06	TRUE	2.50596e-202
827	MDK	Hip OA	2911_27	outcome	0.00347787	1.12699e-06	TRUE	3.07727e-25
828	MENT	Hip OA	5744_12	outcome	0.00186672	1.89387e-09	TRUE	1.03977e-14
829	MET	Hip OA	2837_3	outcome	0.00691622	7.89473e-06	TRUE	3.43784e-47
830	METAP1	Hip OA	3210_1	outcome	0.00174481	4.14613e-06	TRUE	1.06371e-12
831	METTL24	Hip OA	9470_15	outcome	0.00417228	2.40057e-06	TRUE	1.18281e-29
832	MFAP2	Hip OA	9294_45	outcome	0.00195533	5.85493e-06	TRUE	1.14874e-13
833	MFAP4	Hip OA	5636_10	outcome	0.0166026	2.62648e-06	TRUE	8.40414e-116
834	MFGE8	Hip OA	4455_89	outcome	0.0227875	7.17169e-06	TRUE	7.41905e-158
835	MGAT1	Hip OA	10571_14	outcome	0.0013824	4.42704e-07	TRUE	6.15211e-11
836	MGAT2	Hip OA	6909_40	outcome	0.00748801	8.4677e-06	TRUE	5.57704e-51
837	MGAT4B	Hip OA	7141_21	outcome	0.0270441	5.87339e-06	TRUE	1.2446e-188
838	MGP	Hip OA	6520_87	outcome	0.0246494	2.01861e-05	TRUE	4.04523e-167
839	MIA	Hip OA	2687_2	outcome	0.00154616	2.718e-06	TRUE	1.50174e-11
840	MIF	Hip OA	8221_19	outcome	0.00212496	1.58829e-06	TRUE	9.54885e-16
841	MINPP1	Hip OA	5586_66	outcome	0.00377985	4.52955e-06	TRUE	7.96381e-26
842	MMAB	Hip OA	17783_9	outcome	0.00151543	5.74919e-06	TRUE	5.86045e-11
843	MMP1	Hip OA	4924_32	outcome	0.0255645	3.57494e-06	TRUE	2.81061e-179
844	MMP10	Hip OA	8479_4	outcome	0.0255645	1.93307e-05	TRUE	9.49973e-174
845	MMP12	Hip OA	4496_60	outcome	0.0255645	9.33752e-08	TRUE	8.05858e-183
846	MMP13	Hip OA	4925_54	outcome	0.00143738	3.74278e-06	TRUE	1.13341e-10
847	MMP19	Hip OA	6425_87	outcome	0.00354368	4.88063e-06	TRUE	8.65264e-25
848	MMP7	Hip OA	2789_26	outcome	0.0287302	2.32396e-06	TRUE	8.62248e-203
849	MMP8	Hip OA	9172_69	outcome	0.0227368	4.57178e-06	TRUE	1.26438e-158
850	MOB1A	Hip OA	12426_19	outcome	0.0014796	1.00983e-05	TRUE	2.83292e-10
851	MPG	Hip OA	12438_127	outcome	0.00268744	1.1489e-06	TRUE	9.3055e-20
852	MPO	Hip OA	2580_83	outcome	0.0254985	1.49592e-06	TRUE	4.506e-180
853	MPPED2	Hip OA	19153_53	outcome	0.00667352	7.30645e-06	TRUE	1.18713e-45
854	MRC2	Hip OA	3041_55	outcome	0.00565474	1.61952e-06	TRUE	3.74088e-40
855	MRVI1	Hip OA	8255_34	outcome	0.00491476	1.51952e-06	TRUE	4.42483e-35
856	MSMB	Hip OA	10620_21	outcome	0.0255645	6.47308e-06	TRUE	7.92507e-178
857	MSMP	Hip OA	8080_24	outcome	0.00151415	4.37062e-07	TRUE	7.11194e-12
858	MSR1	Hip OA	15533_97	outcome	0.00556563	1.02905e-07	TRUE	1.5282e-40
859	MST1	Hip OA	4407_10	outcome	0.0255645	2.79379e-07	TRUE	2.55098e-182
860	MTHFD2	Hip OA	18321_38	outcome	0.00106617	3.46783e-07	TRUE	9.16194e-09
861	MTHFS	Hip OA	14107_1	outcome	0.0255645	7.83666e-07	TRUE	6.22648e-181
862	MTRF1L	Hip OA	11134_30	outcome	0.0113935	2.23389e-07	TRUE	2.13456e-81
863	MUC16	Hip OA	15565_102	outcome	0.0095684	2.71525e-06	TRUE	1.03053e-66
864	MVD	Hip OA	18422_41	outcome	0.00177945	2.73455e-05	TRUE	3.49485e-11
865	MX1	Hip OA	17460_51	outcome	0.0255645	1.80718e-06	TRUE	1.70442e-180
866	MXRA7	Hip OA	8005_1	outcome	0.0255645	2.00342e-06	TRUE	2.4559e-180
867	MXRA8	Hip OA	10521_10	outcome	0.00267585	9.80132e-08	TRUE	3.01864e-20
868	MYBPC1	Hip OA	7648_9	outcome	0.00242858	2.5876e-07	TRUE	2.25723e-18
869	MYDGF	Hip OA	9248_36	outcome	0.00236551	4.25661e-06	TRUE	1.70295e-16
870	MYOC	Hip OA	16558_2	outcome	0.0255645	1.20206e-05	TRUE	3.21058e-175
871	MYOM2	Hip OA	13534_20	outcome	0.00108652	7.29815e-06	TRUE	5.86935e-08
872	NAAA	Hip OA	3173_49	outcome	0.0255645	8.29108e-07	TRUE	1.82974e-181
873	NADK	Hip OA	13624_17	outcome	0.00660251	2.79064e-05	TRUE	2.3979e-42
874	NAGK	Hip OA	3894_15	outcome	0.0122144	5.37897e-07	TRUE	8.51759e-87
875	NAGLU	Hip OA	15509_2	outcome	0.0255645	7.12232e-07	TRUE	1.29811e-181
876	NAGPA	Hip OA	11208_15	outcome	0.0255645	2.12016e-06	TRUE	3.02602e-180
877	NANS	Hip OA	17802_4	outcome	0.00265524	1.85881e-06	TRUE	2.50033e-19
878	NAPG	Hip OA	17773_26	outcome	0.00223813	1.33761e-07	TRUE	3.92173e-17
879	NBL1	Hip OA	2944_66	outcome	0.00116545	5.82692e-06	TRUE	1.37982e-08
880	NCAM1	Hip OA	4498_62	outcome	0.0400353	8.40912e-06	TRUE	9.23143e-281
881	NCAM2	Hip OA	6507_16	outcome	0.0268997	9.99664e-06	TRUE	2.05456e-185
882	NDE1	Hip OA	9765_4	outcome	0.00192193	1.47917e-06	TRUE	2.16933e-14
883	NDRG3	Hip OA	18312_68	outcome	0.00220083	4.41505e-06	TRUE	9.66118e-16
884	NDST1	Hip OA	6927_7	outcome	0.00729313	3.88781e-09	TRUE	5.30467e-53
885	NEGR1	Hip OA	13109_82	outcome	0.00118839	8.13013e-06	TRUE	1.64312e-08
886	NEK7	Hip OA	12703_6	outcome	0.00331402	5.75183e-06	TRUE	4.88463e-23
887	NELL1	Hip OA	6544_33	outcome	0.0255645	1.08304e-06	TRUE	3.57636e-181
888	NEO1	Hip OA	8900_28	outcome	0.0119983	3.50963e-06	TRUE	1.53267e-83
889	NETO1	Hip OA	15298_199	outcome	0.00121643	1.00037e-07	TRUE	5.88683e-10
890	NFASC	Hip OA	7179_69	outcome	0.00919973	8.10588e-07	TRUE	2.36142e-65
891	NHEJ1	Hip OA	11351_233	outcome	0.00306639	4.1805e-07	TRUE	9.83827e-23
892	NID1	Hip OA	3213_65	outcome	0.00667868	4.52371e-06	TRUE	4.49939e-46
893	NID2	Hip OA	16060_99	outcome	0.0255645	5.54781e-06	TRUE	3.02357e-178
894	NIT2	Hip OA	17808_37	outcome	0.00250583	9.41804e-06	TRUE	3.61767e-17
895	NLGN1	Hip OA	15620_4	outcome	0.00615835	1.79035e-05	TRUE	1.77119e-40
896	NMB	Hip OA	9321_400	outcome	0.007679	1.71973e-05	TRUE	7.96591e-51
897	NME2	Hip OA	4249_64	outcome	0.00796546	2.47449e-06	TRUE	7.08502e-56
898	NMRAL1	Hip OA	13988_67	outcome	0.0255645	1.35192e-06	TRUE	1.11257e-180
899	NMT2	Hip OA	17821_20	outcome	0.00155896	7.18779e-06	TRUE	4.22074e-11
900	NNMT	Hip OA	19376_74	outcome	0.00139007	2.01035e-07	TRUE	4.07381e-11
901	NOG	Hip OA	8778_3	outcome	0.0255645	1.49923e-07	TRUE	2.08062e-182
902	NOTCH1	Hip OA	5107_7	outcome	0.00311281	5.15824e-06	TRUE	1.06799e-21
903	NOTUM	Hip OA	8252_2	outcome	0.00191551	5.7049e-07	TRUE	1.3983e-14
904	NPDC1	Hip OA	10424_31	outcome	0.0012866	1.00791e-06	TRUE	4.1536e-10
905	NPL	Hip OA	19496_1	outcome	0.00757319	3.45729e-07	TRUE	2.43418e-54
906	NPNT	Hip OA	6342_10	outcome	0.012743	2.62202e-06	TRUE	1.22665e-88
907	NPPA	Hip OA	5443_62	outcome	0.00136068	3.36049e-06	TRUE	3.33766e-10
908	NPPB	Hip OA	7655_11	outcome	0.0291482	1.0013e-05	TRUE	6.62757e-202
909	NPTX1	Hip OA	9256_78	outcome	0.0276844	9.53284e-06	TRUE	1.14403e-191
910	NPTXR	Hip OA	15511_37	outcome	0.0255645	3.27217e-06	TRUE	1.84829e-179
911	NPW	Hip OA	9986_14	outcome	0.0255645	3.16739e-06	TRUE	2.63202e-179
912	NQO1	Hip OA	9837_60	outcome	0.0255645	1.56747e-05	TRUE	1.70294e-174
913	NQO2	Hip OA	9754_33	outcome	0.0440976	8.44562e-06	TRUE	0
914	NRCAM	Hip OA	5109_24	outcome	0.00137346	1.20376e-06	TRUE	1.15554e-10
915	NRK1	Hip OA	16853_5	outcome	0.0100207	1.01722e-05	TRUE	5.77694e-68
916	NRP1	Hip OA	5542_22	outcome	0.0255645	1.28149e-05	TRUE	1.53104e-175
917	NRP2	Hip OA	15387_44	outcome	0.00647857	1.05258e-07	TRUE	5.88032e-47
918	NSF	Hip OA	13992_12	outcome	0.00650181	1.59556e-06	TRUE	1.07284e-44
919	NT5C2	Hip OA	11288_26	outcome	0.00429106	1.02841e-08	TRUE	9.43395e-32
920	NT5C3L	Hip OA	19135_5	outcome	0.0255645	3.39003e-06	TRUE	2.18071e-179
921	NT5DC3	Hip OA	9126_171	outcome	0.0191658	1.80755e-06	TRUE	8.94237e-135
922	NT5E	Hip OA	15452_5	outcome	0.0154116	2.78211e-07	TRUE	9.33178e-110
923	NT5M	Hip OA	17856_23	outcome	0.00637269	1.82942e-06	TRUE	5.87492e-44
924	NTF3	Hip OA	4145_58	outcome	0.00386863	5.22555e-06	TRUE	6.38664e-27
925	NTM	Hip OA	10907_116	outcome	0.057055	6.80613e-06	TRUE	0
926	NTN1	Hip OA	6649_51	outcome	0.0255645	2.94364e-05	TRUE	1.669e-171
927	NTN4	Hip OA	3327_27	outcome	0.0121257	9.14435e-07	TRUE	7.90591e-86
928	NTNG1	Hip OA	5637_81	outcome	0.0255645	1.00383e-05	TRUE	1.89884e-176
929	NTRK2	Hip OA	4866_59	outcome	0.00197074	1.21027e-08	TRUE	2.06119e-15
930	NTRK3	Hip OA	2658_27	outcome	0.00920231	3.86781e-07	TRUE	9.62641e-66
931	NUCB1	Hip OA	10451_11	outcome	0.00709694	1.10421e-05	TRUE	7.70464e-48
932	NUDCD3	Hip OA	4254_6	outcome	0.00201699	1.38798e-07	TRUE	1.47976e-15
933	NUDT1	Hip OA	19206_20	outcome	0.0018449	4.31093e-06	TRUE	2.35688e-13
934	NUDT12	Hip OA	13947_371	outcome	0.00364433	4.65251e-07	TRUE	9.67427e-27
935	NUDT2	Hip OA	16583_8	outcome	0.0255645	2.3482e-06	TRUE	4.47694e-180
936	NUDT5	Hip OA	17761_2	outcome	0.00222913	1.55586e-06	TRUE	1.71935e-16
937	OAF	Hip OA	6414_8	outcome	0.028787	1.25259e-05	TRUE	1.87059e-198
938	OBP2B	Hip OA	5680_54	outcome	0.0255645	5.47434e-06	TRUE	2.79141e-178
939	OGN	Hip OA	17224_12	outcome	0.0255645	2.50132e-06	TRUE	5.76184e-180
940	OLFM1	Hip OA	5703_26	outcome	0.005347	1.85041e-05	TRUE	4.79013e-35
941	OLFM2	Hip OA	19377_14	outcome	0.0255645	8.85004e-08	TRUE	8.38683e-182
942	OLFML3	Hip OA	8660_5	outcome	0.00296453	5.44376e-07	TRUE	5.93665e-22
943	OMG	Hip OA	16908_5	outcome	0.0033424	1.13863e-05	TRUE	1.61972e-22
944	OVCA2	Hip OA	17697_2	outcome	0.00247493	2.14511e-07	TRUE	1.04454e-18
945	OXT	Hip OA	8356_88	outcome	0.0255645	1.54917e-06	TRUE	1.69469e-180
946	P4HB	Hip OA	4278_14	outcome	0.00162558	4.93502e-07	TRUE	1.24497e-12
947	PAICS	Hip OA	9841_197	outcome	0.00223813	8.92739e-07	TRUE	9.86818e-17
948	PAM	Hip OA	5620_13	outcome	0.0255645	1.56349e-06	TRUE	1.05184e-180
949	PARK7	Hip OA	19523_215	outcome	0.0026269	1.23663e-05	TRUE	1.13777e-17
950	PATE4	Hip OA	8065_245	outcome	0.00554626	6.15587e-06	TRUE	3.44332e-38
951	PCBD1	Hip OA	11313_100	outcome	0.00798094	9.06879e-07	TRUE	9.45878e-57
952	PCBD2	Hip OA	6899_37	outcome	0.00153976	6.91249e-08	TRUE	2.98245e-12
953	PCDH10	Hip OA	9018_38	outcome	0.00466424	2.25787e-06	TRUE	4.33276e-33
954	PCDH9	Hip OA	10558_26	outcome	0.00886192	4.85642e-06	TRUE	2.71683e-61
955	PCNP	Hip OA	17769_28	outcome	0.00284337	2.04113e-06	TRUE	1.34134e-20
956	PCOLCE	Hip OA	11237_49	outcome	0.00994213	1.30559e-05	TRUE	7.47497e-67
957	PCOLCE2	Hip OA	6081_52	outcome	0.0255645	8.84283e-06	TRUE	7.06066e-177
958	PCSK1	Hip OA	13388_57	outcome	0.0255645	2.06656e-05	TRUE	2.01517e-173
959	PCSK2	Hip OA	15440_57	outcome	0.00296711	2.11927e-06	TRUE	1.97615e-21
960	PCSK7	Hip OA	4459_68	outcome	0.0255645	4.26805e-06	TRUE	6.88862e-179
961	PCSK9	Hip OA	5231_79	outcome	0.0225761	9.13645e-06	TRUE	1.31858e-155
962	PCYOX1	Hip OA	6431_68	outcome	0.0255645	5.11656e-06	TRUE	3.09417e-178
963	PDCD1LG2	Hip OA	3004_67	outcome	0.0315499	2.13948e-05	TRUE	1.82549e-215
964	PDCD5	Hip OA	12517_52	outcome	0.012325	2.3482e-06	TRUE	2.40823e-86
965	PDCD6	Hip OA	19488_1	outcome	0.00125725	2.84362e-06	TRUE	1.42967e-09
966	PDCD6IP	Hip OA	18174_79	outcome	0.00430398	1.8608e-07	TRUE	1.41144e-31
967	PDE4A	Hip OA	18918_86	outcome	0.0185446	1.1654e-07	TRUE	1.57359e-130
968	PDE5A	Hip OA	16805_5	outcome	0.00983211	6.38218e-06	TRUE	2.80317e-67
969	PDGFD	Hip OA	9341_1	outcome	0.0550038	3.91705e-05	TRUE	0
970	PDGFRA	Hip OA	10366_11	outcome	0.00297485	1.11411e-05	TRUE	4.23599e-20
971	PDGFRB	Hip OA	3459_49	outcome	0.0255645	3.5858e-06	TRUE	4.71368e-179
972	PDGFRL	Hip OA	9713_67	outcome	0.0255645	8.13217e-07	TRUE	1.74892e-181
973	PDHX	Hip OA	18319_7	outcome	0.00435304	5.42835e-06	TRUE	3.67679e-30
974	PDIA5	Hip OA	5593_11	outcome	0.0255645	6.13108e-06	TRUE	5.59885e-178
975	PDLIM1	Hip OA	11428_31	outcome	0.00161661	1.65058e-06	TRUE	3.13116e-12
976	PDLIM4	Hip OA	12387_7	outcome	0.0083112	7.18376e-06	TRUE	6.77626e-57
977	PDXK	Hip OA	11098_1	outcome	0.00739251	1.30323e-06	TRUE	2.06837e-52
978	PEAR1	Hip OA	8892_14	outcome	0.0151349	1.9089e-06	TRUE	2.88674e-106
979	PECR	Hip OA	17776_15	outcome	0.00396185	8.19814e-06	TRUE	4.42086e-27
980	PENK	Hip OA	9076_25	outcome	0.0290089	6.927e-06	TRUE	3.61291e-202
981	PF4	Hip OA	2697_7	outcome	0.00211339	2.01819e-07	TRUE	3.34494e-16
982	PF4V1	Hip OA	5663_18	outcome	0.0255645	7.32574e-07	TRUE	1.38069e-181
983	PFKM	Hip OA	17384_110	outcome	0.0113935	3.00893e-06	TRUE	1.97227e-79
984	PGLS	Hip OA	17799_9	outcome	0.00432851	1.82546e-06	TRUE	7.12385e-31
985	PGLYRP1	Hip OA	3329_14	outcome	0.0135707	7.64375e-07	TRUE	5.00155e-96
986	PGLYRP2	Hip OA	5601_2	outcome	0.0255645	5.88883e-07	TRUE	8.74832e-182
987	PGLYRP3	Hip OA	10561_5	outcome	0.00115908	5.45404e-07	TRUE	2.39354e-09
988	PGM1	Hip OA	9173_21	outcome	0.00354497	4.88073e-08	TRUE	1.97633e-26
989	PGM2	Hip OA	18330_7	outcome	0.0022986	7.06468e-06	TRUE	4.71663e-16
990	PGP	Hip OA	18235_16	outcome	0.00575934	6.16379e-06	TRUE	1.14748e-38
991	PHPT1	Hip OA	16882_27	outcome	0.0146969	6.26541e-07	TRUE	3.06885e-104
992	PI3	Hip OA	4982_54	outcome	0.0255645	2.54104e-06	TRUE	6.14363e-180
993	PIANP	Hip OA	14114_18	outcome	0.0276139	9.25439e-07	TRUE	4.3669e-191
994	PIGR	Hip OA	3216_2	outcome	0.00810221	3.56446e-06	TRUE	1.95121e-56
995	PIP	Hip OA	6060_2	outcome	0.0480832	6.20968e-06	TRUE	0
996	PKDCC	Hip OA	8664_36	outcome	0.0010649	4.25715e-07	TRUE	1.00033e-08
997	PKLR	Hip OA	15607_56	outcome	0.00105091	3.72571e-06	TRUE	4.71441e-08
998	PKP2	Hip OA	14067_6	outcome	0.00447829	7.15166e-06	TRUE	9.73201e-31
999	PLA2G12B	Hip OA	9380_2	outcome	0.0033553	1.13639e-07	TRUE	5.3038e-25
1000	PLA2G2A	Hip OA	2692_74	outcome	0.0255645	6.43283e-06	TRUE	7.61124e-178
1001	PLA2G7	Hip OA	5015_15	outcome	0.00444472	3.07353e-06	TRUE	2.40476e-31
1002	PLA2R1	Hip OA	10916_44	outcome	0.0255645	7.13478e-08	TRUE	6.6049e-183
1003	PLAU	Hip OA	4158_54	outcome	0.00166659	2.34853e-06	TRUE	1.95242e-12
1004	PLAUR	Hip OA	2652_15	outcome	0.0182074	4.04545e-06	TRUE	1.191e-126
1005	PLCG1	Hip OA	4563_61	outcome	0.00198359	1.52581e-08	TRUE	1.70496e-15
1006	PLCG2	Hip OA	10070_22	outcome	0.00837263	5.87236e-06	TRUE	1.26935e-57
1007	PLD3	Hip OA	10948_14	outcome	0.00135173	1.51071e-06	TRUE	1.90705e-10
1008	PLEK	Hip OA	7875_86	outcome	0.00445892	3.4113e-06	TRUE	2.3395e-31
1009	PLEKHA1	Hip OA	12459_13	outcome	0.0255645	1.51048e-05	TRUE	1.1801e-174
1010	PLEKHA7	Hip OA	12731_12	outcome	0.0255645	6.80035e-07	TRUE	1.17522e-181
1011	PLG	Hip OA	3710_49	outcome	0.0304738	2.51912e-06	TRUE	3.47586e-215
1012	PLOD2	Hip OA	6923_1	outcome	0.00110815	3.94774e-06	TRUE	2.07365e-08
1013	PLOD3	Hip OA	10612_18	outcome	0.00129171	1.04388e-06	TRUE	4.1095e-10
1014	PLTP	Hip OA	15475_4	outcome	0.0255645	2.9271e-06	TRUE	1.11834e-179
1015	PLXNA1	Hip OA	9005_16	outcome	0.0232154	1.24928e-07	TRUE	8.17723e-166
1016	PLXNA4	Hip OA	19560_23	outcome	0.00266554	9.68998e-07	TRUE	1.08441e-19
1017	PLXNB2	Hip OA	9216_100	outcome	0.0255645	1.49983e-08	TRUE	3.12465e-183
1018	PLXNC1	Hip OA	4564_2	outcome	0.05059	2.37531e-05	TRUE	0
1019	PLXND1	Hip OA	19561_216	outcome	0.00425879	3.85681e-06	TRUE	7.61335e-30
1020	PMEL	Hip OA	6472_40	outcome	0.00119348	2.13438e-07	TRUE	1.08502e-09
1021	PMM2	Hip OA	17794_6	outcome	0.00444536	6.23501e-07	TRUE	3.09664e-32
1022	PMVK	Hip OA	12450_42	outcome	0.0135874	9.76367e-06	TRUE	1.83401e-92
1023	PNKP	Hip OA	13657_2	outcome	0.00506069	1.00716e-07	TRUE	5.35949e-37
1024	PNLIP	Hip OA	15613_16	outcome	0.00232691	1.79448e-05	TRUE	3.61034e-15
1025	PNLIPRP1	Hip OA	6627_25	outcome	0.00883741	1.06549e-07	TRUE	1.72655e-63
1026	PNLIPRP2	Hip OA	15471_29	outcome	0.0255645	2.50247e-08	TRUE	6.28152e-183
1027	PNP	Hip OA	15435_4	outcome	0.00697818	1.7139e-05	TRUE	4.05486e-46
1028	POFUT1	Hip OA	5634_39	outcome	0.0255645	7.94716e-06	TRUE	5.28236e-177
1029	POLI	Hip OA	13536_56	outcome	0.0020774	2.36882e-06	TRUE	2.91733e-15
1030	POLM	Hip OA	12851_5	outcome	0.0106964	5.39723e-06	TRUE	7.92439e-74
1031	POR	Hip OA	2731_29	outcome	0.00899215	1.57138e-05	TRUE	7.43328e-60
1032	POSTN	Hip OA	3457_57	outcome	0.0122512	1.39056e-06	TRUE	2.39745e-86
1033	PPA1	Hip OA	5021_13	outcome	0.0130939	2.12731e-06	TRUE	7.51193e-92
1034	PPA2	Hip OA	18307_71	outcome	0.00381599	2.15263e-06	TRUE	3.08358e-27
1035	PPCS	Hip OA	17843_30	outcome	0.00418003	3.33115e-09	TRUE	4.79116e-31
1036	PPIC	Hip OA	18819_21	outcome	0.0255645	7.04128e-06	TRUE	1.38363e-177
1037	PPID	Hip OA	5202_4	outcome	0.023549	4.42346e-06	TRUE	1.83222e-164
1038	PPIE	Hip OA	5238_26	outcome	0.0255645	1.21782e-06	TRUE	8.20877e-181
1039	PPIH	Hip OA	12449_16	outcome	0.00555659	7.43261e-07	TRUE	1.6764e-38
1040	PPIL1	Hip OA	9884_8	outcome	0.0255645	5.97966e-06	TRUE	4.78545e-178
1041	PPP1R14A	Hip OA	19117_3	outcome	0.0132289	4.36062e-08	TRUE	8.44189e-95
1042	PPP1R1A	Hip OA	17706_4	outcome	0.00110815	1.92979e-06	TRUE	1.08827e-08
1043	PPT1	Hip OA	9244_27	outcome	0.0090463	7.56206e-07	TRUE	2.55994e-64
1044	PRCP	Hip OA	5722_78	outcome	0.00160508	2.98592e-08	TRUE	1.4154e-12
1045	PRDX1	Hip OA	3855_56	outcome	0.00313216	9.3111e-07	TRUE	6.03916e-23
1046	PREP	Hip OA	14273_19	outcome	0.00970244	1.13047e-06	TRUE	1.17432e-68
1047	PRG2	Hip OA	7258_5	outcome	0.00334627	1.12043e-08	TRUE	6.46687e-25
1048	PRKCA	Hip OA	2644_11	outcome	0.00257022	2.92028e-06	TRUE	2.78255e-18
1049	PROC	Hip OA	2961_1	outcome	0.00889028	2.18375e-05	TRUE	2.42998e-58
1050	PROK2	Hip OA	10754_113	outcome	0.0255645	7.72526e-08	TRUE	1.16633e-182
1051	PROS1	Hip OA	2700_56	outcome	0.00176918	4.57202e-06	TRUE	8.31277e-13
1052	PRSS2	Hip OA	5034_79	outcome	0.015854	1.0368e-05	TRUE	1.33646e-107
1053	PRSS22	Hip OA	4534_10	outcome	0.0197232	2.67589e-07	TRUE	1.80951e-140
1054	PRSS27	Hip OA	15535_3	outcome	0.013694	1.06632e-09	TRUE	2.84848e-98
1055	PRSS57	Hip OA	8351_17	outcome	0.0255645	1.8064e-06	TRUE	1.70189e-180
1056	PRSS8	Hip OA	15513_108	outcome	0.0015833	1.0436e-05	TRUE	5.80306e-11
1057	PRTN3	Hip OA	13720_95	outcome	0.0255645	7.08995e-07	TRUE	7.87837e-181
1058	PSAP	Hip OA	6207_10	outcome	0.0255645	8.10588e-07	TRUE	1.73582e-181
1059	PSAPL1	Hip OA	8814_33	outcome	0.0255645	5.00648e-06	TRUE	1.6561e-178
1060	PSAT1	Hip OA	18342_2	outcome	0.00655603	1.48522e-05	TRUE	1.35549e-43
1061	PSG3	Hip OA	6444_15	outcome	0.0255645	3.14125e-06	TRUE	2.53475e-179
1062	PSG4	Hip OA	5649_83	outcome	0.0255645	2.20188e-08	TRUE	8.42215e-180
1063	PSG5	Hip OA	9314_9	outcome	0.0555686	2.8921e-05	TRUE	0
1064	PSG7	Hip OA	5651_50	outcome	0.00121388	5.73838e-09	TRUE	5.26653e-10
1065	PSG9	Hip OA	9335_28	outcome	0.00772417	7.13478e-08	TRUE	8.56437e-56
1066	PSMB1	Hip OA	12612_37	outcome	0.0255645	3.62178e-06	TRUE	2.99403e-179
1067	PSMB4	Hip OA	18340_2	outcome	0.0255645	1.85661e-05	TRUE	7.56377e-174
1068	PSMD9	Hip OA	13931_22	outcome	0.00605893	7.03151e-09	TRUE	2.87246e-44
1069	PSME1	Hip OA	5918_5	outcome	0.00116672	2.28158e-06	TRUE	4.90459e-09
1070	PSME2	Hip OA	17694_32	outcome	0.0024067	1.00488e-06	TRUE	6.9799e-18
1071	PTEN	Hip OA	3831_21	outcome	0.00112597	2.94409e-06	TRUE	1.15895e-08
1072	PTGDS	Hip OA	10514_5	outcome	0.00842084	1.05046e-06	TRUE	9.77523e-60
1073	PTGFRN	Hip OA	12727_7	outcome	0.0255645	1.52237e-06	TRUE	1.60315e-180
1074	PTGR1	Hip OA	19617_5	outcome	0.0290398	7.30618e-07	TRUE	2.77558e-206
1075	PTHLH	Hip OA	2962_50	outcome	0.00532414	3.23668e-05	TRUE	1.43832e-33
1076	PTK7	Hip OA	9525_1	outcome	0.00298001	7.5038e-06	TRUE	1.51606e-20
1077	PTN	Hip OA	3045_72	outcome	0.0167218	9.79412e-06	TRUE	2.09013e-114
1078	PTP4A2	Hip OA	11699_16	outcome	0.00170505	2.62478e-07	TRUE	3.16424e-13
1079	PTPN7	Hip OA	14688_6	outcome	0.0012547	8.8404e-06	TRUE	6.53942e-09
1080	PTPN9	Hip OA	12633_3	outcome	0.00179741	4.96737e-07	TRUE	7.86006e-14
1081	PTPRS	Hip OA	6049_64	outcome	0.00406771	3.83423e-07	TRUE	9.40521e-30
1082	PTPRU	Hip OA	8337_65	outcome	0.00170377	1.83228e-06	TRUE	8.33076e-13
1083	PVRL4	Hip OA	5734_13	outcome	0.00151159	1.23085e-06	TRUE	1.29519e-11
1084	PXDN	Hip OA	13463_1	outcome	0.00734992	1.43964e-05	TRUE	3.90499e-48
1085	PYGL	Hip OA	11441_11	outcome	0.00631135	2.21873e-06	TRUE	1.69694e-44
1086	QPCT	Hip OA	7849_3	outcome	0.0172789	9.47151e-06	TRUE	2.19926e-118
1087	QPCTL	Hip OA	8866_53	outcome	0.0255645	8.66444e-06	TRUE	1.34814e-176
1088	QSOX2	Hip OA	8397_147	outcome	0.0255645	9.57459e-08	TRUE	8.22083e-183
1089	RAB1A	Hip OA	19223_6	outcome	0.00118839	1.65425e-05	TRUE	5.06563e-08
1090	RAB21	Hip OA	17514_48	outcome	0.00304576	3.27551e-06	TRUE	1.11503e-21
1091	RAB22A	Hip OA	12408_333	outcome	0.00170505	1.17402e-05	TRUE	1.14419e-11
1092	RAB31	Hip OA	13597_20	outcome	0.00584328	2.72962e-06	TRUE	4.39353e-41
1093	RAB6B	Hip OA	14271_23	outcome	0.0171483	1.33994e-06	TRUE	6.02775e-121
1094	RAD1	Hip OA	12670_15	outcome	0.0012547	3.32799e-07	TRUE	4.47509e-10
1095	RAD23B	Hip OA	12522_6	outcome	0.00118074	7.57882e-07	TRUE	1.95272e-09
1096	RALB	Hip OA	18432_32	outcome	0.00164736	1.89832e-06	TRUE	2.34582e-12
1097	RARRES1	Hip OA	8398_277	outcome	0.0255645	1.30687e-06	TRUE	6.06037e-181
1098	RARRES2	Hip OA	3079_62	outcome	0.0203069	7.73499e-06	TRUE	3.71169e-140
1099	RBP1	Hip OA	19279_42	outcome	0.00245948	5.60049e-08	TRUE	8.87198e-19
1100	RBP4	Hip OA	15633_6	outcome	0.00267843	1.74575e-06	TRUE	1.94667e-19
1101	RBP7	Hip OA	14208_3	outcome	0.0052092	9.67964e-08	TRUE	2.26825e-37
1102	RCAN1	Hip OA	13465_5	outcome	0.00200158	2.38683e-06	TRUE	1.03433e-14
1103	RCL	Hip OA	17785_11	outcome	0.00369208	4.63533e-06	TRUE	7.59861e-26
1104	RCN1	Hip OA	9322_15	outcome	0.00109542	2.559e-06	TRUE	1.65873e-08
1105	RECQL	Hip OA	11431_235	outcome	0.00354755	1.7268e-06	TRUE	1.52173e-25
1106	REG1A	Hip OA	13095_51	outcome	0.0279043	9.61406e-07	TRUE	3.95952e-198
1107	REG1B	Hip OA	16770_3	outcome	0.0255645	2.62977e-10	TRUE	1.80232e-183
1108	REG3A	Hip OA	15304_1	outcome	0.0134954	5.08856e-06	TRUE	2.16772e-93
1109	REG3G	Hip OA	15476_6	outcome	0.0255645	6.79248e-06	TRUE	1.08722e-177
1110	RELT	Hip OA	14112_40	outcome	0.0013032	8.53367e-06	TRUE	2.80882e-09
1111	REN	Hip OA	3396_54	outcome	0.00110942	7.94097e-06	TRUE	4.65917e-08
1112	RET	Hip OA	3220_40	outcome	0.0255645	3.66338e-07	TRUE	3.79029e-182
1113	RETN	Hip OA	3046_31	outcome	0.0449232	7.28485e-06	TRUE	0
1114	RFESD	Hip OA	13603_7	outcome	0.00161405	1.23784e-06	TRUE	2.53916e-12
1115	RFK	Hip OA	13059_33	outcome	0.00127256	5.02252e-06	TRUE	2.08127e-09
1116	RGMA	Hip OA	5483_1	outcome	0.00224199	1.81232e-07	TRUE	4.03798e-17
1117	RGMB	Hip OA	3331_8	outcome	0.00840536	5.83971e-06	TRUE	7.15519e-58
1118	RGS18	Hip OA	13982_33	outcome	0.00132491	1.24779e-06	TRUE	2.56609e-10
1119	RIPK2	Hip OA	8970_9	outcome	0.00144633	3.6227e-07	TRUE	1.9748e-11
1120	RMDN1	Hip OA	7096_30	outcome	0.00521566	4.61683e-06	TRUE	2.92437e-36
1121	RNASE1	Hip OA	7211_2	outcome	0.0166512	1.17599e-05	TRUE	2.19254e-113
1122	RNASE3	Hip OA	15576_158	outcome	0.0255645	4.78144e-07	TRUE	5.91423e-182
1123	RNASE4	Hip OA	5644_60	outcome	0.0255645	3.42557e-06	TRUE	2.29093e-179
1124	RNASE6	Hip OA	5646_20	outcome	0.00413372	2.33452e-06	TRUE	2.17099e-29
1125	RNASET2	Hip OA	16913_8	outcome	0.0249685	1.76165e-06	TRUE	2.88375e-176
1126	RNPEP	Hip OA	12386_11	outcome	0.0255645	7.08036e-06	TRUE	1.43645e-177
1127	ROBO1	Hip OA	5740_17	outcome	0.00334111	1.05358e-06	TRUE	2.3917e-24
1128	ROR1	Hip OA	2590_69	outcome	0.0230911	2.83683e-06	TRUE	4.27008e-162
1129	ROR2	Hip OA	7861_9	outcome	0.00840665	1.24896e-06	TRUE	1.61113e-59
1130	RPE	Hip OA	12646_2	outcome	0.00247879	1.04328e-05	TRUE	6.99112e-17
1131	RPL12	Hip OA	19183_164	outcome	0.0016038	7.46051e-08	TRUE	1.1196e-12
1132	RPS6KA1	Hip OA	12329_21	outcome	0.00677422	4.83551e-07	TRUE	1.30434e-48
1133	RRM1	Hip OA	11360_39	outcome	0.00130192	2.18347e-06	TRUE	5.59357e-10
1134	RSPO1	Hip OA	16614_27	outcome	0.0130155	1.26607e-06	TRUE	7.91502e-92
1135	RSPO3	Hip OA	8427_118	outcome	0.00849575	2.0377e-05	TRUE	6.96219e-56
1136	RSPO4	Hip OA	8464_31	outcome	0.00474179	3.71272e-06	TRUE	3.17362e-33
1137	RTN4IP1	Hip OA	18180_58	outcome	0.00187057	5.26083e-07	TRUE	2.49268e-14
1138	RTN4R	Hip OA	5105_2	outcome	0.0321141	2.06408e-05	TRUE	1.54333e-219
1139	RTP4	Hip OA	18315_38	outcome	0.0255645	1.17091e-06	TRUE	4.42556e-181
1140	S100A12	Hip OA	5852_6	outcome	0.0146853	1.62987e-05	TRUE	9.53514e-99
1141	S100A14	Hip OA	17828_3	outcome	0.0033953	4.1403e-07	TRUE	5.88429e-25
1142	S100A16	Hip OA	17836_17	outcome	0.0157221	9.30363e-07	TRUE	3.39185e-111
1143	S100A2	Hip OA	11969_5	outcome	0.00664223	8.23181e-06	TRUE	3.15544e-45
1144	S100A4	Hip OA	14116_129	outcome	0.00329854	8.10191e-06	TRUE	1.25073e-22
1145	S100A6	Hip OA	13090_17	outcome	0.00291813	6.91118e-06	TRUE	3.11259e-20
1146	S100A7	Hip OA	7916_10	outcome	0.0255645	1.08304e-06	TRUE	3.57636e-181
1147	SAA1	Hip OA	15515_2	outcome	0.0276638	5.02279e-07	TRUE	4.96672e-197
1148	SAA2	Hip OA	18832_65	outcome	0.0272017	5.02279e-07	TRUE	1.06479e-193
1149	SAA4	Hip OA	15516_12	outcome	0.0505038	5.58181e-07	TRUE	0
1150	SAR1A	Hip OA	17726_3	outcome	0.00921004	2.59314e-06	TRUE	1.75432e-64
1151	SARS2	Hip OA	12348_46	outcome	0.00503099	1.50126e-06	TRUE	6.79997e-36
1152	SAT2	Hip OA	12524_18	outcome	0.00906693	1.06052e-05	TRUE	2.41501e-61
1153	SBDS	Hip OA	3866_7	outcome	0.00542229	1.69399e-06	TRUE	1.56505e-38
1154	SCARA5	Hip OA	10419_1	outcome	0.0252213	7.80919e-07	TRUE	4.64013e-179
1155	SCARF1	Hip OA	5129_12	outcome	0.0255645	4.00094e-07	TRUE	4.36315e-182
1156	SCARF2	Hip OA	8956_96	outcome	0.00702207	1.62291e-05	TRUE	1.54338e-46
1157	SCG3	Hip OA	7957_2	outcome	0.0165808	2.03423e-06	TRUE	1.89406e-116
1158	SCGB3A1	Hip OA	6252_62	outcome	0.0040122	2.56962e-06	TRUE	1.66918e-28
1159	SCO2	Hip OA	16851_50	outcome	0.00376436	5.48475e-06	TRUE	3.51052e-26
1160	SCUBE1	Hip OA	8989_40	outcome	0.0032018	8.5722e-08	TRUE	6.23657e-24
1161	SCUBE3	Hip OA	16773_29	outcome	0.0155296	1.485e-05	TRUE	7.06005e-105
1162	SDF2	Hip OA	15333_11	outcome	0.0246927	4.07858e-07	TRUE	8.32746e-176
1163	SDF2L1	Hip OA	6990_44	outcome	0.00117564	2.46056e-06	TRUE	4.58035e-09
1164	SDSL	Hip OA	17777_31	outcome	0.0187287	7.67256e-06	TRUE	5.28173e-129
1165	SECTM1	Hip OA	13093_6	outcome	0.0145801	4.06317e-06	TRUE	2.31106e-101
1166	SELE	Hip OA	3470_1	outcome	0.0013594	7.94397e-07	TRUE	1.17847e-10
1167	SELL	Hip OA	4831_4	outcome	0.0246736	8.85984e-08	TRUE	2.0239e-176
1168	SELP	Hip OA	4154_57	outcome	0.0255645	1.88656e-06	TRUE	1.98035e-180
1169	SELPLG	Hip OA	11266_8	outcome	0.0212986	1.52041e-07	TRUE	5.45204e-152
1170	SEMA3C	Hip OA	6448_36	outcome	0.00478175	2.89299e-07	TRUE	7.97657e-35
1171	SEMA3E	Hip OA	5363_51	outcome	0.00716277	3.07098e-06	TRUE	4.26942e-50
1172	SEMA3G	Hip OA	5628_21	outcome	0.0133137	3.73412e-05	TRUE	5.28896e-86
1173	SEMA4A	Hip OA	16915_153	outcome	0.010348	5.00798e-06	TRUE	1.90547e-71
1174	SEMA5A	Hip OA	13132_14	outcome	0.0265913	1.70673e-06	TRUE	4.15172e-186
1175	SEMA6A	Hip OA	7945_10	outcome	0.00327933	1.81488e-05	TRUE	1.981e-21
1176	SEMA6B	Hip OA	5121_3	outcome	0.00349464	4.83343e-06	TRUE	3.88185e-24
1177	SEMA7A	Hip OA	7019_13	outcome	0.0027261	1.23536e-05	TRUE	3.13237e-18
1178	SEPSECS	Hip OA	17357_33	outcome	0.0016102	2.80279e-06	TRUE	5.50356e-12
1179	SEPW1	Hip OA	18310_26	outcome	0.0053603	6.2217e-06	TRUE	6.59408e-37
1180	SERPINA1	Hip OA	3580_25	outcome	0.0255645	4.32409e-06	TRUE	7.3818e-179
1181	SERPINA10	Hip OA	13119_26	outcome	0.00242086	5.26083e-07	TRUE	3.60055e-18
1182	SERPINA11	Hip OA	9002_36	outcome	0.0201038	1.95713e-06	TRUE	1.92198e-141
1183	SERPINA12	Hip OA	6551_94	outcome	0.0255645	6.13726e-06	TRUE	5.63461e-178
1184	SERPINA3	Hip OA	2879_9	outcome	0.00987512	1.64687e-05	TRUE	1.71806e-65
1185	SERPINA4	Hip OA	3449_58	outcome	0.0255645	5.88524e-07	TRUE	8.73778e-182
1186	SERPINA5	Hip OA	3389_7	outcome	0.0189921	1.38659e-05	TRUE	3.86603e-129
1187	SERPINA9	Hip OA	7266_4	outcome	0.0107524	5.03899e-07	TRUE	1.58054e-76
1188	SERPINB1	Hip OA	10737_96	outcome	0.00262174	1.87648e-06	TRUE	4.29544e-19
1189	SERPINB13	Hip OA	18841_1	outcome	0.0139958	8.63112e-06	TRUE	8.94746e-96
1190	SERPINB4	Hip OA	15444_45	outcome	0.0255645	1.4938e-06	TRUE	1.5322e-180
1191	SERPINB5	Hip OA	15417_3	outcome	0.00793191	1.14642e-06	TRUE	2.91764e-56
1192	SERPINB8	Hip OA	19130_81	outcome	0.0137634	3.55738e-06	TRUE	9.64757e-96
1193	SERPIND1	Hip OA	3316_58	outcome	0.00630039	1.09989e-05	TRUE	4.45483e-42
1194	SERPINE1	Hip OA	2925_9	outcome	0.00124577	8.11654e-06	TRUE	6.07318e-09
1195	SERPINE2	Hip OA	19154_41	outcome	0.0294476	8.32088e-07	TRUE	5.64613e-209
1196	SERPINF1	Hip OA	9211_19	outcome	0.0255645	2.19392e-05	TRUE	2.27053e-172
1197	SERPINF2	Hip OA	3024_18	outcome	0.00863881	1.56627e-06	TRUE	5.71634e-61
1198	SERPING1	Hip OA	4479_14	outcome	0.0255645	1.50079e-05	TRUE	6.78789e-175
1199	SERPINH1	Hip OA	10800_15	outcome	0.00659347	7.63033e-06	TRUE	4.8588e-45
1200	SEZ6L	Hip OA	19563_3	outcome	0.00681876	2.80281e-06	TRUE	8.34176e-48
1201	SF3B4	Hip OA	13449_25	outcome	0.00105218	4.20017e-06	TRUE	5.16891e-08
1202	SFRP1	Hip OA	3221_54	outcome	0.0145022	6.53886e-07	TRUE	1.28567e-102
1203	SFRP4	Hip OA	17447_52	outcome	0.0157219	2.11798e-05	TRUE	8.30825e-105
1204	SFTPB	Hip OA	10672_75	outcome	0.0255645	1.41619e-05	TRUE	3.87591e-175
1205	SFTPD	Hip OA	19590_46	outcome	0.0255645	2.94178e-08	TRUE	4.02777e-183
1206	SGK3	Hip OA	10042_8	outcome	0.00183335	9.73435e-08	TRUE	2.56288e-14
1207	SH3BGRL2	Hip OA	19113_66	outcome	0.0042859	1.38754e-06	TRUE	9.01666e-31
1208	SH3BP2	Hip OA	7769_29	outcome	0.0255645	2.85024e-07	TRUE	2.62194e-182
1209	SH3GLB2	Hip OA	18222_34	outcome	0.0255645	1.68281e-06	TRUE	2.21982e-180
1210	SHANK3	Hip OA	13242_134	outcome	0.0272542	4.00669e-06	TRUE	5.56105e-191
1211	SHBG	Hip OA	4929_55	outcome	0.0120138	1.95531e-05	TRUE	7.66591e-80
1212	SHH	Hip OA	2743_5	outcome	0.00319664	5.17261e-06	TRUE	2.22036e-22
1213	SHMT1	Hip OA	12334_25	outcome	0.0255645	1.43912e-05	TRUE	4.5191e-175
1214	SIGLEC1	Hip OA	4464_10	outcome	0.00119858	1.61699e-06	TRUE	2.2834e-09
1215	SIGLEC14	Hip OA	8248_222	outcome	0.0283654	1.3224e-05	TRUE	8.04715e-195
1216	SIGLEC5	Hip OA	16792_4	outcome	0.0800841	2.29067e-05	TRUE	0
1217	SIGLEC6	Hip OA	2741_22	outcome	0.0255645	1.42275e-06	TRUE	7.82195e-181
1218	SIGLEC7	Hip OA	2742_68	outcome	0.028867	2.43684e-05	TRUE	1.18877e-194
1219	SIGLEC9	Hip OA	3007_7	outcome	0.0255645	1.03168e-08	TRUE	2.80425e-183
1220	SIRPA	Hip OA	5430_66	outcome	0.0255645	1.12109e-06	TRUE	6.52263e-181
1221	SIRPB1	Hip OA	6247_9	outcome	0.0255645	8.51962e-07	TRUE	1.95108e-181
1222	SIRPG	Hip OA	9241_40	outcome	0.00880002	5.42077e-08	TRUE	2.00481e-63
1223	SLAMF6	Hip OA	5128_53	outcome	0.0115776	1.63489e-06	TRUE	1.72149e-81
1224	SLAMF7	Hip OA	5487_7	outcome	0.0255645	4.07858e-07	TRUE	4.50286e-182
1225	SLITRK1	Hip OA	15539_15	outcome	0.00158458	4.26234e-11	TRUE	9.80954e-13
1226	SLITRK3	Hip OA	10565_19	outcome	0.0267147	9.65717e-06	TRUE	9.79242e-185
1227	SLITRK5	Hip OA	4568_17	outcome	0.0106973	2.21205e-06	TRUE	5.03739e-75
1228	SLITRK6	Hip OA	16916_19	outcome	0.0125141	3.62945e-09	TRUE	5.79973e-90
1229	SLPI	Hip OA	4413_3	outcome	0.00142971	6.49255e-06	TRUE	3.50656e-10
1230	SMAD1	Hip OA	9838_4	outcome	0.0010255	4.30926e-06	TRUE	8.17961e-08
1231	SMAP1	Hip OA	11649_3	outcome	0.0255645	5.24541e-06	TRUE	3.57486e-178
1232	SMOC1	Hip OA	13118_5	outcome	0.0117835	4.68377e-07	TRUE	7.85678e-84
1233	SMOC2	Hip OA	15635_4	outcome	0.0255645	6.37077e-08	TRUE	6.12109e-183
1234	SMPD1	Hip OA	10818_36	outcome	0.0102217	4.54406e-07	TRUE	7.64602e-73
1235	SMPDL3A	Hip OA	4771_10	outcome	0.0221771	4.55587e-06	TRUE	1.15474e-154
1236	SNAP29	Hip OA	12357_41	outcome	0.00382244	4.2895e-06	TRUE	5.04695e-26
1237	SNUPN	Hip OA	17765_3	outcome	0.00554626	8.54225e-07	TRUE	8.83136e-40
1238	SNX1	Hip OA	6955_68	outcome	0.0072691	1.56829e-06	TRUE	2.17299e-51
1239	SNX8	Hip OA	6925_26	outcome	0.00725664	1.35312e-05	TRUE	1.66907e-48
1240	SOD3	Hip OA	5660_51	outcome	0.0255645	3.50776e-06	TRUE	1.5362e-178
1241	SORCS1	Hip OA	15636_49	outcome	0.00173455	1.67609e-08	TRUE	1.03076e-13
1242	SORD	Hip OA	15447_45	outcome	0.0194612	2.45526e-06	TRUE	1.1166e-135
1243	SPARC	Hip OA	3043_49	outcome	0.0054197	4.90795e-07	TRUE	1.65519e-37
1244	SPARCL1	Hip OA	4467_49	outcome	0.0255645	6.01057e-08	TRUE	5.8961e-183
1245	SPATA20	Hip OA	11117_2	outcome	0.0255645	1.62774e-05	TRUE	1.52793e-174
1246	SPHK1	Hip OA	4294_16	outcome	0.00121516	4.46983e-07	TRUE	9.16712e-10
1247	SPINK1	Hip OA	8243_55	outcome	0.00565861	1.61043e-08	TRUE	2.1209e-41
1248	SPINK2	Hip OA	13405_61	outcome	0.0255645	4.09822e-06	TRUE	5.57047e-179
1249	SPINK4	Hip OA	19213_1	outcome	0.0176809	1.09049e-06	TRUE	6.27471e-125
1250	SPINK6	Hip OA	5731_1	outcome	0.0255645	6.71068e-10	TRUE	1.89508e-183
1251	SPINK7	Hip OA	10974_20	outcome	0.00552043	5.04095e-06	TRUE	2.98501e-38
1252	SPINT1	Hip OA	2828_82	outcome	0.0119147	5.7252e-07	TRUE	1.20089e-84
1253	SPINT2	Hip OA	2843_13	outcome	0.0255645	4.36062e-08	TRUE	4.88544e-183
1254	SPINT3	Hip OA	7926_13	outcome	0.0255645	5.02712e-06	TRUE	1.69556e-178
1255	SPOCK2	Hip OA	5491_12	outcome	0.0148368	3.23094e-05	TRUE	4.36853e-97
1256	SPOCK3	Hip OA	9906_21	outcome	0.00340562	6.22076e-06	TRUE	1.34313e-23
1257	SPON1	Hip OA	4297_62	outcome	0.0255645	7.30645e-06	TRUE	1.78058e-177
1258	SPON2	Hip OA	8099_42	outcome	0.00291039	1.51936e-07	TRUE	7.94629e-22
1259	SPP1	Hip OA	13113_7	outcome	0.00290523	7.09215e-06	TRUE	4.02367e-20
1260	SRA1	Hip OA	18220_141	outcome	0.00572964	5.25077e-07	TRUE	2.86784e-41
1261	SRGN	Hip OA	19251_56	outcome	0.0142578	2.50695e-06	TRUE	9.1028e-100
1262	SRI	Hip OA	12356_65	outcome	0.00494188	1.48918e-06	TRUE	2.79137e-35
1263	SRL	Hip OA	10940_25	outcome	0.00571931	1.13337e-06	TRUE	1.28963e-40
1264	ST3GAL1	Hip OA	5657_28	outcome	0.026855	9.96973e-06	TRUE	1.28336e-185
1265	ST3GAL6	Hip OA	6947_4	outcome	0.00325726	4.31281e-06	TRUE	6.05519e-23
1266	ST6GALNAC6	Hip OA	7228_2	outcome	0.00175892	9.17786e-07	TRUE	2.12224e-13
1267	ST8SIA6	Hip OA	6930_95	outcome	0.00104201	1.40148e-07	TRUE	1.08243e-08
1268	STAMBP	Hip OA	19187_21	outcome	0.00356819	7.04611e-06	TRUE	2.17757e-24
1269	STAMBPL1	Hip OA	12401_3	outcome	0.00600106	1.03016e-06	TRUE	7.88385e-43
1270	STARD5	Hip OA	17383_4	outcome	0.0271567	2.93079e-06	TRUE	4.58854e-191
1271	STAT3	Hip OA	10346_5	outcome	0.00986996	2.25443e-08	TRUE	4.28005e-71
1272	STAT6	Hip OA	10372_18	outcome	0.00306252	1.12065e-06	TRUE	2.16942e-22
1273	STIM1	Hip OA	8916_32	outcome	0.00353335	3.33115e-09	TRUE	1.74323e-26
1274	STUB1	Hip OA	10336_3	outcome	0.00200672	8.2497e-07	TRUE	4.0956e-15
1275	STX7	Hip OA	8274_64	outcome	0.00570639	1.64333e-06	TRUE	1.78251e-40
1276	STX8	Hip OA	10903_50	outcome	0.00139391	3.10374e-08	TRUE	2.75051e-11
1277	SULT1A3	Hip OA	13944_3	outcome	0.00753963	8.80618e-07	TRUE	1.28494e-53
1278	SUMO3	Hip OA	14623_26	outcome	0.00137473	1.93056e-08	TRUE	3.59693e-11
1279	SVEP1	Hip OA	11109_56	outcome	0.0511291	4.32041e-08	TRUE	0
1280	SWAP70	Hip OA	13552_7	outcome	0.0255645	1.15384e-07	TRUE	9.61287e-183
1281	SYK	Hip OA	11378_37	outcome	0.00637266	5.68153e-06	TRUE	6.05724e-44
1282	TAC1	Hip OA	9337_43	outcome	0.00577571	5.29171e-06	TRUE	6.07171e-40
1283	TACO1	Hip OA	9257_14	outcome	0.00353206	5.35625e-07	TRUE	7.44567e-26
1284	TAGLN	Hip OA	15640_54	outcome	0.00144889	2.67928e-08	TRUE	1.10283e-11
1285	TAGLN2	Hip OA	11636_33	outcome	0.00716607	1.27845e-07	TRUE	1.07883e-51
1286	TALDO1	Hip OA	11347_9	outcome	0.00121133	5.10384e-06	TRUE	5.51975e-09
1287	TAPBPL	Hip OA	6364_7	outcome	0.0255645	8.9189e-07	TRUE	2.17824e-181
1288	TAX1BP3	Hip OA	12498_12	outcome	0.00339272	2.61459e-07	TRUE	4.01509e-25
1289	TBCB	Hip OA	17686_27	outcome	0.00140413	1.12641e-05	TRUE	9.70238e-10
1290	TBCE	Hip OA	11211_7	outcome	0.00411031	3.43626e-07	TRUE	4.42635e-30
1291	TCEA2	Hip OA	13481_24	outcome	0.00810737	4.32987e-06	TRUE	3.62942e-56
1292	TCL1A	Hip OA	17210_2	outcome	0.0136156	7.3916e-07	TRUE	1.74601e-96
1293	TCN1	Hip OA	19614_8	outcome	0.0255645	1.60419e-06	TRUE	1.14301e-180
1294	TCN2	Hip OA	5584_21	outcome	0.0305503	2.85761e-06	TRUE	1.74668e-215
1295	TDGF1	Hip OA	5810_25	outcome	0.0138841	6.35797e-06	TRUE	1.47889e-95
1296	TEC	Hip OA	16079_2	outcome	0.00509297	2.86249e-06	TRUE	7.25582e-36
1297	TES	Hip OA	17419_17	outcome	0.00178715	5.47434e-06	TRUE	8.18501e-13
1298	TESC	Hip OA	12831_21	outcome	0.0255645	7.55369e-07	TRUE	1.47799e-181
1299	TF	Hip OA	4162_54	outcome	0.00792804	1.42135e-09	TRUE	1.62135e-57
1300	TFF1	Hip OA	9185_15	outcome	0.0255645	1.36672e-06	TRUE	6.92346e-181
1301	TFF2	Hip OA	9191_8	outcome	0.0031889	5.70054e-07	TRUE	1.66866e-23
1302	TFF3	Hip OA	8323_163	outcome	0.00469201	6.42498e-06	TRUE	2.59933e-32
1303	TFPI	Hip OA	3336_50	outcome	0.00118711	1.88253e-06	TRUE	3.05775e-09
1304	TFPI2	Hip OA	9233_71	outcome	0.00128533	2.10743e-05	TRUE	2.15582e-08
1305	TGFBI	Hip OA	3283_21	outcome	0.0255645	3.58491e-07	TRUE	6.10655e-182
1306	TGFBR3	Hip OA	3009_3	outcome	0.00319922	5.74639e-06	TRUE	2.64728e-22
1307	TGM4	Hip OA	18933_4	outcome	0.00113743	5.4978e-06	TRUE	1.87078e-08
1308	THBS2	Hip OA	3339_33	outcome	0.0171371	3.3821e-06	TRUE	1.25254e-119
1309	THBS3	Hip OA	8982_65	outcome	0.00380695	3.65699e-06	TRUE	7.86529e-27
1310	THBS4	Hip OA	3340_53	outcome	0.0217369	4.31776e-06	TRUE	1.16386e-151
1311	THG1L	Hip OA	18215_5	outcome	0.0255645	2.51415e-07	TRUE	2.21724e-182
1312	THPO	Hip OA	8059_1	outcome	0.00149879	1.20331e-06	TRUE	1.92531e-11
1313	THSD1	Hip OA	5621_64	outcome	0.0255645	1.31417e-06	TRUE	6.16056e-181
1314	THYN1	Hip OA	12424_107	outcome	0.00117819	7.38188e-06	TRUE	1.47632e-08
1315	TIE1	Hip OA	2844_53	outcome	0.0145531	2.5619e-10	TRUE	1.56854e-104
1316	TIGIT	Hip OA	9638_2	outcome	0.00236165	4.30174e-07	TRUE	8.36409e-18
1317	TIMD4	Hip OA	15449_33	outcome	0.0214886	9.68506e-07	TRUE	3.92565e-152
1318	TIMP2	Hip OA	2278_61	outcome	0.00192835	1.23434e-06	TRUE	1.69139e-14
1319	TIMP3	Hip OA	2480_58	outcome	0.0255645	1.80492e-07	TRUE	1.49286e-182
1320	TIMP4	Hip OA	6462_12	outcome	0.0255645	6.33856e-08	TRUE	6.1009e-183
1321	TINAGL1	Hip OA	11192_168	outcome	0.00142331	4.32221e-06	TRUE	1.67225e-10
1322	TIRAP	Hip OA	9839_148	outcome	0.00908369	3.21979e-07	TRUE	5.56064e-65
1323	TLL1	Hip OA	6383_90	outcome	0.00130192	7.25693e-06	TRUE	2.18236e-09
1324	TLR1	Hip OA	16324_38	outcome	0.00668514	5.56433e-07	TRUE	6.26276e-48
1325	TLR2	Hip OA	3835_11	outcome	0.00115526	9.71914e-06	TRUE	3.22312e-08
1326	TLR3	Hip OA	16918_198	outcome	0.0255645	3.2995e-06	TRUE	1.92105e-179
1327	TMEM106A	Hip OA	10499_1	outcome	0.00150007	7.96633e-06	TRUE	1.29195e-09
1328	TMEM132A	Hip OA	7871_16	outcome	0.0255645	7.79888e-07	TRUE	1.5885e-181
1329	TMEM132B	Hip OA	8890_9	outcome	0.00860915	1.22682e-05	TRUE	6.59683e-58
1330	TMEM132C	Hip OA	7173_141	outcome	0.0281716	2.4805e-07	TRUE	4.55421e-201
1331	TMEM132D	Hip OA	13416_8	outcome	0.0291346	4.91699e-07	TRUE	1.39861e-207
1332	TMEM190	Hip OA	10442_1	outcome	0.0255645	3.68157e-05	TRUE	4.12884e-170
1333	TMEM9	Hip OA	9249_17	outcome	0.00177047	1.27499e-06	TRUE	2.14573e-13
1334	TNC	Hip OA	4155_3	outcome	0.0268869	8.76049e-06	TRUE	2.71604e-186
1335	TNFAIP3	Hip OA	14009_65	outcome	0.00693687	3.82931e-06	TRUE	2.67209e-48
1336	TNFAIP6	Hip OA	5036_50	outcome	0.0255645	2.39559e-06	TRUE	4.84473e-180
1337	TNFAIP8	Hip OA	12563_2	outcome	0.0116869	2.46731e-06	TRUE	8.05479e-82
1338	TNFRSF11B	Hip OA	8304_50	outcome	0.00691474	6.73798e-06	TRUE	8.97071e-47
1339	TNFRSF17	Hip OA	2665_26	outcome	0.00669417	1.07986e-06	TRUE	1.16543e-47
1340	TNFRSF19	Hip OA	5131_15	outcome	0.00137346	3.52859e-09	TRUE	3.33526e-11
1341	TNFRSF1B	Hip OA	8368_102	outcome	0.0157158	2.5016e-07	TRUE	5.78316e-112
1342	TNFRSF21	Hip OA	5404_53	outcome	0.00498191	3.05211e-07	TRUE	3.60363e-36
1343	TNFSF13B	Hip OA	3059_50	outcome	0.00163839	7.70606e-06	TRUE	1.40564e-11
1344	TNFSF14	Hip OA	5988_49	outcome	0.00793027	5.30581e-06	TRUE	9.71376e-55
1345	TNFSF15	Hip OA	2968_61	outcome	0.00105981	1.58179e-07	TRUE	8.29673e-09
1346	TNFSF8	Hip OA	3421_54	outcome	0.00792804	3.90199e-06	TRUE	7.04169e-55
1347	TNR	Hip OA	11302_237	outcome	0.00779901	2.57601e-06	TRUE	1.10966e-54
1348	TP53I3	Hip OA	17748_21	outcome	0.0255645	1.00172e-07	TRUE	8.52699e-183
1349	TPI1	Hip OA	4309_59	outcome	0.00114252	7.05296e-06	TRUE	2.38641e-08
1350	TPM4	Hip OA	9863_1	outcome	0.0019913	2.75964e-06	TRUE	1.37033e-14
1351	TPP1	Hip OA	17691_1	outcome	0.00656765	6.14965e-06	TRUE	3.56308e-45
1352	TPSAB1	Hip OA	9409_11	outcome	0.0309545	1.30161e-06	TRUE	2.93539e-219
1353	TPSB2	Hip OA	3403_1	outcome	0.0255645	2.88346e-07	TRUE	2.66428e-182
1354	TPST1	Hip OA	7928_183	outcome	0.00896249	1.26444e-05	TRUE	4.69604e-60
1355	TPST2	Hip OA	8024_64	outcome	0.00852919	5.97966e-06	TRUE	1.09128e-58
1356	TREM1	Hip OA	9266_1	outcome	0.0255645	5.81734e-07	TRUE	8.54008e-182
1357	TREM2	Hip OA	16300_4	outcome	0.027317	6.56576e-06	TRUE	3.2971e-190
1358	TREML1	Hip OA	9329_28	outcome	0.00749963	5.95063e-07	TRUE	1.79722e-53
1359	TREML2	Hip OA	5736_1	outcome	0.0255645	2.95777e-07	TRUE	2.76056e-182
1360	TRIL	Hip OA	6527_1	outcome	0.0020864	1.08783e-06	TRUE	1.23454e-15
1361	TRIM3	Hip OA	12573_80	outcome	0.00485794	5.54009e-07	TRUE	3.70256e-35
1362	TSG101	Hip OA	13044_5	outcome	0.00836151	4.96117e-08	TRUE	3.75948e-60
1363	TSSC4	Hip OA	18181_2	outcome	0.00119348	2.19492e-06	TRUE	3.45392e-09
1364	TSTA3	Hip OA	12657_2	outcome	0.00237838	7.4031e-06	TRUE	5.44706e-16
1365	TSTD1	Hip OA	19277_4	outcome	0.0255645	2.5138e-06	TRUE	5.87948e-180
1366	TTL	Hip OA	13973_62	outcome	0.00147704	1.1837e-05	TRUE	3.57748e-10
1367	TWSG1	Hip OA	9234_8	outcome	0.00364691	1.22563e-06	TRUE	2.10586e-26
1368	TXNDC15	Hip OA	6366_38	outcome	0.0255645	7.12775e-06	TRUE	1.50303e-177
1369	TXNDC5	Hip OA	11212_7	outcome	0.00573093	2.78201e-06	TRUE	2.72446e-40
1370	TXNL4B	Hip OA	15316_262	outcome	0.00757577	4.34291e-08	TRUE	8.07012e-55
1371	TYRO3	Hip OA	2611_72	outcome	0.00544295	1.05306e-06	TRUE	5.89486e-39
1372	UAP1	Hip OA	13580_2	outcome	0.00125725	2.00172e-06	TRUE	1.05583e-09
1373	UBASH3B	Hip OA	12558_3	outcome	0.00614028	1.74947e-06	TRUE	1.71697e-43
1374	UBE2F	Hip OA	18213_30	outcome	0.00198616	2.09088e-06	TRUE	1.12171e-14
1375	UBLCP1	Hip OA	19124_9	outcome	0.0128908	7.43592e-07	TRUE	2.5667e-91
1376	UBXN2B	Hip OA	18435_40	outcome	0.00151671	1.15921e-05	TRUE	2.1315e-10
1377	UCMA	Hip OA	10977_55	outcome	0.0255645	5.94713e-06	TRUE	4.62556e-178
1378	UGDH	Hip OA	17755_5	outcome	0.0255645	9.16715e-06	TRUE	9.29365e-177
1379	UGT1A6	Hip OA	7891_45	outcome	0.00153848	2.97222e-06	TRUE	1.80681e-11
1380	ULK3	Hip OA	12437_18	outcome	0.00262818	7.06468e-06	TRUE	2.90402e-18
1381	UNC45A	Hip OA	13082_9	outcome	0.00134151	1.73879e-06	TRUE	2.77563e-10
1382	UNC5B	Hip OA	15394_79	outcome	0.00564182	2.44236e-08	TRUE	2.99048e-41
1383	UNC5C	Hip OA	5139_32	outcome	0.00941226	1.15669e-06	TRUE	1.31412e-66
1384	UNC5D	Hip OA	16307_22	outcome	0.00418648	3.12358e-06	TRUE	1.47334e-29
1385	UPP1	Hip OA	19448_104	outcome	0.00298774	3.06518e-07	TRUE	3.46111e-22
1386	UROD	Hip OA	19289_29	outcome	0.0255645	6.0516e-06	TRUE	5.15728e-178
1387	UROS	Hip OA	11248_43	outcome	0.0145338	8.15791e-06	TRUE	1.58905e-99
1388	USP15	Hip OA	19161_1	outcome	0.00608475	9.00346e-07	TRUE	2.25848e-43
1389	USP8	Hip OA	13450_49	outcome	0.00246206	1.36203e-05	TRUE	1.80398e-16
1390	UST	Hip OA	8364_74	outcome	0.00680206	1.10012e-06	TRUE	2.114e-48
1391	VASN	Hip OA	5682_13	outcome	0.00197331	1.67986e-06	TRUE	1.11348e-14
1392	VAV1	Hip OA	5275_28	outcome	0.00193349	1.22204e-08	TRUE	3.93409e-15
1393	VEGFA	Hip OA	4867_15	outcome	0.0849593	5.38436e-05	TRUE	0
1394	VEGFC	Hip OA	3132_1	outcome	0.00568315	9.9113e-08	TRUE	2.524e-41
1395	VIM	Hip OA	15540_6	outcome	0.00253416	2.8613e-06	TRUE	2.73169e-18
1396	VIT	Hip OA	6234_74	outcome	0.0255645	1.45873e-05	TRUE	5.14799e-175
1397	VNN2	Hip OA	15480_2	outcome	0.027412	4.71995e-06	TRUE	8.82713e-192
1398	VOPP1	Hip OA	14618_26	outcome	0.00277248	2.72623e-06	TRUE	5.96876e-20
1399	VPS26A	Hip OA	19293_6	outcome	0.0106738	7.16677e-07	TRUE	8.8818e-76
1400	VTA1	Hip OA	4209_60	outcome	0.00107507	3.51078e-05	TRUE	1.47902e-06
1401	VTN	Hip OA	13125_45	outcome	0.0255645	4.07858e-07	TRUE	4.50286e-182
1402	VWA1	Hip OA	6385_63	outcome	0.0270736	6.11845e-06	TRUE	3.04233e-188
1403	VWA2	Hip OA	7128_9	outcome	0.0129481	1.72922e-07	TRUE	2.28858e-92
1404	VWC2	Hip OA	15308_108	outcome	0.0178434	2.26877e-06	TRUE	3.18474e-125
1405	VWF	Hip OA	3050_7	outcome	0.00412839	2.51297e-06	TRUE	1.31555e-28
1406	WARS	Hip OA	9870_17	outcome	0.00174994	3.92101e-07	TRUE	3.10203e-13
1407	WFDC1	Hip OA	9316_67	outcome	0.0255645	5.95723e-07	TRUE	8.95109e-182
1408	WFDC2	Hip OA	11388_75	outcome	0.00142971	2.61234e-07	TRUE	2.31227e-11
1409	WFDC5	Hip OA	6969_14	outcome	0.00121261	4.09305e-07	TRUE	9.0318e-10
1410	WFIKKN1	Hip OA	3191_50	outcome	0.00883612	7.18571e-06	TRUE	3.63888e-60
1411	WFIKKN2	Hip OA	3235_50	outcome	0.0255645	7.38611e-06	TRUE	1.91898e-177
1412	WIF1	Hip OA	16070_7	outcome	0.00147192	6.52399e-06	TRUE	1.37862e-10
1413	WISP1	Hip OA	13692_154	outcome	0.027176	1.98023e-06	TRUE	8.68951e-192
1414	WISP2	Hip OA	6392_7	outcome	0.0188004	5.1125e-07	TRUE	9.43866e-133
1415	XCL2	Hip OA	15617_8	outcome	0.00163199	1.08663e-06	TRUE	3.82492e-12
1416	XPNPEP1	Hip OA	3481_87	outcome	0.00225614	1.37649e-06	TRUE	2.27526e-16
1417	XRCC4	Hip OA	9886_28	outcome	0.00447054	1.12883e-06	TRUE	3.69881e-32
1418	XXYLT1	Hip OA	6375_75	outcome	0.0161412	6.29511e-06	TRUE	1.90997e-111
1419	YWHAB	Hip OA	14156_33	outcome	0.0110447	1.64347e-05	TRUE	9.10093e-74
1420	ZADH2	Hip OA	17345_12	outcome	0.00387536	7.42867e-06	TRUE	1.29819e-26
1421	ZFAND1	Hip OA	19173_5	outcome	0.00924485	2.61414e-06	TRUE	5.40339e-62
1422	ZG16	Hip OA	8219_14	outcome	0.0018526	6.29906e-06	TRUE	3.57145e-11
1423	ZG16B	Hip OA	8310_6	outcome	0.0131685	9.39413e-06	TRUE	7.73348e-90
1424	ZYX	Hip OA	13632_10	outcome	0.00221884	2.42018e-07	TRUE	6.49263e-17

## Sheet: steiger_Spine OA
	id.exposure	id.outcome	exposure	outcome	snp_r2.exposure	snp_r2.outcome	correct_causal_direction	steiger_pval
1	A4GALT	spine OA	8759_29	outcome	0.00205426	1.789e-05	TRUE	1.99209e-13
2	A4GNT	spine OA	10835_25	outcome	0.00167428	1.16219e-06	TRUE	1.1483e-12
3	ABO	spine OA	9253_52	outcome	0.00625907	1.71524e-06	TRUE	3.95237e-44
4	ACAA1	spine OA	17782_23	outcome	0.00403285	3.69453e-06	TRUE	1.87359e-27
5	ACADM	spine OA	17333_20	outcome	0.00108906	3.12498e-08	TRUE	4.55691e-09
6	ACADSB	spine OA	17403_14	outcome	0.00444988	1.76661e-06	TRUE	1.76855e-31
7	ACADVL	spine OA	19262_219	outcome	0.00104964	1.41014e-06	TRUE	2.41152e-08
8	ACAN	spine OA	3280_49	outcome	0.0074141	8.0673e-06	TRUE	3.02903e-50
9	ACAP2	spine OA	12343_14	outcome	0.00110688	2.52423e-06	TRUE	1.48096e-08
10	ACAT2	spine OA	17341_89	outcome	0.0255645	5.43114e-07	TRUE	5.285e-181
11	ACE	spine OA	10714_7	outcome	0.0255645	8.13284e-08	TRUE	5.182e-182
12	ACP1	spine OA	3858_5	outcome	0.0255645	3.10314e-06	TRUE	1.37199e-178
13	ACP5	spine OA	3232_28	outcome	0.0178191	1.58061e-06	TRUE	6.25774e-125
14	ACP6	spine OA	5742_14	outcome	0.0511291	5.31993e-06	TRUE	0
15	ACVRL1	spine OA	16318_12	outcome	0.014625	3.19717e-07	TRUE	1.24893e-103
16	ACYP2	spine OA	12812_25	outcome	0.0211174	8.79607e-06	TRUE	8.17688e-145
17	ADAM23	spine OA	7049_2	outcome	0.0511291	6.45278e-06	TRUE	0
18	ADAMTS13	spine OA	3175_51	outcome	0.0255645	8.18289e-08	TRUE	5.20542e-182
19	ADAMTS15	spine OA	4533_76	outcome	0.00180126	9.80648e-08	TRUE	5.34896e-14
20	ADAMTS5	spine OA	3168_8	outcome	0.0255645	6.37179e-06	TRUE	4.84416e-177
21	ADAMTSL1	spine OA	16890_37	outcome	0.0384064	4.60266e-06	TRUE	9.9216e-270
22	ADAMTSL2	spine OA	6379_62	outcome	0.00637176	7.17216e-07	TRUE	4.83958e-45
23	ADGRE2	spine OA	4546_27	outcome	0.0255645	3.76052e-09	TRUE	7.12403e-181
24	ADGRF5	spine OA	6409_57	outcome	0.0163117	7.50391e-07	TRUE	5.22644e-115
25	ADH1A	spine OA	17396_23	outcome	0.00651601	1.56585e-06	TRUE	6.61287e-46
26	ADH1B	spine OA	9834_62	outcome	0.00136962	6.60121e-06	TRUE	7.39115e-10
27	ADH1C	spine OA	15525_294	outcome	0.006933	8.30668e-07	TRUE	3.0088e-49
28	ADH5	spine OA	11369_23	outcome	0.00980296	1.56059e-07	TRUE	7.37046e-70
29	ADH6	spine OA	18206_18	outcome	0.00998722	6.76235e-08	TRUE	2.44405e-71
30	ADH7	spine OA	11377_19	outcome	0.00599953	1.3977e-06	TRUE	2.47134e-42
31	ADI1	spine OA	12457_10	outcome	0.00261015	3.03917e-06	TRUE	1.2378e-18
32	ADIPOQ	spine OA	3554_24	outcome	0.0223531	2.73742e-05	TRUE	9.97244e-149
33	ADM2	spine OA	8100_15	outcome	0.00166018	4.66146e-07	TRUE	1.09376e-12
34	ADPRHL2	spine OA	17332_3	outcome	0.0180751	2.42202e-06	TRUE	3.79893e-123
35	ADSSL1	spine OA	13998_26	outcome	0.0255645	3.49489e-06	TRUE	2.65802e-178
36	AES	spine OA	18396_10	outcome	0.00121898	6.67366e-06	TRUE	8.72197e-09
37	AFM	spine OA	4763_31	outcome	0.0125115	4.21238e-06	TRUE	1.90383e-86
38	AGRN	spine OA	15483_377	outcome	0.0227072	6.27412e-08	TRUE	1.85735e-161
39	AGT	spine OA	3484_60	outcome	0.0116458	5.32206e-06	TRUE	4.56715e-80
40	AHSG	spine OA	3581_53	outcome	0.0255645	3.4654e-05	TRUE	1.04637e-169
41	AIF1L	spine OA	18871_24	outcome	0.0319334	6.03669e-06	TRUE	9.48701e-222
42	AK1	spine OA	5012_67	outcome	0.00114507	8.22527e-07	TRUE	4.16674e-09
43	AKR1A1	spine OA	4192_10	outcome	0.0255645	4.1079e-06	TRUE	6.99855e-178
44	AKR1B1	spine OA	16606_85	outcome	0.00302047	1.35387e-05	TRUE	4.81819e-20
45	AKR1C3	spine OA	17377_1	outcome	0.00696398	1.39546e-05	TRUE	4.78257e-45
46	AKR1C4	spine OA	18397_5	outcome	0.0255645	1.52846e-05	TRUE	5.31948e-174
47	AKR7A2	spine OA	4188_1	outcome	0.0086285	9.2884e-07	TRUE	5.4885e-61
48	AKR7A3	spine OA	18173_11	outcome	0.020529	7.75914e-07	TRUE	3.91184e-143
49	ALAD	spine OA	15523_9	outcome	0.0228868	7.53477e-07	TRUE	9.34183e-161
50	ALB	spine OA	18380_78	outcome	0.00238225	1.42836e-07	TRUE	1.06468e-17
51	ALCAM	spine OA	5451_1	outcome	0.00496383	8.32984e-07	TRUE	1.59965e-35
52	ALDH1A1	spine OA	11265_8	outcome	0.00335143	5.6536e-07	TRUE	1.56827e-24
53	ALDH2	spine OA	18381_16	outcome	0.00253545	1.40602e-07	TRUE	3.92666e-19
54	ALDH3A1	spine OA	11480_1	outcome	0.00661929	7.18306e-06	TRUE	4.21972e-45
55	ALDH3B1	spine OA	12940_35	outcome	0.00584973	9.71682e-08	TRUE	2.34535e-42
56	ALDOB	spine OA	18185_118	outcome	0.00311152	1.95194e-06	TRUE	1.5801e-19
57	ALDOC	spine OA	9876_20	outcome	0.00700142	9.42359e-07	TRUE	1.5771e-49
58	ALKBH3	spine OA	18401_18	outcome	0.0219668	3.65782e-07	TRUE	1.32942e-155
59	ALPPL2	spine OA	6706_18	outcome	0.00118074	1.44277e-07	TRUE	1.23836e-09
60	AMIGO2	spine OA	14134_49	outcome	0.0051154	8.45213e-07	TRUE	1.28775e-36
61	AMY1A	spine OA	7918_114	outcome	0.0215549	3.85042e-06	TRUE	5.94555e-148
62	AMY2A	spine OA	18917_53	outcome	0.0255645	1.4102e-06	TRUE	4.05046e-179
63	AMY2B	spine OA	15556_49	outcome	0.0272029	1.5452e-06	TRUE	6.17429e-191
64	ANG	spine OA	4874_3	outcome	0.0255645	2.11285e-06	TRUE	2.07478e-179
65	ANGPT1	spine OA	2811_27	outcome	0.00399929	1.45482e-05	TRUE	2.05274e-26
66	ANGPT2	spine OA	2602_2	outcome	0.00615835	1.68971e-05	TRUE	2.45339e-40
67	ANGPTL1	spine OA	9092_33	outcome	0.0266193	2.94706e-06	TRUE	2.48161e-186
68	ANGPTL3	spine OA	10391_1	outcome	0.0222842	1.78237e-05	TRUE	1.98011e-150
69	ANGPTL4	spine OA	3796_79	outcome	0.00644819	2.07698e-05	TRUE	1.43928e-41
70	ANKRD27	spine OA	12445_50	outcome	0.00117054	1.96421e-07	TRUE	1.56736e-09
71	ANTXR2	spine OA	15559_5	outcome	0.0127674	6.85856e-06	TRUE	2.39107e-87
72	ANXA1	spine OA	4960_72	outcome	0.00499999	3.33386e-06	TRUE	6.15209e-35
73	ANXA11	spine OA	17513_11	outcome	0.00966377	2.93502e-06	TRUE	3.4224e-67
74	ANXA2	spine OA	13700_10	outcome	0.0521609	5.83044e-06	TRUE	0
75	ANXA4	spine OA	17164_15	outcome	0.0255099	1.23226e-05	TRUE	1.72361e-174
76	ANXA5	spine OA	14158_17	outcome	0.00806867	8.89842e-07	TRUE	4.948e-57
77	ANXA7	spine OA	18244_1	outcome	0.00631977	7.02689e-06	TRUE	5.0792e-43
78	AOC1	spine OA	15486_126	outcome	0.0511291	1.12366e-05	TRUE	0
79	AOC2	spine OA	6434_18	outcome	0.00183335	7.79928e-06	TRUE	8.54639e-13
80	AP1G2	spine OA	12714_38	outcome	0.00985686	5.32858e-06	TRUE	1.79726e-67
81	AP2A2	spine OA	13621_31	outcome	0.00156665	6.57403e-07	TRUE	4.14556e-12
82	APCS	spine OA	2474_54	outcome	0.023813	1.27561e-05	TRUE	2.29855e-162
83	APLP2	spine OA	10627_87	outcome	0.00796287	7.20202e-07	TRUE	1.71108e-56
84	APMAP	spine OA	10605_22	outcome	0.00474172	2.27385e-06	TRUE	1.80966e-33
85	APOA1BP	spine OA	16621_77	outcome	0.0100465	2.28646e-08	TRUE	5.21628e-72
86	APOA4	spine OA	17685_9	outcome	0.00203241	2.59041e-07	TRUE	1.57438e-15
87	APOB	spine OA	2797_56	outcome	0.00152951	5.44572e-07	TRUE	7.02866e-12
88	APOBEC3G	spine OA	13930_3	outcome	0.00541712	4.40526e-07	TRUE	7.63821e-39
89	APOC1	spine OA	15364_101	outcome	0.02666	1.0437e-05	TRUE	2.8052e-182
90	APOC3	spine OA	6461_54	outcome	0.00795642	1.39462e-05	TRUE	6.03207e-53
91	APOE	spine OA	2418_55	outcome	0.0121488	6.89991e-07	TRUE	5.03946e-85
92	APOF	spine OA	12370_30	outcome	0.0129744	3.60323e-06	TRUE	8.98586e-90
93	APOL1	spine OA	11510_31	outcome	0.0255645	1.62141e-06	TRUE	8.25621e-180
94	APOL3	spine OA	16823_75	outcome	0.0255645	8.19387e-06	TRUE	2.69219e-176
95	APP	spine OA	3171_57	outcome	0.00222527	2.23687e-06	TRUE	3.10915e-16
96	ARF4	spine OA	18408_26	outcome	0.00478068	2.82942e-07	TRUE	1.83387e-34
97	ARFIP1	spine OA	13488_3	outcome	0.0195852	1.06997e-07	TRUE	3.31941e-139
98	ARG1	spine OA	5867_60	outcome	0.003554	1.86441e-06	TRUE	1.9627e-25
99	ARHGAP25	spine OA	11333_82	outcome	0.00956195	1.07717e-07	TRUE	2.33626e-68
100	ARHGEF25	spine OA	13519_112	outcome	0.0060628	5.0422e-06	TRUE	8.8757e-42
101	ARL3	spine OA	12571_14	outcome	0.00908756	6.6735e-06	TRUE	7.23105e-62
102	ARRB1	spine OA	12643_4	outcome	0.00233977	9.05789e-08	TRUE	8.17061e-18
103	ARSA	spine OA	3583_54	outcome	0.00109924	9.25951e-12	TRUE	3.15801e-09
104	ARSB	spine OA	3172_28	outcome	0.00779385	2.00601e-07	TRUE	8.33482e-56
105	ARSK	spine OA	8269_327	outcome	0.00261659	4.78817e-06	TRUE	1.98396e-18
106	ART3	spine OA	7970_315	outcome	0.00152951	6.72716e-08	TRUE	3.75231e-12
107	ART4	spine OA	6576_1	outcome	0.0255645	3.91729e-06	TRUE	3.03143e-178
108	ASAH2	spine OA	3212_30	outcome	0.0297149	5.92098e-06	TRUE	7.88241e-187
109	ASF1A	spine OA	18172_71	outcome	0.00130703	1.09531e-07	TRUE	1.55692e-10
110	ASGR1	spine OA	5452_71	outcome	0.00196432	1.60717e-06	TRUE	1.61056e-14
111	ASIP	spine OA	5676_54	outcome	0.0255645	1.95461e-07	TRUE	2.13021e-181
112	ASL	spine OA	11241_8	outcome	0.00564441	5.28321e-06	TRUE	7.18902e-39
113	ASPH	spine OA	6998_106	outcome	0.00373855	1.26868e-08	TRUE	1.00769e-27
114	ASPN	spine OA	6451_64	outcome	0.0255645	6.85949e-07	TRUE	8.44157e-181
115	ASRGL1	spine OA	18313_4	outcome	0.0167986	8.83335e-07	TRUE	2.59757e-118
116	ATP1B2	spine OA	7218_87	outcome	0.00321212	1.20968e-07	TRUE	6.98643e-24
117	ATRN	spine OA	15499_11	outcome	0.0237373	2.8112e-07	TRUE	2.5203e-168
118	ATXN3	spine OA	16825_20	outcome	0.0244816	5.95283e-09	TRUE	1.05422e-174
119	AZGP1	spine OA	9312_8	outcome	0.0201971	6.16008e-06	TRUE	1.06602e-137
120	B3GALT6	spine OA	7981_230	outcome	0.0011247	1.2199e-06	TRUE	6.71018e-09
121	B3GALTL	spine OA	5727_35	outcome	0.0243086	3.5149e-07	TRUE	2.43742e-172
122	B3GNT2	spine OA	7980_72	outcome	0.0120397	2.82448e-06	TRUE	1.08649e-83
123	B4GALT1	spine OA	13381_49	outcome	0.0125604	1.45963e-07	TRUE	2.26363e-89
124	B4GALT2	spine OA	9595_11	outcome	0.0173784	1.89775e-06	TRUE	1.32212e-121
125	B4GALT6	spine OA	10832_24	outcome	0.0255645	8.20724e-07	TRUE	2.29773e-180
126	B4GALT7	spine OA	7806_33	outcome	0.00139902	1.90916e-07	TRUE	3.99144e-11
127	BCAM	spine OA	2816_50	outcome	0.0255645	6.27791e-07	TRUE	2.08828e-180
128	BCAN	spine OA	3461_58	outcome	0.0157566	4.5096e-08	TRUE	1.19843e-111
129	BCHE	spine OA	15514_26	outcome	0.0014003	4.46756e-07	TRUE	5.16439e-11
130	BDH2	spine OA	17329_2	outcome	0.0175657	8.74412e-07	TRUE	9.79029e-124
131	BDNF	spine OA	14047_78	outcome	0.00476415	1.19665e-05	TRUE	8.31248e-32
132	BID	spine OA	5798_3	outcome	0.00368692	5.5154e-07	TRUE	8.04537e-27
133	BIN1	spine OA	9574_11	outcome	0.00684522	4.73565e-06	TRUE	3.33474e-47
134	BLVRA	spine OA	11382_5	outcome	0.00170121	1.19593e-08	TRUE	2.00147e-13
135	BMP10	spine OA	3587_53	outcome	0.00110306	4.97908e-06	TRUE	3.17851e-08
136	BMP7	spine OA	2972_57	outcome	0.00120241	9.01006e-07	TRUE	1.94717e-09
137	BMPER	spine OA	15368_3	outcome	0.00398638	7.46056e-07	TRUE	1.35642e-28
138	BOC	spine OA	4328_2	outcome	0.0163117	1.71175e-08	TRUE	2.57605e-116
139	BPHL	spine OA	17813_21	outcome	0.00521695	2.24452e-06	TRUE	9.86965e-37
140	BPI	spine OA	4126_22	outcome	0.0334242	1.11285e-06	TRUE	9.8529e-237
141	BPIFA2	spine OA	16302_11	outcome	0.00248781	9.4845e-07	TRUE	2.19444e-18
142	BPIFB1	spine OA	15367_38	outcome	0.0306799	1.29224e-05	TRUE	1.88745e-210
143	BPNT1	spine OA	17814_8	outcome	0.00118074	2.22653e-06	TRUE	4.19238e-09
144	BRSK2	spine OA	9790_28	outcome	0.00886965	6.27063e-08	TRUE	1.3394e-63
145	BST1	spine OA	4535_50	outcome	0.0255645	2.3603e-06	TRUE	3.16664e-179
146	BTC	spine OA	13088_397	outcome	0.00656249	1.16398e-06	TRUE	1.74405e-46
147	BTD	spine OA	15644_1	outcome	0.0511291	5.58023e-06	TRUE	0
148	BTNL8	spine OA	9026_40	outcome	0.0047288	5.17928e-06	TRUE	1.25096e-32
149	BTNL9	spine OA	7950_142	outcome	0.00103058	5.33045e-06	TRUE	1.04203e-07
150	C10orf54	spine OA	14123_34	outcome	0.0511291	9.18094e-06	TRUE	0
151	C1orf198	spine OA	8035_6	outcome	0.00406642	1.88609e-08	TRUE	4.87003e-30
152	C1QC	spine OA	14100_63	outcome	0.0445682	2.2893e-05	TRUE	1.2927e-306
153	C1QL1	spine OA	6404_20	outcome	0.00166018	9.32281e-07	TRUE	1.16757e-12
154	C1QTNF3	spine OA	7251_64	outcome	0.00677163	4.17013e-08	TRUE	6.21239e-49
155	C1QTNF5	spine OA	7810_20	outcome	0.0149381	9.0614e-07	TRUE	3.48883e-105
156	C1QTNF9	spine OA	16605_2	outcome	0.0163078	1.36832e-06	TRUE	1.91678e-114
157	C3	spine OA	4480_59	outcome	0.00682027	4.07223e-06	TRUE	3.46642e-47
158	C4BPA	spine OA	9449_150	outcome	0.00146041	2.27991e-08	TRUE	1.00616e-11
159	C5	spine OA	2851_63	outcome	0.0109581	8.43692e-07	TRUE	2.9311e-77
160	C6	spine OA	4127_75	outcome	0.00143099	6.94416e-07	TRUE	3.72944e-11
161	C7	spine OA	2888_49	outcome	0.0499698	8.80108e-07	TRUE	0
162	C8G	spine OA	14708_59	outcome	0.0255645	1.33865e-06	TRUE	4.55187e-180
163	C9	spine OA	3060_43	outcome	0.00118329	2.09232e-06	TRUE	3.83374e-09
164	CA1	spine OA	4969_2	outcome	0.0173345	9.87327e-06	TRUE	6.19552e-118
165	CA10	spine OA	13666_222	outcome	0.0183375	7.36507e-06	TRUE	8.87818e-126
166	CA11	spine OA	8859_51	outcome	0.00815898	8.16256e-07	TRUE	8.60406e-58
167	CA13	spine OA	3420_21	outcome	0.0255645	1.79492e-05	TRUE	4.90872e-173
168	CA3	spine OA	3799_11	outcome	0.012307	3.235e-08	TRUE	6.71778e-88
169	CA8	spine OA	11390_24	outcome	0.0255645	1.70394e-06	TRUE	9.72498e-180
170	CACNA2D3	spine OA	8885_6	outcome	0.0115358	4.67655e-06	TRUE	2.48615e-79
171	CADM1	spine OA	3326_58	outcome	0.00865429	2.53369e-06	TRUE	2.31288e-60
172	CADM3	spine OA	3630_27	outcome	0.00189368	1.3583e-07	TRUE	1.2723e-14
173	CALCB	spine OA	17170_15	outcome	0.0227888	1.16398e-06	TRUE	1.82205e-160
174	CAMP	spine OA	9384_17	outcome	0.00463479	1.73389e-06	TRUE	6.518e-33
175	CAPG	spine OA	4968_50	outcome	0.0255645	1.34161e-05	TRUE	2.74822e-174
176	CAPN2	spine OA	14684_17	outcome	0.0122119	1.19115e-08	TRUE	3.52497e-87
177	CASP3	spine OA	3593_72	outcome	0.00923325	4.01097e-07	TRUE	1.58124e-64
178	CASS4	spine OA	12855_16	outcome	0.00141564	5.54574e-06	TRUE	2.94772e-10
179	CAT	spine OA	3488_64	outcome	0.0136208	5.63203e-08	TRUE	4.39446e-97
180	CBL	spine OA	12016_60	outcome	0.00342239	2.49395e-06	TRUE	2.33226e-24
181	CBLN1	spine OA	9313_27	outcome	0.0238393	3.20658e-06	TRUE	2.94748e-166
182	CBLN4	spine OA	5688_65	outcome	0.0165487	9.00431e-07	TRUE	2.42426e-116
183	CBR1	spine OA	12381_26	outcome	0.00215325	1.81978e-08	TRUE	1.3591e-16
184	CBR3	spine OA	14091_42	outcome	0.0197998	4.43186e-08	TRUE	5.81779e-141
185	CCBL2	spine OA	12682_5	outcome	0.0255645	7.08842e-06	TRUE	1.33534e-176
186	CCDC126	spine OA	6388_21	outcome	0.0255645	3.91398e-06	TRUE	3.01856e-178
187	CCDC134	spine OA	15300_66	outcome	0.00458417	1.14874e-06	TRUE	8.60863e-33
188	CCDC80	spine OA	3234_23	outcome	0.00110815	2.93017e-06	TRUE	1.64993e-08
189	CCL11	spine OA	5301_7	outcome	0.00550881	5.70376e-07	TRUE	1.63044e-39
190	CCL14	spine OA	2900_53	outcome	0.0255645	2.0589e-09	TRUE	1.50664e-182
191	CCL15	spine OA	18289_16	outcome	0.0012598	5.30363e-06	TRUE	3.14285e-09
192	CCL16	spine OA	4913_78	outcome	0.00466294	5.88595e-07	TRUE	1.62748e-33
193	CCL17	spine OA	3519_3	outcome	0.0175452	9.41128e-07	TRUE	2.12725e-123
194	CCL18	spine OA	3044_3	outcome	0.0255645	1.36895e-06	TRUE	4.8657e-180
195	CCL21	spine OA	2516_57	outcome	0.0050142	2.48745e-10	TRUE	8.37699e-37
196	CCL22	spine OA	3508_78	outcome	0.0108502	3.10601e-06	TRUE	2.3881e-75
197	CCL23	spine OA	2913_1	outcome	0.0499047	7.37525e-06	TRUE	0
198	CCL25	spine OA	2705_5	outcome	0.0255645	2.73019e-06	TRUE	1.0403e-178
199	CCL28	spine OA	2890_59	outcome	0.00127511	5.82451e-06	TRUE	2.63636e-09
200	CCL3	spine OA	3040_59	outcome	0.0255645	1.28618e-06	TRUE	4.04824e-180
201	CCL3L1	spine OA	2783_18	outcome	0.00129171	1.28618e-06	TRUE	4.88256e-10
202	CCL4L1	spine OA	2781_63	outcome	0.00307963	5.35774e-06	TRUE	1.90224e-21
203	CCL5	spine OA	5480_49	outcome	0.0168857	1.65922e-07	TRUE	6.88569e-120
204	CCM2	spine OA	12347_29	outcome	0.00130958	7.31703e-06	TRUE	2.14475e-09
205	CCS	spine OA	13068_139	outcome	0.00557467	1.98406e-07	TRUE	2.71406e-40
206	CCT5	spine OA	12569_25	outcome	0.00130192	5.80942e-08	TRUE	1.47629e-10
207	CD109	spine OA	3290_50	outcome	0.0255645	4.74609e-06	TRUE	8.36217e-178
208	CD14	spine OA	8969_49	outcome	0.0338209	6.79317e-05	TRUE	1.68017e-221
209	CD160	spine OA	17677_47	outcome	0.00775385	2.13698e-05	TRUE	2.25102e-50
210	CD177	spine OA	13116_25	outcome	0.0255645	1.67025e-06	TRUE	6.90868e-179
211	CD200	spine OA	5112_73	outcome	0.00186159	2.05031e-07	TRUE	2.27025e-14
212	CD200R1	spine OA	5103_30	outcome	0.0052854	7.86599e-07	TRUE	7.90916e-38
213	CD244	spine OA	5063_12	outcome	0.00379792	3.53792e-07	TRUE	1.12472e-27
214	CD274	spine OA	5060_62	outcome	0.0209451	1.30822e-06	TRUE	3.03138e-147
215	CD300A	spine OA	5630_48	outcome	0.0255645	6.58439e-06	TRUE	5.98794e-177
216	CD300C	spine OA	5066_134	outcome	0.0308503	2.14038e-07	TRUE	1.23978e-219
217	CD33	spine OA	3166_92	outcome	0.0255645	6.69326e-06	TRUE	6.66554e-177
218	CD36	spine OA	2973_15	outcome	0.00549977	3.38048e-07	TRUE	1.24929e-39
219	CD4	spine OA	3143_3	outcome	0.00109924	4.39354e-06	TRUE	2.81559e-08
220	CD46	spine OA	17682_1	outcome	0.0241025	2.4412e-07	TRUE	4.42399e-171
221	CD48	spine OA	3292_75	outcome	0.0149638	2.74403e-07	TRUE	1.55019e-105
222	CD55	spine OA	5069_9	outcome	0.0255645	7.29762e-07	TRUE	9.64798e-181
223	CD58	spine OA	10938_13	outcome	0.016527	1.99847e-07	TRUE	4.60226e-117
224	CD59	spine OA	11514_196	outcome	0.0128201	7.50816e-07	TRUE	1.93281e-90
225	CD5L	spine OA	3293_2	outcome	0.0255645	4.81997e-06	TRUE	3.59268e-177
226	CD68	spine OA	18922_27	outcome	0.00112342	1.11359e-07	TRUE	2.98596e-09
227	CD7	spine OA	12008_3	outcome	0.0148419	2.04302e-06	TRUE	1.49099e-103
228	CD72	spine OA	7009_8	outcome	0.00585102	2.5848e-08	TRUE	1.75107e-42
229	CD8A	spine OA	15462_28	outcome	0.0255645	7.7441e-07	TRUE	1.10099e-180
230	CDCP1	spine OA	16818_200	outcome	0.0233077	5.06831e-06	TRUE	1.11706e-161
231	CDH17	spine OA	16613_3	outcome	0.0255645	3.19594e-06	TRUE	1.14234e-178
232	CDH5	spine OA	2819_23	outcome	0.00873425	1.17879e-06	TRUE	1.44503e-61
233	CDHR5	spine OA	9962_1	outcome	0.0012598	1.1303e-06	TRUE	7.47998e-10
234	CDKN1B	spine OA	3719_2	outcome	0.00231919	1.22932e-06	TRUE	4.05374e-17
235	CDON	spine OA	4541_49	outcome	0.0255645	1.16285e-06	TRUE	3.04286e-180
236	CEACAM8	spine OA	18873_8	outcome	0.0019913	1.97944e-06	TRUE	1.08891e-14
237	CEL	spine OA	9796_4	outcome	0.0295238	1.81178e-05	TRUE	6.64006e-201
238	CELA2A	spine OA	7140_1	outcome	0.00378888	7.02947e-07	TRUE	1.70875e-27
239	CETN3	spine OA	17410_5	outcome	0.00229602	2.27576e-06	TRUE	1.04131e-16
240	CFD	spine OA	2946_52	outcome	0.00769784	4.41992e-06	TRUE	6.19073e-53
241	CFH	spine OA	4159_130	outcome	0.0199544	3.7559e-06	TRUE	1.12356e-138
242	CFHR2	spine OA	15584_9	outcome	0.0511291	5.66883e-06	TRUE	0
243	CFHR3	spine OA	16836_1	outcome	0.00516788	8.83566e-06	TRUE	5.67064e-35
244	CFHR4	spine OA	6471_53	outcome	0.0269099	5.78407e-06	TRUE	1.31693e-186
245	CFHR5	spine OA	16055_3	outcome	0.0255645	1.98804e-07	TRUE	1.18454e-181
246	CFI	spine OA	2567_5	outcome	0.0158014	2.03407e-05	TRUE	8.50121e-105
247	CFL2	spine OA	15339_32	outcome	0.00542616	4.25224e-06	TRUE	1.27904e-37
248	CHAD	spine OA	13460_4	outcome	0.00110306	1.67518e-05	TRUE	1.92978e-07
249	CHGB	spine OA	8235_48	outcome	0.00193221	1.33083e-05	TRUE	5.88215e-13
250	CHI3L1	spine OA	11104_13	outcome	0.0255645	2.08489e-07	TRUE	1.25174e-181
251	CHI3L2	spine OA	9383_24	outcome	0.00152567	1.91966e-06	TRUE	1.66636e-11
252	CHIT1	spine OA	3600_2	outcome	0.042423	2.68647e-06	TRUE	1.868e-300
253	CHKB	spine OA	7761_125	outcome	0.00297872	1.29204e-05	TRUE	7.46669e-20
254	CHL1	spine OA	8958_51	outcome	0.024754	5.26682e-06	TRUE	1.49892e-171
255	CHRD	spine OA	13438_115	outcome	0.00325984	3.39387e-06	TRUE	5.19415e-23
256	CHRDL2	spine OA	6086_15	outcome	0.00243502	4.24496e-06	TRUE	2.73487e-17
257	CHST11	spine OA	7779_86	outcome	0.0337545	1.36601e-05	TRUE	2.15882e-232
258	CHST12	spine OA	6626_81	outcome	0.0121373	7.49542e-07	TRUE	1.18914e-85
259	CHST15	spine OA	4469_78	outcome	0.00540809	3.20854e-06	TRUE	1.20606e-37
260	CHST4	spine OA	18876_77	outcome	0.00236294	1.01346e-05	TRUE	5.02649e-16
261	CHST9	spine OA	11646_4	outcome	0.0255645	7.07585e-06	TRUE	9.64884e-177
262	CILP2	spine OA	8841_65	outcome	0.00113361	6.20633e-06	TRUE	2.49065e-08
263	CINP	spine OA	19383_131	outcome	0.0010967	9.25436e-07	TRUE	9.01287e-09
264	CKMT1A	spine OA	15542_19	outcome	0.00109415	9.11137e-07	TRUE	1.40923e-08
265	CLEC11A	spine OA	2966_65	outcome	0.0521609	5.07386e-06	TRUE	0
266	CLEC12A	spine OA	11187_11	outcome	0.0255645	7.27118e-07	TRUE	1.15585e-176
267	CLEC1B	spine OA	4332_6	outcome	0.00279439	2.55577e-06	TRUE	7.82579e-20
268	CLIC5	spine OA	12475_48	outcome	0.0255645	7.96628e-06	TRUE	3.95894e-176
269	CLINT1	spine OA	11659_31	outcome	0.00127256	8.97544e-07	TRUE	5.35402e-10
270	CLMP	spine OA	10440_26	outcome	0.0181071	3.18412e-06	TRUE	7.4661e-125
271	CLN5	spine OA	8874_53	outcome	0.00445892	3.73236e-06	TRUE	3.85877e-31
272	CLPS	spine OA	5749_53	outcome	0.0210281	4.85896e-09	TRUE	2.95645e-148
273	CLSTN1	spine OA	15521_4	outcome	0.0353857	7.75649e-06	TRUE	4.93369e-246
274	CLSTN2	spine OA	18882_7	outcome	0.0308517	1.03246e-05	TRUE	9.8949e-213
275	CMBL	spine OA	19115_13	outcome	0.012851	2.09832e-09	TRUE	5.96735e-92
276	CMPK1	spine OA	18243_9	outcome	0.00309218	1.5654e-05	TRUE	2.45228e-20
277	CNDP1	spine OA	5456_59	outcome	0.0292669	1.68112e-06	TRUE	6.94072e-206
278	CNN1	spine OA	15566_10	outcome	0.00161405	1.73562e-06	TRUE	4.77897e-12
279	CNP	spine OA	6609_22	outcome	0.00233205	1.84431e-06	TRUE	4.70062e-17
280	CNPY3	spine OA	17327_3	outcome	0.00681424	5.39849e-06	TRUE	7.95121e-47
281	CNRIP1	spine OA	18218_48	outcome	0.0255645	7.7095e-07	TRUE	1.08993e-180
282	CNTFR	spine OA	14101_2	outcome	0.0229886	2.34225e-06	TRUE	8.36302e-161
283	CNTN1	spine OA	2974_61	outcome	0.0177118	1.26163e-06	TRUE	2.02232e-124
284	CNTN2	spine OA	3296_92	outcome	0.0255645	3.22819e-07	TRUE	2.22111e-181
285	CNTN4	spine OA	3298_52	outcome	0.0354138	1.92792e-05	TRUE	3.02873e-240
286	CNTN5	spine OA	3299_29	outcome	0.0097295	6.27242e-07	TRUE	1.58942e-68
287	CNTNAP2	spine OA	6965_19	outcome	0.00570381	3.89915e-06	TRUE	1.3173e-39
288	COCH	spine OA	7227_75	outcome	0.0255645	3.90409e-06	TRUE	2.98033e-178
289	COL10A1	spine OA	15653_9	outcome	0.0229454	9.12504e-06	TRUE	2.35494e-157
290	COL15A1	spine OA	8974_172	outcome	0.0073254	3.31699e-07	TRUE	2.2452e-52
291	COL18A1	spine OA	2201_17	outcome	0.00359142	5.68754e-07	TRUE	3.60979e-26
292	COL1A1	spine OA	11140_56	outcome	0.00141948	1.05911e-06	TRUE	5.67053e-11
293	COL2A1	spine OA	18875_125	outcome	0.0255645	8.87732e-06	TRUE	4.86818e-176
294	COL3A1	spine OA	18880_81	outcome	0.00143099	8.874e-08	TRUE	1.94451e-11
295	COL6A1	spine OA	16828_8	outcome	0.0271158	5.67687e-06	TRUE	2.36908e-188
296	COL6A2	spine OA	16753_46	outcome	0.0299092	1.30675e-06	TRUE	6.46093e-203
297	COL6A3	spine OA	11196_31	outcome	0.001673	1.10002e-05	TRUE	1.80674e-11
298	COL9A1	spine OA	15466_30	outcome	0.00228702	1.99476e-06	TRUE	1.03831e-16
299	COLEC11	spine OA	4430_44	outcome	0.0255645	5.37862e-06	TRUE	1.70954e-177
300	COLEC12	spine OA	5457_5	outcome	0.00700658	1.82711e-05	TRUE	5.98468e-46
301	COLGALT1	spine OA	5638_23	outcome	0.00730345	2.27481e-06	TRUE	4.01386e-51
302	COMP	spine OA	8043_153	outcome	0.018385	4.7472e-06	TRUE	5.18169e-127
303	CPB1	spine OA	15375_49	outcome	0.0168818	2.35253e-08	TRUE	2.5414e-120
304	CPB2	spine OA	3518_54	outcome	0.0255645	3.24258e-06	TRUE	1.22062e-178
305	CPLX1	spine OA	18332_17	outcome	0.00142331	1.18394e-06	TRUE	5.72517e-11
306	CPLX2	spine OA	15321_8	outcome	0.00121771	1.17441e-05	TRUE	2.98945e-08
307	CPM	spine OA	9416_77	outcome	0.00353981	1.02287e-06	TRUE	1.26212e-25
308	CPN2	spine OA	6415_90	outcome	0.0291934	1.11279e-05	TRUE	7.0507e-201
309	CPNE1	spine OA	5346_24	outcome	0.0255645	1.19897e-07	TRUE	7.09605e-182
310	CPOX	spine OA	18241_18	outcome	0.00731894	3.67959e-06	TRUE	9.47447e-51
311	CPQ	spine OA	9394_19	outcome	0.0170268	4.21794e-06	TRUE	7.62888e-118
312	CPXM1	spine OA	6255_74	outcome	0.0255645	5.3578e-08	TRUE	8.43249e-182
313	CPZ	spine OA	6493_9	outcome	0.00198744	1.62483e-10	TRUE	1.58893e-15
314	CR1	spine OA	19556_12	outcome	0.0120086	4.14282e-06	TRUE	5.53461e-83
315	CR2	spine OA	15570_99	outcome	0.0119494	2.80234e-06	TRUE	5.3744e-83
316	CRABP2	spine OA	11696_7	outcome	0.0014425	1.46199e-05	TRUE	1.20604e-09
317	CRADD	spine OA	15322_35	outcome	0.00118584	1.11647e-06	TRUE	2.40907e-09
318	CREB3L4	spine OA	11308_8	outcome	0.017348	7.56352e-07	TRUE	2.56036e-122
319	CREG1	spine OA	9357_4	outcome	0.0104214	3.01273e-06	TRUE	3.58264e-72
320	CRELD1	spine OA	7628_40	outcome	0.0255645	9.49795e-06	TRUE	3.09465e-174
321	CRHBP	spine OA	6039_24	outcome	0.0125398	3.32288e-06	TRUE	7.16602e-87
322	CRISP2	spine OA	9282_12	outcome	0.028042	8.76123e-06	TRUE	1.34433e-193
323	CRISPLD2	spine OA	5691_2	outcome	0.0285343	1.80141e-06	TRUE	2.17592e-200
324	CRKL	spine OA	9877_28	outcome	0.00150903	9.57406e-06	TRUE	1.67071e-10
325	CRLF1	spine OA	14747_9	outcome	0.0208801	8.3544e-06	TRUE	2.65751e-143
326	CRNN	spine OA	17738_7	outcome	0.00740929	3.94246e-06	TRUE	3.06526e-51
327	CROT	spine OA	13929_27	outcome	0.0255645	1.32182e-06	TRUE	4.38496e-180
328	CRTAC1	spine OA	5632_6	outcome	0.0255645	1.56724e-06	TRUE	2.9647e-179
329	CRTAM	spine OA	7968_15	outcome	0.0255645	1.16845e-05	TRUE	4.47251e-175
330	CRYBB1	spine OA	17751_68	outcome	0.0118336	3.1535e-07	TRUE	5.55331e-84
331	CRYGD	spine OA	12366_16	outcome	0.00547523	3.5975e-06	TRUE	4.02863e-38
332	CRYZ	spine OA	13983_27	outcome	0.0255645	6.73849e-08	TRUE	4.54229e-182
333	CSF1R	spine OA	13682_47	outcome	0.00613769	4.33709e-06	TRUE	1.83428e-42
334	CSF2RB	spine OA	10512_13	outcome	0.0255645	5.5847e-06	TRUE	2.13804e-177
335	CSGALNACT2	spine OA	10772_21	outcome	0.0053293	6.39416e-06	TRUE	1.69678e-36
336	CSRP1	spine OA	15529_33	outcome	0.00336175	1.7449e-06	TRUE	3.7843e-24
337	CST1	spine OA	5459_33	outcome	0.0255645	3.54538e-06	TRUE	1.85596e-178
338	CST2	spine OA	4324_33	outcome	0.0255645	3.54538e-06	TRUE	1.85596e-178
339	CST3	spine OA	2609_59	outcome	0.0176425	8.74291e-06	TRUE	1.40268e-120
340	CST4	spine OA	14076_74	outcome	0.0255645	1.86845e-06	TRUE	1.33233e-179
341	CST5	spine OA	3803_10	outcome	0.0255645	1.07481e-05	TRUE	2.20738e-175
342	CST6	spine OA	14711_27	outcome	0.00294778	1.02021e-07	TRUE	4.68152e-22
343	CST7	spine OA	3302_58	outcome	0.0511291	8.25883e-06	TRUE	0
344	CTRB1	spine OA	5671_1	outcome	0.0255645	5.19585e-08	TRUE	3.8594e-182
345	CTRB2	spine OA	5648_28	outcome	0.0255645	3.98256e-07	TRUE	4.73787e-181
346	CTSB	spine OA	8007_19	outcome	0.0255645	6.90317e-06	TRUE	1.47474e-176
347	CTSD	spine OA	5508_62	outcome	0.0181519	1.66744e-06	TRUE	3.26665e-127
348	CTSH	spine OA	8465_52	outcome	0.0255645	1.27829e-06	TRUE	3.97664e-180
349	CTSO	spine OA	9264_11	outcome	0.00950008	1.82444e-07	TRUE	8.65201e-68
350	CTSS	spine OA	3181_50	outcome	0.0255645	7.67619e-07	TRUE	1.97256e-180
351	CTSV	spine OA	3364_76	outcome	0.0058549	2.91896e-06	TRUE	7.06193e-41
352	CTSZ	spine OA	4971_1	outcome	0.00213525	7.37723e-08	TRUE	2.11985e-16
353	CX3CL1	spine OA	2827_23	outcome	0.00448862	9.48326e-07	TRUE	3.85501e-32
354	CXCL1	spine OA	2985_35	outcome	0.0255645	7.24952e-06	TRUE	1.13745e-176
355	CXCL10	spine OA	4141_79	outcome	0.0025831	7.84812e-08	TRUE	1.56189e-19
356	CXCL11	spine OA	3038_9	outcome	0.00137985	7.072e-07	TRUE	9.02633e-11
357	CXCL12	spine OA	3516_60	outcome	0.0122454	2.72983e-05	TRUE	8.32459e-80
358	CXCL16	spine OA	2436_49	outcome	0.00923454	1.55916e-07	TRUE	6.67215e-66
359	CXCL5	spine OA	2979_8	outcome	0.00925001	5.76743e-08	TRUE	2.76176e-66
360	CXCL6	spine OA	3495_15	outcome	0.0255645	5.7899e-07	TRUE	2.41545e-180
361	CYB5A	spine OA	11287_14	outcome	0.00286914	5.49685e-06	TRUE	5.07383e-20
362	CYB5R2	spine OA	19143_38	outcome	0.00762093	4.03509e-07	TRUE	2.28078e-54
363	CYTL1	spine OA	8402_22	outcome	0.0168754	1.33222e-09	TRUE	2.30842e-120
364	DAPK2	spine OA	4355_13	outcome	0.0255645	1.32182e-05	TRUE	2.03485e-174
365	DARS	spine OA	12675_14	outcome	0.00158074	3.52306e-07	TRUE	2.51011e-12
366	DARS2	spine OA	12395_86	outcome	0.00306123	2.70273e-06	TRUE	8.09198e-22
367	DBI	spine OA	16919_1	outcome	0.00193478	2.1884e-07	TRUE	7.13688e-15
368	DBNL	spine OA	4978_54	outcome	0.00204527	1.63877e-06	TRUE	5.62362e-15
369	DCI	spine OA	19367_34	outcome	0.00883741	8.85772e-06	TRUE	1.3535e-59
370	DCLK1	spine OA	17156_72	outcome	0.0137043	2.52948e-06	TRUE	1.76974e-95
371	DCTD	spine OA	17756_69	outcome	0.00282403	1.15155e-06	TRUE	1.23239e-20
372	DCTPP1	spine OA	4314_12	outcome	0.00107761	5.3446e-06	TRUE	5.14916e-08
373	DCXR	spine OA	17758_79	outcome	0.00341207	1.46471e-07	TRUE	2.98774e-25
374	DDOST	spine OA	17161_1	outcome	0.00123556	4.95927e-06	TRUE	3.95132e-09
375	DDT	spine OA	19237_17	outcome	0.00655732	1.55529e-07	TRUE	3.77458e-47
376	DDX19A	spine OA	18813_15	outcome	0.00133513	6.27438e-09	TRUE	7.38937e-11
377	DDX19B	spine OA	5460_60	outcome	0.00123684	6.27438e-09	TRUE	3.66896e-10
378	DDX58	spine OA	12382_2	outcome	0.002008	1.0498e-06	TRUE	5.09908e-15
379	DECR2	spine OA	18343_10	outcome	0.00904372	3.15129e-06	TRUE	8.07178e-63
380	DEFB1	spine OA	6629_3	outcome	0.0114901	8.47263e-06	TRUE	4.14718e-78
381	DEFB4A	spine OA	13397_88	outcome	0.00211339	2.10775e-06	TRUE	1.80005e-15
382	DGCR14	spine OA	11356_19	outcome	0.00294133	1.61852e-06	TRUE	2.69108e-21
383	DKK1	spine OA	3535_84	outcome	0.00306815	4.48427e-06	TRUE	1.56728e-21
384	DKK3	spine OA	3607_71	outcome	0.0255645	1.97429e-06	TRUE	6.47291e-179
385	DLD	spine OA	15527_90	outcome	0.00137601	2.44713e-06	TRUE	3.91095e-10
386	DLK1	spine OA	6496_60	outcome	0.0511291	7.06284e-06	TRUE	0
387	DLK2	spine OA	9359_9	outcome	0.0107897	4.80614e-08	TRUE	3.81462e-77
388	DLL1	spine OA	5349_69	outcome	0.0038986	2.81629e-06	TRUE	1.69577e-27
389	DLL4	spine OA	3305_6	outcome	0.00135046	1.12315e-06	TRUE	1.81707e-10
390	DNAJB1	spine OA	3852_19	outcome	0.00115016	1.01149e-06	TRUE	4.02357e-09
391	DNAJB12	spine OA	8006_12	outcome	0.0026153	4.89623e-07	TRUE	1.8479e-19
392	DNAJB14	spine OA	8053_16	outcome	0.00137857	2.88434e-06	TRUE	2.65304e-10
393	DNAJB4	spine OA	18884_22	outcome	0.00980682	1.87002e-05	TRUE	1.10678e-64
394	DNAJB6	spine OA	11606_22	outcome	0.00112851	4.76993e-08	TRUE	2.86085e-09
395	DNAJB9	spine OA	11214_40	outcome	0.00217125	2.70373e-06	TRUE	9.85713e-16
396	DNAJC10	spine OA	8297_8	outcome	0.00531381	1.81209e-05	TRUE	3.80198e-34
397	DNER	spine OA	9769_48	outcome	0.0150222	1.54408e-06	TRUE	2.78213e-105
398	DPEP1	spine OA	8794_13	outcome	0.0255645	1.19603e-05	TRUE	5.47607e-175
399	DPEP2	spine OA	8327_26	outcome	0.00758093	3.79234e-06	TRUE	1.61852e-52
400	DPP7	spine OA	8346_9	outcome	0.0255645	8.19043e-06	TRUE	2.68402e-176
401	DPT	spine OA	4979_34	outcome	0.0279429	2.53971e-06	TRUE	6.51287e-196
402	DPY30	spine OA	13943_38	outcome	0.00193606	5.73558e-10	TRUE	3.89697e-15
403	DSCAM	spine OA	9175_48	outcome	0.0102269	5.67287e-06	TRUE	6.19436e-70
404	DSG2	spine OA	9484_75	outcome	0.0189875	2.65359e-06	TRUE	2.27593e-132
405	DTD1	spine OA	19194_9	outcome	0.0163475	1.05883e-07	TRUE	7.11177e-115
406	DTD2	spine OA	18280_29	outcome	0.00546779	2.5418e-06	TRUE	2.50523e-38
407	DTYMK	spine OA	19504_22	outcome	0.00235908	6.59521e-06	TRUE	2.00717e-16
408	DUT	spine OA	9995_6	outcome	0.00143354	2.69186e-05	TRUE	5.15086e-09
409	DYNLL2	spine OA	11493_169	outcome	0.00117564	9.5092e-07	TRUE	2.59237e-09
410	EBI3	spine OA	10851_77	outcome	0.0255645	8.35338e-06	TRUE	3.09811e-176
411	ECH1	spine OA	12662_82	outcome	0.0255645	2.11195e-06	TRUE	2.07151e-179
412	ECHS1	spine OA	17787_1	outcome	0.00118966	3.90135e-09	TRUE	8.01397e-10
413	ECI2	spine OA	12859_33	outcome	0.0255645	6.97888e-08	TRUE	4.65089e-182
414	ECM1	spine OA	3366_51	outcome	0.0255645	1.08119e-05	TRUE	3.16271e-175
415	EDAR	spine OA	2977_7	outcome	0.0255645	3.29539e-06	TRUE	1.31499e-178
416	EDIL3	spine OA	9360_33	outcome	0.0015769	4.78394e-06	TRUE	1.95582e-11
417	EFEMP1	spine OA	8480_29	outcome	0.00412709	2.1947e-07	TRUE	3.61776e-30
418	EFNA3	spine OA	14153_8	outcome	0.00113361	3.3257e-07	TRUE	3.38534e-09
419	EFNA5	spine OA	2615_60	outcome	0.00206326	6.13333e-07	TRUE	1.42826e-15
420	EFNB2	spine OA	14131_37	outcome	0.00142459	1.21927e-06	TRUE	6.16098e-11
421	EGF	spine OA	5509_7	outcome	0.00372306	2.01018e-06	TRUE	1.49615e-26
422	EGFLAM	spine OA	12338_27	outcome	0.00636107	1.14818e-06	TRUE	4.26898e-45
423	EGFR	spine OA	2677_1	outcome	0.00667704	1.71521e-06	TRUE	5.0872e-47
424	EGLN1	spine OA	9901_28	outcome	0.00207226	1.24171e-06	TRUE	1.99705e-15
425	EIF1AD	spine OA	13545_97	outcome	0.0150318	3.7023e-06	TRUE	4.7772e-104
426	ELANE	spine OA	13671_40	outcome	0.0255645	2.49233e-08	TRUE	1.09877e-181
427	ELMO1	spine OA	12764_3	outcome	0.00489961	4.9867e-06	TRUE	7.29737e-34
428	EMILIN3	spine OA	8773_172	outcome	0.0255645	6.27021e-07	TRUE	1.28089e-180
429	ENDOU	spine OA	5656_53	outcome	0.00139518	6.58933e-07	TRUE	7.5174e-11
430	ENG	spine OA	4908_6	outcome	0.00930415	3.3952e-06	TRUE	2.55758e-64
431	ENGASE	spine OA	16781_2	outcome	0.0255645	3.46562e-08	TRUE	3.11222e-182
432	ENO3	spine OA	16616_137	outcome	0.0255645	7.7138e-08	TRUE	4.98719e-182
433	ENPEP	spine OA	15558_63	outcome	0.0255645	2.76106e-07	TRUE	1.78335e-181
434	ENPP2	spine OA	16892_23	outcome	0.00453381	4.82756e-07	TRUE	8.56533e-33
435	ENPP5	spine OA	6556_5	outcome	0.0255645	1.4716e-06	TRUE	6.0659e-180
436	ENPP6	spine OA	15579_26	outcome	0.00136707	2.46504e-06	TRUE	2.45371e-10
437	ENPP7	spine OA	4435_66	outcome	0.0255645	4.8094e-06	TRUE	9.00141e-178
438	ENTHD2	spine OA	7947_19	outcome	0.00190267	5.78591e-07	TRUE	1.87946e-14
439	ENTPD5	spine OA	4437_56	outcome	0.0255645	6.94925e-06	TRUE	8.54713e-177
440	ENTPD6	spine OA	8932_1	outcome	0.00590526	6.65985e-07	TRUE	3.78837e-42
441	EPB41	spine OA	4706_17	outcome	0.00172814	4.33336e-06	TRUE	1.65047e-12
442	EPHA1	spine OA	3431_54	outcome	0.0255645	3.27226e-06	TRUE	1.27289e-178
443	EPHA10	spine OA	5076_53	outcome	0.0022034	7.89727e-08	TRUE	7.15404e-17
444	EPHA2	spine OA	4834_61	outcome	0.00787385	4.83503e-06	TRUE	3.1476e-54
445	EPHA4	spine OA	16288_17	outcome	0.00509427	1.9344e-09	TRUE	3.23369e-37
446	EPHA5	spine OA	3806_55	outcome	0.00109161	3.20382e-08	TRUE	4.24133e-09
447	EPHB1	spine OA	17680_12	outcome	0.0255645	8.86358e-06	TRUE	4.81167e-176
448	EPHB2	spine OA	8225_86	outcome	0.00166275	1.00936e-07	TRUE	5.12186e-13
449	EPHB4	spine OA	15530_33	outcome	0.005195	1.0359e-06	TRUE	4.52485e-37
450	EPO	spine OA	5813_58	outcome	0.00196432	1.39597e-05	TRUE	3.93323e-13
451	ERAP1	spine OA	4964_67	outcome	0.00228444	7.22776e-06	TRUE	7.53397e-16
452	ERAP2	spine OA	8960_3	outcome	0.0255645	1.49573e-06	TRUE	1.16317e-179
453	ERBB3	spine OA	2617_56	outcome	0.00507489	1.33927e-06	TRUE	4.20943e-36
454	ERO1LB	spine OA	7994_41	outcome	0.0118555	4.4301e-09	TRUE	6.92659e-85
455	ESD	spine OA	4984_83	outcome	0.018808	3.09242e-07	TRUE	3.05587e-133
456	ESM1	spine OA	3805_16	outcome	0.0107851	8.13439e-06	TRUE	3.11912e-73
457	ETFA	spine OA	17435_43	outcome	0.00132874	6.53497e-07	TRUE	1.85884e-10
458	EVA1C	spine OA	8877_22	outcome	0.00210311	1.79228e-06	TRUE	2.01172e-15
459	EVL	spine OA	11656_110	outcome	0.00151159	4.91987e-06	TRUE	1.02855e-10
460	F10	spine OA	3077_66	outcome	0.008976	2.19266e-07	TRUE	5.89908e-64
461	F11	spine OA	2190_55	outcome	0.0255645	3.61903e-07	TRUE	2.63708e-181
462	F13B	spine OA	5658_64	outcome	0.0277937	1.40476e-05	TRUE	4.92759e-190
463	F2	spine OA	4157_2	outcome	0.00935434	2.0345e-05	TRUE	2.15352e-61
464	F5	spine OA	4906_35	outcome	0.0332952	9.58978e-06	TRUE	1.83475e-230
465	FABP1	spine OA	11516_7	outcome	0.00458159	4.61858e-05	TRUE	1.15081e-27
466	FAH	spine OA	11424_4	outcome	0.0255645	5.50992e-06	TRUE	3.56508e-177
467	FAIM	spine OA	16594_44	outcome	0.0255645	3.14235e-06	TRUE	1.92046e-178
468	FAM151A	spine OA	7856_51	outcome	0.0255645	7.42243e-06	TRUE	1.33728e-176
469	FAM171A1	spine OA	5610_32	outcome	0.00370886	2.39637e-06	TRUE	4.47814e-26
470	FAM171B	spine OA	8786_6	outcome	0.00841181	2.22559e-06	TRUE	8.246e-59
471	FAM172A	spine OA	5615_62	outcome	0.00142331	2.01908e-05	TRUE	2.81245e-09
472	FAM177A1	spine OA	8039_41	outcome	0.00186415	1.82995e-06	TRUE	7.49968e-14
473	FAM19A5	spine OA	5609_92	outcome	0.00104201	1.71031e-07	TRUE	1.22108e-08
474	FAM20A	spine OA	6433_57	outcome	0.00275187	2.5954e-06	TRUE	1.63288e-19
475	FAM20B	spine OA	7198_197	outcome	0.00317085	9.15755e-07	TRUE	4.0559e-23
476	FAM213A	spine OA	13423_94	outcome	0.00392958	5.12933e-06	TRUE	3.008e-27
477	FAM3B	spine OA	9177_6	outcome	0.047137	4.3283e-06	TRUE	0
478	FAM3D	spine OA	13102_1	outcome	0.0270249	6.13919e-06	TRUE	1.72137e-187
479	FAM49B	spine OA	19176_27	outcome	0.00108016	1.64028e-06	TRUE	1.63719e-08
480	FAP	spine OA	5029_3	outcome	0.00598824	2.23714e-06	TRUE	5.50004e-42
481	FAS	spine OA	9459_7	outcome	0.0407598	8.42116e-06	TRUE	8.66287e-285
482	FASN	spine OA	8403_18	outcome	0.00946013	1.19142e-06	TRUE	1.2957e-66
483	FBLN1	spine OA	6470_19	outcome	0.00841492	3.44103e-07	TRUE	7.00645e-60
484	FBP1	spine OA	7206_20	outcome	0.00390892	3.75462e-10	TRUE	1.11535e-28
485	FBP2	spine OA	9867_23	outcome	0.00703885	1.36196e-06	TRUE	1.09142e-49
486	FCER2	spine OA	3291_30	outcome	0.0239499	1.88341e-06	TRUE	1.37145e-166
487	FCGR2A	spine OA	3309_2	outcome	0.027007	1.56728e-06	TRUE	1.06305e-189
488	FCGR2B	spine OA	3310_62	outcome	0.0255645	1.5036e-06	TRUE	2.60083e-179
489	FCGR3A	spine OA	15388_24	outcome	0.00172172	5.39014e-06	TRUE	3.70536e-12
490	FCGR3B	spine OA	3311_27	outcome	0.0255645	4.48664e-07	TRUE	3.37536e-180
491	FCN1	spine OA	15582_25	outcome	0.0255645	2.1463e-06	TRUE	3.38162e-179
492	FCN2	spine OA	3313_21	outcome	0.0511291	4.22475e-06	TRUE	0
493	FCRL3	spine OA	4440_15	outcome	0.0255645	6.43021e-07	TRUE	7.37472e-181
494	FCRL4	spine OA	8973_23	outcome	0.0255645	2.77188e-06	TRUE	3.837e-178
495	FCRL6	spine OA	6617_12	outcome	0.00588976	1.22816e-07	TRUE	1.35338e-42
496	FCRLB	spine OA	15583_18	outcome	0.0255645	1.19566e-08	TRUE	3.2441e-182
497	FER	spine OA	4220_39	outcome	0.00232047	4.1623e-06	TRUE	1.57668e-16
498	FETUB	spine OA	3367_8	outcome	0.00274414	2.18631e-07	TRUE	1.59574e-20
499	FGF23	spine OA	3807_1	outcome	0.00112215	2.06271e-08	TRUE	2.47741e-09
500	FGFBP1	spine OA	15494_11	outcome	0.00104201	4.09024e-06	TRUE	6.32925e-08
501	FGFBP3	spine OA	11219_95	outcome	0.0255645	1.49424e-05	TRUE	1.66341e-173
502	FGFR1	spine OA	5532_53	outcome	0.00247622	1.78195e-06	TRUE	4.65709e-18
503	FGFR3	spine OA	13669_6	outcome	0.0097411	1.48935e-05	TRUE	7.45915e-65
504	FGG	spine OA	4989_7	outcome	0.00679616	7.17721e-07	TRUE	2.27391e-48
505	FGL1	spine OA	5581_28	outcome	0.0271312	6.72015e-06	TRUE	7.05473e-188
506	FGR	spine OA	3810_50	outcome	0.0077603	4.48293e-06	TRUE	2.26336e-53
507	FH	spine OA	13384_110	outcome	0.00810221	4.89554e-06	TRUE	8.85217e-56
508	FHIT	spine OA	9826_135	outcome	0.00173199	6.49801e-07	TRUE	3.21507e-13
509	FIS1	spine OA	17746_77	outcome	0.0102526	6.72737e-06	TRUE	5.91552e-70
510	FJX1	spine OA	7921_65	outcome	0.0232243	8.50602e-06	TRUE	1.07556e-159
511	FKBP1B	spine OA	11568_2	outcome	0.0189321	2.01986e-09	TRUE	4.20596e-135
512	FKBP2	spine OA	9339_204	outcome	0.00104074	3.05304e-07	TRUE	1.46672e-08
513	FKBP4	spine OA	17722_5	outcome	0.00261917	9.66213e-08	TRUE	9.18395e-20
514	FLII	spine OA	12677_164	outcome	0.00259469	2.29527e-08	TRUE	1.11531e-19
515	FLRT2	spine OA	13122_19	outcome	0.0281099	4.99254e-06	TRUE	9.30356e-196
516	FLRT3	spine OA	13123_3	outcome	0.0298414	8.03585e-06	TRUE	1.15813e-206
517	FLT4	spine OA	16035_8	outcome	0.00730087	3.7365e-06	TRUE	2.17971e-50
518	FMOD	spine OA	6367_66	outcome	0.00736928	2.36821e-06	TRUE	1.53041e-51
519	FN1	spine OA	4131_72	outcome	0.0337346	4.82655e-06	TRUE	4.68655e-236
520	FOLR2	spine OA	15587_20	outcome	0.00228187	1.82635e-07	TRUE	2.52438e-17
521	FOLR3	spine OA	15495_9	outcome	0.00190524	2.34356e-06	TRUE	5.00809e-14
522	FOXO3	spine OA	11540_37	outcome	0.00105854	4.1252e-06	TRUE	4.94412e-08
523	FRZB	spine OA	13740_51	outcome	0.0325634	3.32028e-06	TRUE	2.62562e-228
524	FSTL1	spine OA	13112_179	outcome	0.00889415	7.5397e-07	TRUE	2.0833e-62
525	FSTL4	spine OA	9350_3	outcome	0.00130192	1.56859e-06	TRUE	4.75267e-10
526	FTCD	spine OA	9213_24	outcome	0.0255645	4.05619e-07	TRUE	4.88115e-181
527	FTL	spine OA	15324_58	outcome	0.00185517	6.84965e-06	TRUE	4.86944e-13
528	FUT10	spine OA	7156_2	outcome	0.0255645	2.3841e-06	TRUE	3.29414e-179
529	FUT3	spine OA	4548_4	outcome	0.0255645	1.82836e-06	TRUE	1.23558e-179
530	FUT5	spine OA	4549_78	outcome	0.0255645	3.3394e-06	TRUE	1.39853e-178
531	FUT8	spine OA	8244_16	outcome	0.0255645	4.3259e-06	TRUE	5.06124e-178
532	GAA	spine OA	9385_4	outcome	0.0255645	3.27503e-07	TRUE	2.26848e-181
533	GALNT13	spine OA	10908_2	outcome	0.00129937	3.62267e-09	TRUE	1.27269e-10
534	GALNT16	spine OA	8923_94	outcome	0.0115145	2.27746e-05	TRUE	3.40815e-75
535	GALP	spine OA	9398_30	outcome	0.00177303	1.38619e-09	TRUE	5.6002e-14
536	GAS1	spine OA	5463_22	outcome	0.0047179	7.41955e-06	TRUE	4.02853e-32
537	GAS6	spine OA	15391_114	outcome	0.0248935	4.28311e-07	TRUE	2.18592e-176
538	GATM	spine OA	18188_12	outcome	0.0108683	2.33279e-06	TRUE	8.24645e-76
539	GC	spine OA	15589_1	outcome	0.00144122	6.43384e-07	TRUE	3.97914e-11
540	GCA	spine OA	12594_5	outcome	0.0255645	1.42104e-07	TRUE	6.45703e-181
541	GCKR	spine OA	5223_59	outcome	0.00301353	1.70695e-06	TRUE	9.10914e-22
542	GCLM	spine OA	18214_2	outcome	0.00310895	7.38757e-07	TRUE	1.07863e-22
543	GFRA1	spine OA	3314_74	outcome	0.0130592	3.539e-06	TRUE	3.22204e-90
544	GFRA2	spine OA	2515_14	outcome	0.0019001	3.34696e-07	TRUE	1.52145e-14
545	GFRAL	spine OA	6920_1	outcome	0.00762222	1.37694e-06	TRUE	1.49433e-53
546	GGH	spine OA	9370_69	outcome	0.0255645	7.90881e-06	TRUE	2.0873e-176
547	GGPS1	spine OA	17786_5	outcome	0.00344045	3.90787e-08	TRUE	1.33599e-25
548	GHR	spine OA	2948_58	outcome	0.0138032	4.80886e-07	TRUE	5.26221e-97
549	GHRL	spine OA	8447_11	outcome	0.0029091	5.8095e-06	TRUE	3.29744e-20
550	GIF	spine OA	17672_184	outcome	0.014874	1.50761e-05	TRUE	2.36476e-99
551	GKN2	spine OA	6416_8	outcome	0.0355569	3.48888e-06	TRUE	1.04239e-249
552	GLB1	spine OA	10554_23	outcome	0.00124321	2.09512e-07	TRUE	4.91367e-10
553	GLCE	spine OA	7808_5	outcome	0.0255645	2.08699e-06	TRUE	1.98232e-179
554	GLIPR2	spine OA	15522_2	outcome	0.0255645	5.37626e-08	TRUE	3.93817e-182
555	GLO1	spine OA	9883_29	outcome	0.0035811	1.80546e-07	TRUE	2.13799e-26
556	GLRX	spine OA	18386_36	outcome	0.00245176	1.43102e-07	TRUE	1.51864e-18
557	GLRX2	spine OA	12486_8	outcome	0.0255645	6.41484e-08	TRUE	9.4325e-182
558	GLRX3	spine OA	16596_25	outcome	0.00258053	2.11281e-05	TRUE	1.57858e-16
559	GLTPD2	spine OA	7948_129	outcome	0.0197875	9.31349e-06	TRUE	3.35123e-135
560	GM2A	spine OA	15441_6	outcome	0.0234611	5.45872e-06	TRUE	1.39315e-162
561	GMFG	spine OA	13062_4	outcome	0.00113233	2.4934e-08	TRUE	7.25552e-08
562	GMPR	spine OA	19254_125	outcome	0.0108824	6.69543e-07	TRUE	2.10552e-76
563	GNLY	spine OA	3195_50	outcome	0.0255645	7.29957e-08	TRUE	8.80635e-182
564	GNMT	spine OA	14006_36	outcome	0.0205967	1.00762e-07	TRUE	1.99649e-146
565	GNPDA1	spine OA	8909_77	outcome	0.0022686	7.34323e-06	TRUE	1.01517e-15
566	GNPTG	spine OA	10666_7	outcome	0.0010255	6.71275e-09	TRUE	1.14946e-08
567	GOLM1	spine OA	17456_53	outcome	0.0294276	4.03641e-06	TRUE	5.57522e-205
568	GP1BA	spine OA	4990_87	outcome	0.00810608	7.32906e-06	TRUE	3.35253e-55
569	GPC5	spine OA	4991_12	outcome	0.0315847	1.06425e-05	TRUE	7.16686e-218
570	GPCPD1	spine OA	12786_61	outcome	0.0020247	1.38184e-07	TRUE	1.63071e-15
571	GPNMB	spine OA	8289_8	outcome	0.0200501	1.45838e-06	TRUE	8.83993e-141
572	GPX7	spine OA	8345_27	outcome	0.0255645	2.02742e-06	TRUE	1.7827e-179
573	GRAMD1C	spine OA	8336_267	outcome	0.00991682	1.14075e-06	TRUE	7.88698e-70
574	GRAP2	spine OA	16074_12	outcome	0.00181666	5.79299e-08	TRUE	3.65017e-14
575	GRB10	spine OA	11358_15	outcome	0.00167813	2.86078e-08	TRUE	6.69642e-13
576	GREM1	spine OA	18878_15	outcome	0.0255645	2.38591e-08	TRUE	2.64338e-182
577	GREM2	spine OA	5598_3	outcome	0.00121771	7.96628e-06	TRUE	1.00441e-08
578	GRN	spine OA	4992_49	outcome	0.0151832	3.67096e-06	TRUE	6.43877e-105
579	GSN	spine OA	16607_78	outcome	0.00739565	3.50849e-05	TRUE	1.09922e-46
580	GSR	spine OA	19273_3	outcome	0.00414259	5.08595e-09	TRUE	1.24221e-30
581	GSTA1	spine OA	17138_8	outcome	0.0255645	1.93325e-06	TRUE	1.50242e-179
582	GSTM1	spine OA	15395_15	outcome	0.0093721	1.09463e-06	TRUE	3.28222e-64
583	GSTM3	spine OA	9748_31	outcome	0.0345245	1.09463e-06	TRUE	1.02511e-237
584	GSTM4	spine OA	18895_54	outcome	0.0255645	1.08795e-06	TRUE	2.46785e-175
585	GSTO1	spine OA	12436_84	outcome	0.0255645	1.0423e-07	TRUE	2.56191e-181
586	GSTP1	spine OA	4911_49	outcome	0.00709436	3.51011e-06	TRUE	2.9454e-49
587	GSTT1	spine OA	19230_12	outcome	0.00947946	2.66482e-07	TRUE	6.29264e-67
588	GSTT2B	spine OA	11273_176	outcome	0.0113253	1.48404e-06	TRUE	2.84078e-77
589	GUK1	spine OA	17325_10	outcome	0.0137582	1.11212e-07	TRUE	6.7437e-98
590	GXYLT1	spine OA	8229_1	outcome	0.00415033	3.78597e-06	TRUE	5.05139e-29
591	GZMB	spine OA	4133_54	outcome	0.00280728	1.22223e-05	TRUE	8.55044e-19
592	GZMK	spine OA	9545_156	outcome	0.0087652	7.41423e-06	TRUE	1.09906e-59
593	GZMM	spine OA	5704_74	outcome	0.00130703	2.00046e-05	TRUE	1.2152e-07
594	H6PD	spine OA	7161_25	outcome	0.0255645	1.00371e-05	TRUE	1.26424e-175
595	HADH	spine OA	17739_1	outcome	0.00211082	1.34542e-06	TRUE	1.21413e-15
596	HAGH	spine OA	19267_14	outcome	0.0092036	1.74158e-06	TRUE	8.73572e-64
597	HAMP	spine OA	3504_58	outcome	0.00123684	4.25715e-06	TRUE	3.44944e-09
598	HAPLN1	spine OA	3196_6	outcome	0.00468748	1.60895e-07	TRUE	3.84864e-34
599	HAPLN4	spine OA	6455_52	outcome	0.00300321	3.52146e-05	TRUE	2.60042e-18
600	HAVCR1	spine OA	9021_1	outcome	0.0255645	6.14261e-06	TRUE	3.83893e-177
601	HAVCR2	spine OA	5134_52	outcome	0.0255645	4.62494e-07	TRUE	3.94632e-181
602	HBZ	spine OA	6919_3	outcome	0.0255645	1.18567e-06	TRUE	3.21148e-180
603	HDGF	spine OA	16758_96	outcome	0.00422936	3.35155e-05	TRUE	2.86468e-26
604	HDGFRP3	spine OA	18899_82	outcome	0.00352045	4.79247e-06	TRUE	1.629e-24
605	HDHD2	spine OA	13472_35	outcome	0.0037863	9.22725e-06	TRUE	1.22028e-25
606	HDHD3	spine OA	19482_11	outcome	0.0126555	3.46225e-06	TRUE	9.63731e-88
607	HEBP1	spine OA	18225_13	outcome	0.0273838	6.74546e-07	TRUE	2.4246e-193
608	HEXB	spine OA	15470_11	outcome	0.025069	9.01888e-07	TRUE	2.13575e-176
609	HEXIM1	spine OA	15596_7	outcome	0.00282146	6.48935e-06	TRUE	1.70874e-19
610	HEXIM2	spine OA	14205_6	outcome	0.00303545	5.58993e-06	TRUE	3.9768e-21
611	HFE2	spine OA	3332_57	outcome	0.00211725	1.78371e-06	TRUE	1.98757e-15
612	HGD	spine OA	9832_33	outcome	0.00498708	5.6503e-06	TRUE	5.03313e-34
613	HGFAC	spine OA	3617_80	outcome	0.0255645	1.99855e-07	TRUE	6.82444e-181
614	HHIP	spine OA	10833_64	outcome	0.00882968	6.9046e-07	TRUE	1.79405e-62
615	HIBCH	spine OA	12396_19	outcome	0.0255645	2.32177e-09	TRUE	1.52862e-182
616	HK2	spine OA	13130_150	outcome	0.00156793	8.01557e-08	TRUE	2.26041e-12
617	HMHA1	spine OA	13544_9	outcome	0.00646178	6.3763e-07	TRUE	4.2551e-46
618	HMOX1	spine OA	17398_55	outcome	0.00110051	1.28992e-07	TRUE	4.57153e-09
619	HNRNPAB	spine OA	8894_80	outcome	0.00211596	3.60351e-06	TRUE	3.09665e-15
620	HOMER2	spine OA	12685_57	outcome	0.00188469	6.15769e-06	TRUE	2.48749e-13
621	HP	spine OA	7905_30	outcome	0.0511291	2.4704e-06	TRUE	0
622	HPCAL1	spine OA	17791_25	outcome	0.00660768	2.07342e-07	TRUE	5.8435e-47
623	HPGDS	spine OA	12549_33	outcome	0.0255645	5.70485e-07	TRUE	1.06215e-180
624	HRASLS2	spine OA	7822_11	outcome	0.00111451	7.66311e-06	TRUE	4.6503e-08
625	HRG	spine OA	4996_66	outcome	0.0255645	7.4324e-07	TRUE	1.2907e-178
626	HRSP12	spine OA	14636_25	outcome	0.00538096	5.03192e-07	TRUE	1.13453e-38
627	HS6ST1	spine OA	5465_32	outcome	0.00991378	2.88928e-06	TRUE	6.08262e-69
628	HS6ST3	spine OA	18896_23	outcome	0.00376436	2.14446e-08	TRUE	6.5009e-28
629	HSP90B1	spine OA	6393_63	outcome	0.0255645	1.71072e-06	TRUE	9.85475e-180
630	HSPA13	spine OA	17515_6	outcome	0.00373338	2.19299e-06	TRUE	1.43475e-26
631	HSPB1	spine OA	11103_24	outcome	0.00706209	1.40612e-05	TRUE	9.39561e-47
632	HSPC159	spine OA	18236_3	outcome	0.00201185	1.67531e-06	TRUE	7.02849e-15
633	HSPG2	spine OA	15626_223	outcome	0.0243748	6.70359e-07	TRUE	4.52187e-172
634	HTATIP2	spine OA	10630_5	outcome	0.0302856	3.93305e-07	TRUE	3.70119e-215
635	HTN3	spine OA	10603_1	outcome	0.00162173	2.11748e-06	TRUE	4.0517e-12
636	HTRA1	spine OA	15594_47	outcome	0.00313087	6.59364e-06	TRUE	1.50345e-21
637	HYAL1	spine OA	8309_12	outcome	0.00451057	4.85366e-06	TRUE	3.34404e-31
638	IBSP	spine OA	3415_61	outcome	0.0038147	1.62681e-07	TRUE	4.80013e-28
639	ICAM1	spine OA	4342_10	outcome	0.0255645	4.55259e-06	TRUE	6.6553e-178
640	ICAM4	spine OA	6550_4	outcome	0.00341594	1.42057e-06	TRUE	1.2651e-24
641	ICAM5	spine OA	8245_27	outcome	0.0511291	6.07403e-07	TRUE	0
642	ICOSLG	spine OA	5061_27	outcome	0.00212882	2.15864e-06	TRUE	6.79045e-14
643	IDH1	spine OA	18338_26	outcome	0.0278191	3.11721e-05	TRUE	7.77715e-186
644	IDI1	spine OA	17712_7	outcome	0.00121133	9.41281e-10	TRUE	5.07624e-10
645	IDUA	spine OA	3169_70	outcome	0.0110136	2.89787e-07	TRUE	1.1312e-77
646	IFI16	spine OA	13940_19	outcome	0.0034349	2.16864e-06	TRUE	1.57355e-24
647	IFIT3	spine OA	13642_90	outcome	0.00287043	1.27889e-06	TRUE	6.50527e-21
648	IFNAR1	spine OA	9183_7	outcome	0.0255645	1.6498e-06	TRUE	3.49994e-179
649	IFNGR1	spine OA	5825_49	outcome	0.00182051	3.24677e-06	TRUE	2.98365e-13
650	IFNLR1	spine OA	7192_37	outcome	0.0152037	1.61123e-06	TRUE	3.85754e-105
651	IGDCC4	spine OA	9793_145	outcome	0.0242171	1.12742e-05	TRUE	1.28369e-165
652	IGF2R	spine OA	16057_6	outcome	0.0255645	7.51241e-07	TRUE	1.02858e-180
653	IGFALS	spine OA	6605_17	outcome	0.00687491	1.44688e-05	TRUE	1.37111e-45
654	IGFBP1	spine OA	2771_35	outcome	0.00252386	2.97483e-08	TRUE	3.41104e-19
655	IGFBP2	spine OA	8469_41	outcome	0.00102804	4.31521e-06	TRUE	8.72395e-08
656	IGFBP3	spine OA	2571_12	outcome	0.0336409	2.31816e-06	TRUE	6.23784e-237
657	IGFBP4	spine OA	2950_57	outcome	0.00134534	6.49197e-06	TRUE	1.24327e-09
658	IGFBP5	spine OA	19581_15	outcome	0.00113361	2.55235e-06	TRUE	1.0411e-08
659	IGFBP7	spine OA	3320_49	outcome	0.0255645	1.6667e-08	TRUE	2.31958e-182
660	IGFLR1	spine OA	7244_16	outcome	0.0255645	5.0591e-07	TRUE	8.47563e-181
661	IGLL1	spine OA	6485_59	outcome	0.0255645	2.67598e-06	TRUE	8.08338e-179
662	IGLON5	spine OA	6478_2	outcome	0.00533576	1.30194e-07	TRUE	1.03773e-38
663	IGSF3	spine OA	9715_15	outcome	0.00231275	1.11447e-07	TRUE	1.40334e-17
664	IGSF8	spine OA	6984_6	outcome	0.00700271	6.7198e-07	TRUE	7.71934e-50
665	IL10RB	spine OA	2631_50	outcome	0.00213525	1.96507e-06	TRUE	1.11826e-15
666	IL11RA	spine OA	18216_22	outcome	0.00503099	3.0593e-06	TRUE	1.48513e-33
667	IL12B	spine OA	13733_5	outcome	0.0255645	7.27399e-05	TRUE	3.8479e-162
668	IL12RB1	spine OA	2632_5	outcome	0.00239769	8.2932e-06	TRUE	1.68085e-16
669	IL15RA	spine OA	14054_17	outcome	0.0255645	3.65724e-08	TRUE	1.30407e-181
670	IL16	spine OA	2774_10	outcome	0.0255645	1.43943e-05	TRUE	2.97318e-174
671	IL17B	spine OA	3499_77	outcome	0.00181923	2.45274e-06	TRUE	2.0275e-13
672	IL17RA	spine OA	2992_59	outcome	0.0255645	1.76659e-06	TRUE	4.39535e-179
673	IL17RD	spine OA	3376_49	outcome	0.0113073	3.79827e-07	TRUE	3.33618e-80
674	IL18BP	spine OA	3073_51	outcome	0.00106235	2.55164e-07	TRUE	4.08111e-07
675	IL18R1	spine OA	14079_14	outcome	0.0126067	2.53791e-06	TRUE	8.13943e-88
676	IL18RAP	spine OA	2993_1	outcome	0.00259341	8.66622e-08	TRUE	1.354e-19
677	IL1R1	spine OA	2991_9	outcome	0.0123353	6.54762e-06	TRUE	1.86844e-84
678	IL1R2	spine OA	14133_93	outcome	0.0255645	1.07463e-05	TRUE	2.20444e-175
679	IL1RAP	spine OA	14048_7	outcome	0.0255645	9.86738e-09	TRUE	3.08114e-182
680	IL1RL1	spine OA	4234_8	outcome	0.0255645	2.84258e-07	TRUE	1.85535e-181
681	IL1RL2	spine OA	2994_71	outcome	0.0105463	1.63082e-06	TRUE	6.31726e-74
682	IL1RN	spine OA	5353_89	outcome	0.0141718	6.78344e-07	TRUE	5.24058e-100
683	IL20RA	spine OA	5085_18	outcome	0.00134023	1.04396e-05	TRUE	2.40493e-09
684	IL22	spine OA	2778_10	outcome	0.00141564	1.5961e-07	TRUE	2.91715e-11
685	IL22RA2	spine OA	5087_5	outcome	0.00475721	1.59368e-06	TRUE	1.06635e-33
686	IL27RA	spine OA	5132_71	outcome	0.0255645	1.17717e-06	TRUE	1.26512e-179
687	IL2RA	spine OA	3151_6	outcome	0.0013594	1.16285e-06	TRUE	1.56238e-10
688	IL2RB	spine OA	9343_16	outcome	0.00392958	2.13716e-06	TRUE	6.22894e-28
689	IL5RA	spine OA	13686_2	outcome	0.0412442	4.94598e-06	TRUE	3.30765e-290
690	IL6R	spine OA	15602_43	outcome	0.0255645	3.83939e-08	TRUE	3.27304e-182
691	IL6ST	spine OA	2620_4	outcome	0.0240211	3.83939e-08	TRUE	3.82403e-171
692	IMPAD1	spine OA	9231_23	outcome	0.00640626	1.78741e-06	TRUE	4.06639e-45
693	INHBB	spine OA	13676_46	outcome	0.026604	6.85511e-06	TRUE	3.43952e-184
694	INHBC	spine OA	15686_49	outcome	0.00476281	1.74187e-05	TRUE	4.26819e-31
695	INPP5B	spine OA	12641_3	outcome	0.0171086	3.09893e-07	TRUE	1.2403e-119
696	INSL5	spine OA	10462_14	outcome	0.00141564	2.92291e-06	TRUE	1.34987e-10
697	INSR	spine OA	3448_13	outcome	0.00218025	4.67985e-06	TRUE	1.74889e-15
698	IRAK4	spine OA	18162_167	outcome	0.00116417	6.72835e-06	TRUE	2.59106e-08
699	IRF3	spine OA	17151_84	outcome	0.00209025	6.26177e-06	TRUE	1.08566e-14
700	ISLR2	spine OA	13124_20	outcome	0.0212324	2.0038e-05	TRUE	1.28366e-142
701	ISOC1	spine OA	9816_37	outcome	0.0108876	1.30034e-07	TRUE	1.25227e-77
702	ITGA2	spine OA	15603_20	outcome	0.00347658	3.44359e-06	TRUE	1.65486e-24
703	ITIH1	spine OA	7955_195	outcome	0.0255645	2.30654e-06	TRUE	2.89444e-179
704	ITIH2	spine OA	9326_33	outcome	0.0255645	7.85724e-07	TRUE	1.13775e-180
705	ITIH3	spine OA	7145_1	outcome	0.0255645	2.2241e-06	TRUE	4.57787e-179
706	ITIH4	spine OA	4811_33	outcome	0.005585	5.54521e-06	TRUE	3.60284e-38
707	ITIH5	spine OA	8233_2	outcome	0.0511291	7.60646e-06	TRUE	0
708	ITLN1	spine OA	18830_1	outcome	0.0020774	2.44517e-05	TRUE	3.6732e-13
709	ITPKA	spine OA	13473_55	outcome	0.00212882	1.79979e-07	TRUE	2.94986e-16
710	IVD	spine OA	17737_7	outcome	0.00511105	3.39811e-06	TRUE	1.11096e-35
711	JAG1	spine OA	5092_51	outcome	0.00192964	7.28863e-09	TRUE	4.50864e-15
712	JUND	spine OA	19602_36	outcome	0.00146168	8.71606e-07	TRUE	2.57978e-11
713	KCNAB2	spine OA	10015_119	outcome	0.00197588	6.65101e-07	TRUE	6.23981e-15
714	KDELC2	spine OA	8296_117	outcome	0.0255645	6.88029e-07	TRUE	1.55322e-180
715	KDR	spine OA	3651_50	outcome	0.0357038	6.39903e-06	TRUE	3.25599e-249
716	KIAA1161	spine OA	8068_43	outcome	0.00635849	1.59119e-07	TRUE	8.05291e-46
717	KIAA1467	spine OA	9981_18	outcome	0.0099447	1.41952e-05	TRUE	2.34514e-66
718	KIAA1549L	spine OA	11145_72	outcome	0.0255645	1.09793e-06	TRUE	1.08243e-178
719	KIRREL2	spine OA	16609_106	outcome	0.00453252	8.1239e-09	TRUE	2.37509e-33
720	KL	spine OA	15384_15	outcome	0.0123089	6.52454e-06	TRUE	3.09277e-84
721	KLB	spine OA	19557_3	outcome	0.0271235	5.91688e-06	TRUE	3.39595e-188
722	KLC1	spine OA	12656_1	outcome	0.00296582	2.9338e-06	TRUE	3.88266e-21
723	KLK10	spine OA	6227_1	outcome	0.0255645	5.47755e-06	TRUE	2.23869e-175
724	KLK11	spine OA	2831_29	outcome	0.0255645	5.69062e-07	TRUE	3.7091e-180
725	KLK12	spine OA	3199_54	outcome	0.00793707	9.94077e-07	TRUE	3.94266e-56
726	KLK13	spine OA	11152_46	outcome	0.0255645	4.86516e-06	TRUE	9.60094e-178
727	KLK14	spine OA	15544_25	outcome	0.0200439	5.38576e-06	TRUE	2.32739e-138
728	KLK3	spine OA	8468_19	outcome	0.00115398	8.65547e-07	TRUE	3.48894e-09
729	KLK7	spine OA	3378_49	outcome	0.0255645	2.5008e-06	TRUE	3.00395e-178
730	KLK8	spine OA	2834_54	outcome	0.0275481	1.83546e-06	TRUE	1.20241e-193
731	KLKB1	spine OA	4152_58	outcome	0.0255645	1.47629e-05	TRUE	1.47993e-173
732	KLRB1	spine OA	10809_14	outcome	0.0225454	1.01407e-06	TRUE	6.92483e-159
733	KNG1	spine OA	7784_1	outcome	0.0895528	3.3934e-05	TRUE	0
734	KPNA6	spine OA	13969_24	outcome	0.00157561	6.41792e-08	TRUE	1.81144e-12
735	KREMEN1	spine OA	17331_138	outcome	0.0105824	1.11317e-06	TRUE	1.71434e-74
736	KRT20	spine OA	12975_11	outcome	0.00141053	1.45289e-06	TRUE	8.06461e-11
737	KYNU	spine OA	4559_64	outcome	0.0255645	4.58847e-06	TRUE	6.94561e-178
738	LAG3	spine OA	9950_229	outcome	0.00648115	4.9815e-06	TRUE	1.19061e-44
739	LAMC2	spine OA	9580_5	outcome	0.0255645	4.16052e-06	TRUE	4.12571e-178
740	LANCL1	spine OA	13986_6	outcome	0.002008	2.01448e-06	TRUE	8.51671e-15
741	LAP3	spine OA	15610_72	outcome	0.00114379	8.40109e-06	TRUE	3.29023e-08
742	LARGE	spine OA	7935_26	outcome	0.00495867	1.6071e-05	TRUE	1.35824e-32
743	LAYN	spine OA	2635_61	outcome	0.00111833	6.4718e-06	TRUE	3.31792e-08
744	LBP	spine OA	3074_6	outcome	0.0255645	1.6825e-05	TRUE	1.00852e-172
745	LCN1	spine OA	11708_2	outcome	0.00195533	2.0954e-05	TRUE	1.34783e-12
746	LCN2	spine OA	2836_68	outcome	0.0014796	4.12674e-07	TRUE	1.35542e-11
747	LCP1	spine OA	17231_1	outcome	0.00568444	4.73045e-07	TRUE	8.32468e-41
748	LDHA	spine OA	15414_316	outcome	0.0028163	1.70837e-05	TRUE	2.18032e-18
749	LDHB	spine OA	3890_8	outcome	0.00243502	8.37481e-06	TRUE	1.02112e-16
750	LDLRAP1	spine OA	18183_3	outcome	0.00353981	6.73551e-07	TRUE	9.55018e-26
751	LEAP2	spine OA	5708_1	outcome	0.0255645	1.17782e-08	TRUE	2.08627e-182
752	LECT2	spine OA	16763_11	outcome	0.0255645	6.99677e-07	TRUE	1.35825e-180
753	LEFTY2	spine OA	15503_15	outcome	0.0384772	1.12298e-05	TRUE	4.3149e-267
754	LEPR	spine OA	5400_52	outcome	0.0255645	1.30513e-07	TRUE	7.66555e-182
755	LGALS2	spine OA	3033_57	outcome	0.018872	1.45235e-06	TRUE	9.24189e-132
756	LGALS3	spine OA	3066_12	outcome	0.0255645	1.16762e-05	TRUE	7.97132e-175
757	LGALS3BP	spine OA	5000_52	outcome	0.0102501	3.69454e-06	TRUE	1.34911e-70
758	LGALS4	spine OA	2982_82	outcome	0.00123556	7.96701e-07	TRUE	9.08681e-10
759	LGALS8	spine OA	4909_68	outcome	0.00167941	2.36189e-08	TRUE	6.43308e-13
760	LGALS9	spine OA	9197_4	outcome	0.00581874	2.54359e-06	TRUE	1.07223e-39
761	LGR4	spine OA	16304_6	outcome	0.00246463	1.21405e-06	TRUE	3.88052e-18
762	LHB	spine OA	8376_25	outcome	0.0255645	7.46065e-08	TRUE	4.8706e-182
763	LIFR	spine OA	5837_49	outcome	0.00544682	3.15733e-08	TRUE	1.12588e-39
764	LILRA2	spine OA	15614_168	outcome	0.00447958	5.99121e-07	TRUE	2.60284e-32
765	LILRA4	spine OA	8299_66	outcome	0.00939954	2.50391e-07	TRUE	5.50967e-67
766	LILRA6	spine OA	7059_14	outcome	0.0255645	3.95593e-07	TRUE	2.1512e-179
767	LILRB1	spine OA	5090_49	outcome	0.0255645	6.72773e-07	TRUE	8.10242e-181
768	LILRB2	spine OA	5091_28	outcome	0.0255645	5.23783e-07	TRUE	4.93787e-181
769	LILRB5	spine OA	7015_8	outcome	0.0255645	4.14299e-06	TRUE	3.40451e-173
770	LINGO1	spine OA	6620_82	outcome	0.00149111	2.13011e-07	TRUE	8.9996e-12
771	LIPN	spine OA	8097_77	outcome	0.0276355	6.5692e-06	TRUE	6.54944e-191
772	LMAN2L	spine OA	8013_9	outcome	0.00615577	9.40364e-06	TRUE	1.52454e-41
773	LOXL3	spine OA	15427_35	outcome	0.00455189	8.76298e-06	TRUE	7.71741e-31
774	LPO	spine OA	4801_13	outcome	0.0255645	1.54183e-06	TRUE	2.81458e-179
775	LRIG1	spine OA	18831_6	outcome	0.0255645	1.76644e-06	TRUE	1.09795e-179
776	LRIG3	spine OA	3322_52	outcome	0.00126618	5.89237e-07	TRUE	4.83207e-10
777	LRP10	spine OA	16610_13	outcome	0.00290523	4.06631e-06	TRUE	1.78549e-20
778	LRP11	spine OA	6713_4	outcome	0.0511291	9.71845e-07	TRUE	0
779	LRP12	spine OA	15506_34	outcome	0.00109415	1.45482e-05	TRUE	1.67918e-07
780	LRP8	spine OA	3323_37	outcome	0.00152567	4.68181e-06	TRUE	4.19301e-11
781	LRPAP1	spine OA	3640_14	outcome	0.0118542	1.09521e-05	TRUE	6.10079e-80
782	LRRC15	spine OA	6557_50	outcome	0.0255645	7.4112e-08	TRUE	7.50004e-182
783	LRRC32	spine OA	7551_33	outcome	0.00148727	5.7203e-07	TRUE	1.49276e-11
784	LRRC4B	spine OA	9916_146	outcome	0.00187699	5.68312e-08	TRUE	4.2421e-12
785	LRRTM4	spine OA	6572_10	outcome	0.00108016	4.94232e-07	TRUE	8.93641e-09
786	LSAMP	spine OA	2999_6	outcome	0.00880775	8.94491e-06	TRUE	1.23132e-59
787	LTBP4	spine OA	13133_73	outcome	0.0016307	1.44976e-07	TRUE	8.86176e-13
788	LTF	spine OA	2780_35	outcome	0.0215846	3.96044e-06	TRUE	6.36281e-150
789	LUM	spine OA	13114_50	outcome	0.00874034	6.75169e-06	TRUE	1.26863e-59
790	LY75	spine OA	16620_26	outcome	0.0255645	3.95435e-09	TRUE	1.64895e-182
791	LY9	spine OA	3324_51	outcome	0.010174	2.65516e-07	TRUE	2.13947e-72
792	LYPD3	spine OA	13107_9	outcome	0.00557984	1.34621e-06	TRUE	1.83686e-39
793	LYPLAL1	spine OA	12428_2	outcome	0.00451186	6.46854e-06	TRUE	6.03446e-31
794	LYVE1	spine OA	3206_4	outcome	0.0178932	3.07415e-05	TRUE	1.4865e-117
795	LYZ	spine OA	4920_10	outcome	0.0255645	2.78719e-06	TRUE	6.2496e-179
796	LZIC	spine OA	19338_3	outcome	0.00113106	1.28886e-06	TRUE	6.42834e-09
797	MAD1L1	spine OA	13618_15	outcome	0.00160508	1.98672e-06	TRUE	6.55774e-12
798	MAGI2	spine OA	14066_49	outcome	0.0460974	5.67901e-07	TRUE	0
799	MAN1A2	spine OA	9077_10	outcome	0.0139535	8.27715e-06	TRUE	3.88862e-95
800	MAN1C1	spine OA	13427_66	outcome	0.0149099	5.21578e-07	TRUE	5.0451e-105
801	MAN2B2	spine OA	9251_28	outcome	0.0255645	1.30892e-05	TRUE	6.55013e-174
802	MANBA	spine OA	6382_17	outcome	0.0255645	1.47625e-06	TRUE	2.45638e-179
803	MANEA	spine OA	8014_359	outcome	0.0255645	3.34083e-06	TRUE	2.54277e-178
804	MANF	spine OA	9223_11	outcome	0.00150519	1.99883e-05	TRUE	8.37151e-10
805	MANSC1	spine OA	9557_5	outcome	0.0211812	2.65749e-07	TRUE	3.43854e-150
806	MANSC4	spine OA	9578_263	outcome	0.0255645	1.84927e-07	TRUE	1.09186e-181
807	MAPK12	spine OA	5005_4	outcome	0.0195149	4.59176e-06	TRUE	3.86692e-119
808	MAPK13	spine OA	5006_71	outcome	0.00442147	1.7804e-06	TRUE	1.99347e-31
809	MAPK3	spine OA	2855_49	outcome	0.00120496	1.18303e-05	TRUE	2.38242e-08
810	MAPK8	spine OA	3825_18	outcome	0.0011387	1.96757e-07	TRUE	2.79389e-09
811	MAPKAPK2	spine OA	3820_68	outcome	0.0106287	1.02001e-05	TRUE	8.42215e-72
812	MAPRE1	spine OA	12469_19	outcome	0.00161917	3.61627e-07	TRUE	1.36717e-12
813	MAPRE2	spine OA	16856_79	outcome	0.00929642	2.14079e-06	TRUE	5.58037e-65
814	MARK3	spine OA	9747_48	outcome	0.00115271	2.31781e-05	TRUE	2.23713e-07
815	MASP1	spine OA	3605_77	outcome	0.00116163	1.00144e-05	TRUE	3.42471e-08
816	MATN2	spine OA	3325_2	outcome	0.00812566	3.31205e-06	TRUE	4.36297e-56
817	MATN3	spine OA	19361_78	outcome	0.0270544	8.10287e-08	TRUE	1.79524e-192
818	MATN4	spine OA	7083_74	outcome	0.0204627	1.83032e-05	TRUE	1.13139e-137
819	MAX	spine OA	12411_60	outcome	0.0135347	1.30699e-06	TRUE	5.17695e-95
820	MBL2	spine OA	3000_66	outcome	0.0511291	6.80608e-06	TRUE	0
821	MCEE	spine OA	9388_18	outcome	0.00184875	6.0623e-07	TRUE	4.37229e-14
822	MCEMP1	spine OA	6283_60	outcome	0.00129171	1.22871e-06	TRUE	4.742e-10
823	MCF2L	spine OA	13934_3	outcome	0.0189576	4.1569e-06	TRUE	2.67462e-130
824	MDGA1	spine OA	16900_29	outcome	0.0255645	3.5634e-08	TRUE	3.15431e-182
825	MDGA2	spine OA	19372_7	outcome	0.02856	1.39107e-06	TRUE	1.95043e-201
826	MDK	spine OA	2911_27	outcome	0.00347787	1.4379e-07	TRUE	1.11739e-25
827	MENT	spine OA	5744_12	outcome	0.00186672	4.76634e-06	TRUE	2.22974e-13
828	MET	spine OA	2837_3	outcome	0.00691622	9.30227e-06	TRUE	1.04729e-46
829	METAP1	spine OA	3210_1	outcome	0.00174481	5.42068e-07	TRUE	2.17671e-13
830	METTL24	spine OA	9470_15	outcome	0.00417228	7.2518e-07	TRUE	3.85491e-30
831	MFAP2	spine OA	9294_45	outcome	0.00195533	1.90687e-07	TRUE	8.09195e-15
832	MFAP4	spine OA	5636_10	outcome	0.0166026	4.32165e-07	TRUE	2.89182e-117
833	MFGE8	spine OA	4455_89	outcome	0.0227875	5.47393e-06	TRUE	8.00425e-158
834	MGAT1	spine OA	10571_14	outcome	0.0013824	3.08199e-06	TRUE	2.56571e-10
835	MGAT2	spine OA	6909_40	outcome	0.00748801	1.34648e-05	TRUE	7.27562e-50
836	MGAT4B	spine OA	7141_21	outcome	0.0270441	1.42728e-05	TRUE	1.48639e-184
837	MGP	spine OA	6520_87	outcome	0.0246494	3.58701e-06	TRUE	6.13764e-172
838	MIA	spine OA	2687_2	outcome	0.00154616	7.84796e-07	TRUE	6.85863e-12
839	MIF	spine OA	8221_19	outcome	0.00212496	1.8138e-07	TRUE	3.52907e-16
840	MINPP1	spine OA	5586_66	outcome	0.00377985	1.00236e-08	TRUE	1.78727e-27
841	MMAB	spine OA	17783_9	outcome	0.00151543	3.88842e-06	TRUE	4.02845e-11
842	MMP1	spine OA	4924_32	outcome	0.0255645	6.58186e-07	TRUE	7.73914e-181
843	MMP10	spine OA	8479_4	outcome	0.0255645	1.67531e-06	TRUE	1.67463e-179
844	MMP12	spine OA	4496_60	outcome	0.0255645	1.42969e-09	TRUE	1.44903e-182
845	MMP13	spine OA	4925_54	outcome	0.00143738	6.00286e-07	TRUE	3.13648e-11
846	MMP19	spine OA	6425_87	outcome	0.00354368	1.80253e-05	TRUE	4.50959e-23
847	MMP7	spine OA	2789_26	outcome	0.0287302	1.27081e-05	TRUE	8.83555e-197
848	MMP8	spine OA	9172_69	outcome	0.0227368	9.39619e-06	TRUE	9.77997e-156
849	MOB1A	spine OA	12426_19	outcome	0.0014796	4.75509e-07	TRUE	1.55499e-11
850	MPG	spine OA	12438_127	outcome	0.00268744	4.92255e-08	TRUE	2.7689e-20
851	MPO	spine OA	2580_83	outcome	0.0254985	5.0774e-07	TRUE	1.06089e-179
852	MPPED2	spine OA	19153_53	outcome	0.00667352	1.81094e-06	TRUE	5.906e-47
853	MRC2	spine OA	3041_55	outcome	0.00565474	4.02779e-08	TRUE	4.9077e-41
854	MRVI1	spine OA	8255_34	outcome	0.00491476	2.01538e-05	TRUE	7.3581e-32
855	MSMB	spine OA	10620_21	outcome	0.0255645	6.78395e-08	TRUE	4.56277e-182
856	MSMP	spine OA	8080_24	outcome	0.00151415	2.54425e-06	TRUE	2.51872e-11
857	MSR1	spine OA	15533_97	outcome	0.00556563	6.5244e-06	TRUE	4.48092e-38
858	MST1	spine OA	4407_10	outcome	0.0255645	4.88162e-05	TRUE	2.42839e-167
859	MTHFD2	spine OA	18321_38	outcome	0.00106617	3.35885e-06	TRUE	3.59467e-08
860	MTHFS	spine OA	14107_1	outcome	0.0255645	7.70461e-06	TRUE	1.29289e-175
861	MTRF1L	spine OA	11134_30	outcome	0.0113935	7.63199e-07	TRUE	1.98903e-80
862	MUC16	spine OA	15565_102	outcome	0.0095684	1.02492e-05	TRUE	2.8999e-64
863	MVD	spine OA	18422_41	outcome	0.00177945	2.58123e-07	TRUE	9.18609e-14
864	MX1	spine OA	17460_51	outcome	0.0255645	6.51118e-06	TRUE	5.56867e-177
865	MXRA7	spine OA	8005_1	outcome	0.0255645	2.70311e-06	TRUE	5.49051e-179
866	MXRA8	spine OA	10521_10	outcome	0.00267585	2.92844e-07	TRUE	5.74505e-20
867	MYBPC1	spine OA	7648_9	outcome	0.00242858	2.55378e-06	TRUE	1.48533e-17
868	MYDGF	spine OA	9248_36	outcome	0.00236551	1.7692e-05	TRUE	1.2965e-11
869	MYOC	spine OA	16558_2	outcome	0.0255645	2.07169e-06	TRUE	7.85343e-179
870	MYOM2	spine OA	13534_20	outcome	0.00108652	8.54491e-06	TRUE	7.8605e-08
871	NAAA	spine OA	3173_49	outcome	0.0255645	7.29877e-07	TRUE	1.48843e-180
872	NADK	spine OA	13624_17	outcome	0.00660251	5.42026e-06	TRUE	2.43279e-45
873	NAGK	spine OA	3894_15	outcome	0.0122144	3.86805e-06	TRUE	1.62678e-84
874	NAGLU	spine OA	15509_2	outcome	0.0255645	5.18052e-06	TRUE	2.48329e-177
875	NAGPA	spine OA	11208_15	outcome	0.0255645	3.68713e-09	TRUE	1.63067e-182
876	NANS	spine OA	17802_4	outcome	0.00265524	1.24251e-06	TRUE	2.21292e-19
877	NAPG	spine OA	17773_26	outcome	0.00223813	1.3324e-06	TRUE	1.52672e-16
878	NBL1	spine OA	2944_66	outcome	0.00116545	1.5338e-07	TRUE	1.71453e-09
879	NCAM1	spine OA	4498_62	outcome	0.0400353	1.7764e-05	TRUE	1.2829e-275
880	NCAM2	spine OA	6507_16	outcome	0.0268997	1.81823e-05	TRUE	8.54447e-182
881	NDE1	spine OA	9765_4	outcome	0.00192193	1.50205e-06	TRUE	2.52832e-14
882	NDRG3	spine OA	18312_68	outcome	0.00220083	5.41433e-06	TRUE	1.61134e-15
883	NDST1	spine OA	6927_7	outcome	0.00729313	5.76863e-07	TRUE	6.22104e-52
884	NEGR1	spine OA	13109_82	outcome	0.00118839	1.97042e-05	TRUE	9.2828e-08
885	NEK7	spine OA	12703_6	outcome	0.00331402	4.91157e-06	TRUE	4.42661e-23
886	NELL1	spine OA	6544_33	outcome	0.0255645	2.46797e-07	TRUE	1.53898e-181
887	NEO1	spine OA	8900_28	outcome	0.0119983	2.6182e-06	TRUE	1.53757e-83
888	NETO1	spine OA	15298_199	outcome	0.00121643	1.38783e-07	TRUE	6.8839e-10
889	NFASC	spine OA	7179_69	outcome	0.00919973	1.66154e-06	TRUE	1.54063e-64
890	NHEJ1	spine OA	11351_233	outcome	0.00306639	1.7618e-06	TRUE	4.09347e-22
891	NID1	spine OA	3213_65	outcome	0.00667868	6.41344e-07	TRUE	3.45247e-47
892	NID2	spine OA	16060_99	outcome	0.0255645	3.39247e-06	TRUE	1.50556e-178
893	NIT2	spine OA	17808_37	outcome	0.00250583	4.62812e-07	TRUE	1.03186e-18
894	NLGN1	spine OA	15620_4	outcome	0.00615835	1.00557e-05	TRUE	2.57291e-41
895	NMB	spine OA	9321_400	outcome	0.007679	3.50565e-09	TRUE	1.7807e-55
896	NME2	spine OA	4249_64	outcome	0.00796546	1.99605e-07	TRUE	5.9742e-57
897	NMRAL1	spine OA	13988_67	outcome	0.0255645	2.17748e-08	TRUE	1.99372e-181
898	NMT2	spine OA	17821_20	outcome	0.00155896	1.40605e-05	TRUE	1.66398e-10
899	NNMT	spine OA	19376_74	outcome	0.00139007	2.28438e-06	TRUE	1.59724e-10
900	NOG	spine OA	8778_3	outcome	0.0255645	2.49834e-06	TRUE	8.41103e-179
901	NOTCH1	spine OA	5107_7	outcome	0.00311281	3.99139e-06	TRUE	9.70683e-22
902	NOTUM	spine OA	8252_2	outcome	0.00191551	3.48833e-07	TRUE	1.19369e-14
903	NPDC1	spine OA	10424_31	outcome	0.0012866	3.49634e-06	TRUE	1.23659e-09
904	NPL	spine OA	19496_1	outcome	0.00757319	2.98063e-07	TRUE	4.57635e-54
905	NPNT	spine OA	6342_10	outcome	0.012743	2.76362e-05	TRUE	2.75973e-82
906	NPPA	spine OA	5443_62	outcome	0.00136068	1.12132e-05	TRUE	2.07085e-09
907	NPPB	spine OA	7655_11	outcome	0.0291482	1.22367e-06	TRUE	7.92943e-206
908	NPTX1	spine OA	9256_78	outcome	0.0276844	6.67465e-06	TRUE	8.64379e-192
909	NPTXR	spine OA	15511_37	outcome	0.0255645	3.346e-07	TRUE	2.34152e-181
910	NPW	spine OA	9986_14	outcome	0.0255645	3.22227e-06	TRUE	7.43173e-178
911	NQO1	spine OA	9837_60	outcome	0.0255645	3.71453e-07	TRUE	1.11282e-180
912	NQO2	spine OA	9754_33	outcome	0.0440976	8.02547e-06	TRUE	0
913	NRCAM	spine OA	5109_24	outcome	0.00137346	3.57161e-08	TRUE	4.33603e-11
914	NRK1	spine OA	16853_5	outcome	0.0100207	7.32104e-06	TRUE	2.61752e-68
915	NRP1	spine OA	5542_22	outcome	0.0255645	2.73803e-06	TRUE	5.79531e-179
916	NRP2	spine OA	15387_44	outcome	0.00647857	3.62615e-06	TRUE	5.42532e-45
917	NSF	spine OA	13992_12	outcome	0.00650181	5.57491e-08	TRUE	9.70046e-46
918	NT5C2	spine OA	11288_26	outcome	0.00429106	5.12978e-07	TRUE	5.48904e-31
919	NT5C3L	spine OA	19135_5	outcome	0.0255645	1.15775e-06	TRUE	3.00624e-180
920	NT5DC3	spine OA	9126_171	outcome	0.0191658	1.1211e-05	TRUE	1.98933e-130
921	NT5E	spine OA	15452_5	outcome	0.0154116	7.77471e-08	TRUE	1.12048e-109
922	NT5M	spine OA	17856_23	outcome	0.00637269	2.75258e-09	TRUE	3.22628e-45
923	NTF3	spine OA	4145_58	outcome	0.00386863	1.40801e-06	TRUE	1.00446e-27
924	NTM	spine OA	8428_102	outcome	0.057055	3.46375e-05	TRUE	0
925	NTN1	spine OA	6649_51	outcome	0.0255645	9.99268e-08	TRUE	1.11514e-181
926	NTN4	spine OA	3327_27	outcome	0.0121257	4.31228e-07	TRUE	8.42561e-86
927	NTNG1	spine OA	5637_81	outcome	0.0255645	1.14469e-05	TRUE	6.72557e-175
928	NTRK2	spine OA	4866_59	outcome	0.00197074	1.6704e-06	TRUE	1.28275e-14
929	NTRK3	spine OA	2658_27	outcome	0.00920231	4.37485e-07	TRUE	2.17702e-65
930	NUCB1	spine OA	10451_11	outcome	0.00709694	9.627e-06	TRUE	7.16264e-48
931	NUDCD3	spine OA	4254_6	outcome	0.00201699	9.74497e-07	TRUE	4.67556e-15
932	NUDT1	spine OA	19206_20	outcome	0.0018449	8.42497e-07	TRUE	5.62612e-14
933	NUDT12	spine OA	13947_371	outcome	0.00364433	1.49368e-07	TRUE	7.18526e-27
934	NUDT2	spine OA	16583_8	outcome	0.0255645	1.87042e-07	TRUE	1.10571e-181
935	NUDT5	spine OA	17761_2	outcome	0.00222913	5.9605e-10	TRUE	3.19379e-17
936	OAF	spine OA	6414_8	outcome	0.028787	4.91921e-06	TRUE	1.28629e-200
937	OBP2B	spine OA	5680_54	outcome	0.0255645	7.56352e-07	TRUE	1.04422e-180
938	OGN	spine OA	17224_12	outcome	0.0255645	1.14705e-06	TRUE	2.93048e-180
939	OLFM1	spine OA	5703_26	outcome	0.005347	2.07109e-05	TRUE	1.19501e-34
940	OLFM2	spine OA	19377_14	outcome	0.0255645	6.63155e-06	TRUE	2.43137e-175
941	OLFML3	spine OA	8660_5	outcome	0.00296453	5.53794e-06	TRUE	1.17265e-20
942	OMG	spine OA	16908_5	outcome	0.0033424	6.03896e-08	TRUE	7.68417e-25
943	OVCA2	spine OA	17697_2	outcome	0.00247493	1.77622e-07	TRUE	1.18703e-18
944	OXT	spine OA	8356_88	outcome	0.0255645	8.1295e-08	TRUE	2.1112e-181
945	P4HB	spine OA	4278_14	outcome	0.00162558	2.23162e-06	TRUE	4.00552e-12
946	PAICS	spine OA	9841_197	outcome	0.00223813	2.86587e-07	TRUE	8.29656e-17
947	PAM	spine OA	5620_13	outcome	0.0255645	7.52062e-06	TRUE	2.63983e-176
948	PARK7	spine OA	19523_215	outcome	0.0026269	5.04901e-06	TRUE	1.85589e-18
949	PATE4	spine OA	8065_245	outcome	0.00554626	1.818e-05	TRUE	3.02957e-36
950	PCBD1	spine OA	11313_100	outcome	0.00798094	1.09584e-05	TRUE	1.27886e-53
951	PCBD2	spine OA	6899_37	outcome	0.00153976	2.07898e-09	TRUE	2.53498e-12
952	PCDH10	spine OA	9018_38	outcome	0.00466424	6.57012e-07	TRUE	1.36528e-33
953	PCDH9	spine OA	10558_26	outcome	0.00886192	8.91822e-06	TRUE	5.19173e-60
954	PCNP	spine OA	17769_28	outcome	0.00284337	5.91729e-06	TRUE	8.7477e-20
955	PCOLCE	spine OA	11237_49	outcome	0.00994213	6.08878e-06	TRUE	4.30646e-68
956	PCOLCE2	spine OA	6081_52	outcome	0.0255645	2.4501e-07	TRUE	1.52479e-181
957	PCSK1	spine OA	13388_57	outcome	0.0255645	1.61347e-06	TRUE	8.12548e-180
958	PCSK2	spine OA	15440_57	outcome	0.00296711	2.41579e-05	TRUE	7.60989e-19
959	PCSK7	spine OA	4459_68	outcome	0.0255645	1.99801e-07	TRUE	1.19136e-181
960	PCSK9	spine OA	5231_79	outcome	0.0225761	5.11193e-06	TRUE	2.20201e-156
961	PCYOX1	spine OA	6431_68	outcome	0.0255645	6.53074e-08	TRUE	3.46742e-181
962	PDCD1LG2	spine OA	3004_67	outcome	0.0315499	1.8339e-06	TRUE	1.78481e-222
963	PDCD5	spine OA	12517_52	outcome	0.012325	2.15351e-06	TRUE	4.80094e-86
964	PDCD6	spine OA	19488_1	outcome	0.00125725	6.25696e-09	TRUE	2.5322e-10
965	PDCD6IP	spine OA	18174_79	outcome	0.00430398	1.26621e-06	TRUE	8.32242e-31
966	PDE4A	spine OA	18918_86	outcome	0.0185446	2.35997e-06	TRUE	7.54224e-128
967	PDE5A	spine OA	5256_86	outcome	0.00983211	3.80323e-06	TRUE	1.10463e-67
968	PDGFD	spine OA	17140_57	outcome	0.0550038	2.05872e-05	TRUE	0
969	PDGFRA	spine OA	10366_11	outcome	0.00297485	4.64499e-06	TRUE	7.14983e-21
970	PDGFRB	spine OA	3459_49	outcome	0.0255645	5.41306e-08	TRUE	1.61297e-181
971	PDGFRL	spine OA	9713_67	outcome	0.0255645	1.76644e-06	TRUE	1.09795e-179
972	PDHX	spine OA	18319_7	outcome	0.00435304	5.57746e-09	TRUE	4.61182e-32
973	PDIA5	spine OA	5593_11	outcome	0.0255645	4.45836e-07	TRUE	3.70364e-181
974	PDLIM1	spine OA	11428_31	outcome	0.00161661	1.47796e-06	TRUE	3.53677e-12
975	PDLIM4	spine OA	12387_7	outcome	0.0083112	3.61627e-07	TRUE	3.10877e-59
976	PDXK	spine OA	11098_1	outcome	0.00739251	2.28775e-05	TRUE	5.98621e-48
977	PEAR1	spine OA	8892_14	outcome	0.0151349	6.52158e-06	TRUE	1.10143e-103
978	PECR	spine OA	17776_15	outcome	0.00396185	1.00393e-05	TRUE	1.0517e-26
979	PENK	spine OA	9076_25	outcome	0.0290089	1.34263e-05	TRUE	8.37629e-199
980	PF4	spine OA	2697_7	outcome	0.00211339	3.25884e-06	TRUE	2.95524e-15
981	PF4V1	spine OA	5663_18	outcome	0.0255645	1.72101e-09	TRUE	1.47673e-182
982	PFKM	spine OA	17384_110	outcome	0.0113935	1.204e-05	TRUE	2.88253e-76
983	PGLS	spine OA	17799_9	outcome	0.00432851	7.22093e-07	TRUE	4.30907e-31
984	PGLYRP1	spine OA	3329_14	outcome	0.0135707	5.50636e-08	TRUE	2.06067e-96
985	PGLYRP2	spine OA	5601_2	outcome	0.0255645	4.0852e-07	TRUE	3.19847e-181
986	PGLYRP3	spine OA	10561_5	outcome	0.00115908	1.41927e-06	TRUE	4.26619e-09
987	PGM1	spine OA	9173_21	outcome	0.00354497	7.58915e-07	TRUE	8.91908e-26
988	PGM2	spine OA	18330_7	outcome	0.0022986	4.53084e-06	TRUE	2.52714e-16
989	PGP	spine OA	18235_16	outcome	0.00575934	2.06994e-05	TRUE	1.67602e-36
990	PHPT1	spine OA	16882_27	outcome	0.0146969	1.39125e-05	TRUE	7.1414e-99
991	PI3	spine OA	4982_54	outcome	0.0255645	1.118e-07	TRUE	6.6747e-182
992	PIANP	spine OA	14114_18	outcome	0.0276139	9.13006e-06	TRUE	7.92564e-186
993	PIGR	spine OA	3216_2	outcome	0.00810221	6.19433e-08	TRUE	3.25743e-58
994	PIP	spine OA	6060_2	outcome	0.0480832	1.11499e-05	TRUE	0
995	PKDCC	spine OA	8664_36	outcome	0.0010649	6.19778e-07	TRUE	1.2789e-08
996	PKLR	spine OA	15607_56	outcome	0.00105091	1.24951e-06	TRUE	2.25246e-08
997	PKP2	spine OA	14067_6	outcome	0.00447829	1.2088e-06	TRUE	4.92616e-32
998	PLA2G12B	spine OA	9380_2	outcome	0.0033553	5.12654e-08	TRUE	5.56656e-25
999	PLA2G2A	spine OA	2692_74	outcome	0.0255645	1.44559e-06	TRUE	5.7406e-180
1000	PLA2G7	spine OA	5015_15	outcome	0.00444472	4.03634e-09	TRUE	9.26537e-33
1001	PLA2R1	spine OA	10916_44	outcome	0.0255645	4.51706e-06	TRUE	6.37874e-178
1002	PLAU	spine OA	4158_54	outcome	0.00166659	1.80397e-06	TRUE	1.77016e-12
1003	PLAUR	spine OA	2652_15	outcome	0.0182074	2.65878e-06	TRUE	1.15089e-126
1004	PLCG1	spine OA	4563_61	outcome	0.00198359	1.20125e-06	TRUE	7.94211e-15
1005	PLCG2	spine OA	10070_22	outcome	0.00837263	9.25194e-07	TRUE	3.64219e-59
1006	PLD3	spine OA	10948_14	outcome	0.00135173	9.24465e-07	TRUE	1.53949e-10
1007	PLEK	spine OA	7875_86	outcome	0.00445892	2.25775e-05	TRUE	1.23042e-28
1008	PLEKHA1	spine OA	12459_13	outcome	0.0255645	1.19697e-05	TRUE	2.12725e-174
1009	PLEKHA7	spine OA	12731_12	outcome	0.0255645	1.83801e-05	TRUE	3.54959e-173
1010	PLG	spine OA	3710_49	outcome	0.0304738	1.17559e-07	TRUE	6.80255e-217
1011	PLOD2	spine OA	6923_1	outcome	0.00110815	5.19458e-06	TRUE	3.02929e-08
1012	PLOD3	spine OA	10612_18	outcome	0.00129171	5.637e-07	TRUE	3.32104e-10
1013	PLTP	spine OA	15475_4	outcome	0.0255645	2.3367e-06	TRUE	3.04455e-179
1014	PLXNA1	spine OA	9005_16	outcome	0.0232154	3.62161e-06	TRUE	9.26259e-162
1015	PLXNA4	spine OA	19560_23	outcome	0.00266554	4.17902e-08	TRUE	3.64525e-20
1016	PLXNB2	spine OA	9216_100	outcome	0.0255645	1.14539e-05	TRUE	3.76905e-175
1017	PLXNC1	spine OA	4564_2	outcome	0.05059	1.29377e-05	TRUE	0
1018	PLXND1	spine OA	19561_216	outcome	0.00425879	2.9756e-06	TRUE	7.31144e-30
1019	PMEL	spine OA	6472_40	outcome	0.00119348	3.67553e-06	TRUE	6.13439e-09
1020	PMM2	spine OA	17794_6	outcome	0.00444536	9.98198e-06	TRUE	6.63893e-30
1021	PMVK	spine OA	12450_42	outcome	0.0135874	1.5015e-05	TRUE	7.25558e-91
1022	PNKP	spine OA	13657_2	outcome	0.00506069	4.274e-07	TRUE	1.69055e-36
1023	PNLIP	spine OA	15613_16	outcome	0.00232691	8.82477e-06	TRUE	1.00236e-15
1024	PNLIPRP1	spine OA	6627_25	outcome	0.00883741	1.32262e-05	TRUE	7.94669e-59
1025	PNLIPRP2	spine OA	15471_29	outcome	0.0255645	2.89908e-06	TRUE	2.94351e-178
1026	PNP	spine OA	15435_4	outcome	0.00697818	3.19726e-06	TRUE	1.48058e-48
1027	POFUT1	spine OA	5634_39	outcome	0.0255645	2.68441e-06	TRUE	4.01328e-178
1028	POLI	spine OA	13536_56	outcome	0.0020774	2.02313e-08	TRUE	4.6208e-16
1029	POLM	spine OA	12851_5	outcome	0.0106964	1.30047e-06	TRUE	4.48546e-75
1030	POR	spine OA	2731_29	outcome	0.00899215	1.40612e-05	TRUE	9.97579e-60
1031	POSTN	spine OA	3457_57	outcome	0.0122512	8.03667e-08	TRUE	2.77274e-87
1032	PPA1	spine OA	5021_13	outcome	0.0130939	3.49117e-06	TRUE	8.83364e-91
1033	PPA2	spine OA	18307_71	outcome	0.00381599	4.89667e-08	TRUE	4.3196e-28
1034	PPCS	spine OA	17843_30	outcome	0.00418003	6.83943e-07	TRUE	3.23864e-30
1035	PPIC	spine OA	18819_21	outcome	0.0255645	6.83141e-07	TRUE	8.3684e-181
1036	PPID	spine OA	5202_4	outcome	0.023549	8.06441e-07	TRUE	2.92668e-166
1037	PPIE	spine OA	5238_26	outcome	0.0255645	3.81977e-08	TRUE	1.33251e-181
1038	PPIH	spine OA	12449_16	outcome	0.00555659	1.75541e-08	TRUE	4.67599e-39
1039	PPIL1	spine OA	9884_8	outcome	0.0255645	2.0343e-06	TRUE	3.2848e-179
1040	PPP1R14A	spine OA	19117_3	outcome	0.0132289	6.63679e-08	TRUE	2.77572e-94
1041	PPP1R1A	spine OA	17706_4	outcome	0.00110815	2.65051e-07	TRUE	4.65392e-09
1042	PPT1	spine OA	9244_27	outcome	0.0090463	5.21007e-09	TRUE	4.4652e-65
1043	PRCP	spine OA	5722_78	outcome	0.00160508	2.73889e-06	TRUE	9.94069e-12
1044	PRDX1	spine OA	3855_56	outcome	0.00313216	1.3875e-06	TRUE	1.11107e-22
1045	PREP	spine OA	14273_19	outcome	0.00970244	1.57848e-06	TRUE	4.44442e-68
1046	PRG2	spine OA	7258_5	outcome	0.00334627	9.70511e-08	TRUE	1.35373e-24
1047	PRKCA	spine OA	2644_11	outcome	0.00257022	1.09553e-07	TRUE	3.39133e-19
1048	PROC	spine OA	2961_1	outcome	0.00889028	4.05543e-08	TRUE	8.27218e-64
1049	PROK2	spine OA	10754_113	outcome	0.0255645	1.11068e-08	TRUE	8.39207e-182
1050	PROS1	spine OA	2700_56	outcome	0.00176918	4.85652e-06	TRUE	1.02382e-12
1051	PRSS2	spine OA	5034_79	outcome	0.015854	2.63743e-06	TRUE	1.78203e-109
1052	PRSS22	spine OA	4534_10	outcome	0.0197232	1.30822e-06	TRUE	1.36367e-138
1053	PRSS27	spine OA	15535_3	outcome	0.013694	9.16349e-07	TRUE	5.81143e-96
1054	PRSS57	spine OA	8351_17	outcome	0.0255645	1.93464e-07	TRUE	1.14838e-181
1055	PRSS8	spine OA	15513_108	outcome	0.0015833	1.24311e-06	TRUE	5.07046e-12
1056	PRTN3	spine OA	13720_95	outcome	0.0255645	5.94461e-06	TRUE	2.68832e-176
1057	PSAP	spine OA	6207_10	outcome	0.0255645	6.82741e-07	TRUE	8.358e-181
1058	PSAPL1	spine OA	8814_33	outcome	0.0255645	2.11195e-06	TRUE	2.07151e-179
1059	PSAT1	spine OA	18342_2	outcome	0.00655603	1.8236e-06	TRUE	3.87988e-46
1060	PSG3	spine OA	6444_15	outcome	0.0255645	5.99306e-08	TRUE	3.28169e-181
1061	PSG4	spine OA	5649_83	outcome	0.0255645	2.78052e-06	TRUE	7.63234e-176
1062	PSG5	spine OA	9314_9	outcome	0.0555686	1.36555e-05	TRUE	0
1063	PSG7	spine OA	5651_50	outcome	0.00121388	2.20115e-06	TRUE	2.70048e-09
1064	PSG9	spine OA	9335_28	outcome	0.00772417	6.36542e-06	TRUE	8.16924e-53
1065	PSMB1	spine OA	12612_37	outcome	0.0255645	7.61985e-06	TRUE	1.60495e-176
1066	PSMB4	spine OA	18340_2	outcome	0.0255645	1.35645e-05	TRUE	2.31517e-174
1067	PSMD9	spine OA	13931_22	outcome	0.00605893	6.37498e-06	TRUE	1.85879e-41
1068	PSME1	spine OA	5918_5	outcome	0.00116672	1.53829e-05	TRUE	6.46021e-08
1069	PSME2	spine OA	17694_32	outcome	0.0024067	1.31986e-05	TRUE	4.48235e-16
1070	PTEN	spine OA	3831_21	outcome	0.00112597	7.33773e-06	TRUE	3.57474e-08
1071	PTGDS	spine OA	10514_5	outcome	0.00842084	1.38173e-06	TRUE	2.84618e-59
1072	PTGFRN	spine OA	12727_7	outcome	0.0255645	3.99662e-06	TRUE	1.32743e-177
1073	PTGR1	spine OA	19617_5	outcome	0.0290398	3.58926e-06	TRUE	1.54363e-202
1074	PTHLH	spine OA	2962_50	outcome	0.00532414	5.87203e-06	TRUE	1.44795e-36
1075	PTK7	spine OA	9525_1	outcome	0.00298001	2.16374e-05	TRUE	4.71776e-19
1076	PTN	spine OA	3045_72	outcome	0.0167218	2.98478e-05	TRUE	1.0186e-109
1077	PTP4A2	spine OA	11699_16	outcome	0.00170505	5.04024e-07	TRUE	6.29917e-13
1078	PTPN7	spine OA	14688_6	outcome	0.0012547	1.06307e-07	TRUE	3.90737e-10
1079	PTPN9	spine OA	12633_3	outcome	0.00179741	6.98239e-06	TRUE	1.17136e-12
1080	PTPRS	spine OA	6049_64	outcome	0.00406771	5.21198e-07	TRUE	1.72829e-29
1081	PTPRU	spine OA	8337_65	outcome	0.00170377	2.13632e-06	TRUE	1.11402e-12
1082	PVRL4	spine OA	5734_13	outcome	0.00151159	2.87652e-07	TRUE	7.10213e-12
1083	PXDN	spine OA	13463_1	outcome	0.00734992	3.53396e-06	TRUE	3.23486e-50
1084	PYGL	spine OA	11441_11	outcome	0.00631135	1.6078e-05	TRUE	1.3561e-41
1085	QPCT	spine OA	7849_3	outcome	0.0172789	9.7278e-06	TRUE	1.12372e-117
1086	QPCTL	spine OA	8866_53	outcome	0.0255645	7.34427e-06	TRUE	3.60295e-176
1087	QSOX2	spine OA	8397_147	outcome	0.0255645	7.16493e-08	TRUE	4.73541e-182
1088	RAB1A	spine OA	19223_6	outcome	0.00118839	3.46078e-07	TRUE	1.37978e-09
1089	RAB21	spine OA	17514_48	outcome	0.00304576	3.5495e-08	TRUE	8.38081e-23
1090	RAB22A	spine OA	12408_333	outcome	0.00170505	9.97602e-06	TRUE	9.17286e-12
1091	RAB31	spine OA	13597_20	outcome	0.00584328	2.00401e-07	TRUE	3.62953e-42
1092	RAB6B	spine OA	14271_23	outcome	0.0171483	5.75838e-06	TRUE	3.84241e-118
1093	RAD1	spine OA	12670_15	outcome	0.0012547	1.28247e-06	TRUE	9.15412e-10
1094	RAD23B	spine OA	12522_6	outcome	0.00118074	1.76489e-06	TRUE	3.51225e-09
1095	RALB	spine OA	18432_32	outcome	0.00164736	6.50547e-08	TRUE	6.56523e-13
1096	RARRES1	spine OA	8398_277	outcome	0.0255645	9.53182e-06	TRUE	8.40296e-176
1097	RARRES2	spine OA	3079_62	outcome	0.0203069	8.77025e-06	TRUE	3.75199e-139
1098	RBP1	spine OA	19279_42	outcome	0.00245948	3.49844e-06	TRUE	1.39438e-17
1099	RBP4	spine OA	15633_6	outcome	0.00267843	2.87995e-08	TRUE	4.13139e-20
1100	RBP7	spine OA	14208_3	outcome	0.0052092	1.29516e-06	TRUE	1.75672e-36
1101	RCAN1	spine OA	13465_5	outcome	0.00200158	3.70835e-08	TRUE	1.73871e-15
1102	RCL	spine OA	17785_11	outcome	0.00369208	2.75745e-05	TRUE	2.97408e-23
1103	RCN1	spine OA	9322_15	outcome	0.00109542	1.8329e-08	TRUE	3.80135e-09
1104	RECQL	spine OA	11431_235	outcome	0.00354755	8.37481e-06	TRUE	3.98632e-24
1105	REG1A	spine OA	13095_51	outcome	0.0279043	8.74719e-06	TRUE	1.25517e-192
1106	REG1B	spine OA	16770_3	outcome	0.0255645	8.65805e-06	TRUE	4.03614e-176
1107	REG3A	spine OA	15304_1	outcome	0.0134954	1.17512e-05	TRUE	4.20341e-91
1108	REG3G	spine OA	15476_6	outcome	0.0255645	1.18063e-05	TRUE	4.89226e-175
1109	RELT	spine OA	14112_40	outcome	0.0013032	1.86598e-05	TRUE	1.40775e-08
1110	REN	spine OA	3396_54	outcome	0.00110942	3.23855e-06	TRUE	1.77184e-08
1111	RET	spine OA	3220_40	outcome	0.0255645	3.88397e-07	TRUE	2.94702e-181
1112	RETN	spine OA	3046_31	outcome	0.0449232	6.91166e-06	TRUE	0
1113	RFESD	spine OA	13603_7	outcome	0.00161405	2.83499e-06	TRUE	6.09323e-12
1114	RFK	spine OA	13059_33	outcome	0.00127256	2.76765e-06	TRUE	1.1991e-09
1115	RGMA	spine OA	5483_1	outcome	0.00224199	1.14033e-06	TRUE	1.26165e-16
1116	RGMB	spine OA	3331_8	outcome	0.00840536	5.42096e-06	TRUE	1.02179e-57
1117	RGS18	spine OA	13982_33	outcome	0.00132491	3.31182e-06	TRUE	6.31309e-10
1118	RIPK2	spine OA	8970_9	outcome	0.00144633	1.23225e-06	TRUE	4.07847e-11
1119	RMDN1	spine OA	7096_30	outcome	0.00521566	6.93095e-06	TRUE	1.26411e-35
1120	RNASE1	spine OA	7211_2	outcome	0.0166512	2.01448e-06	TRUE	2.04459e-116
1121	RNASE3	spine OA	15576_158	outcome	0.0255645	3.88204e-08	TRUE	5.09406e-182
1122	RNASE4	spine OA	5644_60	outcome	0.0255645	9.53249e-06	TRUE	8.40753e-176
1123	RNASE6	spine OA	5646_20	outcome	0.00413372	1.92616e-06	TRUE	2.36494e-29
1124	RNASET2	spine OA	16913_8	outcome	0.0249685	1.96507e-06	TRUE	2.79503e-175
1125	RNPEP	spine OA	12386_11	outcome	0.0255645	7.99792e-07	TRUE	1.18479e-180
1126	ROBO1	spine OA	5740_17	outcome	0.00334111	5.39102e-06	TRUE	3.20242e-23
1127	ROR1	spine OA	2590_69	outcome	0.0230911	4.14197e-06	TRUE	1.3297e-160
1128	ROR2	spine OA	7861_9	outcome	0.00840665	1.4649e-06	TRUE	3.9529e-59
1129	RPE	spine OA	12646_2	outcome	0.00247879	4.134e-06	TRUE	1.32707e-17
1130	RPL12	spine OA	19183_164	outcome	0.0016038	3.44842e-09	TRUE	9.47915e-13
1131	RPS6KA1	spine OA	12329_21	outcome	0.00677422	6.24012e-06	TRUE	2.33747e-46
1132	RRM1	spine OA	11360_39	outcome	0.00130192	1.04905e-06	TRUE	3.66085e-10
1133	RSPO1	spine OA	16614_27	outcome	0.0130155	2.38593e-07	TRUE	2.0699e-92
1134	RSPO3	spine OA	13094_75	outcome	0.00849575	2.11858e-05	TRUE	1.92972e-55
1135	RSPO4	spine OA	8464_31	outcome	0.00474179	5.09164e-06	TRUE	9.57171e-33
1136	RTN4IP1	spine OA	18180_58	outcome	0.00187057	1.25183e-06	TRUE	4.92428e-14
1137	RTN4R	spine OA	5105_2	outcome	0.0321141	3.36846e-07	TRUE	5.71759e-228
1138	RTP4	spine OA	18315_38	outcome	0.0255645	4.59047e-06	TRUE	6.96216e-178
1139	S100A12	spine OA	5852_6	outcome	0.0146853	1.50273e-06	TRUE	6.03384e-103
1140	S100A14	spine OA	17828_3	outcome	0.0033953	3.68958e-06	TRUE	7.95104e-24
1141	S100A16	spine OA	17836_17	outcome	0.0157221	3.88761e-06	TRUE	7.0184e-109
1142	S100A2	spine OA	11969_5	outcome	0.00664223	9.0594e-06	TRUE	7.83452e-45
1143	S100A4	spine OA	14116_129	outcome	0.00329854	8.26013e-06	TRUE	1.73642e-22
1144	S100A6	spine OA	13090_17	outcome	0.00291813	8.0954e-06	TRUE	5.70728e-20
1145	S100A7	spine OA	7916_10	outcome	0.0255645	1.18438e-06	TRUE	4.93155e-180
1146	SAA1	spine OA	15515_2	outcome	0.0276638	4.39223e-06	TRUE	6.65691e-193
1147	SAA2	spine OA	18832_65	outcome	0.0272017	4.39223e-06	TRUE	1.29176e-189
1148	SAA4	spine OA	15516_12	outcome	0.0505038	4.52298e-06	TRUE	0
1149	SAR1A	spine OA	17726_3	outcome	0.00921004	5.86922e-06	TRUE	4.03268e-63
1150	SARS2	spine OA	12348_46	outcome	0.00503099	8.33842e-07	TRUE	4.88816e-36
1151	SAT2	spine OA	12524_18	outcome	0.00906693	5.67865e-07	TRUE	2.54949e-64
1152	SBDS	spine OA	3866_7	outcome	0.00542229	3.79762e-06	TRUE	1.14221e-37
1153	SCARA5	spine OA	10419_1	outcome	0.0252213	7.4008e-08	TRUE	1.88936e-179
1154	SCARF1	spine OA	5129_12	outcome	0.0255645	5.93439e-06	TRUE	3.09579e-177
1155	SCARF2	spine OA	8956_96	outcome	0.00702207	3.92549e-11	TRUE	6.39083e-51
1156	SCG3	spine OA	7957_2	outcome	0.0165808	1.46022e-06	TRUE	2.69242e-116
1157	SCGB3A1	spine OA	6252_62	outcome	0.0040122	6.04314e-08	TRUE	1.45723e-29
1158	SCO2	spine OA	16851_50	outcome	0.00376436	2.43231e-07	TRUE	1.28616e-27
1159	SCUBE1	spine OA	8989_40	outcome	0.0032018	3.00278e-06	TRUE	1.16618e-22
1160	SCUBE3	spine OA	16773_29	outcome	0.0155296	4.57041e-08	TRUE	1.26206e-110
1161	SDF2	spine OA	15333_11	outcome	0.0246927	3.82918e-06	TRUE	4.15021e-172
1162	SDF2L1	spine OA	6990_44	outcome	0.00117564	2.20374e-06	TRUE	4.65382e-09
1163	SDSL	spine OA	17777_31	outcome	0.0187287	1.6768e-06	TRUE	4.3774e-131
1164	SECTM1	spine OA	13093_6	outcome	0.0145801	5.80942e-08	TRUE	7.38182e-104
1165	SELE	spine OA	3470_1	outcome	0.0013594	3.87701e-08	TRUE	5.83155e-11
1166	SELL	spine OA	4831_4	outcome	0.0246736	2.50391e-07	TRUE	3.75508e-175
1167	SELP	spine OA	4154_57	outcome	0.0255645	7.14681e-06	TRUE	1.57646e-176
1168	SELPLG	spine OA	11266_8	outcome	0.0212986	2.85952e-07	TRUE	5.49135e-151
1169	SEMA3C	spine OA	6448_36	outcome	0.00478175	1.45156e-06	TRUE	4.95527e-34
1170	SEMA3E	spine OA	5363_51	outcome	0.00716277	3.50136e-06	TRUE	9.90748e-50
1171	SEMA3G	spine OA	5628_21	outcome	0.0133137	2.55177e-06	TRUE	2.4888e-92
1172	SEMA4A	spine OA	16915_153	outcome	0.010348	5.78683e-05	TRUE	9.84069e-64
1173	SEMA5A	spine OA	13132_14	outcome	0.0265913	1.61365e-06	TRUE	4.26853e-185
1174	SEMA6A	spine OA	7945_10	outcome	0.00327933	6.3207e-06	TRUE	1.17632e-22
1175	SEMA6B	spine OA	5121_3	outcome	0.00349464	5.16784e-07	TRUE	2.86294e-25
1176	SEMA7A	spine OA	7019_13	outcome	0.0027261	3.60275e-06	TRUE	3.52072e-19
1177	SEPSECS	spine OA	17357_33	outcome	0.0016102	3.82435e-06	TRUE	8.77111e-12
1178	SEPW1	spine OA	18310_26	outcome	0.0053603	4.61662e-06	TRUE	4.39301e-37
1179	SERPINA1	spine OA	3580_25	outcome	0.0255645	4.69622e-06	TRUE	7.88798e-178
1180	SERPINA10	spine OA	13119_26	outcome	0.00242086	6.67605e-06	TRUE	7.55092e-17
1181	SERPINA11	spine OA	9002_36	outcome	0.0201038	2.47917e-07	TRUE	1.47062e-142
1182	SERPINA12	spine OA	6551_94	outcome	0.0255645	7.32104e-06	TRUE	1.21649e-176
1183	SERPINA3	spine OA	2879_9	outcome	0.00987512	8.82175e-06	TRUE	1.08578e-66
1184	SERPINA4	spine OA	3449_58	outcome	0.0255645	1.23284e-06	TRUE	3.58435e-180
1185	SERPINA5	spine OA	3389_7	outcome	0.0189921	2.94109e-06	TRUE	2.47271e-132
1186	SERPINA9	spine OA	7266_4	outcome	0.0107524	2.20877e-06	TRUE	4.60686e-75
1187	SERPINB1	spine OA	10737_96	outcome	0.00262174	1.83391e-05	TRUE	5.35053e-17
1188	SERPINB13	spine OA	18841_1	outcome	0.0139958	3.75533e-06	TRUE	8.23856e-97
1189	SERPINB4	spine OA	15444_45	outcome	0.0255645	1.37223e-06	TRUE	1.44997e-179
1190	SERPINB5	spine OA	15417_3	outcome	0.00793191	2.29688e-06	TRUE	1.85093e-55
1191	SERPINB8	spine OA	19130_81	outcome	0.0137634	9.47864e-08	TRUE	1.19247e-97
1192	SERPIND1	spine OA	3316_58	outcome	0.00630039	1.37674e-06	TRUE	2.90301e-44
1193	SERPINE1	spine OA	2925_9	outcome	0.00124577	2.37496e-07	TRUE	4.87688e-10
1194	SERPINE2	spine OA	19154_41	outcome	0.0294476	1.45263e-05	TRUE	6.25388e-201
1195	SERPINF1	spine OA	9211_19	outcome	0.0255645	4.12773e-07	TRUE	2.93524e-180
1196	SERPINF2	spine OA	3024_18	outcome	0.00863881	4.22501e-06	TRUE	1.15146e-59
1197	SERPING1	spine OA	4479_14	outcome	0.0255645	3.71084e-07	TRUE	2.74184e-181
1198	SERPINH1	spine OA	10800_15	outcome	0.00659347	1.54826e-06	TRUE	1.62761e-46
1199	SEZ6L	spine OA	19563_3	outcome	0.00681876	6.13713e-06	TRUE	1.28132e-46
1200	SF3B4	spine OA	13449_25	outcome	0.00105218	1.69849e-06	TRUE	2.67025e-08
1201	SFRP1	spine OA	3221_54	outcome	0.0145022	1.41808e-07	TRUE	8.11071e-103
1202	SFRP4	spine OA	17447_52	outcome	0.0157219	2.33763e-06	TRUE	2.46361e-109
1203	SFTPB	spine OA	10672_75	outcome	0.0255645	1.08429e-06	TRUE	2.51668e-180
1204	SFTPD	spine OA	19590_46	outcome	0.0255645	3.34217e-06	TRUE	1.40395e-178
1205	SGK3	spine OA	10042_8	outcome	0.00183335	2.29964e-07	TRUE	3.8736e-14
1206	SH3BGRL2	spine OA	19113_66	outcome	0.0042859	2.30944e-06	TRUE	2.50681e-30
1207	SH3BP2	spine OA	7769_29	outcome	0.0255645	1.03668e-08	TRUE	2.01536e-182
1208	SH3GLB2	spine OA	18222_34	outcome	0.0255645	3.64878e-08	TRUE	1.30259e-181
1209	SHANK3	spine OA	13242_134	outcome	0.0272542	9.01692e-06	TRUE	1.29975e-187
1210	SHBG	spine OA	4929_55	outcome	0.0120138	5.69432e-08	TRUE	9.68616e-86
1211	SHH	spine OA	2743_5	outcome	0.00319664	5.86677e-07	TRUE	1.90816e-23
1212	SHMT1	spine OA	12334_25	outcome	0.0255645	4.48383e-06	TRUE	6.12951e-178
1213	SIGLEC1	spine OA	4464_10	outcome	0.00119858	9.51257e-08	TRUE	8.55679e-10
1214	SIGLEC14	spine OA	8248_222	outcome	0.0283654	3.43138e-06	TRUE	5.88795e-198
1215	SIGLEC5	spine OA	16792_4	outcome	0.0800841	6.56918e-06	TRUE	0
1216	SIGLEC6	spine OA	2741_22	outcome	0.0255645	4.22682e-06	TRUE	4.48015e-178
1217	SIGLEC7	spine OA	2742_68	outcome	0.028867	2.48363e-05	TRUE	8.04012e-193
1218	SIGLEC9	spine OA	3007_7	outcome	0.0255645	1.36247e-05	TRUE	1.77131e-174
1219	SIRPA	spine OA	5430_66	outcome	0.0255645	2.96707e-07	TRUE	7.98735e-181
1220	SIRPB1	spine OA	6247_9	outcome	0.0255645	3.46078e-07	TRUE	2.46291e-181
1221	SIRPG	spine OA	9241_40	outcome	0.00880002	1.86602e-06	TRUE	1.15984e-61
1222	SLAMF6	spine OA	5128_53	outcome	0.0115776	2.61494e-06	TRUE	1.29877e-80
1223	SLAMF7	spine OA	5487_7	outcome	0.0255645	1.43678e-07	TRUE	1.29878e-181
1224	SLITRK1	spine OA	15539_15	outcome	0.00158458	9.55324e-08	TRUE	1.63866e-12
1225	SLITRK3	spine OA	10565_19	outcome	0.0267147	1.03482e-05	TRUE	1.70351e-183
1226	SLITRK5	spine OA	4568_17	outcome	0.0106973	5.78612e-06	TRUE	2.23181e-73
1227	SLITRK6	spine OA	16916_19	outcome	0.0125141	1.06706e-05	TRUE	1.71709e-84
1228	SLPI	spine OA	4413_3	outcome	0.00142971	1.37675e-06	TRUE	7.42168e-11
1229	SMAD1	spine OA	9838_4	outcome	0.0010255	1.41718e-07	TRUE	1.62484e-08
1230	SMAP1	spine OA	11649_3	outcome	0.0255645	4.50033e-06	TRUE	2.46811e-177
1231	SMOC1	spine OA	13118_5	outcome	0.0117835	7.88648e-06	TRUE	3.40605e-80
1232	SMOC2	spine OA	15635_4	outcome	0.0255645	7.55161e-06	TRUE	1.50727e-176
1233	SMPD1	spine OA	10818_36	outcome	0.0102217	1.61924e-06	TRUE	1.13547e-71
1234	SMPDL3A	spine OA	4771_10	outcome	0.0221771	1.04694e-06	TRUE	3.10561e-156
1235	SNAP29	spine OA	12357_41	outcome	0.00382244	1.80669e-06	TRUE	1.40544e-26
1236	SNUPN	spine OA	17765_3	outcome	0.00554626	3.82596e-06	TRUE	1.50971e-38
1237	SNX1	spine OA	6955_68	outcome	0.0072691	1.24767e-05	TRUE	1.9636e-48
1238	SNX8	spine OA	6925_26	outcome	0.00725664	7.93132e-07	TRUE	1.73312e-51
1239	SOD3	spine OA	5660_51	outcome	0.0255645	3.46285e-06	TRUE	1.44763e-177
1240	SORCS1	spine OA	15636_49	outcome	0.00173455	7.24775e-07	TRUE	3.2768e-13
1241	SORD	spine OA	15447_45	outcome	0.0194612	2.38847e-06	TRUE	1.63146e-134
1242	SPARC	spine OA	3043_49	outcome	0.0054197	2.3877e-06	TRUE	1.62247e-36
1243	SPARCL1	spine OA	4467_49	outcome	0.0255645	1.27164e-06	TRUE	3.91712e-180
1244	SPATA20	spine OA	11117_2	outcome	0.0255645	1.72171e-05	TRUE	1.77622e-173
1245	SPHK1	spine OA	4294_16	outcome	0.00121516	5.1119e-06	TRUE	5.95194e-09
1246	SPINK1	spine OA	8243_55	outcome	0.00565861	2.14045e-07	TRUE	7.3343e-41
1247	SPINK2	spine OA	13405_61	outcome	0.0255645	7.12986e-08	TRUE	4.71944e-182
1248	SPINK4	spine OA	19213_1	outcome	0.0176809	9.71838e-07	TRUE	1.86444e-124
1249	SPINK6	spine OA	5731_1	outcome	0.0255645	4.9796e-08	TRUE	3.7653e-182
1250	SPINK7	spine OA	10974_20	outcome	0.00552043	1.28904e-05	TRUE	9.76874e-37
1251	SPINT1	spine OA	2828_82	outcome	0.0119147	3.24538e-06	TRUE	1.45405e-82
1252	SPINT2	spine OA	2843_13	outcome	0.0255645	6.63679e-08	TRUE	4.49653e-182
1253	SPINT3	spine OA	7926_13	outcome	0.0255645	3.43926e-07	TRUE	2.43984e-181
1254	SPOCK2	spine OA	5491_12	outcome	0.0148368	1.74184e-06	TRUE	7.51555e-104
1255	SPOCK3	spine OA	9906_21	outcome	0.00340562	3.23873e-06	TRUE	5.41707e-24
1256	SPON1	spine OA	4297_62	outcome	0.0255645	1.70394e-06	TRUE	9.72498e-180
1257	SPON2	spine OA	8099_42	outcome	0.00291039	8.8377e-06	TRUE	7.84032e-20
1258	SPP1	spine OA	13113_7	outcome	0.00290523	3.91567e-07	TRUE	1.57609e-21
1259	SRA1	spine OA	18220_141	outcome	0.00572964	8.50625e-06	TRUE	8.0768e-39
1260	SRGN	spine OA	19251_56	outcome	0.0142578	1.84056e-06	TRUE	1.37529e-99
1261	SRI	spine OA	12356_65	outcome	0.00494188	9.09045e-07	TRUE	2.28971e-35
1262	SRL	spine OA	10940_25	outcome	0.00571931	1.07628e-09	TRUE	2.24965e-41
1263	ST3GAL1	spine OA	5657_28	outcome	0.026855	8.5307e-06	TRUE	2.76514e-185
1264	ST3GAL6	spine OA	6947_4	outcome	0.00325726	2.83051e-07	TRUE	4.73151e-24
1265	ST6GALNAC6	spine OA	7228_2	outcome	0.00175892	3.97147e-06	TRUE	9.967e-13
1266	ST8SIA6	spine OA	6930_95	outcome	0.00104201	2.17759e-06	TRUE	3.73566e-08
1267	STAMBP	spine OA	19187_21	outcome	0.00356819	1.46474e-07	TRUE	6.4298e-26
1268	STAMBPL1	spine OA	12401_3	outcome	0.00600106	9.30206e-07	TRUE	1.29103e-42
1269	STARD5	spine OA	17383_4	outcome	0.0271567	3.38716e-06	TRUE	7.04526e-190
1270	STAT3	spine OA	10346_5	outcome	0.00986996	1.59477e-08	TRUE	8.42257e-71
1271	STAT6	spine OA	10372_18	outcome	0.00306252	2.30557e-06	TRUE	6.07023e-22
1272	STIM1	spine OA	8916_32	outcome	0.00353335	9.79914e-08	TRUE	3.72076e-26
1273	STUB1	spine OA	10336_3	outcome	0.00200672	9.81032e-06	TRUE	1.01983e-13
1274	STX7	spine OA	8274_64	outcome	0.00570639	7.64202e-06	TRUE	1.08518e-38
1275	STX8	spine OA	10903_50	outcome	0.00139391	5.64083e-07	TRUE	6.25895e-11
1276	SULT1A3	spine OA	13944_3	outcome	0.00753963	1.54316e-06	TRUE	8.08819e-53
1277	SUMO3	spine OA	14623_26	outcome	0.00137473	1.96421e-07	TRUE	5.76249e-11
1278	SVEP1	spine OA	11109_56	outcome	0.0511291	3.55754e-08	TRUE	0
1279	SWAP70	spine OA	13552_7	outcome	0.0255645	4.07982e-06	TRUE	3.72855e-178
1280	SYK	spine OA	11378_37	outcome	0.00637266	4.71541e-08	TRUE	4.24876e-46
1281	TAC1	spine OA	9337_43	outcome	0.00577571	5.35163e-08	TRUE	6.35574e-42
1282	TACO1	spine OA	9257_14	outcome	0.00353206	3.81817e-07	TRUE	8.20284e-26
1283	TAGLN	spine OA	15640_54	outcome	0.00144889	1.26022e-05	TRUE	6.97452e-10
1284	TAGLN2	spine OA	11636_33	outcome	0.00716607	2.58796e-07	TRUE	2.42787e-51
1285	TALDO1	spine OA	11347_9	outcome	0.00121133	2.55106e-06	TRUE	3.00549e-09
1286	TAPBPL	spine OA	6364_7	outcome	0.0255645	1.53297e-06	TRUE	6.89504e-180
1287	TAX1BP3	spine OA	12498_12	outcome	0.00339272	9.86802e-08	TRUE	3.58805e-25
1288	TBCB	spine OA	17686_27	outcome	0.00140413	1.13893e-06	TRUE	7.7485e-11
1289	TBCE	spine OA	11211_7	outcome	0.00411031	2.02483e-06	TRUE	3.30618e-29
1290	TCEA2	spine OA	13481_24	outcome	0.00810737	2.37823e-06	TRUE	1.87153e-56
1291	TCL1A	spine OA	17210_2	outcome	0.0136156	2.63017e-06	TRUE	1.13111e-94
1292	TCN1	spine OA	19614_8	outcome	0.0255645	7.79231e-06	TRUE	2.86724e-176
1293	TCN2	spine OA	5584_21	outcome	0.0305503	1.09359e-05	TRUE	2.03842e-210
1294	TDGF1	spine OA	5810_25	outcome	0.0138841	1.06655e-06	TRUE	2.56264e-97
1295	TEC	spine OA	16079_2	outcome	0.00509297	2.67859e-06	TRUE	9.29369e-36
1296	TES	spine OA	17419_17	outcome	0.00178715	2.98563e-07	TRUE	8.91207e-14
1297	TESC	spine OA	12831_21	outcome	0.0255645	8.02448e-07	TRUE	1.19384e-180
1298	TF	spine OA	4162_54	outcome	0.00792804	3.71344e-09	TRUE	3.17593e-57
1299	TFF1	spine OA	9185_15	outcome	0.0255645	9.09978e-07	TRUE	1.60838e-180
1300	TFF2	spine OA	9191_8	outcome	0.0031889	3.03242e-06	TRUE	1.22928e-22
1301	TFF3	spine OA	8323_163	outcome	0.00469201	5.3515e-06	TRUE	2.33329e-32
1302	TFPI	spine OA	3336_50	outcome	0.00118711	7.26389e-08	TRUE	1.01523e-09
1303	TFPI2	spine OA	9233_71	outcome	0.00128533	2.7087e-06	TRUE	1.02735e-09
1304	TGFBI	spine OA	3283_21	outcome	0.0255645	3.05662e-06	TRUE	3.71249e-178
1305	TGFBR3	spine OA	3009_3	outcome	0.00319922	5.15954e-06	TRUE	2.85295e-22
1306	TGM4	spine OA	18933_4	outcome	0.00113743	4.54268e-06	TRUE	1.61967e-08
1307	THBS2	spine OA	3339_33	outcome	0.0171371	2.30162e-06	TRUE	1.34601e-119
1308	THBS3	spine OA	8982_65	outcome	0.00380695	8.51427e-06	TRUE	7.68091e-26
1309	THBS4	spine OA	3340_53	outcome	0.0217369	3.32284e-06	TRUE	1.79264e-151
1310	THG1L	spine OA	18215_5	outcome	0.0255645	1.04994e-08	TRUE	2.02212e-182
1311	THPO	spine OA	8059_1	outcome	0.00149879	6.05277e-06	TRUE	1.14315e-10
1312	THSD1	spine OA	5621_64	outcome	0.0255645	3.54961e-06	TRUE	3.38566e-178
1313	THYN1	spine OA	12424_107	outcome	0.00117819	1.41113e-05	TRUE	4.70144e-08
1314	TIE1	spine OA	2844_53	outcome	0.0145531	9.63485e-08	TRUE	1.49777e-103
1315	TIGIT	spine OA	9638_2	outcome	0.00236165	4.12674e-07	TRUE	9.77457e-18
1316	TIMD4	spine OA	15449_33	outcome	0.0214886	1.4552e-05	TRUE	1.03261e-145
1317	TIMP2	spine OA	2278_61	outcome	0.00192835	1.87899e-06	TRUE	2.79259e-14
1318	TIMP3	spine OA	2480_58	outcome	0.0255645	9.88183e-08	TRUE	6.02153e-182
1319	TIMP4	spine OA	6462_12	outcome	0.0255645	3.28721e-06	TRUE	1.29995e-178
1320	TINAGL1	spine OA	11192_168	outcome	0.00142331	3.46562e-08	TRUE	1.92077e-11
1321	TIRAP	spine OA	9839_148	outcome	0.00908369	1.82062e-06	TRUE	1.45834e-63
1322	TLL1	spine OA	6383_90	outcome	0.00130192	9.15834e-06	TRUE	3.41974e-09
1323	TLR1	spine OA	16324_38	outcome	0.00668514	1.3502e-07	TRUE	3.85072e-48
1324	TLR2	spine OA	3835_11	outcome	0.00115526	1.58155e-06	TRUE	5.0997e-09
1325	TLR3	spine OA	16918_198	outcome	0.0255645	5.65857e-06	TRUE	2.31414e-177
1326	TMEM106A	spine OA	10499_1	outcome	0.00150007	3.65869e-05	TRUE	4.24068e-08
1327	TMEM132A	spine OA	7871_16	outcome	0.0255645	2.92775e-06	TRUE	7.7267e-179
1328	TMEM132B	spine OA	8890_9	outcome	0.00860915	1.14979e-08	TRUE	5.90447e-62
1329	TMEM132C	spine OA	7173_141	outcome	0.0281716	3.8603e-06	TRUE	1.68944e-196
1330	TMEM132D	spine OA	13416_8	outcome	0.0291346	1.45953e-06	TRUE	3.6738e-205
1331	TMEM190	spine OA	10442_1	outcome	0.0255645	3.21783e-07	TRUE	2.21072e-181
1332	TMEM9	spine OA	9249_17	outcome	0.00177047	2.63657e-07	TRUE	1.06921e-13
1333	TNC	spine OA	4155_3	outcome	0.0268869	3.08904e-06	TRUE	3.81237e-188
1334	TNFAIP3	spine OA	14009_65	outcome	0.00693687	1.04291e-05	TRUE	1.20514e-46
1335	TNFAIP6	spine OA	5036_50	outcome	0.0255645	1.64863e-05	TRUE	1.13556e-173
1336	TNFAIP8	spine OA	12563_2	outcome	0.0116869	3.86683e-06	TRUE	8.99973e-81
1337	TNFRSF11B	spine OA	8304_50	outcome	0.00691474	8.00765e-06	TRUE	2.65179e-46
1338	TNFRSF17	spine OA	2665_26	outcome	0.00669417	3.90738e-06	TRUE	2.16242e-46
1339	TNFRSF19	spine OA	5131_15	outcome	0.00137346	1.0026e-05	TRUE	1.36091e-09
1340	TNFRSF1B	spine OA	8368_102	outcome	0.0157158	6.25326e-06	TRUE	5.54372e-108
1341	TNFRSF21	spine OA	5404_53	outcome	0.00498191	1.79165e-06	TRUE	3.60095e-35
1342	TNFSF13B	spine OA	3059_50	outcome	0.00163839	3.16698e-06	TRUE	4.53546e-12
1343	TNFSF14	spine OA	5988_49	outcome	0.00793027	5.39278e-06	TRUE	1.82061e-54
1344	TNFSF15	spine OA	2968_61	outcome	0.00105981	7.22359e-08	TRUE	7.84596e-09
1345	TNFSF8	spine OA	3421_54	outcome	0.00792804	1.14588e-06	TRUE	1.35261e-55
1346	TNR	spine OA	11302_237	outcome	0.00779901	6.86351e-07	TRUE	2.24197e-55
1347	TP53I3	spine OA	17748_21	outcome	0.0255645	3.89258e-06	TRUE	2.93642e-178
1348	TPI1	spine OA	4309_59	outcome	0.00114252	1.50001e-06	TRUE	5.74927e-09
1349	TPM4	spine OA	9863_1	outcome	0.0019913	3.34054e-07	TRUE	3.47876e-15
1350	TPP1	spine OA	17691_1	outcome	0.00656765	9.71682e-08	TRUE	2.21236e-47
1351	TPSAB1	spine OA	9409_11	outcome	0.0309545	2.22312e-07	TRUE	1.89206e-219
1352	TPSB2	spine OA	3403_1	outcome	0.0255645	1.21924e-06	TRUE	6.3369e-180
1353	TPST1	spine OA	7928_183	outcome	0.00896249	1.01838e-07	TRUE	6.01931e-64
1354	TPST2	spine OA	8024_64	outcome	0.00852919	8.51669e-07	TRUE	2.39445e-60
1355	TREM1	spine OA	9266_1	outcome	0.0255645	8.07281e-06	TRUE	2.41776e-176
1356	TREM2	spine OA	16300_4	outcome	0.027317	4.76822e-06	TRUE	4.60291e-190
1357	TREML1	spine OA	9329_28	outcome	0.00749963	5.09114e-06	TRUE	1.83958e-51
1358	TREML2	spine OA	5736_1	outcome	0.0255645	1.39278e-07	TRUE	8.15097e-182
1359	TRIL	spine OA	6527_1	outcome	0.0020864	2.43237e-06	TRUE	3.02872e-15
1360	TRIM3	spine OA	12573_80	outcome	0.00485794	1.607e-06	TRUE	1.69523e-34
1361	TSG101	spine OA	13044_5	outcome	0.00836151	5.68605e-06	TRUE	3.72506e-57
1362	TSSC4	spine OA	18181_2	outcome	0.00119348	1.59743e-06	TRUE	3.25812e-09
1363	TSTA3	spine OA	12657_2	outcome	0.00237838	4.84746e-07	TRUE	3.25301e-17
1364	TSTD1	spine OA	19277_4	outcome	0.0255645	4.52846e-06	TRUE	7.61801e-178
1365	TTL	spine OA	13973_62	outcome	0.00147704	4.744e-06	TRUE	9.03921e-11
1366	TWSG1	spine OA	9234_8	outcome	0.00364691	1.2643e-05	TRUE	2.70773e-24
1367	TXNDC15	spine OA	6366_38	outcome	0.0255645	3.17915e-07	TRUE	2.17221e-181
1368	TXNDC5	spine OA	11212_7	outcome	0.00573093	5.21141e-06	TRUE	1.78243e-39
1369	TXNL4B	spine OA	15316_262	outcome	0.00757577	2.83969e-06	TRUE	1.01689e-52
1370	TYRO3	spine OA	2611_72	outcome	0.00544295	2.69417e-06	TRUE	3.70882e-38
1371	UAP1	spine OA	13580_2	outcome	0.00125725	1.47143e-08	TRUE	2.65887e-10
1372	UBASH3B	spine OA	12558_3	outcome	0.00614028	1.21407e-10	TRUE	1.01945e-44
1373	UBE2F	spine OA	18213_30	outcome	0.00198616	1.92874e-06	TRUE	1.27565e-14
1374	UBLCP1	spine OA	19124_9	outcome	0.0128908	1.27452e-05	TRUE	1.31011e-86
1375	UBXN2B	spine OA	18435_40	outcome	0.00151671	1.44202e-06	TRUE	1.84376e-11
1376	UCMA	spine OA	10977_55	outcome	0.0255645	3.82387e-07	TRUE	2.87464e-181
1377	UGDH	spine OA	17755_5	outcome	0.0255645	1.12309e-06	TRUE	2.76644e-180
1378	UGT1A6	spine OA	7891_45	outcome	0.00153848	6.99283e-07	TRUE	6.71472e-12
1379	ULK3	spine OA	12437_18	outcome	0.00262818	2.39693e-07	TRUE	1.06568e-19
1380	UNC45A	spine OA	13082_9	outcome	0.00134151	7.95205e-06	TRUE	1.5986e-09
1381	UNC5B	spine OA	15394_79	outcome	0.00564182	7.05997e-08	TRUE	5.98266e-41
1382	UNC5C	spine OA	5139_32	outcome	0.00941226	3.80645e-06	TRUE	3.90759e-65
1383	UNC5D	spine OA	16307_22	outcome	0.00418648	3.32225e-07	TRUE	1.74233e-30
1384	UPP1	spine OA	19448_104	outcome	0.00298774	9.29671e-07	TRUE	8.89435e-22
1385	UROD	spine OA	19289_29	outcome	0.0255645	4.95041e-06	TRUE	1.0588e-177
1386	UROS	spine OA	11248_43	outcome	0.0145338	1.30617e-05	TRUE	1.28875e-97
1387	USP15	spine OA	19161_1	outcome	0.00608475	1.8621e-06	TRUE	1.00413e-42
1388	USP8	spine OA	13450_49	outcome	0.00246206	1.06664e-05	TRUE	1.18335e-16
1389	UST	spine OA	8364_74	outcome	0.00680206	1.89747e-06	TRUE	8.28549e-48
1390	VASN	spine OA	5682_13	outcome	0.00197331	4.29321e-07	TRUE	5.57081e-15
1391	VAV1	spine OA	5275_28	outcome	0.00193349	3.65188e-06	TRUE	6.16546e-14
1392	VEGFA	spine OA	4867_15	outcome	0.0849593	2.94862e-05	TRUE	0
1393	VEGFC	spine OA	3132_1	outcome	0.00568315	4.0473e-08	TRUE	3.00489e-41
1394	VIM	spine OA	15540_6	outcome	0.00253416	3.1535e-07	TRUE	5.41734e-19
1395	VIT	spine OA	6234_74	outcome	0.0255645	9.16384e-08	TRUE	5.67152e-182
1396	VNN2	spine OA	15480_2	outcome	0.027412	3.12649e-06	TRUE	1.09808e-191
1397	VOPP1	spine OA	14618_26	outcome	0.00277248	1.52598e-06	TRUE	3.89796e-20
1398	VPS26A	spine OA	19293_6	outcome	0.0106738	6.19717e-06	TRUE	4.25633e-73
1399	VTA1	spine OA	4209_60	outcome	0.00107507	3.26143e-06	TRUE	3.04535e-08
1400	VTN	spine OA	13125_45	outcome	0.0255645	3.82918e-06	TRUE	2.70474e-178
1401	VWA1	spine OA	6385_63	outcome	0.0270736	6.1109e-06	TRUE	1.31955e-187
1402	VWA2	spine OA	7128_9	outcome	0.0129481	2.33639e-06	TRUE	7.35557e-90
1403	VWC2	spine OA	15308_108	outcome	0.0178434	1.04768e-05	TRUE	1.81722e-121
1404	VWF	spine OA	3050_7	outcome	0.00412839	3.06728e-06	TRUE	2.24701e-28
1405	WARS	spine OA	9870_17	outcome	0.00174994	3.24865e-07	TRUE	3.02209e-13
1406	WFDC1	spine OA	9316_67	outcome	0.0255645	2.52213e-06	TRUE	4.12546e-179
1407	WFDC2	spine OA	11388_75	outcome	0.00142971	4.76802e-08	TRUE	1.80089e-11
1408	WFDC5	spine OA	6969_14	outcome	0.00121261	2.15499e-07	TRUE	8.12172e-10
1409	WFIKKN1	spine OA	3191_50	outcome	0.00883612	4.32563e-07	TRUE	2.80751e-62
1410	WFIKKN2	spine OA	3235_50	outcome	0.0255645	3.7756e-07	TRUE	2.8174e-181
1411	WIF1	spine OA	16070_7	outcome	0.00147192	9.95341e-06	TRUE	3.05994e-10
1412	WISP1	spine OA	13692_154	outcome	0.027176	7.27944e-07	TRUE	5.83101e-192
1413	WISP2	spine OA	6392_7	outcome	0.0188004	3.10354e-06	TRUE	1.00473e-129
1414	XCL2	spine OA	15617_8	outcome	0.00163199	5.39483e-06	TRUE	1.91644e-11
1415	XPNPEP1	spine OA	3481_87	outcome	0.00225614	3.80448e-07	TRUE	1.34995e-16
1416	XRCC4	spine OA	9886_28	outcome	0.00447054	2.63782e-06	TRUE	1.68598e-31
1417	XXYLT1	spine OA	6375_75	outcome	0.0161412	2.20041e-06	TRUE	1.01391e-112
1418	YWHAB	spine OA	14156_33	outcome	0.0110447	7.40196e-06	TRUE	2.54125e-75
1419	ZADH2	spine OA	17345_12	outcome	0.00387536	1.48104e-05	TRUE	1.44206e-25
1420	ZFAND1	spine OA	19173_5	outcome	0.00924485	8.12065e-09	TRUE	1.20013e-63
1421	ZG16	spine OA	8219_14	outcome	0.0018526	4.58187e-06	TRUE	6.99784e-11
1422	ZG16B	spine OA	8310_6	outcome	0.0131685	1.14979e-08	TRUE	4.25789e-94
1423	ZYX	spine OA	13632_10	outcome	0.00221884	2.04019e-07	TRUE	7.22124e-17

## Sheet: steiger_Thumb OA
	id.exposure	id.outcome	exposure	outcome	snp_r2.exposure	snp_r2.outcome	correct_causal_direction	steiger_pval
1	A4GALT	thumb OA	8759_29	outcome	0.00205426	2.69802e-07	TRUE	3.31393e-15
2	A4GNT	thumb OA	10835_25	outcome	0.00167428	5.02417e-06	TRUE	1.14165e-11
3	ABO	thumb OA	9253_52	outcome	0.00625907	1.38952e-06	TRUE	7.30537e-43
4	ACAA1	thumb OA	17782_23	outcome	0.00403285	1.79026e-05	TRUE	7.71871e-25
5	ACADM	thumb OA	17333_20	outcome	0.00108906	4.08391e-06	TRUE	5.46021e-08
6	ACADSB	thumb OA	17403_14	outcome	0.00444988	5.70948e-06	TRUE	1.05268e-29
7	ACADVL	thumb OA	19262_219	outcome	0.00104964	7.37339e-08	TRUE	1.6303e-08
8	ACAN	thumb OA	3280_49	outcome	0.0074141	5.69233e-06	TRUE	3.13877e-49
9	ACAP2	thumb OA	12343_14	outcome	0.00110688	3.41606e-06	TRUE	3.32286e-08
10	ACAT2	thumb OA	17341_89	outcome	0.0255645	2.26071e-06	TRUE	2.00438e-173
11	ACE	thumb OA	10714_7	outcome	0.0255645	1.36636e-06	TRUE	3.8313e-174
12	ACP1	thumb OA	3858_5	outcome	0.0255645	8.22601e-08	TRUE	4.80726e-176
13	ACP5	thumb OA	3232_28	outcome	0.0178191	1.31198e-06	TRUE	4.69144e-121
14	ACP6	thumb OA	5742_14	outcome	0.0511291	1.00894e-05	TRUE	0
15	ACVRL1	thumb OA	16318_12	outcome	0.014625	3.97871e-06	TRUE	5.97794e-98
16	ACYP2	thumb OA	12812_25	outcome	0.0211174	5.45772e-06	TRUE	2.69187e-141
17	ADAM23	thumb OA	7049_2	outcome	0.0511291	2.50118e-06	TRUE	0
18	ADAMTS13	thumb OA	3175_51	outcome	0.0255645	1.15781e-05	TRUE	2.24786e-169
19	ADAMTS15	thumb OA	4533_76	outcome	0.00180126	8.61751e-07	TRUE	3.28459e-13
20	ADAMTS5	thumb OA	3168_8	outcome	0.0255645	1.76415e-05	TRUE	1.09163e-167
21	ADAMTSL1	thumb OA	16890_37	outcome	0.0384064	5.59777e-06	TRUE	2.09201e-260
22	ADAMTSL2	thumb OA	6379_62	outcome	0.00637176	1.50745e-06	TRUE	1.44888e-43
23	ADGRE2	thumb OA	4546_27	outcome	0.0255645	6.72546e-08	TRUE	4.19281e-176
24	ADGRF5	thumb OA	6409_57	outcome	0.0163117	1.85824e-06	TRUE	2.06425e-110
25	ADH1A	thumb OA	17396_23	outcome	0.00651601	1.74628e-07	TRUE	2.09647e-45
26	ADH1B	thumb OA	9834_62	outcome	0.00136962	5.23679e-06	TRUE	1.04439e-09
27	ADH1C	thumb OA	15525_294	outcome	0.006933	2.97117e-08	TRUE	1.68321e-48
28	ADH5	thumb OA	11369_23	outcome	0.00980296	5.14703e-06	TRUE	3.12924e-65
29	ADH6	thumb OA	18206_18	outcome	0.00998722	5.76593e-06	TRUE	2.76956e-66
30	ADH7	thumb OA	11377_19	outcome	0.00599953	4.21747e-06	TRUE	3.14484e-40
31	ADI1	thumb OA	12457_10	outcome	0.00261015	8.9017e-08	TRUE	4.83483e-19
32	ADIPOQ	thumb OA	3554_24	outcome	0.0223531	6.58768e-06	TRUE	3.0109e-149
33	ADM2	thumb OA	8100_15	outcome	0.00166018	5.18562e-07	TRUE	3.89883e-12
34	ADSSL1	thumb OA	13998_26	outcome	0.0255645	6.89795e-08	TRUE	4.26235e-176
35	AES	thumb OA	18396_10	outcome	0.00121898	1.45345e-08	TRUE	9.57393e-10
36	AFM	thumb OA	4763_31	outcome	0.0125115	1.81453e-06	TRUE	1.07779e-84
37	AGRN	thumb OA	15483_377	outcome	0.0227072	1.3113e-06	TRUE	1.60629e-154
38	AGT	thumb OA	3484_60	outcome	0.0116458	8.05082e-06	TRUE	1.01225e-76
39	AHSG	thumb OA	3581_53	outcome	0.0255645	3.10171e-06	TRUE	7.14731e-173
40	AIF1L	thumb OA	18871_24	outcome	0.0319334	2.32623e-06	TRUE	1.99329e-217
41	AK1	thumb OA	5012_67	outcome	0.00114507	7.28448e-06	TRUE	4.39633e-08
42	AKR1A1	thumb OA	4192_10	outcome	0.0255645	1.50838e-05	TRUE	2.34487e-168
43	AKR1B1	thumb OA	16606_85	outcome	0.00302047	5.46744e-07	TRUE	1.46855e-21
44	AKR1C3	thumb OA	17377_1	outcome	0.00696398	6.52899e-06	TRUE	6.81068e-45
45	AKR1C4	thumb OA	18397_5	outcome	0.0255645	8.12086e-07	TRUE	1.01689e-174
46	AKR7A2	thumb OA	4188_1	outcome	0.0086285	1.632e-06	TRUE	1.22726e-58
47	AKR7A3	thumb OA	18173_11	outcome	0.020529	8.31856e-06	TRUE	1.44056e-135
48	ALAD	thumb OA	15523_9	outcome	0.0228868	7.54012e-08	TRUE	1.5764e-157
49	ALB	thumb OA	18380_78	outcome	0.00238225	9.1536e-06	TRUE	1.95469e-15
50	ALCAM	thumb OA	5451_1	outcome	0.00496383	5.88e-07	TRUE	1.37891e-34
51	ALDH1A1	thumb OA	11265_8	outcome	0.00335143	1.55452e-06	TRUE	2.16967e-23
52	ALDH2	thumb OA	18381_16	outcome	0.00253545	2.89672e-07	TRUE	1.93612e-18
53	ALDH3A1	thumb OA	11480_1	outcome	0.00661929	1.60966e-08	TRUE	2.01538e-46
54	ALDH3B1	thumb OA	12940_35	outcome	0.00584973	6.12821e-07	TRUE	1.58325e-40
55	ALDOB	thumb OA	18185_118	outcome	0.00311152	1.92451e-05	TRUE	3.30406e-13
56	ALDOC	thumb OA	9876_20	outcome	0.00700142	7.21579e-06	TRUE	3.89652e-46
57	ALKBH3	thumb OA	18401_18	outcome	0.0219668	1.76885e-05	TRUE	2.07948e-143
58	ALPPL2	thumb OA	6706_18	outcome	0.00118074	1.40084e-06	TRUE	5.46215e-09
59	AMIGO2	thumb OA	14134_49	outcome	0.0051154	1.09892e-06	TRUE	2.45271e-35
60	AMY1A	thumb OA	7918_114	outcome	0.0215549	8.02066e-06	TRUE	6.25944e-142
61	AMY2A	thumb OA	18917_53	outcome	0.0255645	4.39778e-07	TRUE	3.1219e-175
62	AMY2B	thumb OA	15556_49	outcome	0.0272029	1.0284e-05	TRUE	1.24162e-180
63	ANG	thumb OA	4874_3	outcome	0.0255645	4.64874e-07	TRUE	3.42494e-175
64	ANGPT1	thumb OA	2811_27	outcome	0.00399929	1.74198e-07	TRUE	2.09717e-28
65	ANGPT2	thumb OA	2602_2	outcome	0.00615835	1.80604e-06	TRUE	5.13081e-42
66	ANGPTL1	thumb OA	9092_33	outcome	0.0266193	2.6269e-07	TRUE	7.21268e-183
67	ANGPTL3	thumb OA	10391_1	outcome	0.0222842	6.16743e-06	TRUE	6.05543e-149
68	ANGPTL4	thumb OA	3796_79	outcome	0.00644819	1.7294e-05	TRUE	7.88818e-41
69	ANKRD27	thumb OA	12445_50	outcome	0.00117054	1.0082e-06	TRUE	5.28853e-09
70	ANTXR2	thumb OA	15559_5	outcome	0.0127674	3.85565e-06	TRUE	1.70147e-85
71	ANXA1	thumb OA	4960_72	outcome	0.00499999	6.89923e-06	TRUE	4.43931e-33
72	ANXA11	thumb OA	17513_11	outcome	0.00966377	7.14045e-08	TRUE	6.31774e-67
73	ANXA2	thumb OA	13700_10	outcome	0.0521609	1.57288e-06	TRUE	0
74	ANXA4	thumb OA	17164_15	outcome	0.0255099	5.06777e-06	TRUE	1.88936e-171
75	ANXA5	thumb OA	14158_17	outcome	0.00806867	7.76084e-06	TRUE	4.31103e-53
76	ANXA7	thumb OA	18244_1	outcome	0.00631977	7.53458e-06	TRUE	2.00862e-41
77	AOC1	thumb OA	15486_126	outcome	0.0511291	1.49437e-05	TRUE	0
78	AOC2	thumb OA	6434_18	outcome	0.00183335	1.00191e-06	TRUE	1.94407e-13
79	AP1G2	thumb OA	12714_38	outcome	0.00985686	8.94346e-08	TRUE	4.0183e-68
80	AP2A2	thumb OA	13621_31	outcome	0.00156665	6.58909e-07	TRUE	9.35294e-12
81	APCS	thumb OA	2474_54	outcome	0.023813	1.27337e-05	TRUE	3.86691e-157
82	APLP2	thumb OA	10627_87	outcome	0.00796287	3.93618e-06	TRUE	2.46535e-53
83	APMAP	thumb OA	10605_22	outcome	0.00474172	2.31465e-08	TRUE	1.15727e-33
84	APOA1BP	thumb OA	16621_77	outcome	0.0100465	1.16083e-05	TRUE	2.51349e-65
85	APOA4	thumb OA	17685_9	outcome	0.00203241	2.17538e-05	TRUE	1.18059e-12
86	APOB	thumb OA	2797_56	outcome	0.00152951	8.65861e-07	TRUE	1.91712e-11
87	APOBEC3G	thumb OA	13930_3	outcome	0.00541712	6.67347e-09	TRUE	2.60081e-38
88	APOC1	thumb OA	15364_101	outcome	0.02666	8.24367e-06	TRUE	5.48942e-178
89	APOC3	thumb OA	6461_54	outcome	0.00795642	4.83608e-06	TRUE	4.87352e-53
90	APOE	thumb OA	2418_55	outcome	0.0121488	2.02157e-07	TRUE	1.43528e-83
91	APOF	thumb OA	12370_30	outcome	0.0129744	5.99865e-06	TRUE	3.73417e-86
92	APOL1	thumb OA	11510_31	outcome	0.0255645	5.62816e-08	TRUE	3.75604e-176
93	APOL3	thumb OA	16823_75	outcome	0.0255645	3.29856e-06	TRUE	9.37518e-173
94	APP	thumb OA	3171_57	outcome	0.00222527	1.69347e-06	TRUE	7.22563e-16
95	ARF4	thumb OA	18408_26	outcome	0.00478068	1.34621e-05	TRUE	1.17696e-30
96	ARFIP1	thumb OA	13488_3	outcome	0.0195852	1.02843e-05	TRUE	3.2377e-129
97	ARG1	thumb OA	5867_60	outcome	0.003554	5.30757e-06	TRUE	6.55646e-24
98	ARHGAP25	thumb OA	11333_82	outcome	0.00956195	1.29469e-05	TRUE	6.35313e-62
99	ARHGEF25	thumb OA	13519_112	outcome	0.0060628	2.79409e-06	TRUE	4.85853e-41
100	ARL3	thumb OA	12571_14	outcome	0.00908756	6.42165e-07	TRUE	2.50562e-62
101	ARRB1	thumb OA	12643_4	outcome	0.00233977	1.58635e-05	TRUE	5.87919e-15
102	ARSA	thumb OA	3583_54	outcome	0.00109924	1.30832e-05	TRUE	2.25996e-07
103	ARSB	thumb OA	3172_28	outcome	0.00779385	1.57595e-06	TRUE	4.61112e-53
104	ARSK	thumb OA	8269_327	outcome	0.00261659	1.70776e-07	TRUE	4.50827e-19
105	ART3	thumb OA	7970_315	outcome	0.00152951	2.86751e-06	TRUE	4.76333e-11
106	ART4	thumb OA	6576_1	outcome	0.0255645	4.54813e-05	TRUE	2.29077e-162
107	ASAH2	thumb OA	3212_30	outcome	0.0255645	4.65843e-06	TRUE	1.636e-167
108	ASF1A	thumb OA	18172_71	outcome	0.00130703	2.76771e-10	TRUE	2.11711e-10
109	ASGR1	thumb OA	5452_71	outcome	0.00196432	6.33947e-06	TRUE	1.97231e-13
110	ASIP	thumb OA	5676_54	outcome	0.0255645	6.6966e-06	TRUE	4.16833e-171
111	ASL	thumb OA	11241_8	outcome	0.00564441	1.08809e-06	TRUE	6.94046e-39
112	ASPH	thumb OA	6998_106	outcome	0.00373855	1.5591e-06	TRUE	5.76385e-26
113	ASPN	thumb OA	6451_64	outcome	0.0255645	1.46469e-05	TRUE	1.77964e-168
114	ASRGL1	thumb OA	18313_4	outcome	0.0167986	6.75968e-06	TRUE	1.3747e-111
115	ATP1B2	thumb OA	7218_87	outcome	0.00321212	4.6894e-06	TRUE	8.88159e-22
116	ATRN	thumb OA	15499_11	outcome	0.0237373	6.35618e-06	TRUE	9.08732e-159
117	ATXN3	thumb OA	16825_20	outcome	0.0244816	1.85565e-06	TRUE	2.84885e-166
118	AZGP1	thumb OA	9312_8	outcome	0.0201971	1.78773e-05	TRUE	7.91516e-131
119	B3GALT6	thumb OA	7981_230	outcome	0.0011247	9.97344e-07	TRUE	1.06695e-08
120	B3GALTL	thumb OA	5727_35	outcome	0.0243086	1.72556e-05	TRUE	2.71622e-159
121	B3GNT2	thumb OA	7980_72	outcome	0.0120397	4.98519e-07	TRUE	1.8944e-82
122	B4GALT1	thumb OA	13381_49	outcome	0.0125604	9.07819e-06	TRUE	1.49488e-82
123	B4GALT2	thumb OA	9595_11	outcome	0.0173784	4.62285e-06	TRUE	2.77933e-116
124	B4GALT6	thumb OA	10832_24	outcome	0.0255645	5.14271e-06	TRUE	8.65779e-172
125	B4GALT7	thumb OA	7806_33	outcome	0.00139902	2.63269e-06	TRUE	3.16526e-10
126	BCAM	thumb OA	2816_50	outcome	0.0255645	1.22387e-05	TRUE	4.31459e-169
127	BCAN	thumb OA	3461_58	outcome	0.0157566	2.55439e-06	TRUE	3.0101e-106
128	BCHE	thumb OA	15514_26	outcome	0.0014003	1.0313e-06	TRUE	1.55241e-10
129	BDH2	thumb OA	17329_2	outcome	0.0175657	5.65129e-06	TRUE	3.77612e-117
130	BDNF	thumb OA	2421_7	outcome	0.00476415	1.74533e-06	TRUE	9.79084e-33
131	BID	thumb OA	5798_3	outcome	0.00368692	2.72728e-05	TRUE	1.65304e-22
132	BIN1	thumb OA	9574_11	outcome	0.00684522	4.4524e-06	TRUE	9.0569e-46
133	BLVRA	thumb OA	11382_5	outcome	0.00170121	1.41221e-06	TRUE	1.92155e-12
134	BMP10	thumb OA	3587_53	outcome	0.00110306	5.25331e-06	TRUE	5.91213e-08
135	BMP7	thumb OA	2972_57	outcome	0.00120241	4.44318e-06	TRUE	1.03288e-08
136	BMPER	thumb OA	15368_3	outcome	0.00398638	1.97227e-06	TRUE	1.73886e-27
137	BOC	thumb OA	4328_2	outcome	0.0163117	4.92046e-10	TRUE	1.03133e-112
138	BPHL	thumb OA	17813_21	outcome	0.00521695	1.91242e-06	TRUE	1.07384e-35
139	BPI	thumb OA	4126_22	outcome	0.0334242	7.60471e-06	TRUE	8.94505e-225
140	BPIFA2	thumb OA	16302_11	outcome	0.00248781	9.02248e-06	TRUE	1.66589e-16
141	BPIFB1	thumb OA	15367_38	outcome	0.0306799	1.00267e-06	TRUE	1.95525e-209
142	BPNT1	thumb OA	17814_8	outcome	0.00118074	2.17966e-06	TRUE	7.42608e-09
143	BRSK2	thumb OA	9790_28	outcome	0.00886965	1.06479e-06	TRUE	1.44788e-60
144	BST1	thumb OA	4535_50	outcome	0.0255645	2.36713e-09	TRUE	1.46806e-176
145	BTC	thumb OA	13088_397	outcome	0.00656249	5.52292e-06	TRUE	1.21715e-43
146	BTD	thumb OA	15644_1	outcome	0.0511291	3.95366e-06	TRUE	0
147	BTNL8	thumb OA	9026_40	outcome	0.0047288	4.25249e-06	TRUE	7.9209e-32
148	BTNL9	thumb OA	7950_142	outcome	0.00103058	3.68285e-07	TRUE	3.12883e-08
149	C10orf54	thumb OA	14123_34	outcome	0.0511291	2.26544e-05	TRUE	0
150	C1orf198	thumb OA	8035_6	outcome	0.00406642	4.42253e-07	TRUE	1.20342e-28
151	C1QC	thumb OA	14100_63	outcome	0.0445682	1.51856e-05	TRUE	6.01541e-299
152	C1QL1	thumb OA	6404_20	outcome	0.00166018	1.61961e-07	TRUE	1.31249e-12
153	C1QTNF3	thumb OA	7251_64	outcome	0.00677163	7.38249e-06	TRUE	1.25755e-44
154	C1QTNF5	thumb OA	7810_20	outcome	0.0149381	4.27011e-06	TRUE	6.0469e-100
155	C1QTNF9	thumb OA	16605_2	outcome	0.0163078	7.14841e-07	TRUE	2.85364e-111
156	C3	thumb OA	4480_59	outcome	0.00682027	4.20744e-06	TRUE	1.14371e-45
157	C4BPA	thumb OA	9449_150	outcome	0.00146041	2.53346e-06	TRUE	1.20474e-10
158	C5	thumb OA	2851_63	outcome	0.0109581	5.43809e-06	TRUE	7.56539e-73
159	C6	thumb OA	4127_75	outcome	0.00143099	3.62376e-07	TRUE	5.96686e-11
160	C7	thumb OA	2888_49	outcome	0.0499698	3.10573e-05	TRUE	0
161	C8G	thumb OA	14708_59	outcome	0.0255645	1.34416e-06	TRUE	3.65463e-174
162	C9	thumb OA	3060_43	outcome	0.00118329	5.58904e-06	TRUE	1.78629e-08
163	CA1	thumb OA	4969_2	outcome	0.0173345	5.30035e-06	TRUE	1.6538e-115
164	CA10	thumb OA	13666_222	outcome	0.0183375	2.39219e-06	TRUE	7.25996e-124
165	CA11	thumb OA	8859_51	outcome	0.00815898	8.57023e-06	TRUE	1.60766e-53
166	CA13	thumb OA	3420_21	outcome	0.0255645	1.13813e-06	TRUE	2.31115e-174
167	CA3	thumb OA	3799_11	outcome	0.012307	2.06417e-06	TRUE	3.51617e-83
168	CA8	thumb OA	11390_24	outcome	0.0255645	1.66548e-07	TRUE	8.78964e-176
169	CACNA2D3	thumb OA	8885_6	outcome	0.0115358	2.14619e-05	TRUE	1.77803e-73
170	CADM1	thumb OA	3326_58	outcome	0.00865429	1.24017e-07	TRUE	5.8052e-60
171	CADM3	thumb OA	3630_27	outcome	0.00189368	1.55239e-06	TRUE	1.21313e-13
172	CALCB	thumb OA	17170_15	outcome	0.0227888	5.47265e-07	TRUE	6.64786e-156
173	CAMP	thumb OA	15481_45	outcome	0.00463479	5.86773e-06	TRUE	6.9069e-31
174	CAPG	thumb OA	4968_50	outcome	0.0255645	1.12474e-06	TRUE	9.98235e-174
175	CAPN2	thumb OA	14684_17	outcome	0.0122119	7.84875e-07	TRUE	4.80576e-83
176	CASP3	thumb OA	3593_72	outcome	0.00923325	5.5325e-07	TRUE	8.03512e-63
177	CASS4	thumb OA	12855_16	outcome	0.00141564	4.25784e-07	TRUE	8.03756e-11
178	CAT	thumb OA	3488_64	outcome	0.0136208	2.63723e-06	TRUE	9.21611e-92
179	CBL	thumb OA	12016_60	outcome	0.00342239	1.91164e-07	TRUE	1.70397e-24
180	CBLN1	thumb OA	9313_27	outcome	0.0238393	1.48904e-05	TRUE	1.06174e-156
181	CBLN4	thumb OA	5688_65	outcome	0.0165487	1.1654e-06	TRUE	1.64322e-112
182	CBR1	thumb OA	12381_26	outcome	0.00215325	1.09774e-06	TRUE	1.51556e-15
183	CBR3	thumb OA	14091_42	outcome	0.0197998	2.60415e-07	TRUE	8.68799e-136
184	CCBL2	thumb OA	12682_5	outcome	0.0255645	3.06262e-05	TRUE	6.91131e-165
185	CCDC126	thumb OA	6388_21	outcome	0.0255645	2.02335e-06	TRUE	1.34251e-173
186	CCDC134	thumb OA	15300_66	outcome	0.00458417	1.59657e-05	TRUE	3.5031e-29
187	CCDC80	thumb OA	3234_23	outcome	0.00110815	5.80311e-06	TRUE	5.68774e-08
188	CCL11	thumb OA	5301_7	outcome	0.00550881	2.48871e-05	TRUE	3.53464e-34
189	CCL14	thumb OA	2900_53	outcome	0.0255645	1.28039e-05	TRUE	5.2939e-169
190	CCL15	thumb OA	18289_16	outcome	0.0012598	4.11075e-06	TRUE	4.02241e-09
191	CCL16	thumb OA	4913_78	outcome	0.00466294	4.67967e-06	TRUE	2.65088e-31
192	CCL17	thumb OA	3519_3	outcome	0.0175452	1.34445e-10	TRUE	3.30178e-121
193	CCL18	thumb OA	3044_3	outcome	0.0255645	9.65767e-07	TRUE	1.52365e-174
194	CCL21	thumb OA	2516_57	outcome	0.0050142	6.46614e-06	TRUE	2.89703e-33
195	CCL22	thumb OA	3508_78	outcome	0.0108502	7.53129e-06	TRUE	1.45995e-71
196	CCL23	thumb OA	2913_1	outcome	0.0499047	3.85367e-05	TRUE	0
197	CCL25	thumb OA	2705_5	outcome	0.0255645	9.99353e-08	TRUE	5.56232e-176
198	CCL28	thumb OA	2890_59	outcome	0.00127511	2.27881e-06	TRUE	1.83113e-09
199	CCL3	thumb OA	3040_59	outcome	0.0255645	6.0403e-06	TRUE	2.2014e-171
200	CCL3L1	thumb OA	2783_18	outcome	0.00129171	6.0403e-06	TRUE	3.95028e-09
201	CCL4L1	thumb OA	2781_63	outcome	0.00307963	1.47859e-07	TRUE	3.20107e-22
202	CCL5	thumb OA	5480_49	outcome	0.0168857	7.5984e-06	TRUE	6.6194e-112
203	CCM2	thumb OA	12347_29	outcome	0.00130958	7.69165e-06	TRUE	4.24395e-09
204	CCS	thumb OA	13068_139	outcome	0.00557467	1.51295e-05	TRUE	1.22112e-35
205	CCT5	thumb OA	12569_25	outcome	0.00130192	2.2002e-06	TRUE	1.18372e-09
206	CD109	thumb OA	3290_50	outcome	0.0255645	1.12756e-07	TRUE	6.13412e-176
207	CD14	thumb OA	16914_104	outcome	0.0338209	2.36559e-05	TRUE	2.27841e-222
208	CD160	thumb OA	17677_47	outcome	0.00775385	1.66968e-07	TRUE	8.60837e-54
209	CD177	thumb OA	13116_25	outcome	0.0255645	4.79196e-06	TRUE	5.87953e-172
210	CD200	thumb OA	5112_73	outcome	0.00186159	2.23973e-06	TRUE	2.41894e-13
211	CD200R1	thumb OA	5103_30	outcome	0.0052854	3.73954e-08	TRUE	2.62118e-37
212	CD244	thumb OA	5063_12	outcome	0.00379792	1.54558e-06	TRUE	3.25146e-26
213	CD274	thumb OA	5060_62	outcome	0.0209451	7.28419e-07	TRUE	5.37579e-143
214	CD300A	thumb OA	5630_48	outcome	0.0255645	7.25444e-06	TRUE	6.99755e-171
215	CD300C	thumb OA	5066_134	outcome	0.0308503	2.10304e-05	TRUE	9.70079e-203
216	CD33	thumb OA	3166_92	outcome	0.0255645	2.17285e-06	TRUE	1.73253e-173
217	CD36	thumb OA	2973_15	outcome	0.00549977	1.50022e-05	TRUE	3.57923e-35
218	CD4	thumb OA	3143_3	outcome	0.00109924	1.78336e-05	TRUE	3.65684e-07
219	CD46	thumb OA	17682_1	outcome	0.0241025	4.56183e-07	TRUE	4.24147e-165
220	CD48	thumb OA	3292_75	outcome	0.0149638	5.37749e-06	TRUE	1.0431e-99
221	CD55	thumb OA	5069_9	outcome	0.0255645	6.1114e-06	TRUE	2.36294e-171
222	CD58	thumb OA	10938_13	outcome	0.016527	6.91326e-07	TRUE	8.62986e-113
223	CD59	thumb OA	11514_196	outcome	0.0128201	1.76572e-06	TRUE	8.32127e-87
224	CD5L	thumb OA	3293_2	outcome	0.0255645	3.05383e-06	TRUE	6.6822e-173
225	CD68	thumb OA	18922_27	outcome	0.00112342	2.01383e-05	TRUE	3.33754e-07
226	CD7	thumb OA	12008_3	outcome	0.0148419	7.70549e-07	TRUE	3.14732e-101
227	CD72	thumb OA	7009_8	outcome	0.00585102	9.63688e-06	TRUE	3.38564e-38
228	CD8A	thumb OA	15462_28	outcome	0.0255645	9.37556e-07	TRUE	1.41828e-174
229	CDCP1	thumb OA	16818_200	outcome	0.0233077	1.36948e-05	TRUE	1.88738e-153
230	CDH17	thumb OA	16613_3	outcome	0.0255645	1.20551e-05	TRUE	3.15372e-169
231	CDH5	thumb OA	2819_23	outcome	0.00873425	8.01579e-07	TRUE	7.98236e-60
232	CDHR5	thumb OA	9962_1	outcome	0.0012598	4.05842e-06	TRUE	3.96747e-09
233	CDKN1B	thumb OA	3719_2	outcome	0.00231919	5.97538e-06	TRUE	9.03659e-16
234	CDON	thumb OA	4541_49	outcome	0.0255645	5.55587e-06	TRUE	1.34301e-171
235	CEACAM8	thumb OA	18873_8	outcome	0.0019913	8.44101e-07	TRUE	1.52933e-14
236	CEL	thumb OA	9796_4	outcome	0.0295238	2.71537e-06	TRUE	1.98197e-200
237	CELA2A	thumb OA	7140_1	outcome	0.00378888	3.40836e-07	TRUE	7.57734e-27
238	CETN3	thumb OA	17410_5	outcome	0.00229602	1.41865e-06	TRUE	2.08538e-16
239	CFD	thumb OA	2946_52	outcome	0.00769784	1.92069e-05	TRUE	7.83621e-49
240	CFH	thumb OA	4159_130	outcome	0.0199544	1.12249e-05	TRUE	1.68995e-131
241	CFHR2	thumb OA	15584_9	outcome	0.0511291	5.18042e-07	TRUE	0
242	CFHR3	thumb OA	16836_1	outcome	0.00516788	1.1462e-06	TRUE	1.14725e-35
243	CFHR4	thumb OA	6471_53	outcome	0.0269099	2.81856e-06	TRUE	2.88314e-182
244	CFHR5	thumb OA	16055_3	outcome	0.0255645	1.07095e-05	TRUE	1.19077e-169
245	CFI	thumb OA	2567_5	outcome	0.0158014	3.70679e-07	TRUE	3.22863e-108
246	CFL2	thumb OA	15339_32	outcome	0.00542616	4.45446e-07	TRUE	8.58769e-38
247	CHAD	thumb OA	13460_4	outcome	0.00110306	3.0965e-06	TRUE	3.22106e-08
248	CHGB	thumb OA	8235_48	outcome	0.00193221	1.01913e-06	TRUE	4.29758e-14
249	CHI3L1	thumb OA	11104_13	outcome	0.0255645	2.73394e-06	TRUE	4.20138e-173
250	CHI3L2	thumb OA	9383_24	outcome	0.00152567	8.75815e-07	TRUE	2.04721e-11
251	CHIT1	thumb OA	3600_2	outcome	0.042423	2.36932e-06	TRUE	7.57534e-291
252	CHKB	thumb OA	7761_125	outcome	0.00297872	1.73179e-06	TRUE	7.34795e-21
253	CHL1	thumb OA	8958_51	outcome	0.024754	1.71031e-05	TRUE	2.43298e-162
254	CHRD	thumb OA	13438_115	outcome	0.00325984	4.11359e-07	TRUE	3.05436e-23
255	CHRDL2	thumb OA	6086_15	outcome	0.00243502	1.6862e-06	TRUE	2.91557e-17
256	CHST11	thumb OA	7779_86	outcome	0.0337545	6.97286e-06	TRUE	2.39027e-227
257	CHST12	thumb OA	6626_81	outcome	0.0121373	9.3975e-07	TRUE	1.00892e-82
258	CHST15	thumb OA	4469_78	outcome	0.00540809	5.53763e-06	TRUE	4.97574e-36
259	CHST4	thumb OA	18876_77	outcome	0.00236294	2.06974e-05	TRUE	1.0387e-14
260	CHST9	thumb OA	11646_4	outcome	0.0255645	1.94352e-06	TRUE	1.16702e-173
261	CILP2	thumb OA	8841_65	outcome	0.00113361	7.9066e-07	TRUE	8.29786e-09
262	CINP	thumb OA	19383_131	outcome	0.0010967	1.48995e-07	TRUE	8.74217e-09
263	CKMT1A	thumb OA	15542_19	outcome	0.00109415	5.82078e-06	TRUE	1.04565e-07
264	CLEC11A	thumb OA	2966_65	outcome	0.0521609	5.23322e-08	TRUE	0
265	CLEC12A	thumb OA	11187_11	outcome	0.0255645	3.41135e-05	TRUE	9.37102e-161
266	CLEC1B	thumb OA	4332_6	outcome	0.00279439	1.49834e-05	TRUE	8.30802e-18
267	CLIC5	thumb OA	12475_48	outcome	0.0255645	9.21515e-06	TRUE	3.7401e-170
268	CLINT1	thumb OA	11659_31	outcome	0.00127256	7.06487e-06	TRUE	6.47401e-09
269	CLMP	thumb OA	10440_26	outcome	0.0181071	2.23838e-08	TRUE	8.02351e-125
270	CLN5	thumb OA	8874_53	outcome	0.00445892	1.00479e-05	TRUE	4.35528e-29
271	CLPS	thumb OA	5749_53	outcome	0.0210281	2.49031e-09	TRUE	2.10199e-144
272	CLSTN1	thumb OA	15521_4	outcome	0.0353857	7.5189e-06	TRUE	2.09995e-238
273	CLSTN2	thumb OA	18882_7	outcome	0.0308517	1.46611e-05	TRUE	1.64451e-204
274	CMBL	thumb OA	19115_13	outcome	0.012851	3.35824e-06	TRUE	2.96481e-86
275	CMPK1	thumb OA	18243_9	outcome	0.00309218	6.36455e-06	TRUE	9.81071e-21
276	CNDP1	thumb OA	5456_59	outcome	0.0292669	5.57105e-06	TRUE	5.09852e-197
277	CNN1	thumb OA	15566_10	outcome	0.00161405	4.24546e-06	TRUE	2.06584e-11
278	CNP	thumb OA	6609_22	outcome	0.00233205	2.6522e-07	TRUE	4.39588e-17
279	CNPY3	thumb OA	17327_3	outcome	0.00681424	3.24178e-07	TRUE	2.96781e-47
280	CNRIP1	thumb OA	18218_48	outcome	0.0255645	4.17164e-07	TRUE	2.86526e-175
281	CNTFR	thumb OA	14101_2	outcome	0.0229886	4.98097e-06	TRUE	3.00085e-154
282	CNTN1	thumb OA	2974_61	outcome	0.0177118	5.03298e-06	TRUE	2.25571e-118
283	CNTN2	thumb OA	3296_92	outcome	0.0255645	8.02576e-07	TRUE	9.90556e-175
284	CNTN4	thumb OA	3298_52	outcome	0.0354138	7.49476e-06	TRUE	1.30532e-238
285	CNTN5	thumb OA	3299_29	outcome	0.0097295	2.94122e-06	TRUE	2.644e-65
286	CNTNAP2	thumb OA	6965_19	outcome	0.00570381	6.24808e-07	TRUE	1.54382e-39
287	COCH	thumb OA	7227_75	outcome	0.0255645	3.14628e-06	TRUE	7.60585e-173
288	COL10A1	thumb OA	15653_9	outcome	0.0229454	8.37945e-07	TRUE	1.26218e-156
289	COL15A1	thumb OA	8974_172	outcome	0.0073254	5.07034e-07	TRUE	1.52718e-50
290	COL18A1	thumb OA	2201_17	outcome	0.00359142	1.40226e-06	TRUE	4.8872e-25
291	COL1A1	thumb OA	11140_56	outcome	0.00141948	3.91793e-08	TRUE	4.43576e-11
292	COL2A1	thumb OA	18875_125	outcome	0.0255645	1.59497e-05	TRUE	4.00252e-168
293	COL3A1	thumb OA	18880_81	outcome	0.00143099	1.13271e-07	TRUE	4.36272e-11
294	COL6A1	thumb OA	16828_8	outcome	0.0271158	2.12687e-06	TRUE	3.2363e-184
295	COL6A2	thumb OA	16753_46	outcome	0.0299092	4.60855e-05	TRUE	6.38628e-177
296	COL6A3	thumb OA	11196_31	outcome	0.001673	1.13257e-06	TRUE	2.48165e-12
297	COL9A1	thumb OA	15466_30	outcome	0.00228702	5.17799e-07	TRUE	1.19758e-16
298	COLEC11	thumb OA	4430_44	outcome	0.0255645	1.07033e-05	TRUE	1.18528e-169
299	COLEC12	thumb OA	5457_5	outcome	0.00700658	3.80387e-07	TRUE	1.6859e-48
300	COLGALT1	thumb OA	5638_23	outcome	0.00730345	4.45802e-07	TRUE	1.91018e-50
301	COMP	thumb OA	8043_153	outcome	0.018385	3.90766e-07	TRUE	7.28401e-126
302	CPB1	thumb OA	15375_49	outcome	0.0168818	1.5865e-05	TRUE	8.80397e-110
303	CPB2	thumb OA	3518_54	outcome	0.0255645	4.7025e-09	TRUE	1.62131e-176
304	CPLX1	thumb OA	18332_17	outcome	0.00142331	6.60242e-07	TRUE	8.60117e-11
305	CPLX2	thumb OA	15321_8	outcome	0.00121771	5.4331e-06	TRUE	1.62061e-08
306	CPM	thumb OA	9416_77	outcome	0.00353981	7.32144e-06	TRUE	1.65995e-23
307	CPN2	thumb OA	6415_90	outcome	0.0291934	1.90456e-07	TRUE	6.2172e-201
308	CPNE1	thumb OA	5346_24	outcome	0.0255645	7.73524e-06	TRUE	1.07621e-170
309	CPOX	thumb OA	18241_18	outcome	0.00731894	2.74917e-06	TRUE	2.01895e-49
310	CPQ	thumb OA	9394_19	outcome	0.0170268	1.6078e-05	TRUE	1.05711e-110
311	CPXM1	thumb OA	6255_74	outcome	0.0255645	4.90749e-07	TRUE	3.75847e-175
312	CPZ	thumb OA	6493_9	outcome	0.00198744	1.53858e-06	TRUE	2.51861e-14
313	CR1	thumb OA	19556_12	outcome	0.0120086	1.17593e-08	TRUE	4.05167e-83
314	CR2	thumb OA	15570_99	outcome	0.0119494	6.56693e-06	TRUE	3.88408e-79
315	CRABP2	thumb OA	11696_7	outcome	0.0014425	8.77393e-07	TRUE	7.39255e-11
316	CRADD	thumb OA	15322_35	outcome	0.00118584	4.00418e-09	TRUE	1.51899e-09
317	CREB3L4	thumb OA	11308_8	outcome	0.017348	1.74198e-07	TRUE	3.94037e-119
318	CREG1	thumb OA	9357_4	outcome	0.0104214	3.72932e-07	TRUE	1.32e-71
319	CRELD1	thumb OA	7628_40	outcome	0.0255645	8.8407e-06	TRUE	2.75715e-170
320	CRHBP	thumb OA	6039_24	outcome	0.0125398	8.52782e-06	TRUE	1.49607e-82
321	CRISP2	thumb OA	9282_12	outcome	0.028042	2.65204e-06	TRUE	3.12721e-190
322	CRISPLD2	thumb OA	5691_2	outcome	0.0285343	3.50948e-07	TRUE	5.46786e-196
323	CRKL	thumb OA	9877_28	outcome	0.00150903	6.49134e-07	TRUE	3.41302e-11
324	CRLF1	thumb OA	14747_9	outcome	0.0208801	2.71995e-06	TRUE	5.23826e-141
325	CRNN	thumb OA	17738_7	outcome	0.00740929	2.26842e-07	TRUE	2.21775e-51
326	CROT	thumb OA	13929_27	outcome	0.0255645	1.73179e-06	TRUE	7.93101e-174
327	CRTAC1	thumb OA	5632_6	outcome	0.0255645	8.12092e-06	TRUE	1.5053e-170
328	CRTAM	thumb OA	7968_15	outcome	0.0255645	4.32164e-06	TRUE	3.41884e-172
329	CRYBB1	thumb OA	17751_68	outcome	0.0118336	1.08921e-05	TRUE	2.60788e-77
330	CRYGD	thumb OA	12366_16	outcome	0.00547523	8.46159e-07	TRUE	7.13207e-38
331	CRYZ	thumb OA	13983_27	outcome	0.0255645	9.06421e-06	TRUE	3.31008e-170
332	CSF1R	thumb OA	13682_47	outcome	0.00613769	3.45767e-07	TRUE	1.14308e-42
333	CSF2RB	thumb OA	10512_13	outcome	0.0255645	1.8817e-06	TRUE	1.04495e-173
334	CSGALNACT2	thumb OA	10772_21	outcome	0.0053293	1.53892e-05	TRUE	4.99003e-34
335	CSRP1	thumb OA	15529_33	outcome	0.00336175	1.10266e-05	TRUE	6.82771e-22
336	CST1	thumb OA	5459_33	outcome	0.0255645	3.40468e-08	TRUE	2.88884e-176
337	CST2	thumb OA	4324_33	outcome	0.0255645	3.40468e-08	TRUE	2.88884e-176
338	CST3	thumb OA	2609_59	outcome	0.0176425	3.11084e-06	TRUE	9.41743e-119
339	CST4	thumb OA	14076_74	outcome	0.0255645	2.95325e-07	TRUE	1.72248e-175
340	CST5	thumb OA	3803_10	outcome	0.0255645	5.89862e-06	TRUE	1.90925e-171
341	CST6	thumb OA	14711_27	outcome	0.00294778	1.06172e-05	TRUE	2.77698e-19
342	CST7	thumb OA	3302_58	outcome	0.0511291	4.96369e-06	TRUE	0
343	CTRB1	thumb OA	5671_1	outcome	0.0255645	2.63723e-06	TRUE	3.63198e-173
344	CTRB2	thumb OA	5648_28	outcome	0.0255645	9.04562e-06	TRUE	3.26044e-170
345	CTSB	thumb OA	8007_19	outcome	0.0255645	8.13663e-06	TRUE	1.52575e-170
346	CTSD	thumb OA	5508_62	outcome	0.0181519	7.17187e-06	TRUE	1.42145e-120
347	CTSH	thumb OA	8465_52	outcome	0.0255645	1.3263e-06	TRUE	3.51743e-174
348	CTSO	thumb OA	9264_11	outcome	0.00950008	1.21171e-05	TRUE	1.22815e-61
349	CTSS	thumb OA	3181_50	outcome	0.0255645	3.99518e-06	TRUE	2.30518e-172
350	CTSV	thumb OA	3364_76	outcome	0.0058549	1.38811e-06	TRUE	3.70093e-40
351	CTSZ	thumb OA	4971_1	outcome	0.00213525	3.5477e-06	TRUE	6.46255e-15
352	CX3CL1	thumb OA	2827_23	outcome	0.00448862	7.22806e-07	TRUE	2.78963e-31
353	CXCL1	thumb OA	2985_35	outcome	0.0255645	1.8213e-08	TRUE	2.2569e-176
354	CXCL10	thumb OA	4141_79	outcome	0.0025831	7.67719e-06	TRUE	2.87302e-17
355	CXCL11	thumb OA	3038_9	outcome	0.00137985	6.66908e-06	TRUE	1.24737e-09
356	CXCL12	thumb OA	3516_60	outcome	0.0122454	3.52072e-05	TRUE	3.26051e-76
357	CXCL16	thumb OA	2436_49	outcome	0.00923454	8.73029e-08	TRUE	5.67081e-64
358	CXCL5	thumb OA	2979_8	outcome	0.00925001	4.21634e-07	TRUE	1.27565e-63
359	CXCL6	thumb OA	3495_15	outcome	0.0255645	4.39289e-08	TRUE	3.27304e-176
360	CYB5A	thumb OA	11287_14	outcome	0.00286914	4.76237e-07	TRUE	1.40389e-20
361	CYB5R2	thumb OA	19143_38	outcome	0.00762093	5.84265e-07	TRUE	1.7839e-52
362	CYTL1	thumb OA	8402_22	outcome	0.0168754	1.73196e-05	TRUE	1.95478e-109
363	DAPK2	thumb OA	4355_13	outcome	0.0255645	4.6451e-07	TRUE	3.42041e-175
364	DARS	thumb OA	12675_14	outcome	0.00158074	3.38492e-06	TRUE	2.61578e-11
365	DARS2	thumb OA	12395_86	outcome	0.00306123	4.34136e-06	TRUE	7.52794e-21
366	DBI	thumb OA	16919_1	outcome	0.00193478	2.27981e-06	TRUE	8.08856e-14
367	DBNL	thumb OA	4978_54	outcome	0.00204527	3.12658e-06	TRUE	2.49865e-14
368	DCI	thumb OA	19367_34	outcome	0.00883741	2.11328e-07	TRUE	4.5448e-61
369	DCLK1	thumb OA	17156_72	outcome	0.0137043	1.63413e-07	TRUE	3.08564e-94
370	DCTD	thumb OA	17756_69	outcome	0.00282403	5.29549e-07	TRUE	3.0632e-20
371	DCTPP1	thumb OA	4314_12	outcome	0.00107761	1.52553e-10	TRUE	8.01036e-09
372	DCXR	thumb OA	17758_79	outcome	0.00341207	1.4311e-07	TRUE	1.79802e-24
373	DDOST	thumb OA	17161_1	outcome	0.00123556	1.35266e-07	TRUE	9.68326e-10
374	DDT	thumb OA	19237_17	outcome	0.00655732	6.6609e-06	TRUE	2.31326e-43
375	DDX19A	thumb OA	18813_15	outcome	0.00133513	7.5825e-07	TRUE	3.88208e-10
376	DDX19B	thumb OA	5460_60	outcome	0.00123684	7.5825e-07	TRUE	1.76598e-09
377	DDX58	thumb OA	12382_2	outcome	0.002008	2.24671e-06	TRUE	2.61673e-14
378	DECR2	thumb OA	18343_10	outcome	0.00904372	1.87513e-05	TRUE	1.27031e-57
379	DEFB1	thumb OA	6629_3	outcome	0.0114901	3.46326e-06	TRUE	4.55673e-77
380	DEFB4A	thumb OA	13397_88	outcome	0.00211339	6.09816e-06	TRUE	2.01189e-14
381	DGCR14	thumb OA	11356_19	outcome	0.00294133	3.56373e-07	TRUE	3.93166e-21
382	DKK1	thumb OA	3535_84	outcome	0.00306815	1.44217e-05	TRUE	1.12742e-19
383	DKK3	thumb OA	3607_71	outcome	0.0255645	2.7751e-06	TRUE	4.46651e-173
384	DLK1	thumb OA	6496_60	outcome	0.0511291	3.20011e-05	TRUE	0
385	DLK2	thumb OA	9359_9	outcome	0.0107897	2.64518e-06	TRUE	1.07571e-72
386	DLL1	thumb OA	5349_69	outcome	0.0038986	6.4523e-07	TRUE	2.11028e-27
387	DLL4	thumb OA	3305_6	outcome	0.00135046	1.19409e-06	TRUE	3.64973e-10
388	DNAJB1	thumb OA	3852_19	outcome	0.00115016	1.91507e-06	TRUE	1.07492e-08
389	DNAJB12	thumb OA	8006_12	outcome	0.0026153	1.05119e-06	TRUE	1.2079e-18
390	DNAJB14	thumb OA	8053_16	outcome	0.00137857	1.25132e-05	TRUE	3.51153e-09
391	DNAJB4	thumb OA	18884_22	outcome	0.00980682	2.59353e-07	TRUE	1.41432e-67
392	DNAJB6	thumb OA	11606_22	outcome	0.00112851	2.16508e-06	TRUE	1.63591e-08
393	DNAJB9	thumb OA	11214_40	outcome	0.00217125	1.29866e-05	TRUE	4.27989e-14
394	DNAJC10	thumb OA	8297_8	outcome	0.00531381	3.71719e-06	TRUE	6.53705e-35
395	DNER	thumb OA	9769_48	outcome	0.0150222	5.06766e-06	TRUE	3.2748e-100
396	DPEP1	thumb OA	8794_13	outcome	0.0255645	5.70948e-06	TRUE	1.57445e-171
397	DPEP2	thumb OA	8327_26	outcome	0.00758093	6.38235e-07	TRUE	3.64201e-52
398	DPP7	thumb OA	8346_9	outcome	0.0255645	1.07969e-06	TRUE	2.01431e-174
399	DPT	thumb OA	4979_34	outcome	0.0279429	5.99406e-06	TRUE	1.03338e-187
400	DPY30	thumb OA	13943_38	outcome	0.00193606	8.31307e-07	TRUE	3.54873e-14
401	DSCAM	thumb OA	9175_48	outcome	0.0102269	8.26665e-06	TRUE	5.29365e-67
402	DSG2	thumb OA	9484_75	outcome	0.0189875	3.93627e-06	TRUE	1.73375e-127
403	DTD1	thumb OA	19194_9	outcome	0.0163475	1.82552e-06	TRUE	4.04707e-110
404	DTD2	thumb OA	18280_29	outcome	0.00546779	6.18318e-06	TRUE	6.27264e-36
405	DTYMK	thumb OA	19504_22	outcome	0.00235908	3.08552e-07	TRUE	3.07038e-17
406	DUT	thumb OA	9995_6	outcome	0.00143354	5.49662e-07	TRUE	6.7543e-11
407	DYNLL2	thumb OA	11493_169	outcome	0.00117564	6.23498e-06	TRUE	2.28925e-08
408	EBI3	thumb OA	10851_77	outcome	0.0255645	5.05929e-06	TRUE	7.90636e-172
409	ECH1	thumb OA	12662_82	outcome	0.0255645	1.74497e-06	TRUE	8.12955e-174
410	ECHS1	thumb OA	17787_1	outcome	0.00118966	4.29491e-06	TRUE	1.20476e-08
411	ECI2	thumb OA	12859_33	outcome	0.0255645	1.00248e-06	TRUE	1.66995e-174
412	ECM1	thumb OA	3366_51	outcome	0.0255645	3.60524e-05	TRUE	6.63052e-164
413	EDAR	thumb OA	2977_7	outcome	0.0255645	1.09177e-05	TRUE	1.38993e-169
414	EDIL3	thumb OA	9360_33	outcome	0.0015769	4.06682e-06	TRUE	3.42248e-11
415	EFEMP1	thumb OA	8480_29	outcome	0.00412709	5.22624e-08	TRUE	1.97513e-29
416	EFNA3	thumb OA	14153_8	outcome	0.00113361	9.11564e-06	TRUE	7.12436e-08
417	EFNA5	thumb OA	2615_60	outcome	0.00206326	4.93803e-06	TRUE	3.03708e-14
418	EFNB2	thumb OA	14131_37	outcome	0.00142459	7.63825e-08	TRUE	4.49131e-11
419	EGF	thumb OA	5509_7	outcome	0.00372306	4.8888e-06	TRUE	4.33416e-25
420	EGFLAM	thumb OA	12338_27	outcome	0.00636107	4.12948e-06	TRUE	1.20644e-42
421	EGFR	thumb OA	2677_1	outcome	0.00667704	4.78168e-07	TRUE	3.4074e-46
422	EGLN1	thumb OA	9901_28	outcome	0.00207226	1.87995e-06	TRUE	8.24893e-15
423	EIF1AD	thumb OA	13545_97	outcome	0.0150318	1.67621e-05	TRUE	2.65641e-97
424	ELANE	thumb OA	13671_40	outcome	0.0255645	8.40666e-06	TRUE	1.92013e-170
425	ELMO1	thumb OA	12764_3	outcome	0.00489961	6.92166e-06	TRUE	1.96296e-32
426	EMILIN3	thumb OA	8773_172	outcome	0.0255645	1.33865e-06	TRUE	3.61182e-174
427	ENDOU	thumb OA	5656_53	outcome	0.00139518	3.93105e-05	TRUE	5.33695e-08
428	ENG	thumb OA	4908_6	outcome	0.00930415	6.57276e-06	TRUE	1.55157e-61
429	ENGASE	thumb OA	16781_2	outcome	0.0255645	1.61082e-06	TRUE	6.29238e-174
430	ENO3	thumb OA	16616_137	outcome	0.0255645	5.33451e-06	TRUE	1.06379e-171
431	ENPEP	thumb OA	15558_63	outcome	0.0255645	2.22881e-06	TRUE	1.90171e-173
432	ENPP2	thumb OA	16892_23	outcome	0.00453381	5.15135e-06	TRUE	2.32687e-30
433	ENPP5	thumb OA	6556_5	outcome	0.0255645	7.91154e-07	TRUE	9.59627e-175
434	ENPP6	thumb OA	15579_26	outcome	0.00136707	1.4208e-05	TRUE	5.33965e-09
435	ENPP7	thumb OA	4435_66	outcome	0.0255645	2.59442e-06	TRUE	3.40229e-173
436	ENTHD2	thumb OA	7947_19	outcome	0.00190267	3.85292e-07	TRUE	4.01222e-14
437	ENTPD5	thumb OA	4437_56	outcome	0.0255645	1.28816e-05	TRUE	5.58149e-169
438	ENTPD6	thumb OA	8932_1	outcome	0.00590526	5.18423e-06	TRUE	2.31563e-39
439	EPB41	thumb OA	4706_17	outcome	0.00172814	3.73254e-07	TRUE	5.94852e-13
440	EPHA1	thumb OA	3431_54	outcome	0.0255645	5.30757e-06	TRUE	1.03369e-171
441	EPHA10	thumb OA	5076_53	outcome	0.0022034	9.6735e-08	TRUE	2.40896e-16
442	EPHA2	thumb OA	4834_61	outcome	0.00787385	9.91302e-08	TRUE	1.02425e-54
443	EPHA4	thumb OA	16288_17	outcome	0.00509427	7.01061e-06	TRUE	1.08344e-33
444	EPHA5	thumb OA	3806_55	outcome	0.00109161	5.91897e-06	TRUE	7.43725e-08
445	EPHB1	thumb OA	17680_12	outcome	0.0255645	3.87322e-06	TRUE	1.9813e-172
446	EPHB2	thumb OA	8225_86	outcome	0.00166275	1.16216e-07	TRUE	1.16604e-12
447	EPHB4	thumb OA	15530_33	outcome	0.005195	6.06389e-06	TRUE	1.58958e-34
448	EPO	thumb OA	5813_58	outcome	0.00196432	6.00127e-07	TRUE	1.90377e-14
449	ERAP1	thumb OA	4964_67	outcome	0.00228444	2.76801e-06	TRUE	4.95053e-16
450	ERAP2	thumb OA	8960_3	outcome	0.0255645	5.54643e-06	TRUE	1.32986e-171
451	ERBB3	thumb OA	2617_56	outcome	0.00507489	5.79565e-06	TRUE	8.67445e-34
452	ERO1LB	thumb OA	7994_41	outcome	0.0118555	1.18624e-05	TRUE	2.99472e-77
453	ESD	thumb OA	4984_83	outcome	0.018808	1.78664e-06	TRUE	1.87093e-127
454	ESM1	thumb OA	3805_16	outcome	0.0107851	1.04064e-06	TRUE	1.67244e-73
455	ETFA	thumb OA	17435_43	outcome	0.00132874	3.40896e-06	TRUE	1.17444e-09
456	EVA1C	thumb OA	8877_22	outcome	0.00210311	2.41082e-06	TRUE	6.63555e-15
457	EVL	thumb OA	11656_110	outcome	0.00151159	2.90988e-07	TRUE	2.92198e-11
458	F10	thumb OA	3077_66	outcome	0.008976	2.06383e-06	TRUE	9.02124e-61
459	F11	thumb OA	2190_55	outcome	0.0255645	3.79912e-06	TRUE	2.17956e-172
460	F13B	thumb OA	5658_64	outcome	0.0277937	1.99544e-05	TRUE	3.21347e-182
461	F2	thumb OA	5316_54	outcome	0.00935434	4.70055e-06	TRUE	2.25847e-62
462	F5	thumb OA	4906_35	outcome	0.0332952	8.77724e-06	TRUE	2.20792e-223
463	FABP1	thumb OA	11516_7	outcome	0.00458159	8.86759e-06	TRUE	4.74779e-30
464	FAH	thumb OA	11424_4	outcome	0.0255645	2.51814e-06	TRUE	3.02432e-173
465	FAIM	thumb OA	16594_44	outcome	0.0255645	1.34002e-06	TRUE	3.62248e-174
466	FAM151A	thumb OA	7856_51	outcome	0.0255645	7.87698e-07	TRUE	9.50415e-175
467	FAM171A1	thumb OA	5610_32	outcome	0.00370886	3.97436e-06	TRUE	1.23692e-24
468	FAM171B	thumb OA	8786_6	outcome	0.00841181	9.26316e-06	TRUE	4.77803e-55
469	FAM172A	thumb OA	5615_62	outcome	0.00142331	7.4998e-06	TRUE	7.68736e-10
470	FAM177A1	thumb OA	8039_41	outcome	0.00186415	5.78077e-06	TRUE	7.55168e-13
471	FAM19A5	thumb OA	5609_92	outcome	0.00104201	1.00424e-05	TRUE	3.09811e-07
472	FAM20A	thumb OA	6433_57	outcome	0.00275187	1.7532e-05	TRUE	2.47818e-17
473	FAM20B	thumb OA	7198_197	outcome	0.00317085	9.3646e-07	TRUE	2.13334e-22
474	FAM213A	thumb OA	13423_94	outcome	0.00392958	8.56494e-07	TRUE	1.65494e-27
475	FAM3B	thumb OA	9177_6	outcome	0.047137	1.92055e-05	TRUE	0
476	FAM3D	thumb OA	13102_1	outcome	0.0270249	1.69974e-05	TRUE	9.38442e-178
477	FAM49B	thumb OA	19176_27	outcome	0.00108016	4.79395e-06	TRUE	6.94907e-08
478	FAP	thumb OA	5029_3	outcome	0.00598824	9.83021e-06	TRUE	4.8963e-39
479	FAS	thumb OA	9459_7	outcome	0.0407598	1.98428e-08	TRUE	5.96755e-283
480	FASN	thumb OA	8403_18	outcome	0.00946013	5.9625e-06	TRUE	1.00001e-62
481	FBLN1	thumb OA	6470_19	outcome	0.00841492	5.9014e-06	TRUE	8.32871e-56
482	FBP1	thumb OA	7206_20	outcome	0.00390892	2.74121e-06	TRUE	1.23361e-26
483	FBP2	thumb OA	9867_23	outcome	0.00703885	4.27718e-06	TRUE	4.23808e-47
484	FCER2	thumb OA	3291_30	outcome	0.0239499	3.11084e-06	TRUE	8.78849e-162
485	FCGR2A	thumb OA	3309_2	outcome	0.027007	1.55252e-06	TRUE	6.19203e-184
486	FCGR2B	thumb OA	3310_62	outcome	0.0255645	8.29271e-07	TRUE	1.06585e-174
487	FCGR3A	thumb OA	15388_24	outcome	0.00172172	4.53607e-07	TRUE	9.05839e-13
488	FCGR3B	thumb OA	3311_27	outcome	0.0255645	2.85415e-06	TRUE	5.01709e-173
489	FCN1	thumb OA	15582_25	outcome	0.0255645	3.739e-07	TRUE	2.41516e-175
490	FCN2	thumb OA	3313_21	outcome	0.0511291	1.09461e-05	TRUE	0
491	FCRL3	thumb OA	4440_15	outcome	0.0255645	1.07033e-05	TRUE	1.18528e-169
492	FCRL4	thumb OA	8973_23	outcome	0.0255645	3.06519e-07	TRUE	1.81206e-175
493	FCRL6	thumb OA	6617_12	outcome	0.00588976	1.66758e-07	TRUE	3.50788e-41
494	FCRLB	thumb OA	15583_18	outcome	0.0255645	4.65639e-06	TRUE	5.04338e-172
495	FER	thumb OA	4220_39	outcome	0.00232047	5.09071e-09	TRUE	2.7052e-17
496	FETUB	thumb OA	3367_8	outcome	0.00274414	4.49009e-07	TRUE	9.40243e-20
497	FGF23	thumb OA	3807_1	outcome	0.00112215	3.74869e-07	TRUE	7.42825e-09
498	FGFBP1	thumb OA	15494_11	outcome	0.00104201	8.29271e-07	TRUE	3.50346e-08
499	FGFBP3	thumb OA	11219_95	outcome	0.0255645	1.34792e-05	TRUE	3.53962e-168
500	FGFR1	thumb OA	5532_53	outcome	0.00247622	1.06971e-05	TRUE	2.92005e-16
501	FGFR3	thumb OA	13669_6	outcome	0.0097411	1.85033e-05	TRUE	3.36007e-62
502	FGG	thumb OA	4989_7	outcome	0.00679616	1.39345e-06	TRUE	1.94563e-46
503	FGL1	thumb OA	5581_28	outcome	0.0271312	9.93119e-06	TRUE	2.12562e-180
504	FGR	thumb OA	3810_50	outcome	0.0077603	3.89571e-06	TRUE	5.34169e-52
505	FH	thumb OA	13384_110	outcome	0.00810221	4.79194e-07	TRUE	8.27999e-56
506	FHIT	thumb OA	9826_135	outcome	0.00173199	8.9414e-09	TRUE	2.8662e-13
507	FIS1	thumb OA	17746_77	outcome	0.0102526	7.04959e-09	TRUE	3.52428e-71
508	FJX1	thumb OA	7921_65	outcome	0.0232243	2.56094e-05	TRUE	3.66793e-150
509	FKBP1B	thumb OA	11568_2	outcome	0.0189321	1.24457e-06	TRUE	1.04315e-128
510	FKBP2	thumb OA	9339_204	outcome	0.00104074	3.9378e-06	TRUE	1.02593e-07
511	FKBP4	thumb OA	17722_5	outcome	0.00261917	2.33812e-07	TRUE	4.84229e-19
512	FLII	thumb OA	12677_164	outcome	0.00259469	4.86642e-06	TRUE	1.02656e-17
513	FLRT2	thumb OA	13122_19	outcome	0.0281099	4.40034e-06	TRUE	1.20479e-189
514	FLRT3	thumb OA	13123_3	outcome	0.0298414	2.19746e-05	TRUE	1.23262e-195
515	FLT4	thumb OA	16035_8	outcome	0.00730087	5.80957e-07	TRUE	2.55055e-50
516	FMOD	thumb OA	6367_66	outcome	0.00736928	1.45037e-06	TRUE	2.83232e-50
517	FN1	thumb OA	4131_72	outcome	0.0337346	2.60898e-06	TRUE	9.734e-230
518	FOLR2	thumb OA	15587_20	outcome	0.00228187	8.18798e-06	TRUE	2.8456e-15
519	FOLR3	thumb OA	15495_9	outcome	0.00190524	6.49184e-07	TRUE	4.94849e-14
520	FOXO3	thumb OA	11540_37	outcome	0.00105854	2.03554e-07	TRUE	1.70251e-08
521	FRZB	thumb OA	13740_51	outcome	0.0325634	2.66803e-05	TRUE	4.68908e-213
522	FSTL1	thumb OA	13112_179	outcome	0.00889415	2.41504e-06	TRUE	4.48111e-60
523	FSTL4	thumb OA	9350_3	outcome	0.00130192	3.03051e-07	TRUE	4.20167e-10
524	FTCD	thumb OA	9213_24	outcome	0.0255645	1.00038e-05	TRUE	6.96794e-170
525	FTL	thumb OA	15324_58	outcome	0.00185517	6.0303e-06	TRUE	1.01667e-12
526	FUT10	thumb OA	7156_2	outcome	0.0255645	1.34445e-10	TRUE	1.22044e-176
527	FUT3	thumb OA	4548_4	outcome	0.0255645	2.32148e-06	TRUE	2.21331e-173
528	FUT5	thumb OA	4549_78	outcome	0.0255645	4.23319e-06	TRUE	3.07727e-172
529	FUT8	thumb OA	8244_16	outcome	0.0255645	1.63586e-05	TRUE	5.12552e-168
530	GAA	thumb OA	9385_4	outcome	0.0255645	4.11585e-06	TRUE	2.6716e-172
531	GALNT13	thumb OA	10908_2	outcome	0.00129937	3.38385e-07	TRUE	4.52839e-10
532	GALNT16	thumb OA	8923_94	outcome	0.0115145	1.58851e-12	TRUE	6.66598e-80
533	GALP	thumb OA	9398_30	outcome	0.00177303	9.23441e-08	TRUE	1.98121e-13
534	GAS1	thumb OA	5463_22	outcome	0.0047179	1.14912e-05	TRUE	1.61907e-30
535	GAS6	thumb OA	15391_114	outcome	0.0248935	5.95223e-06	TRUE	7.83785e-167
536	GATM	thumb OA	18188_12	outcome	0.0108683	2.68542e-05	TRUE	2.21768e-68
537	GC	thumb OA	15589_1	outcome	0.00144122	5.41577e-06	TRUE	4.12812e-10
538	GCA	thumb OA	12594_5	outcome	0.0255645	1.61707e-06	TRUE	6.36947e-174
539	GCKR	thumb OA	5223_59	outcome	0.00301353	2.76683e-06	TRUE	7.70441e-21
540	GCLM	thumb OA	18214_2	outcome	0.00310895	1.91684e-06	TRUE	1.12609e-21
541	GFRA1	thumb OA	3314_74	outcome	0.0130592	9.96774e-07	TRUE	6.29809e-89
542	GFRA2	thumb OA	2515_14	outcome	0.0019001	8.23688e-07	TRUE	6.14251e-14
543	GFRAL	thumb OA	6920_1	outcome	0.00762222	6.54371e-06	TRUE	2.0751e-50
544	GGH	thumb OA	9370_69	outcome	0.0255645	1.0174e-06	TRUE	1.73254e-174
545	GGPS1	thumb OA	17786_5	outcome	0.00344045	2.55107e-06	TRUE	1.03695e-23
546	GHR	thumb OA	2948_58	outcome	0.0138032	2.4914e-09	TRUE	1.79258e-95
547	GHRL	thumb OA	8447_11	outcome	0.0029091	4.23604e-07	TRUE	7.23995e-21
548	GIF	thumb OA	17672_184	outcome	0.014874	1.0937e-05	TRUE	1.6332e-97
549	GKN2	thumb OA	6416_8	outcome	0.0355569	1.25859e-06	TRUE	1.06058e-243
550	GLB1	thumb OA	10554_23	outcome	0.00124321	1.45823e-05	TRUE	3.25237e-08
551	GLCE	thumb OA	7808_5	outcome	0.0255645	2.29164e-08	TRUE	2.44933e-176
552	GLIPR2	thumb OA	15522_2	outcome	0.0255645	1.17377e-06	TRUE	2.50887e-174
553	GLO1	thumb OA	9883_29	outcome	0.0035811	4.49689e-06	TRUE	3.1356e-24
554	GLRX	thumb OA	18386_36	outcome	0.00245176	6.22683e-06	TRUE	1.34621e-16
555	GLRX2	thumb OA	12486_8	outcome	0.0255645	6.46108e-07	TRUE	6.27467e-175
556	GLRX3	thumb OA	16596_25	outcome	0.00258053	4.07186e-06	TRUE	9.53306e-18
557	GLTPD2	thumb OA	7948_129	outcome	0.0197875	1.78071e-05	TRUE	9.16091e-129
558	GM2A	thumb OA	15441_6	outcome	0.0234611	1.21981e-06	TRUE	8.69395e-160
559	GMPR	thumb OA	19254_125	outcome	0.0108824	2.05075e-06	TRUE	5.90395e-72
560	GNLY	thumb OA	3195_50	outcome	0.0255645	1.60515e-07	TRUE	8.46955e-176
561	GNMT	thumb OA	14006_36	outcome	0.0205967	2.70138e-06	TRUE	4.39393e-139
562	GNPDA1	thumb OA	8909_77	outcome	0.0022686	1.60125e-05	TRUE	1.68472e-14
563	GNPTG	thumb OA	10666_7	outcome	0.0010255	3.28977e-07	TRUE	3.23429e-08
564	GOLM1	thumb OA	17456_53	outcome	0.0294276	5.50695e-06	TRUE	2.03088e-197
565	GP1BA	thumb OA	4990_87	outcome	0.00810608	6.6335e-08	TRUE	2.32457e-56
566	GPC5	thumb OA	4991_12	outcome	0.0315847	1.1607e-05	TRUE	1.57271e-210
567	GPCPD1	thumb OA	12786_61	outcome	0.0020247	2.8493e-06	TRUE	2.62639e-14
568	GPNMB	thumb OA	8289_8	outcome	0.0200501	1.21933e-05	TRUE	7.03846e-132
569	GPX7	thumb OA	8345_27	outcome	0.0255645	1.85306e-06	TRUE	9.92204e-174
570	GRAMD1C	thumb OA	8336_267	outcome	0.00991682	1.37951e-05	TRUE	4.18813e-64
571	GRAP2	thumb OA	16074_12	outcome	0.00181666	2.34816e-07	TRUE	1.27306e-13
572	GREM1	thumb OA	18878_15	outcome	0.0255645	3.01494e-08	TRUE	2.73644e-176
573	GREM2	thumb OA	5598_3	outcome	0.00121771	2.18259e-06	TRUE	4.23542e-09
574	GRN	thumb OA	4992_49	outcome	0.0151832	7.1133e-08	TRUE	1.45235e-104
575	GSN	thumb OA	16607_78	outcome	0.00739565	1.87621e-06	TRUE	2.91429e-50
576	GSR	thumb OA	19273_3	outcome	0.00414259	4.22095e-06	TRUE	5.66483e-28
577	GSTA1	thumb OA	17138_8	outcome	0.0255645	1.75159e-06	TRUE	8.2308e-174
578	GSTM1	thumb OA	15395_15	outcome	0.0093721	1.33543e-05	TRUE	4.78213e-59
579	GSTM3	thumb OA	9748_31	outcome	0.0345245	1.33543e-05	TRUE	4.06413e-224
580	GSTM4	thumb OA	18895_54	outcome	0.0255645	1.21737e-05	TRUE	9.3313e-165
581	GSTO1	thumb OA	12436_84	outcome	0.0255645	6.02725e-06	TRUE	2.17287e-171
582	GSTP1	thumb OA	4911_49	outcome	0.00709436	1.24588e-06	TRUE	1.57246e-48
583	GSTT1	thumb OA	19230_12	outcome	0.00947946	2.53237e-06	TRUE	5.98096e-64
584	GSTT2B	thumb OA	11273_176	outcome	0.0113253	3.38994e-07	TRUE	9.16007e-76
585	GUK1	thumb OA	17325_10	outcome	0.0137582	3.07676e-08	TRUE	5.75056e-95
586	GXYLT1	thumb OA	8229_1	outcome	0.00415033	4.86172e-08	TRUE	1.35274e-29
587	GZMB	thumb OA	4133_54	outcome	0.00280728	1.96595e-06	TRUE	1.162e-19
588	GZMK	thumb OA	9545_156	outcome	0.0087652	6.11406e-06	TRUE	4.48e-58
589	GZMM	thumb OA	5704_74	outcome	0.00130703	6.52744e-07	TRUE	3.40333e-07
590	H6PD	thumb OA	7161_25	outcome	0.0255645	2.74682e-06	TRUE	4.28283e-173
591	HADH	thumb OA	17739_1	outcome	0.00211082	5.3503e-06	TRUE	1.68784e-14
592	HAGH	thumb OA	19267_14	outcome	0.0092036	1.43873e-06	TRUE	2.73263e-62
593	HAMP	thumb OA	3504_58	outcome	0.00123684	2.75324e-06	TRUE	3.99924e-09
594	HAPLN1	thumb OA	3196_6	outcome	0.00468748	5.04362e-07	TRUE	8.79995e-33
595	HAPLN4	thumb OA	6455_52	outcome	0.00300321	2.16739e-06	TRUE	7.75268e-21
596	HAVCR1	thumb OA	9021_1	outcome	0.0255645	4.59708e-08	TRUE	3.35248e-176
597	HAVCR2	thumb OA	5134_52	outcome	0.0255645	5.85509e-07	TRUE	5.18043e-175
598	HBZ	thumb OA	6919_3	outcome	0.0255645	6.22411e-06	TRUE	2.6414e-171
599	HDGF	thumb OA	16758_96	outcome	0.00422936	6.80092e-06	TRUE	4.48587e-28
600	HDGFRP3	thumb OA	18899_82	outcome	0.00352045	4.05674e-06	TRUE	6.47916e-24
601	HDHD2	thumb OA	13472_35	outcome	0.0037863	1.45037e-06	TRUE	2.54961e-26
602	HDHD3	thumb OA	19482_11	outcome	0.0126555	4.56516e-09	TRUE	1.34441e-87
603	HEBP1	thumb OA	18225_13	outcome	0.0273838	3.22024e-05	TRUE	8.18514e-177
604	HEXB	thumb OA	15470_11	outcome	0.025069	8.66903e-06	TRUE	5.73344e-167
605	HEXIM1	thumb OA	15596_7	outcome	0.00282146	5.28726e-06	TRUE	4.59444e-19
606	HEXIM2	thumb OA	14205_6	outcome	0.00303545	4.02335e-06	TRUE	9.76372e-21
607	HFE2	thumb OA	3332_57	outcome	0.00211725	5.02301e-07	TRUE	2.75121e-15
608	HGD	thumb OA	9832_33	outcome	0.00498708	4.74038e-06	TRUE	2.00496e-33
609	HGFAC	thumb OA	3617_80	outcome	0.0255645	2.38666e-06	TRUE	2.45813e-173
610	HHIP	thumb OA	10833_64	outcome	0.00882968	2.80442e-07	TRUE	6.70648e-61
611	HIBCH	thumb OA	12396_19	outcome	0.0255645	1.85565e-07	TRUE	9.83854e-176
612	HK2	thumb OA	13130_150	outcome	0.00156793	1.61004e-06	TRUE	1.59873e-11
613	HMHA1	thumb OA	13544_9	outcome	0.00646178	1.66693e-06	TRUE	4.22841e-44
614	HMOX1	thumb OA	17398_55	outcome	0.00110051	6.78088e-06	TRUE	7.70657e-08
615	HNRNPAB	thumb OA	8894_80	outcome	0.00211596	4.87705e-09	TRUE	6.6681e-16
616	HOMER2	thumb OA	12685_57	outcome	0.00188469	3.02058e-06	TRUE	2.3377e-13
617	HP	thumb OA	7905_30	outcome	0.0511291	4.57377e-06	TRUE	0
618	HPCAL1	thumb OA	17791_25	outcome	0.00660768	2.40844e-07	TRUE	1.01729e-45
619	HPGDS	thumb OA	12549_33	outcome	0.0255645	3.71934e-06	TRUE	1.63104e-172
620	HRASLS2	thumb OA	7822_11	outcome	0.00111451	1.26966e-06	TRUE	1.42428e-08
621	HRG	thumb OA	4996_66	outcome	0.0255645	4.88597e-07	TRUE	2.8723e-174
622	HRSP12	thumb OA	14636_25	outcome	0.00538096	1.85565e-06	TRUE	8.27059e-37
623	HS6ST1	thumb OA	5465_32	outcome	0.00991378	1.07593e-05	TRUE	1.19943e-64
624	HS6ST3	thumb OA	18896_23	outcome	0.00376436	9.07706e-07	TRUE	2.22495e-26
625	HSP90B1	thumb OA	6393_63	outcome	0.0255645	3.23579e-06	TRUE	8.60597e-173
626	HSPA13	thumb OA	17515_6	outcome	0.00373338	1.57982e-05	TRUE	9.03437e-24
627	HSPB1	thumb OA	11103_24	outcome	0.00706209	3.99849e-06	TRUE	2.49551e-47
628	HSPC159	thumb OA	18236_3	outcome	0.00201185	7.16533e-06	TRUE	1.20184e-13
629	HSPG2	thumb OA	15626_223	outcome	0.0243748	1.7032e-06	TRUE	1.17425e-165
630	HTATIP2	thumb OA	10630_5	outcome	0.0302856	7.86953e-07	TRUE	1.73964e-207
631	HTN3	thumb OA	10603_1	outcome	0.00162173	1.45474e-06	TRUE	6.5001e-12
632	HTRA1	thumb OA	15594_47	outcome	0.00313087	1.90889e-06	TRUE	8.01601e-22
633	HYAL1	thumb OA	8309_12	outcome	0.00451057	1.11046e-07	TRUE	6.22361e-32
634	IBSP	thumb OA	3415_61	outcome	0.0038147	4.87441e-05	TRUE	5.41989e-22
635	ICAM1	thumb OA	4342_10	outcome	0.0255645	3.29882e-07	TRUE	2.00846e-175
636	ICAM4	thumb OA	6550_4	outcome	0.00341594	8.32836e-07	TRUE	4.43809e-24
637	ICAM5	thumb OA	8245_27	outcome	0.0511291	1.60862e-05	TRUE	0
638	ICOSLG	thumb OA	5061_27	outcome	0.00212882	9.84689e-05	TRUE	1.71679e-07
639	IDH1	thumb OA	18338_26	outcome	0.0278191	9.90726e-06	TRUE	2.62707e-185
640	IDI1	thumb OA	17712_7	outcome	0.00121133	1.68782e-06	TRUE	3.86319e-09
641	IDUA	thumb OA	3169_70	outcome	0.0110136	2.08788e-06	TRUE	2.8617e-74
642	IFI16	thumb OA	13940_19	outcome	0.0034349	8.99051e-07	TRUE	3.53249e-24
643	IFIT3	thumb OA	13642_90	outcome	0.00287043	1.92127e-06	TRUE	4.31641e-20
644	IFNAR1	thumb OA	9183_7	outcome	0.0255645	2.37591e-07	TRUE	1.30398e-175
645	IFNGR1	thumb OA	5825_49	outcome	0.00182051	1.553e-06	TRUE	3.26324e-13
646	IFNLR1	thumb OA	7192_37	outcome	0.0152037	1.07512e-05	TRUE	2.93609e-99
647	IGDCC4	thumb OA	9793_145	outcome	0.0242171	1.10435e-05	TRUE	2.20446e-160
648	IGF2R	thumb OA	16057_6	outcome	0.0255645	5.80311e-06	TRUE	1.73282e-171
649	IGFALS	thumb OA	6605_17	outcome	0.00687491	2.748e-06	TRUE	1.84126e-46
650	IGFBP1	thumb OA	2771_35	outcome	0.00252386	4.81797e-06	TRUE	2.92491e-17
651	IGFBP2	thumb OA	8469_41	outcome	0.00102804	1.35289e-05	TRUE	6.04765e-07
652	IGFBP3	thumb OA	2571_12	outcome	0.0336409	9.82365e-08	TRUE	2.6054e-232
653	IGFBP4	thumb OA	2950_57	outcome	0.00134534	1.02449e-05	TRUE	3.96496e-09
654	IGFBP5	thumb OA	19581_15	outcome	0.00113361	7.20804e-06	TRUE	5.12919e-08
655	IGFBP7	thumb OA	3320_49	outcome	0.0255645	2.88092e-06	TRUE	5.21661e-173
656	IGFLR1	thumb OA	7244_16	outcome	0.0255645	1.96505e-06	TRUE	1.21231e-173
657	IGLL1	thumb OA	6485_59	outcome	0.0255645	6.20515e-06	TRUE	2.59253e-171
658	IGLON5	thumb OA	6478_2	outcome	0.00533576	9.4097e-06	TRUE	7.11223e-35
659	IGSF3	thumb OA	9715_15	outcome	0.00231275	3.60107e-06	TRUE	4.52574e-16
660	IGSF8	thumb OA	6984_6	outcome	0.00700271	7.7983e-07	TRUE	3.55819e-48
661	IL10RB	thumb OA	2631_50	outcome	0.00213525	8.43566e-06	TRUE	2.63315e-14
662	IL12B	thumb OA	13733_5	outcome	0.0255645	5.51437e-08	TRUE	2.89188e-175
663	IL12RB1	thumb OA	2632_5	outcome	0.00239769	4.80676e-07	TRUE	2.0777e-17
664	IL15RA	thumb OA	14054_17	outcome	0.0255645	3.49942e-06	TRUE	1.22631e-172
665	IL16	thumb OA	2774_10	outcome	0.0255645	1.15243e-06	TRUE	2.38888e-174
666	IL17B	thumb OA	3499_77	outcome	0.00181923	1.35315e-06	TRUE	2.98681e-13
667	IL17RA	thumb OA	2992_59	outcome	0.0255645	3.01169e-06	TRUE	6.29503e-173
668	IL17RD	thumb OA	3376_49	outcome	0.0113073	8.91142e-07	TRUE	3.85374e-77
669	IL18BP	thumb OA	3073_51	outcome	0.00106235	4.29949e-05	TRUE	0.000631851
670	IL18R1	thumb OA	14079_14	outcome	0.0126067	1.18494e-07	TRUE	7.60329e-87
671	IL18RAP	thumb OA	2993_1	outcome	0.00259341	2.93057e-07	TRUE	7.91509e-19
672	IL1R1	thumb OA	2991_9	outcome	0.0123353	3.10592e-07	TRUE	1.11764e-84
673	IL1R2	thumb OA	14133_93	outcome	0.0255645	2.5277e-07	TRUE	1.40722e-175
674	IL1RAP	thumb OA	14048_7	outcome	0.0255645	1.13271e-07	TRUE	6.15757e-176
675	IL1RL1	thumb OA	4234_8	outcome	0.0255645	3.89088e-06	TRUE	2.02551e-172
676	IL1RL2	thumb OA	2994_71	outcome	0.0105463	2.84688e-06	TRUE	5.61411e-71
677	IL1RN	thumb OA	5353_89	outcome	0.0141718	1.15346e-07	TRUE	1.56851e-97
678	IL20RA	thumb OA	5085_18	outcome	0.00134023	1.08412e-05	TRUE	4.7061e-09
679	IL22	thumb OA	2778_10	outcome	0.00141564	4.73644e-06	TRUE	4.60129e-10
680	IL22RA2	thumb OA	5087_5	outcome	0.00475721	3.40471e-06	TRUE	3.27178e-32
681	IL27RA	thumb OA	5132_71	outcome	0.0255645	1.41865e-06	TRUE	4.27534e-174
682	IL2RA	thumb OA	3151_6	outcome	0.0013594	7.97397e-06	TRUE	2.15716e-09
683	IL2RB	thumb OA	9343_16	outcome	0.00392958	2.45009e-06	TRUE	5.63735e-27
684	IL5RA	thumb OA	13686_2	outcome	0.0412442	8.36283e-06	TRUE	7.7435e-279
685	IL6R	thumb OA	15602_43	outcome	0.0255645	2.307e-05	TRUE	2.02927e-166
686	IL6ST	thumb OA	2620_4	outcome	0.0240211	6.8223e-07	TRUE	3.19266e-164
687	IMPAD1	thumb OA	9231_23	outcome	0.00640626	1.03517e-07	TRUE	9.122e-45
688	INHBB	thumb OA	13676_46	outcome	0.026604	5.25075e-07	TRUE	2.69633e-182
689	INHBC	thumb OA	15686_49	outcome	0.00476281	1.01135e-05	TRUE	5.41264e-31
690	INPP5B	thumb OA	12641_3	outcome	0.0171086	6.69344e-09	TRUE	1.73529e-117
691	INSL5	thumb OA	10462_14	outcome	0.00141564	2.88826e-06	TRUE	2.68553e-10
692	INSR	thumb OA	3448_13	outcome	0.00218025	3.54917e-06	TRUE	3.27861e-15
693	IRF3	thumb OA	17151_84	outcome	0.00209025	7.58775e-06	TRUE	4.17825e-14
694	ISLR2	thumb OA	13124_20	outcome	0.0212324	2.90296e-05	TRUE	3.1984e-136
695	ISOC1	thumb OA	9816_37	outcome	0.0108876	6.99792e-06	TRUE	6.03072e-72
696	ITGA2	thumb OA	15603_20	outcome	0.00347658	6.79608e-06	TRUE	3.59009e-23
697	ITIH1	thumb OA	7955_195	outcome	0.0255645	3.88606e-06	TRUE	2.01334e-172
698	ITIH2	thumb OA	9326_33	outcome	0.0255645	4.22445e-06	TRUE	3.04523e-172
699	ITIH3	thumb OA	7145_1	outcome	0.0255645	4.21979e-07	TRUE	2.91863e-175
700	ITIH4	thumb OA	4811_33	outcome	0.005585	2.19983e-07	TRUE	4.62931e-39
701	ITIH5	thumb OA	8233_2	outcome	0.0511291	9.77823e-06	TRUE	0
702	ITLN1	thumb OA	18830_1	outcome	0.0020774	3.4532e-06	TRUE	1.49418e-14
703	ITPKA	thumb OA	13473_55	outcome	0.00212882	1.78916e-06	TRUE	3.32001e-15
704	IVD	thumb OA	17737_7	outcome	0.00511105	6.03247e-06	TRUE	5.57511e-34
705	JAG1	thumb OA	5092_51	outcome	0.00192964	7.02334e-07	TRUE	3.54618e-14
706	JUND	thumb OA	19602_36	outcome	0.00146168	7.06027e-07	TRUE	4.90733e-11
707	KCNAB2	thumb OA	10015_119	outcome	0.00197588	1.66758e-07	TRUE	9.61358e-15
708	KDELC2	thumb OA	8296_117	outcome	0.0255645	4.88472e-06	TRUE	6.52201e-172
709	KDR	thumb OA	3651_50	outcome	0.0357038	1.28629e-06	TRUE	1.06761e-244
710	KIAA1161	thumb OA	8068_43	outcome	0.00635849	8.28254e-07	TRUE	8.17068e-44
711	KIAA1467	thumb OA	9981_18	outcome	0.0099447	5.96765e-06	TRUE	6.02656e-66
712	KIAA1549L	thumb OA	11145_72	outcome	0.0255645	7.52778e-06	TRUE	8.95318e-171
713	KIRREL2	thumb OA	16609_106	outcome	0.00453252	6.66035e-07	TRUE	1.20677e-31
714	KL	thumb OA	15384_15	outcome	0.0123089	4.36298e-06	TRUE	3.12432e-82
715	KLB	thumb OA	19557_3	outcome	0.0271235	4.03046e-06	TRUE	4.67523e-183
716	KLC1	thumb OA	12656_1	outcome	0.00296582	1.43878e-06	TRUE	7.37379e-21
717	KLK10	thumb OA	6227_1	outcome	0.0255645	1.86745e-09	TRUE	1.1188e-175
718	KLK11	thumb OA	2831_29	outcome	0.0255645	1.2127e-06	TRUE	2.74033e-174
719	KLK12	thumb OA	3199_54	outcome	0.00793707	2.51377e-06	TRUE	1.24114e-53
720	KLK13	thumb OA	11152_46	outcome	0.0255645	2.94256e-06	TRUE	5.7028e-173
721	KLK14	thumb OA	15544_25	outcome	0.0200439	6.03722e-06	TRUE	8.90383e-134
722	KLK3	thumb OA	8468_19	outcome	0.00115398	1.72686e-06	TRUE	9.43283e-09
723	KLK7	thumb OA	3378_49	outcome	0.0255645	1.36325e-05	TRUE	9.22585e-169
724	KLK8	thumb OA	2834_54	outcome	0.0275481	9.376e-07	TRUE	2.69719e-188
725	KLKB1	thumb OA	4152_58	outcome	0.0255645	1.82942e-05	TRUE	8.0795e-167
726	KLRB1	thumb OA	10809_14	outcome	0.0225454	7.95612e-07	TRUE	6.40568e-154
727	KNG1	thumb OA	7784_1	outcome	0.0895528	4.09047e-05	TRUE	0
728	KPNA6	thumb OA	13969_24	outcome	0.00157561	1.01596e-05	TRUE	1.37558e-10
729	KREMEN1	thumb OA	17331_138	outcome	0.0105824	1.73426e-06	TRUE	1.00107e-71
730	KRT20	thumb OA	12975_11	outcome	0.00141053	7.48351e-07	TRUE	1.11426e-10
731	KYNU	thumb OA	4559_64	outcome	0.0255645	1.43137e-05	TRUE	1.43805e-168
732	LAG3	thumb OA	9950_229	outcome	0.00648115	4.42116e-06	TRUE	2.29414e-43
733	LAMC2	thumb OA	9580_5	outcome	0.0255645	5.4135e-08	TRUE	3.67158e-176
734	LANCL1	thumb OA	13986_6	outcome	0.002008	2.33378e-06	TRUE	2.72116e-14
735	LAP3	thumb OA	15610_72	outcome	0.00114379	3.10823e-06	TRUE	1.74754e-08
736	LARGE	thumb OA	7935_26	outcome	0.00495867	8.23182e-06	TRUE	1.33226e-32
737	LAYN	thumb OA	2635_61	outcome	0.00111833	3.10884e-07	TRUE	7.44703e-09
738	LBP	thumb OA	3074_6	outcome	0.0255645	4.28801e-06	TRUE	1.43664e-171
739	LCN1	thumb OA	11708_2	outcome	0.00195533	4.61596e-06	TRUE	1.38582e-13
740	LCN2	thumb OA	2836_68	outcome	0.0014796	3.02026e-09	TRUE	1.45007e-11
741	LCP1	thumb OA	17231_1	outcome	0.00568444	1.38388e-06	TRUE	5.09229e-39
742	LDHA	thumb OA	15414_316	outcome	0.0028163	2.99338e-06	TRUE	2.00603e-19
743	LDHB	thumb OA	3890_8	outcome	0.00243502	1.36986e-06	TRUE	2.40361e-17
744	LDLRAP1	thumb OA	18183_3	outcome	0.00353981	3.63105e-06	TRUE	3.97769e-24
745	LEAP2	thumb OA	5708_1	outcome	0.0255645	5.97796e-06	TRUE	2.06816e-171
746	LECT2	thumb OA	16763_11	outcome	0.0255645	1.07945e-08	TRUE	1.93334e-176
747	LEFTY2	thumb OA	15503_15	outcome	0.0384772	6.67918e-06	TRUE	2.52013e-260
748	LEPR	thumb OA	5400_52	outcome	0.0255645	1.24135e-05	TRUE	4.04906e-169
749	LGALS2	thumb OA	3033_57	outcome	0.018872	1.48714e-05	TRUE	2.67593e-123
750	LGALS3	thumb OA	3066_12	outcome	0.0255645	1.55543e-05	TRUE	3.14136e-168
751	LGALS3BP	thumb OA	5000_52	outcome	0.0102501	3.39609e-07	TRUE	1.75404e-70
752	LGALS4	thumb OA	2982_82	outcome	0.00123556	2.43962e-07	TRUE	1.11244e-09
753	LGALS9	thumb OA	9197_4	outcome	0.00581874	1.67735e-06	TRUE	8.68804e-39
754	LGR4	thumb OA	16304_6	outcome	0.00246463	1.17756e-06	TRUE	1.34124e-17
755	LHB	thumb OA	8376_25	outcome	0.0255645	5.59209e-08	TRUE	3.74183e-176
756	LIFR	thumb OA	5837_49	outcome	0.00544682	2.55439e-06	TRUE	5.11688e-37
757	LILRA2	thumb OA	15614_168	outcome	0.00447958	5.73963e-07	TRUE	2.42442e-31
758	LILRA4	thumb OA	8299_66	outcome	0.00939954	4.33993e-08	TRUE	3.30533e-65
759	LILRA6	thumb OA	7059_14	outcome	0.0255645	1.42602e-05	TRUE	1.38935e-168
760	LILRB1	thumb OA	5090_49	outcome	0.0255645	2.03321e-07	TRUE	1.08748e-175
761	LILRB2	thumb OA	5091_28	outcome	0.0255645	1.45645e-07	TRUE	7.70547e-176
762	LILRB5	thumb OA	7015_8	outcome	0.0255645	1.26145e-05	TRUE	1.25619e-164
763	LINGO1	thumb OA	6620_82	outcome	0.00149111	5.05717e-06	TRUE	1.62023e-10
764	LIPN	thumb OA	8097_77	outcome	0.0276355	1.29466e-05	TRUE	7.40651e-183
765	LMAN2L	thumb OA	8013_9	outcome	0.00615577	9.26316e-06	TRUE	3.01244e-40
766	LOXL3	thumb OA	15427_35	outcome	0.00455189	3.23579e-06	TRUE	6.77933e-31
767	LPO	thumb OA	4801_13	outcome	0.0255645	1.34407e-05	TRUE	8.12564e-169
768	LRIG1	thumb OA	18831_6	outcome	0.0255645	1.01315e-05	TRUE	7.68819e-170
769	LRIG3	thumb OA	3322_52	outcome	0.00126618	1.22661e-05	TRUE	1.7014e-08
770	LRP10	thumb OA	16610_13	outcome	0.00290523	4.38288e-06	TRUE	8.04175e-20
771	LRP11	thumb OA	6713_4	outcome	0.0511291	1.6773e-05	TRUE	0
772	LRP12	thumb OA	15506_34	outcome	0.00109415	1.74198e-07	TRUE	9.40019e-09
773	LRP8	thumb OA	3323_37	outcome	0.00152567	2.77984e-06	TRUE	4.89522e-11
774	LRPAP1	thumb OA	3640_14	outcome	0.0118542	4.26825e-07	TRUE	2.87964e-81
775	LRRC15	thumb OA	6557_50	outcome	0.0255645	4.18966e-06	TRUE	2.92073e-172
776	LRRC32	thumb OA	7551_33	outcome	0.00148727	7.89178e-07	TRUE	3.49826e-11
777	LRRC4B	thumb OA	9916_146	outcome	0.00187699	5.06504e-06	TRUE	1.54961e-08
778	LRRTM4	thumb OA	6572_10	outcome	0.00108016	3.28071e-06	TRUE	4.78968e-08
779	LSAMP	thumb OA	2999_6	outcome	0.00880775	5.35935e-06	TRUE	1.49427e-58
780	LTBP4	thumb OA	13133_73	outcome	0.0016307	1.76209e-05	TRUE	1.98982e-10
781	LTF	thumb OA	2780_35	outcome	0.0215846	1.51446e-05	TRUE	3.95203e-141
782	LUM	thumb OA	13114_50	outcome	0.00874034	1.13123e-05	TRUE	8.32653e-57
783	LY75	thumb OA	16620_26	outcome	0.0255645	2.08293e-06	TRUE	1.48779e-173
784	LY9	thumb OA	3324_51	outcome	0.010174	1.89394e-06	TRUE	6.74877e-69
785	LYPD3	thumb OA	13107_9	outcome	0.00557984	2.78113e-05	TRUE	2.32174e-34
786	LYPLAL1	thumb OA	12428_2	outcome	0.00451186	5.4567e-07	TRUE	1.41503e-31
787	LYVE1	thumb OA	3206_4	outcome	0.0178932	2.78921e-05	TRUE	2.91581e-114
788	LYZ	thumb OA	4920_10	outcome	0.0255645	4.43671e-07	TRUE	3.16762e-175
789	LZIC	thumb OA	19338_3	outcome	0.00113106	6.22632e-06	TRUE	4.44724e-08
790	MAD1L1	thumb OA	13618_15	outcome	0.00160508	4.30798e-06	TRUE	4.04174e-11
791	MAGI2	thumb OA	14066_49	outcome	0.0460974	4.23139e-06	TRUE	0
792	MAN1A2	thumb OA	9077_10	outcome	0.0139535	2.80471e-07	TRUE	9.73346e-96
793	MAN1C1	thumb OA	13427_66	outcome	0.0149099	3.71322e-07	TRUE	3.93535e-102
794	MAN2B2	thumb OA	9251_28	outcome	0.0255645	3.18208e-06	TRUE	7.99279e-173
795	MANBA	thumb OA	6382_17	outcome	0.0255645	1.0918e-07	TRUE	5.9725e-176
796	MANEA	thumb OA	8014_359	outcome	0.0255645	8.38969e-07	TRUE	1.09428e-174
797	MANF	thumb OA	9223_11	outcome	0.00150519	1.41365e-06	TRUE	3.79566e-11
798	MANSC1	thumb OA	9557_5	outcome	0.0211812	3.91346e-06	TRUE	2.00469e-142
799	MANSC4	thumb OA	9578_263	outcome	0.0255645	3.85292e-07	TRUE	2.52866e-175
800	MAPK12	thumb OA	5005_4	outcome	0.0195149	3.91505e-07	TRUE	1.22523e-90
801	MAPK13	thumb OA	5006_71	outcome	0.00442147	1.04016e-05	TRUE	8.48927e-29
802	MAPK3	thumb OA	2855_49	outcome	0.00120496	2.2426e-05	TRUE	1.36456e-07
803	MAPK8	thumb OA	3825_18	outcome	0.0011387	9.15334e-06	TRUE	6.6566e-08
804	MAPKAPK2	thumb OA	3820_68	outcome	0.0106287	4.3956e-06	TRUE	5.69355e-71
805	MAPRE1	thumb OA	12469_19	outcome	0.00161917	8.87209e-06	TRUE	5.70871e-11
806	MAPRE2	thumb OA	16856_79	outcome	0.00929642	4.39426e-07	TRUE	6.44497e-64
807	MARK3	thumb OA	9747_48	outcome	0.00115271	2.41184e-06	TRUE	1.34113e-08
808	MASP1	thumb OA	3605_77	outcome	0.00116163	7.29118e-06	TRUE	3.45201e-08
809	MATN2	thumb OA	3325_2	outcome	0.00812566	2.24247e-05	TRUE	4.54476e-51
810	MATN3	thumb OA	19361_78	outcome	0.0270544	3.50925e-05	TRUE	4.6232e-174
811	MATN4	thumb OA	7083_74	outcome	0.0204627	1.04964e-05	TRUE	3.92169e-135
812	MAX	thumb OA	12411_60	outcome	0.0135347	2.52182e-10	TRUE	1.08924e-93
813	MBL2	thumb OA	3000_66	outcome	0.0511291	1.3261e-05	TRUE	0
814	MCEE	thumb OA	9388_18	outcome	0.00184875	4.92905e-08	TRUE	5.43341e-14
815	MCEMP1	thumb OA	6283_60	outcome	0.00129171	2.20905e-06	TRUE	1.38719e-09
816	MCF2L	thumb OA	13934_3	outcome	0.0189576	2.17966e-06	TRUE	3.22714e-128
817	MDGA1	thumb OA	16900_29	outcome	0.0255645	3.64009e-06	TRUE	1.47322e-172
818	MDGA2	thumb OA	19372_7	outcome	0.02856	9.6552e-06	TRUE	1.81071e-190
819	MDK	thumb OA	2911_27	outcome	0.00347787	4.56441e-06	TRUE	1.85443e-23
820	MENT	thumb OA	5744_12	outcome	0.00186672	9.39487e-06	TRUE	1.68703e-12
821	MET	thumb OA	2837_3	outcome	0.00691622	7.1003e-06	TRUE	1.23458e-45
822	METAP1	thumb OA	3210_1	outcome	0.00174481	9.09857e-07	TRUE	7.1458e-13
823	METTL24	thumb OA	9470_15	outcome	0.00417228	2.03206e-06	TRUE	1.08539e-28
824	MFAP2	thumb OA	9294_45	outcome	0.00195533	5.2348e-07	TRUE	2.67928e-14
825	MFAP4	thumb OA	5636_10	outcome	0.0166026	1.36566e-05	TRUE	2.08527e-108
826	MFGE8	thumb OA	4455_89	outcome	0.0227875	1.50108e-06	TRUE	6.55599e-155
827	MGAT1	thumb OA	10571_14	outcome	0.0013824	1.08508e-06	TRUE	2.10706e-10
828	MGAT2	thumb OA	6909_40	outcome	0.00748801	8.89462e-06	TRUE	4.82351e-49
829	MGAT4B	thumb OA	7141_21	outcome	0.0270441	6.35397e-06	TRUE	2.20524e-181
830	MGP	thumb OA	6520_87	outcome	0.0246494	5.71255e-05	TRUE	1.25999e-154
831	MIA	thumb OA	2687_2	outcome	0.00154616	6.67574e-06	TRUE	1.05367e-10
832	MIF	thumb OA	8221_19	outcome	0.00212496	4.98552e-08	TRUE	7.22289e-16
833	MINPP1	thumb OA	5586_66	outcome	0.00377985	1.19559e-05	TRUE	5.58863e-24
834	MMAB	thumb OA	17783_9	outcome	0.00151543	1.56521e-06	TRUE	3.49339e-11
835	MMP1	thumb OA	4924_32	outcome	0.0255645	4.16893e-06	TRUE	2.84873e-172
836	MMP10	thumb OA	8479_4	outcome	0.0255645	3.8445e-06	TRUE	1.91123e-172
837	MMP12	thumb OA	4496_60	outcome	0.0255645	1.05144e-05	TRUE	1.02871e-169
838	MMP13	thumb OA	4925_54	outcome	0.00143738	3.49216e-06	TRUE	2.34543e-10
839	MMP19	thumb OA	6425_87	outcome	0.00354368	3.1318e-06	TRUE	2.93712e-24
840	MMP7	thumb OA	2789_26	outcome	0.0287302	9.2222e-06	TRUE	8.56485e-192
841	MMP8	thumb OA	9172_69	outcome	0.0227368	7.19867e-06	TRUE	1.26183e-151
842	MOB1A	thumb OA	12426_19	outcome	0.0014796	2.49911e-08	TRUE	1.72984e-11
843	MPG	thumb OA	12438_127	outcome	0.00268744	9.44184e-06	TRUE	9.98774e-18
844	MPO	thumb OA	2580_83	outcome	0.0254985	1.19022e-07	TRUE	1.8438e-175
845	MPPED2	thumb OA	19153_53	outcome	0.00667352	6.63135e-06	TRUE	3.91805e-44
846	MRC2	thumb OA	3041_55	outcome	0.00565474	3.68714e-06	TRUE	4.42532e-38
847	MRVI1	thumb OA	8255_34	outcome	0.00491476	5.55351e-06	TRUE	8.76869e-33
848	MSMB	thumb OA	10620_21	outcome	0.0255645	1.50784e-07	TRUE	7.96559e-176
849	MSMP	thumb OA	8080_24	outcome	0.00151415	1.91861e-06	TRUE	4.1769e-11
850	MSR1	thumb OA	15533_97	outcome	0.00556563	1.32356e-06	TRUE	2.99122e-38
851	MST1	thumb OA	4407_10	outcome	0.0255645	5.55115e-06	TRUE	1.33642e-171
852	MTHFD2	thumb OA	18321_38	outcome	0.00106617	1.41755e-07	TRUE	1.39906e-08
853	MTHFS	thumb OA	14107_1	outcome	0.0255645	2.36515e-07	TRUE	5.84093e-175
854	MTRF1L	thumb OA	11134_30	outcome	0.0113935	1.89745e-06	TRUE	4.17023e-77
855	MUC16	thumb OA	15565_102	outcome	0.0095684	2.66603e-06	TRUE	2.95362e-64
856	MVD	thumb OA	18422_41	outcome	0.00177945	1.33768e-05	TRUE	1.25122e-11
857	MX1	thumb OA	17460_51	outcome	0.0255645	3.56886e-05	TRUE	5.73072e-164
858	MXRA7	thumb OA	8005_1	outcome	0.0255645	8.65517e-08	TRUE	4.98727e-176
859	MXRA8	thumb OA	10521_10	outcome	0.00267585	1.17819e-06	TRUE	5.23873e-19
860	MYBPC1	thumb OA	7648_9	outcome	0.00242858	2.21398e-06	TRUE	4.27424e-17
861	MYOC	thumb OA	16558_2	outcome	0.0255645	5.58952e-08	TRUE	1.69275e-175
862	MYOM2	thumb OA	13534_20	outcome	0.00108652	5.59714e-07	TRUE	1.48961e-08
863	NAAA	thumb OA	3173_49	outcome	0.0255645	1.41794e-06	TRUE	4.26899e-174
864	NADK	thumb OA	13624_17	outcome	0.00660251	8.71091e-07	TRUE	1.98375e-45
865	NAGK	thumb OA	3894_15	outcome	0.0122144	7.6664e-08	TRUE	2.8418e-84
866	NAGLU	thumb OA	15509_2	outcome	0.0255645	5.23784e-08	TRUE	3.60266e-176
867	NAGPA	thumb OA	11208_15	outcome	0.0255645	5.0213e-06	TRUE	7.58425e-172
868	NANS	thumb OA	17802_4	outcome	0.00265524	9.37441e-08	TRUE	2.08216e-19
869	NAPG	thumb OA	17773_26	outcome	0.00223813	2.78577e-06	TRUE	1.00699e-15
870	NBL1	thumb OA	2944_66	outcome	0.00116545	1.77322e-06	TRUE	8.59831e-09
871	NCAM1	thumb OA	4498_62	outcome	0.0400353	2.85368e-05	TRUE	7.49475e-264
872	NCAM2	thumb OA	6507_16	outcome	0.0268997	1.05152e-05	TRUE	8.13715e-179
873	NDE1	thumb OA	9765_4	outcome	0.00192193	3.68561e-06	TRUE	1.69225e-13
874	NDRG3	thumb OA	18312_68	outcome	0.00220083	4.6516e-08	TRUE	2.18127e-16
875	NDST1	thumb OA	6927_7	outcome	0.00729313	3.76736e-06	TRUE	6.26184e-49
876	NEGR1	thumb OA	13109_82	outcome	0.00118839	1.25092e-06	TRUE	5.38173e-09
877	NEK7	thumb OA	12703_6	outcome	0.00331402	6.95418e-07	TRUE	1.93585e-23
878	NELL1	thumb OA	6544_33	outcome	0.0255645	3.26977e-06	TRUE	9.01511e-173
879	NEO1	thumb OA	8900_28	outcome	0.0119983	1.71202e-07	TRUE	1.34369e-82
880	NETO1	thumb OA	15298_199	outcome	0.00121643	2.52248e-07	TRUE	1.51408e-09
881	NFASC	thumb OA	7179_69	outcome	0.00919973	1.00019e-06	TRUE	7.87366e-63
882	NHEJ1	thumb OA	11351_233	outcome	0.00306639	1.77005e-07	TRUE	4.18496e-22
883	NID1	thumb OA	3213_65	outcome	0.00667868	1.01659e-10	TRUE	5.92269e-47
884	NID2	thumb OA	16060_99	outcome	0.0255645	1.67917e-05	TRUE	6.63767e-168
885	NIT2	thumb OA	17808_37	outcome	0.00250583	5.12237e-08	TRUE	1.88788e-18
886	NLGN1	thumb OA	15620_4	outcome	0.00615835	4.98286e-07	TRUE	1.10319e-42
887	NMB	thumb OA	9321_400	outcome	0.007679	1.13943e-05	TRUE	7.52853e-50
888	NME2	thumb OA	4249_64	outcome	0.00796546	1.0565e-06	TRUE	1.74574e-54
889	NMRAL1	thumb OA	13988_67	outcome	0.0255645	2.33173e-06	TRUE	2.25036e-173
890	NMT2	thumb OA	17821_20	outcome	0.00155896	3.04998e-06	TRUE	3.24993e-11
891	NNMT	thumb OA	19376_74	outcome	0.00139007	4.89084e-06	TRUE	7.00902e-10
892	NOG	thumb OA	8778_3	outcome	0.0255645	1.25377e-06	TRUE	3.00314e-174
893	NOTCH1	thumb OA	5107_7	outcome	0.00311281	2.21444e-07	TRUE	2.2167e-22
894	NOTUM	thumb OA	8252_2	outcome	0.00191551	7.20474e-06	TRUE	5.05245e-13
895	NPDC1	thumb OA	10424_31	outcome	0.0012866	2.44084e-08	TRUE	3.45933e-10
896	NPL	thumb OA	19496_1	outcome	0.00757319	3.85292e-07	TRUE	2.54614e-52
897	NPNT	thumb OA	6342_10	outcome	0.012743	6.01389e-07	TRUE	4.03673e-87
898	NPPA	thumb OA	5443_62	outcome	0.00136068	6.31176e-06	TRUE	1.51e-09
899	NPPB	thumb OA	16751_15	outcome	0.0291482	1.26845e-05	TRUE	1.8109e-193
900	NPTX1	thumb OA	9256_78	outcome	0.0276844	1.41118e-05	TRUE	4.8499e-183
901	NPTXR	thumb OA	15511_37	outcome	0.0255645	1.79918e-05	TRUE	1.33532e-167
902	NPW	thumb OA	9986_14	outcome	0.0255645	9.59071e-06	TRUE	5.04635e-170
903	NQO1	thumb OA	9837_60	outcome	0.0255645	1.88811e-05	TRUE	2.2075e-167
904	NQO2	thumb OA	9754_33	outcome	0.0440976	1.76615e-06	TRUE	2.82082e-303
905	NRCAM	thumb OA	5109_24	outcome	0.00137346	4.56074e-06	TRUE	8.25731e-10
906	NRK1	thumb OA	16853_5	outcome	0.0100207	2.2567e-06	TRUE	1.06708e-67
907	NRP1	thumb OA	5542_22	outcome	0.0255645	1.51825e-06	TRUE	5.23967e-174
908	NRP2	thumb OA	15387_44	outcome	0.00647857	6.6284e-06	TRUE	7.51578e-43
909	NSF	thumb OA	13992_12	outcome	0.00650181	3.92389e-06	TRUE	1.60636e-42
910	NT5C2	thumb OA	11288_26	outcome	0.00429106	1.35191e-05	TRUE	1.41821e-27
911	NT5C3L	thumb OA	19135_5	outcome	0.0255645	2.87147e-07	TRUE	1.65882e-175
912	NT5DC3	thumb OA	9126_171	outcome	0.0191658	1.74288e-06	TRUE	7.64978e-130
913	NT5E	thumb OA	15452_5	outcome	0.0154116	5.94453e-06	TRUE	1.58922e-102
914	NT5M	thumb OA	17856_23	outcome	0.00637269	3.75359e-06	TRUE	6.15365e-42
915	NTF3	thumb OA	4145_58	outcome	0.00386863	1.34583e-05	TRUE	7.28354e-25
916	NTM	thumb OA	10907_116	outcome	0.057055	1.83224e-06	TRUE	0
917	NTN1	thumb OA	6649_51	outcome	0.0255645	1.0506e-06	TRUE	1.87851e-174
918	NTN4	thumb OA	3327_27	outcome	0.0121257	3.93213e-07	TRUE	3.77587e-83
919	NTNG1	thumb OA	5637_81	outcome	0.0255645	3.83339e-06	TRUE	1.88472e-172
920	NTRK2	thumb OA	4866_59	outcome	0.00197074	1.51526e-06	TRUE	3.21053e-14
921	NTRK3	thumb OA	2658_27	outcome	0.00920231	4.70644e-08	TRUE	7.43203e-64
922	NUCB1	thumb OA	10451_11	outcome	0.00709694	9.18492e-07	TRUE	1.00447e-48
923	NUDCD3	thumb OA	4254_6	outcome	0.00201699	1.20605e-05	TRUE	3.1744e-13
924	NUDT1	thumb OA	19206_20	outcome	0.0018449	2.39978e-05	TRUE	2.21088e-11
925	NUDT12	thumb OA	13947_371	outcome	0.00364433	6.50325e-08	TRUE	3.85157e-26
926	NUDT2	thumb OA	16583_8	outcome	0.0255645	2.01507e-06	TRUE	1.32333e-173
927	NUDT5	thumb OA	17761_2	outcome	0.00222913	2.668e-06	TRUE	1.09695e-15
928	OAF	thumb OA	6414_8	outcome	0.028787	4.22293e-06	TRUE	2.08453e-194
929	OBP2B	thumb OA	5680_54	outcome	0.0255645	5.19482e-06	TRUE	9.15955e-172
930	OGN	thumb OA	17224_12	outcome	0.0255645	2.80614e-05	TRUE	2.20794e-165
931	OLFM1	thumb OA	5703_26	outcome	0.005347	1.14197e-05	TRUE	1.18454e-34
932	OLFM2	thumb OA	19377_14	outcome	0.0255645	1.11043e-05	TRUE	1.59451e-169
933	OLFML3	thumb OA	8660_5	outcome	0.00296453	9.78824e-06	TRUE	1.76139e-19
934	OMG	thumb OA	16908_5	outcome	0.0033424	1.61341e-07	TRUE	5.54098e-24
935	OVCA2	thumb OA	17697_2	outcome	0.00247493	4.84393e-07	TRUE	6.31345e-18
936	OXT	thumb OA	8356_88	outcome	0.0255645	3.54181e-06	TRUE	1.29651e-172
937	P4HB	thumb OA	4278_14	outcome	0.00162558	1.0154e-05	TRUE	6.63727e-11
938	PAICS	thumb OA	9841_197	outcome	0.00223813	1.19443e-05	TRUE	1.23866e-14
939	PAM	thumb OA	5620_13	outcome	0.0255645	2.21528e-05	TRUE	1.27242e-166
940	PARK7	thumb OA	19523_215	outcome	0.0026269	1.13895e-05	TRUE	3.73112e-17
941	PATE4	thumb OA	8065_245	outcome	0.00554626	3.77224e-05	TRUE	2.43029e-33
942	PCBD1	thumb OA	11313_100	outcome	0.00798094	9.58527e-07	TRUE	1.2012e-54
943	PCBD2	thumb OA	6899_37	outcome	0.00153976	1.61729e-06	TRUE	2.77467e-11
944	PCDH10	thumb OA	9018_38	outcome	0.00466424	1.1492e-07	TRUE	5.96463e-33
945	PCDH9	thumb OA	10558_26	outcome	0.00886192	2.33996e-06	TRUE	6.86887e-60
946	PCNP	thumb OA	17769_28	outcome	0.00284337	6.23226e-06	TRUE	3.88704e-19
947	PCOLCE	thumb OA	11237_49	outcome	0.00994213	1.76989e-06	TRUE	2.12801e-67
948	PCOLCE2	thumb OA	6081_52	outcome	0.0255645	7.80501e-06	TRUE	1.14427e-170
949	PCSK1	thumb OA	13388_57	outcome	0.0255645	2.62962e-05	TRUE	9.7536e-166
950	PCSK2	thumb OA	15440_57	outcome	0.00296711	1.10584e-08	TRUE	1.14788e-21
951	PCSK7	thumb OA	4459_68	outcome	0.0255645	1.19794e-05	TRUE	2.99021e-169
952	PCSK9	thumb OA	5231_79	outcome	0.0225761	1.93747e-06	TRUE	4.01916e-153
953	PCYOX1	thumb OA	6431_68	outcome	0.0255645	1.47252e-05	TRUE	1.87042e-168
954	PDCD1LG2	thumb OA	3004_67	outcome	0.0315499	2.4817e-06	TRUE	1.21222e-214
955	PDCD5	thumb OA	12517_52	outcome	0.012325	6.60242e-07	TRUE	3.15129e-84
956	PDCD6	thumb OA	19488_1	outcome	0.00125725	3.52808e-05	TRUE	2.10895e-07
957	PDCD6IP	thumb OA	18174_79	outcome	0.00430398	1.08338e-07	TRUE	1.53796e-30
958	PDE4A	thumb OA	18918_86	outcome	0.0185446	2.51328e-06	TRUE	4.48013e-124
959	PDE5A	thumb OA	5256_86	outcome	0.00983211	8.18083e-06	TRUE	1.18207e-64
960	PDGFD	thumb OA	17140_57	outcome	0.0550038	9.21955e-06	TRUE	0
961	PDGFRA	thumb OA	10366_11	outcome	0.00297485	2.71995e-06	TRUE	1.35482e-20
962	PDGFRB	thumb OA	3459_49	outcome	0.0255645	4.35905e-07	TRUE	3.07685e-175
963	PDGFRL	thumb OA	9713_67	outcome	0.0255645	3.38767e-07	TRUE	2.52778e-175
964	PDHX	thumb OA	18319_7	outcome	0.00435304	7.52797e-07	TRUE	2.26563e-30
965	PDIA5	thumb OA	5593_11	outcome	0.0255645	2.49383e-07	TRUE	1.38378e-175
966	PDLIM1	thumb OA	11428_31	outcome	0.00161661	1.51092e-05	TRUE	1.70356e-10
967	PDLIM4	thumb OA	12387_7	outcome	0.0083112	1.655e-07	TRUE	1.43682e-57
968	PDXK	thumb OA	11098_1	outcome	0.00739251	1.08666e-05	TRUE	4.59293e-48
969	PEAR1	thumb OA	8892_14	outcome	0.0151349	3.1524e-06	TRUE	9.52712e-102
970	PECR	thumb OA	17776_15	outcome	0.00396185	9.84885e-08	TRUE	3.06642e-28
971	PENK	thumb OA	9076_25	outcome	0.0290089	1.06974e-05	TRUE	3.56849e-193
972	PF4	thumb OA	2697_7	outcome	0.00211339	3.28676e-07	TRUE	1.42755e-15
973	PF4V1	thumb OA	5663_18	outcome	0.0255645	9.21743e-07	TRUE	1.3618e-174
974	PFKM	thumb OA	17384_110	outcome	0.0113935	3.56058e-07	TRUE	3.20234e-78
975	PGLS	thumb OA	17799_9	outcome	0.00432851	2.29905e-06	TRUE	1.15634e-29
976	PGLYRP1	thumb OA	3329_14	outcome	0.0135707	7.25111e-06	TRUE	8.97736e-90
977	PGLYRP2	thumb OA	5601_2	outcome	0.0255645	2.45758e-06	TRUE	2.75083e-173
978	PGLYRP3	thumb OA	10561_5	outcome	0.00115908	6.83099e-08	TRUE	2.89643e-09
979	PGM1	thumb OA	9173_21	outcome	0.00354497	1.78526e-07	TRUE	2.46898e-25
980	PGM2	thumb OA	18330_7	outcome	0.0022986	1.71459e-06	TRUE	2.38396e-16
981	PGP	thumb OA	18235_16	outcome	0.00575934	5.545e-07	TRUE	3.90492e-39
982	PHPT1	thumb OA	16882_27	outcome	0.0146969	3.75839e-07	TRUE	1.13247e-100
983	PI3	thumb OA	4982_54	outcome	0.0255645	5.57243e-06	TRUE	1.36637e-171
984	PIANP	thumb OA	14114_18	outcome	0.0276139	8.88663e-07	TRUE	8.65936e-185
985	PIGR	thumb OA	3216_2	outcome	0.00810221	8.19593e-06	TRUE	3.19164e-53
986	PIP	thumb OA	6060_2	outcome	0.0480832	4.97142e-06	TRUE	0
987	PKDCC	thumb OA	8664_36	outcome	0.0010649	1.7425e-06	TRUE	3.70679e-08
988	PKLR	thumb OA	15607_56	outcome	0.00105091	1.07344e-05	TRUE	3.01186e-07
989	PKP2	thumb OA	14067_6	outcome	0.00447829	1.11603e-05	TRUE	4.57959e-29
990	PLA2G12B	thumb OA	9380_2	outcome	0.0033553	1.24839e-05	TRUE	1.07869e-21
991	PLA2G2A	thumb OA	2692_74	outcome	0.0255645	1.10319e-06	TRUE	2.12975e-174
992	PLA2G7	thumb OA	5015_15	outcome	0.00444472	5.63765e-07	TRUE	4.09985e-31
993	PLA2R1	thumb OA	10916_44	outcome	0.0255645	8.11082e-07	TRUE	1.01408e-174
994	PLAU	thumb OA	4158_54	outcome	0.00166659	6.6838e-07	TRUE	2.2089e-12
995	PLAUR	thumb OA	2652_15	outcome	0.0182074	7.07488e-06	TRUE	9.26471e-121
996	PLCG1	thumb OA	4563_61	outcome	0.00198359	5.0284e-07	TRUE	1.29144e-14
997	PLCG2	thumb OA	10070_22	outcome	0.00837263	7.55193e-06	TRUE	4.96447e-55
998	PLD3	thumb OA	10948_14	outcome	0.00135173	6.83039e-07	TRUE	2.67299e-10
[truncated: 415 more rows]

## Sheet: steiger_Figure OA
	id.exposure	id.outcome	exposure	outcome	snp_r2.exposure	snp_r2.outcome	correct_causal_direction	steiger_pval
[truncated: 1,408 more rows]
