# Supplementary material for: Mendelian randomization analysis to identify potential drug targets for osteoarthritis
Source: PLoS One. 2025 Feb 11;20(2):e0316824. doi: 10.1371/journal.pone.0316824 (PMC11813149; doi:10.1371/journal.pone.0316824)
Supplement: S5 Table — (XLSX) [file pone.0316824.s005.xlsx]

## Sheet: GWAS
	snp	ref_rsid	ref_hg19_coordinates	ref_hg38_coordinates	ref_a1	ref_a2	rsid	hg19_coordinates	hg38_coordinates	a1	a2	proxy	r2	dprime	trait	efo	study	pmid	ancestry	year	beta	se	p	direction	n	n_cases	n_controls	n_studies	unit	dataset
1	rs7294636	rs7294636	chr12:15054016	chr12:14901082	A	G	rs7294636	chr12:15054016	chr12:14901082	A	G	0	1	1	Hand grip strength left	EFO_0006941	Neale B	UKBB	European	2017	-0.01868	0.001803	3.833e-25	-	335821	0	335821	1	IVNT	Neale-B_UKBB_EUR_2017
2	rs7294636	rs7294636	chr12:15054016	chr12:14901082	A	G	rs7294636	chr12:15054016	chr12:14901082	A	G	0	1	1	Hand grip strength right	EFO_0006941	Neale B	UKBB	European	2017	-0.01739	0.001806	6.027e-22	-	335842	0	335842	1	IVNT	Neale-B_UKBB_EUR_2017
3	rs7294636	rs7294636	chr12:15054016	chr12:14901082	A	G	rs7135211	chr12:15052758	chr12:14899824	A	G	1	1	1	Hand grip strength left	EFO_0006941	Neale B	UKBB	European	2017	-0.01867	0.001803	3.908e-25	-	335821	0	335821	1	IVNT	Neale-B_UKBB_EUR_2017
4	rs7294636	rs7294636	chr12:15054016	chr12:14901082	A	G	rs7135211	chr12:15052758	chr12:14899824	A	G	1	1	1	Hand grip strength right	EFO_0006941	Neale B	UKBB	European	2017	-0.01738	0.001806	6.366e-22	-	335842	0	335842	1	IVNT	Neale-B_UKBB_EUR_2017
5	rs7294636	rs7294636	chr12:15054016	chr12:14901082	A	G	rs4581512	chr12:15052952	chr12:14900018	T	G	1	1	1	Hand grip strength left	EFO_0006941	Neale B	UKBB	European	2017	-0.01868	0.001803	3.81e-25	-	335821	0	335821	1	IVNT	Neale-B_UKBB_EUR_2017
6	rs7294636	rs7294636	chr12:15054016	chr12:14901082	A	G	rs4581512	chr12:15052952	chr12:14900018	T	G	1	1	1	Hand grip strength right	EFO_0006941	Neale B	UKBB	European	2017	-0.01739	0.001806	6.027e-22	-	335842	0	335842	1	IVNT	Neale-B_UKBB_EUR_2017
7	rs7294636	rs7294636	chr12:15054016	chr12:14901082	A	G	rs4764131	chr12:15045427	chr12:14892493	C	T	1	0.98718	1	Hand grip strength left	EFO_0006941	Neale B	UKBB	European	2017	-0.0187	0.001804	3.577e-25	-	335821	0	335821	1	IVNT	Neale-B_UKBB_EUR_2017
8	rs7294636	rs7294636	chr12:15054016	chr12:14901082	A	G	rs4764131	chr12:15045427	chr12:14892493	C	T	1	0.98718	1	Hand grip strength right	EFO_0006941	Neale B	UKBB	European	2017	-0.01746	0.001807	4.353e-22	-	335842	0	335842	1	IVNT	Neale-B_UKBB_EUR_2017
9	rs7294636	rs7294636	chr12:15054016	chr12:14901082	A	G	rs9668569	chr12:15046950	chr12:14894016	T	C	1	0.97026	1	Hand grip strength left	EFO_0006941	Neale B	UKBB	European	2017	-0.01872	0.001804	3.02e-25	-	335821	0	335821	1	IVNT	Neale-B_UKBB_EUR_2017
10	rs7294636	rs7294636	chr12:15054016	chr12:14901082	A	G	rs9668569	chr12:15046950	chr12:14894016	T	C	1	0.97026	1	Hand grip strength right	EFO_0006941	Neale B	UKBB	European	2017	-0.01739	0.001807	6.386e-22	-	335842	0	335842	1	IVNT	Neale-B_UKBB_EUR_2017
11	rs11276	rs11276	chr12:14993439	chr12:14840505	T	C	rs11276	chr12:14993439	chr12:14840505	T	C	0	1	1	Hand grip strength left	EFO_0006941	Neale B	UKBB	European	2017	-0.0181	0.001787	4.229e-24	-	335821	0	335821	1	IVNT	Neale-B_UKBB_EUR_2017
12	rs11276	rs11276	chr12:14993439	chr12:14840505	T	C	rs11276	chr12:14993439	chr12:14840505	T	C	0	1	1	Hand grip strength right	EFO_0006941	Neale B	UKBB	European	2017	-0.01699	0.00179	2.387e-21	-	335842	0	335842	1	IVNT	Neale-B_UKBB_EUR_2017
13	rs11276	rs11276	chr12:14993439	chr12:14840505	T	C	rs12829642	chr12:14992956	chr12:14840022	G	A	1	1	1	Hand grip strength left	EFO_0006941	Neale B	UKBB	European	2017	-0.01808	0.001787	4.536e-24	-	335821	0	335821	1	IVNT	Neale-B_UKBB_EUR_2017
14	rs11276	rs11276	chr12:14993439	chr12:14840505	T	C	rs12829642	chr12:14992956	chr12:14840022	G	A	1	1	1	Hand grip strength right	EFO_0006941	Neale B	UKBB	European	2017	-0.01695	0.00179	2.806e-21	-	335842	0	335842	1	IVNT	Neale-B_UKBB_EUR_2017
15	rs11276	rs11276	chr12:14993439	chr12:14840505	T	C	rs12226970	chr12:14993070	chr12:14840136	G	A	1	1	1	Hand grip strength left	EFO_0006941	Neale B	UKBB	European	2017	-0.01813	0.001787	3.59e-24	-	335821	0	335821	1	IVNT	Neale-B_UKBB_EUR_2017
16	rs11276	rs11276	chr12:14993439	chr12:14840505	T	C	rs12226970	chr12:14993070	chr12:14840136	G	A	1	1	1	Hand grip strength right	EFO_0006941	Neale B	UKBB	European	2017	-0.01698	0.00179	2.463e-21	-	335842	0	335842	1	IVNT	Neale-B_UKBB_EUR_2017
17	rs11276	rs11276	chr12:14993439	chr12:14840505	T	C	rs11056201	chr12:14993148	chr12:14840214	A	T	1	1	1	Hand grip strength left	EFO_0006941	Neale B	UKBB	European	2017	-0.0181	0.001787	4.137e-24	-	335821	0	335821	1	IVNT	Neale-B_UKBB_EUR_2017
18	rs11276	rs11276	chr12:14993439	chr12:14840505	T	C	rs11056201	chr12:14993148	chr12:14840214	A	T	1	1	1	Hand grip strength right	EFO_0006941	Neale B	UKBB	European	2017	-0.01698	0.00179	2.467e-21	-	335842	0	335842	1	IVNT	Neale-B_UKBB_EUR_2017
19	rs11276	rs11276	chr12:14993439	chr12:14840505	T	C	rs3088189	chr12:14993608	chr12:14840674	A	G	1	1	1	Hand grip strength left	EFO_0006941	Neale B	UKBB	European	2017	-0.01811	0.001787	3.831e-24	-	335821	0	335821	1	IVNT	Neale-B_UKBB_EUR_2017
20	rs11276	rs11276	chr12:14993439	chr12:14840505	T	C	rs3088189	chr12:14993608	chr12:14840674	A	G	1	1	1	Hand grip strength right	EFO_0006941	Neale B	UKBB	European	2017	-0.017	0.00179	2.238e-21	-	335842	0	335842	1	IVNT	Neale-B_UKBB_EUR_2017
21	rs11727676	rs11727676	chr4:145659064	chr4:144737912	C	T	rs11727676	chr4:145659064	chr4:144737912	C	T	0	1	1	Body mass index	EFO_0004340	GIANT	25673413	European	2015	-0.0358	0.0064	2.55e-08	-	296401	0	296401	114	IVNT	GIANT_BMI_EUR_2015
22	rs11727676	rs11727676	chr4:145659064	chr4:144737912	C	T	rs11727676	chr4:145659064	chr4:144737912	C	T	0	1	1	Body mass index	EFO_0004340	GIANT	25673413	Mixed	2015	-0.0365	0.0063	6.247e-09	-	311073	0	311073	125	IVNT	GIANT_BMI_Mixed_2015
23	rs11727676	rs11727676	chr4:145659064	chr4:144737912	C	T	rs11727676	chr4:145659064	chr4:144737912	C	T	0	1	1	Body mass index	EFO_0004340	GIANT	25673413	Mixed	2015	-0.037	0.006361	6e-09	-	-	-	-	-	kg/m2 increase	NHGRI-EBI_GWAS_Catalog
24	rs11727676	rs11727676	chr4:145659064	chr4:144737912	C	T	rs11727676	chr4:145659064	chr4:144737912	C	T	0	1	1	Body mass index	EFO_0004340	GIANT	25673413	Mixed	2015	-0.036	0.006497	3e-08	-	-	-	-	-	kg/m2 increase	NHGRI-EBI_GWAS_Catalog
25	rs11727676	rs11727676	chr4:145659064	chr4:144737912	C	T	rs11727676	chr4:145659064	chr4:144737912	C	T	0	1	1	Comparative height size at age 10	-	Neale B	UKBB	European	2017	0.02741	0.002814	2.045e-22	+	332021	0	332021	1	-	Neale-B_UKBB_EUR_2017
26	rs11727676	rs11727676	chr4:145659064	chr4:144737912	C	T	rs11727676	chr4:145659064	chr4:144737912	C	T	0	1	1	Forced expiratory volume in 1-second, predicted percentage	EFO_0004314	Neale B	UKBB	European	2017	-0.04616	0.007199	1.445e-10	-	110423	0	110423	1	IVNT	Neale-B_UKBB_EUR_2017
27	rs11727676	rs11727676	chr4:145659064	chr4:144737912	C	T	rs11727676	chr4:145659064	chr4:144737912	C	T	0	1	1	Height	EFO_0004339	Neale B	UKBB	European	2017	0.02595	0.002929	7.909e-19	+	336474	0	336474	1	IVNT	Neale-B_UKBB_EUR_2017
28	rs11727676	rs11727676	chr4:145659064	chr4:144737912	C	T	rs11727676	chr4:145659064	chr4:144737912	C	T	0	1	1	Impedance of arm left	-	Neale B	UKBB	European	2017	0.02266	0.002911	6.981e-15	+	331292	0	331292	1	IVNT	Neale-B_UKBB_EUR_2017
29	rs11727676	rs11727676	chr4:145659064	chr4:144737912	C	T	rs11727676	chr4:145659064	chr4:144737912	C	T	0	1	1	Impedance of arm right	-	Neale B	UKBB	European	2017	0.02053	0.002898	1.403e-12	+	331279	0	331279	1	IVNT	Neale-B_UKBB_EUR_2017
30	rs11727676	rs11727676	chr4:145659064	chr4:144737912	C	T	rs11727676	chr4:145659064	chr4:144737912	C	T	0	1	1	Impedance of leg left	-	Neale B	UKBB	European	2017	0.02091	0.003758	2.622e-08	+	331296	0	331296	1	IVNT	Neale-B_UKBB_EUR_2017
31	rs11727676	rs11727676	chr4:145659064	chr4:144737912	C	T	rs11727676	chr4:145659064	chr4:144737912	C	T	0	1	1	Impedance of whole body	-	Neale B	UKBB	European	2017	0.02414	0.003143	1.573e-14	+	331284	0	331284	1	IVNT	Neale-B_UKBB_EUR_2017
32	rs11727676	rs11727676	chr4:145659064	chr4:144737912	C	T	rs11727676	chr4:145659064	chr4:144737912	C	T	0	1	1	Peak expiratory flow	EFO_0009718	Neale B	UKBB	European	2017	-0.02321	0.003669	2.551e-10	-	307638	0	307638	1	IVNT	Neale-B_UKBB_EUR_2017
33	rs11727676	rs11727676	chr4:145659064	chr4:144737912	C	T	rs75686861	chr4:145621328	chr4:144700176	A	G	1	0.90457	0.95776	Comparative height size at age 10	-	Neale B	UKBB	European	2017	0.02795	0.002892	4.229e-22	+	332021	0	332021	1	-	Neale-B_UKBB_EUR_2017
34	rs11727676	rs11727676	chr4:145659064	chr4:144737912	C	T	rs75686861	chr4:145621328	chr4:144700176	A	G	1	0.90457	0.95776	Forced expiratory volume in 1-second, predicted percentage	EFO_0004314	Neale B	UKBB	European	2017	-0.04831	0.007404	6.835e-11	-	110423	0	110423	1	IVNT	Neale-B_UKBB_EUR_2017
35	rs11727676	rs11727676	chr4:145659064	chr4:144737912	C	T	rs75686861	chr4:145621328	chr4:144700176	A	G	1	0.90457	0.95776	Height	EFO_0004339	Neale B	UKBB	European	2017	0.02824	0.00301	6.424e-21	+	336474	0	336474	1	IVNT	Neale-B_UKBB_EUR_2017
36	rs11727676	rs11727676	chr4:145659064	chr4:144737912	C	T	rs75686861	chr4:145621328	chr4:144700176	A	G	1	0.90457	0.95776	Impedance of arm left	-	Neale B	UKBB	European	2017	0.02246	0.002991	5.949e-14	+	331292	0	331292	1	IVNT	Neale-B_UKBB_EUR_2017
37	rs11727676	rs11727676	chr4:145659064	chr4:144737912	C	T	rs75686861	chr4:145621328	chr4:144700176	A	G	1	0.90457	0.95776	Impedance of arm right	-	Neale B	UKBB	European	2017	0.02067	0.002979	3.946e-12	+	331279	0	331279	1	IVNT	Neale-B_UKBB_EUR_2017
38	rs11727676	rs11727676	chr4:145659064	chr4:144737912	C	T	rs75686861	chr4:145621328	chr4:144700176	A	G	1	0.90457	0.95776	Impedance of leg left	-	Neale B	UKBB	European	2017	0.02129	0.003862	3.529e-08	+	331296	0	331296	1	IVNT	Neale-B_UKBB_EUR_2017
39	rs11727676	rs11727676	chr4:145659064	chr4:144737912	C	T	rs75686861	chr4:145621328	chr4:144700176	A	G	1	0.90457	0.95776	Impedance of whole body	-	Neale B	UKBB	European	2017	0.02395	0.00323	1.229e-13	+	331284	0	331284	1	IVNT	Neale-B_UKBB_EUR_2017
40	rs11727676	rs11727676	chr4:145659064	chr4:144737912	C	T	rs75686861	chr4:145621328	chr4:144700176	A	G	1	0.90457	0.95776	Peak expiratory flow	EFO_0009718	Neale B	UKBB	European	2017	-0.02607	0.003771	4.768e-12	-	307638	0	307638	1	IVNT	Neale-B_UKBB_EUR_2017
41	rs1042779	rs1042779	chr3:52821011	chr3:52786995	A	G	rs1042779	chr3:52821011	chr3:52786995	A	G	0	1	1	Body mass index	EFO_0004340	Akiyama M	28892062	East Asian	2017	-0.02007	0.003546	1.513e-08	-	173430	0	173430	3	IVNT	Akiyama-M_BMI_EAS_2017
42	rs1042779	rs1042779	chr3:52821011	chr3:52786995	A	G	rs1042779	chr3:52821011	chr3:52786995	A	G	0	1	1	High light scatter percentage of red cells	EFO_0004586	Astle W	27863252	European	2016	0.0204	0.003712	3.872e-08	+	173480	0	173480	2	IVNT	Astle-W_Blood-Cell-Traits_EUR_2016
43	rs1042779	rs1042779	chr3:52821011	chr3:52786995	A	G	rs1042779	chr3:52821011	chr3:52786995	A	G	0	1	1	High light scatter reticulocyte count	EFO_0004586	Astle W	27863252	European	2016	0.02273	0.003712	9.145e-10	+	173480	0	173480	2	IVNT	Astle-W_Blood-Cell-Traits_EUR_2016
44	rs1042779	rs1042779	chr3:52821011	chr3:52786995	A	G	rs1042779	chr3:52821011	chr3:52786995	A	G	0	1	1	Reticulocyte count	EFO_0004586	Astle W	27863252	European	2016	0.02389	0.003718	1.313e-10	+	173480	0	173480	2	IVNT	Astle-W_Blood-Cell-Traits_EUR_2016
45	rs1042779	rs1042779	chr3:52821011	chr3:52786995	A	G	rs1042779	chr3:52821011	chr3:52786995	A	G	0	1	1	Reticulocyte fraction of red cells	EFO_0004586	Astle W	27863252	European	2016	0.02061	0.003716	2.945e-08	+	173480	0	173480	2	IVNT	Astle-W_Blood-Cell-Traits_EUR_2016
46	rs1042779	rs1042779	chr3:52821011	chr3:52786995	A	G	rs1042779	chr3:52821011	chr3:52786995	A	G	0	1	1	Height	EFO_0004339	GIANT	25282103	European	2014	0.02	0.003	2.1e-11	+	252222	0	252222	79	Z-score	GIANT_Height_EUR_2014
47	rs1042779	rs1042779	chr3:52821011	chr3:52786995	A	G	rs1042779	chr3:52821011	chr3:52786995	A	G	0	1	1	Bipolar disorder	EFO_0000289	Scott LJ	19416921	European	2009	NA	NA	2.7e-08	NA	18190	-	-	-	-	GRASP
48	rs1042779	rs1042779	chr3:52821011	chr3:52786995	A	G	rs1042779	chr3:52821011	chr3:52786995	A	G	0	1	1	Comparative height size at age 10	-	Neale B	UKBB	European	2017	0.01004	0.001724	5.626e-09	+	332021	0	332021	1	-	Neale-B_UKBB_EUR_2017
49	rs1042779	rs1042779	chr3:52821011	chr3:52786995	A	G	rs1042779	chr3:52821011	chr3:52786995	A	G	0	1	1	Height	EFO_0004339	Neale B	UKBB	European	2017	0.01377	0.001794	1.677e-14	+	336474	0	336474	1	IVNT	Neale-B_UKBB_EUR_2017
50	rs1042779	rs1042779	chr3:52821011	chr3:52786995	A	G	rs1042779	chr3:52821011	chr3:52786995	A	G	0	1	1	Impedance of arm left	-	Neale B	UKBB	European	2017	0.01392	0.001783	6.018e-15	+	331292	0	331292	1	IVNT	Neale-B_UKBB_EUR_2017
51	rs1042779	rs1042779	chr3:52821011	chr3:52786995	A	G	rs1042779	chr3:52821011	chr3:52786995	A	G	0	1	1	Impedance of arm right	-	Neale B	UKBB	European	2017	0.01368	0.001776	1.322e-14	+	331279	0	331279	1	IVNT	Neale-B_UKBB_EUR_2017
52	rs1042779	rs1042779	chr3:52821011	chr3:52786995	A	G	rs1042779	chr3:52821011	chr3:52786995	A	G	0	1	1	Impedance of leg left	-	Neale B	UKBB	European	2017	0.01355	0.002302	3.998e-09	+	331296	0	331296	1	IVNT	Neale-B_UKBB_EUR_2017
53	rs1042779	rs1042779	chr3:52821011	chr3:52786995	A	G	rs1042779	chr3:52821011	chr3:52786995	A	G	0	1	1	Impedance of leg right	-	Neale B	UKBB	European	2017	0.01251	0.002285	4.393e-08	+	331301	0	331301	1	IVNT	Neale-B_UKBB_EUR_2017
54	rs1042779	rs1042779	chr3:52821011	chr3:52786995	A	G	rs1042779	chr3:52821011	chr3:52786995	A	G	0	1	1	Impedance of whole body	-	Neale B	UKBB	European	2017	0.01515	0.001925	3.579e-15	+	331284	0	331284	1	IVNT	Neale-B_UKBB_EUR_2017
55	rs1042779	rs1042779	chr3:52821011	chr3:52786995	A	G	rs1042779	chr3:52821011	chr3:52786995	A	G	0	1	1	Cross disorder	-	PGC	23453885	European	2013	0.07604	0.0125	9.702e-10	+	61220	33332	27888	22	log OR	PGC_Cross-Disorder_EUR_2013
56	rs1042779	rs1042779	chr3:52821011	chr3:52786995	A	G	rs6792369	chr3:52811172	chr3:52777156	C	G	1	0.98351	0.99584	Body mass index	EFO_0004340	Akiyama M	28892062	East Asian	2017	-0.0207	0.003562	6.209e-09	-	173430	0	173430	3	IVNT	Akiyama-M_BMI_EAS_2017
57	rs1042779	rs1042779	chr3:52821011	chr3:52786995	A	G	rs6792369	chr3:52811172	chr3:52777156	C	G	1	0.98351	0.99584	High light scatter percentage of red cells	EFO_0004586	Astle W	27863252	European	2016	0.02138	0.003713	8.509e-09	+	173480	0	173480	2	IVNT	Astle-W_Blood-Cell-Traits_EUR_2016
58	rs1042779	rs1042779	chr3:52821011	chr3:52786995	A	G	rs6792369	chr3:52811172	chr3:52777156	C	G	1	0.98351	0.99584	High light scatter reticulocyte count	EFO_0004586	Astle W	27863252	European	2016	0.02372	0.003713	1.669e-10	+	173480	0	173480	2	IVNT	Astle-W_Blood-Cell-Traits_EUR_2016
59	rs1042779	rs1042779	chr3:52821011	chr3:52786995	A	G	rs6792369	chr3:52811172	chr3:52777156	C	G	1	0.98351	0.99584	Reticulocyte count	EFO_0004586	Astle W	27863252	European	2016	0.02488	0.003719	2.241e-11	+	173480	0	173480	2	IVNT	Astle-W_Blood-Cell-Traits_EUR_2016
60	rs1042779	rs1042779	chr3:52821011	chr3:52786995	A	G	rs6792369	chr3:52811172	chr3:52777156	C	G	1	0.98351	0.99584	Reticulocyte fraction of red cells	EFO_0004586	Astle W	27863252	European	2016	0.02159	0.003717	6.363e-09	+	173480	0	173480	2	IVNT	Astle-W_Blood-Cell-Traits_EUR_2016
61	rs1042779	rs1042779	chr3:52821011	chr3:52786995	A	G	rs6792369	chr3:52811172	chr3:52777156	C	G	1	0.98351	0.99584	Comparative height size at age 10	-	Neale B	UKBB	European	2017	0.009654	0.001723	2.12e-08	+	332021	0	332021	1	-	Neale-B_UKBB_EUR_2017
62	rs1042779	rs1042779	chr3:52821011	chr3:52786995	A	G	rs6792369	chr3:52811172	chr3:52777156	C	G	1	0.98351	0.99584	Height	EFO_0004339	Neale B	UKBB	European	2017	0.01334	0.001794	1.041e-13	+	336474	0	336474	1	IVNT	Neale-B_UKBB_EUR_2017
63	rs1042779	rs1042779	chr3:52821011	chr3:52786995	A	G	rs6792369	chr3:52811172	chr3:52777156	C	G	1	0.98351	0.99584	Impedance of arm left	-	Neale B	UKBB	European	2017	0.01368	0.001783	1.682e-14	+	331292	0	331292	1	IVNT	Neale-B_UKBB_EUR_2017
64	rs1042779	rs1042779	chr3:52821011	chr3:52786995	A	G	rs6792369	chr3:52811172	chr3:52777156	C	G	1	0.98351	0.99584	Impedance of arm right	-	Neale B	UKBB	European	2017	0.01351	0.001775	2.768e-14	+	331279	0	331279	1	IVNT	Neale-B_UKBB_EUR_2017
65	rs1042779	rs1042779	chr3:52821011	chr3:52786995	A	G	rs6792369	chr3:52811172	chr3:52777156	C	G	1	0.98351	0.99584	Impedance of leg left	-	Neale B	UKBB	European	2017	0.01332	0.002302	7.192e-09	+	331296	0	331296	1	IVNT	Neale-B_UKBB_EUR_2017
66	rs1042779	rs1042779	chr3:52821011	chr3:52786995	A	G	rs6792369	chr3:52811172	chr3:52777156	C	G	1	0.98351	0.99584	Impedance of whole body	-	Neale B	UKBB	European	2017	0.01499	0.001925	6.76e-15	+	331284	0	331284	1	IVNT	Neale-B_UKBB_EUR_2017
67	rs1042779	rs1042779	chr3:52821011	chr3:52786995	A	G	rs6792369	chr3:52811172	chr3:52777156	C	G	1	0.98351	0.99584	Schizophrenia	EFO_0000692	PGC	25056061	Mixed	2014	0.0606	0.011	3.778e-08	+	82315	35476	46839	49	log OR	PGC_Schizophrenia_Mixed_2014
68	rs1042779	rs1042779	chr3:52821011	chr3:52786995	A	G	rs3836493	chr3:52816585	chr3:52782569	C	CAAGTGCCGGGAGT	1	0.98351	0.99584	High light scatter percentage of red cells	EFO_0004586	Astle W	27863252	European	2016	0.0217	0.003751	7.265e-09	+	173480	0	173480	2	IVNT	Astle-W_Blood-Cell-Traits_EUR_2016
69	rs1042779	rs1042779	chr3:52821011	chr3:52786995	A	G	rs3836493	chr3:52816585	chr3:52782569	C	CAAGTGCCGGGAGT	1	0.98351	0.99584	High light scatter reticulocyte count	EFO_0004586	Astle W	27863252	European	2016	0.02408	0.003751	1.362e-10	+	173480	0	173480	2	IVNT	Astle-W_Blood-Cell-Traits_EUR_2016
70	rs1042779	rs1042779	chr3:52821011	chr3:52786995	A	G	rs3836493	chr3:52816585	chr3:52782569	C	CAAGTGCCGGGAGT	1	0.98351	0.99584	Reticulocyte count	EFO_0004586	Astle W	27863252	European	2016	0.02523	0.003757	1.877e-11	+	173480	0	173480	2	IVNT	Astle-W_Blood-Cell-Traits_EUR_2016
71	rs1042779	rs1042779	chr3:52821011	chr3:52786995	A	G	rs3836493	chr3:52816585	chr3:52782569	C	CAAGTGCCGGGAGT	1	0.98351	0.99584	Reticulocyte fraction of red cells	EFO_0004586	Astle W	27863252	European	2016	0.02192	0.003755	5.316e-09	+	173480	0	173480	2	IVNT	Astle-W_Blood-Cell-Traits_EUR_2016
72	rs1042779	rs1042779	chr3:52821011	chr3:52786995	A	G	rs2286798	chr3:52821177	chr3:52787161	A	C	1	0.98349	0.99583	Body mass index	EFO_0004340	Akiyama M	28892062	East Asian	2017	-0.02101	0.003544	3.047e-09	-	173430	0	173430	3	IVNT	Akiyama-M_BMI_EAS_2017
73	rs1042779	rs1042779	chr3:52821011	chr3:52786995	A	G	rs2286798	chr3:52821177	chr3:52787161	A	C	1	0.98349	0.99583	High light scatter percentage of red cells	EFO_0004586	Astle W	27863252	European	2016	0.02131	0.003728	1.087e-08	+	173480	0	173480	2	IVNT	Astle-W_Blood-Cell-Traits_EUR_2016
74	rs1042779	rs1042779	chr3:52821011	chr3:52786995	A	G	rs2286798	chr3:52821177	chr3:52787161	A	C	1	0.98349	0.99583	High light scatter reticulocyte count	EFO_0004586	Astle W	27863252	European	2016	0.02362	0.003728	2.365e-10	+	173480	0	173480	2	IVNT	Astle-W_Blood-Cell-Traits_EUR_2016
75	rs1042779	rs1042779	chr3:52821011	chr3:52786995	A	G	rs2286798	chr3:52821177	chr3:52787161	A	C	1	0.98349	0.99583	Reticulocyte count	EFO_0004586	Astle W	27863252	European	2016	0.02467	0.003734	3.949e-11	+	173480	0	173480	2	IVNT	Astle-W_Blood-Cell-Traits_EUR_2016
76	rs1042779	rs1042779	chr3:52821011	chr3:52786995	A	G	rs2286798	chr3:52821177	chr3:52787161	A	C	1	0.98349	0.99583	Reticulocyte fraction of red cells	EFO_0004586	Astle W	27863252	European	2016	0.02148	0.003733	8.717e-09	+	173480	0	173480	2	IVNT	Astle-W_Blood-Cell-Traits_EUR_2016
77	rs1042779	rs1042779	chr3:52821011	chr3:52786995	A	G	rs2286798	chr3:52821177	chr3:52787161	A	C	1	0.98349	0.99583	Height	EFO_0004339	GIANT	25282103	European	2014	0.022	0.003	3.4e-13	+	253151	0	253151	79	Z-score	GIANT_Height_EUR_2014
78	rs1042779	rs1042779	chr3:52821011	chr3:52786995	A	G	rs2286798	chr3:52821177	chr3:52787161	A	C	1	0.98349	0.99583	Waist circumference adjusted for physical activity	EFO_0007789	GIANT	28448500	European	2017	0.021	0.0038	4.59e-08	+	166822	0	166822	55	IVNT	GIANT_Waist-adjusted-PA_EUR_2017
79	rs1042779	rs1042779	chr3:52821011	chr3:52786995	A	G	rs2286798	chr3:52821177	chr3:52787161	A	C	1	0.98349	0.99583	Comparative height size at age 10	-	Neale B	UKBB	European	2017	0.009926	0.001731	9.757e-09	+	332021	0	332021	1	-	Neale-B_UKBB_EUR_2017
80	rs1042779	rs1042779	chr3:52821011	chr3:52786995	A	G	rs2286798	chr3:52821177	chr3:52787161	A	C	1	0.98349	0.99583	Height	EFO_0004339	Neale B	UKBB	European	2017	0.0142	0.001802	3.213e-15	+	336474	0	336474	1	IVNT	Neale-B_UKBB_EUR_2017
81	rs1042779	rs1042779	chr3:52821011	chr3:52786995	A	G	rs2286798	chr3:52821177	chr3:52787161	A	C	1	0.98349	0.99583	Impedance of arm left	-	Neale B	UKBB	European	2017	0.01525	0.001791	1.631e-17	+	331292	0	331292	1	IVNT	Neale-B_UKBB_EUR_2017
82	rs1042779	rs1042779	chr3:52821011	chr3:52786995	A	G	rs2286798	chr3:52821177	chr3:52787161	A	C	1	0.98349	0.99583	Impedance of arm right	-	Neale B	UKBB	European	2017	0.0149	0.001783	6.456e-17	+	331279	0	331279	1	IVNT	Neale-B_UKBB_EUR_2017
83	rs1042779	rs1042779	chr3:52821011	chr3:52786995	A	G	rs2286798	chr3:52821177	chr3:52787161	A	C	1	0.98349	0.99583	Impedance of leg left	-	Neale B	UKBB	European	2017	0.01487	0.002312	1.256e-10	+	331296	0	331296	1	IVNT	Neale-B_UKBB_EUR_2017
84	rs1042779	rs1042779	chr3:52821011	chr3:52786995	A	G	rs2286798	chr3:52821177	chr3:52787161	A	C	1	0.98349	0.99583	Impedance of leg right	-	Neale B	UKBB	European	2017	0.01403	0.002294	9.691e-10	+	331301	0	331301	1	IVNT	Neale-B_UKBB_EUR_2017
85	rs1042779	rs1042779	chr3:52821011	chr3:52786995	A	G	rs2286798	chr3:52821177	chr3:52787161	A	C	1	0.98349	0.99583	Impedance of whole body	-	Neale B	UKBB	European	2017	0.01658	0.001933	1.001e-17	+	331284	0	331284	1	IVNT	Neale-B_UKBB_EUR_2017
86	rs1042779	rs1042779	chr3:52821011	chr3:52786995	A	G	rs2286798	chr3:52821177	chr3:52787161	A	C	1	0.98349	0.99583	Cross disorder	-	PGC	23453885	European	2013	0.07418	0.0125	2.73e-09	+	61220	33332	27888	22	log OR	PGC_Cross-Disorder_EUR_2013
87	rs1042779	rs1042779	chr3:52821011	chr3:52786995	A	G	rs2286798	chr3:52821177	chr3:52787161	A	C	1	0.98349	0.99583	Hip or knee osteoarthritis	EFO_0002506;EFO_0004616	Loughlin	22763110	European	2012	-0.1222	0.02153	1.375e-08	-	18419	7410	11009	1	log OR	arcOGEN_Hip-Knee-OA_EUR_2012
88	rs1042779	rs1042779	chr3:52821011	chr3:52786995	A	G	rs2286798	chr3:52821177	chr3:52787161	A	C	1	0.98349	0.99583	Hip osteoarthritis	EFO_0002506	Loughlin	22763110	European	2012	-0.157	0.02854	3.769e-08	-	14275	3266	11009	1	log OR	arcOGEN_Hip-OA_EUR_2012
89	rs1042779	rs1042779	chr3:52821011	chr3:52786995	A	G	rs678	chr3:52820981	chr3:52786965	A	T	1	0.97943	1	Body mass index	EFO_0004340	Akiyama M	28892062	East Asian	2017	-0.02113	0.003542	2.448e-09	-	173430	0	173430	3	IVNT	Akiyama-M_BMI_EAS_2017
90	rs1042779	rs1042779	chr3:52821011	chr3:52786995	A	G	rs678	chr3:52820981	chr3:52786965	A	T	1	0.97943	1	High light scatter percentage of red cells	EFO_0004586	Astle W	27863252	European	2016	0.02131	0.003732	1.137e-08	+	173480	0	173480	2	IVNT	Astle-W_Blood-Cell-Traits_EUR_2016
91	rs1042779	rs1042779	chr3:52821011	chr3:52786995	A	G	rs678	chr3:52820981	chr3:52786965	A	T	1	0.97943	1	High light scatter reticulocyte count	EFO_0004586	Astle W	27863252	European	2016	0.02364	0.003732	2.384e-10	+	173480	0	173480	2	IVNT	Astle-W_Blood-Cell-Traits_EUR_2016
92	rs1042779	rs1042779	chr3:52821011	chr3:52786995	A	G	rs678	chr3:52820981	chr3:52786965	A	T	1	0.97943	1	Reticulocyte count	EFO_0004586	Astle W	27863252	European	2016	0.02459	0.003738	4.808e-11	+	173480	0	173480	2	IVNT	Astle-W_Blood-Cell-Traits_EUR_2016
93	rs1042779	rs1042779	chr3:52821011	chr3:52786995	A	G	rs678	chr3:52820981	chr3:52786965	A	T	1	0.97943	1	Reticulocyte fraction of red cells	EFO_0004586	Astle W	27863252	European	2016	0.02136	0.003737	1.086e-08	+	173480	0	173480	2	IVNT	Astle-W_Blood-Cell-Traits_EUR_2016
94	rs1042779	rs1042779	chr3:52821011	chr3:52786995	A	G	rs678	chr3:52820981	chr3:52786965	A	T	1	0.97943	1	Height	EFO_0004339	GIANT	25282103	European	2014	0.022	0.003	4.1e-13	+	253169	0	253169	79	Z-score	GIANT_Height_EUR_2014
95	rs1042779	rs1042779	chr3:52821011	chr3:52786995	A	G	rs678	chr3:52820981	chr3:52786965	A	T	1	0.97943	1	Comparative height size at age 10	-	Neale B	UKBB	European	2017	0.01034	0.001733	2.417e-09	+	332021	0	332021	1	-	Neale-B_UKBB_EUR_2017
96	rs1042779	rs1042779	chr3:52821011	chr3:52786995	A	G	rs678	chr3:52820981	chr3:52786965	A	T	1	0.97943	1	Height	EFO_0004339	Neale B	UKBB	European	2017	0.0146	0.001804	5.89e-16	+	336474	0	336474	1	IVNT	Neale-B_UKBB_EUR_2017
97	rs1042779	rs1042779	chr3:52821011	chr3:52786995	A	G	rs678	chr3:52820981	chr3:52786965	A	T	1	0.97943	1	Impedance of arm left	-	Neale B	UKBB	European	2017	0.01549	0.001793	5.833e-18	+	331292	0	331292	1	IVNT	Neale-B_UKBB_EUR_2017
98	rs1042779	rs1042779	chr3:52821011	chr3:52786995	A	G	rs678	chr3:52820981	chr3:52786965	A	T	1	0.97943	1	Impedance of arm right	-	Neale B	UKBB	European	2017	0.0152	0.001786	1.741e-17	+	331279	0	331279	1	IVNT	Neale-B_UKBB_EUR_2017
99	rs1042779	rs1042779	chr3:52821011	chr3:52786995	A	G	rs678	chr3:52820981	chr3:52786965	A	T	1	0.97943	1	Impedance of leg left	-	Neale B	UKBB	European	2017	0.01514	0.002315	6.233e-11	+	331296	0	331296	1	IVNT	Neale-B_UKBB_EUR_2017
100	rs1042779	rs1042779	chr3:52821011	chr3:52786995	A	G	rs678	chr3:52820981	chr3:52786965	A	T	1	0.97943	1	Impedance of leg right	-	Neale B	UKBB	European	2017	0.01457	0.002297	2.269e-10	+	331301	0	331301	1	IVNT	Neale-B_UKBB_EUR_2017
101	rs1042779	rs1042779	chr3:52821011	chr3:52786995	A	G	rs678	chr3:52820981	chr3:52786965	A	T	1	0.97943	1	Impedance of whole body	-	Neale B	UKBB	European	2017	0.01686	0.001936	3.059e-18	+	331284	0	331284	1	IVNT	Neale-B_UKBB_EUR_2017
102	rs10875723	rs10875723	chr12:48417537	chr12:48023754	A	G	rs10875723	chr12:48417537	chr12:48023754	A	G	0	1	1	Impedance of arm right	-	Neale B	UKBB	European	2017	0.01023	0.001762	6.385e-09	+	331279	0	331279	1	IVNT	Neale-B_UKBB_EUR_2017
103	rs10875723	rs10875723	chr12:48417537	chr12:48023754	A	G	rs10875720	chr12:48413565	chr12:48019782	C	T	1	1	1	Impedance of arm right	-	Neale B	UKBB	European	2017	0.0105	0.001763	2.529e-09	+	331279	0	331279	1	IVNT	Neale-B_UKBB_EUR_2017
104	rs10875723	rs10875723	chr12:48417537	chr12:48023754	A	G	rs10875722	chr12:48413634	chr12:48019851	T	G	1	1	1	Impedance of arm right	-	Neale B	UKBB	European	2017	0.01052	0.001763	2.43e-09	+	331279	0	331279	1	IVNT	Neale-B_UKBB_EUR_2017
105	rs10875723	rs10875723	chr12:48417537	chr12:48023754	A	G	rs7299135	chr12:48413944	chr12:48020161	C	T	1	1	1	Impedance of arm right	-	Neale B	UKBB	European	2017	0.0105	0.001771	3.029e-09	+	331279	0	331279	1	IVNT	Neale-B_UKBB_EUR_2017
106	rs10043720	rs10043720	chr5:158767333	chr5:159340325	A	G	rs10043720	chr5:158767333	chr5:159340325	A	G	0	1	1	Crohns disease	EFO_0000384	IBDGC	26192919	European	2015	-0.207	0.0256	5.879e-16	-	20883	5956	14927	7	log OR	IBDGC_Chrons-Disease_EUR_2015
107	rs10043720	rs10043720	chr5:158767333	chr5:159340325	A	G	rs10043720	chr5:158767333	chr5:159340325	A	G	0	1	1	Inflammatory bowel disease	EFO_0003767	IBDGC	26192919	European	2015	-0.1712	0.0187	4.409e-20	-	34652	12882	21770	15	log OR	IBDGC_IBD_EUR_2015
108	rs10043720	rs10043720	chr5:158767333	chr5:159340325	A	G	rs10043720	chr5:158767333	chr5:159340325	A	G	0	1	1	Ulcerative colitis	EFO_0000729	IBDGC	26192919	European	2015	-0.1429	0.0234	1.016e-09	-	27432	6968	20464	8	log OR	IBDGC_Ulcerative-Colitis_EUR_2015
109	rs10043720	rs10043720	chr5:158767333	chr5:159340325	A	G	rs4244437	chr5:158773117	chr5:159346109	G	A	1	1	1	Crohns disease	EFO_0000384	IBDGC	26192919	European	2015	-0.1977	0.0253	5.38e-15	-	20883	5956	14927	7	log OR	IBDGC_Chrons-Disease_EUR_2015
110	rs10043720	rs10043720	chr5:158767333	chr5:159340325	A	G	rs4244437	chr5:158773117	chr5:159346109	G	A	1	1	1	Inflammatory bowel disease	EFO_0003767	IBDGC	26192919	European	2015	-0.17	0.0185	3.633e-20	-	34652	12882	21770	15	log OR	IBDGC_IBD_EUR_2015
111	rs10043720	rs10043720	chr5:158767333	chr5:159340325	A	G	rs4244437	chr5:158773117	chr5:159346109	G	A	1	1	1	Ulcerative colitis	EFO_0000729	IBDGC	26192919	European	2015	-0.1472	0.0232	2.389e-10	-	27432	6968	20464	8	log OR	IBDGC_Ulcerative-Colitis_EUR_2015
112	rs10043720	rs10043720	chr5:158767333	chr5:159340325	A	G	rs4244437	chr5:158773117	chr5:159346109	G	A	1	1	1	Mouth or teeth dental problems: mouth ulcers	-	Neale B	UKBB	European	2017	-0.004966	0.0007931	3.825e-10	-	336138	34398	301740	1	risk diff	Neale-B_UKBB_EUR_2017
113	rs10043720	rs10043720	chr5:158767333	chr5:159340325	A	G	rs4244437	chr5:158773117	chr5:159346109	G	A	1	1	1	Self-reported psoriasis	EFO_0000676	Neale B	UKBB	European	2017	0.001716	0.0002785	7.192e-10	+	337159	3871	333288	1	risk diff	Neale-B_UKBB_EUR_2017
114	rs10043720	rs10043720	chr5:158767333	chr5:159340325	A	G	rs2901313	chr5:158774179	chr5:159347171	T	C	1	1	1	Crohns disease	EFO_0000384	IBDGC	26192919	European	2015	-0.1961	0.0253	8.465e-15	-	20883	5956	14927	7	log OR	IBDGC_Chrons-Disease_EUR_2015
115	rs10043720	rs10043720	chr5:158767333	chr5:159340325	A	G	rs2901313	chr5:158774179	chr5:159347171	T	C	1	1	1	Inflammatory bowel disease	EFO_0003767	IBDGC	26192919	European	2015	-0.1693	0.0185	5.127e-20	-	34652	12882	21770	15	log OR	IBDGC_IBD_EUR_2015
116	rs10043720	rs10043720	chr5:158767333	chr5:159340325	A	G	rs2901313	chr5:158774179	chr5:159347171	T	C	1	1	1	Ulcerative colitis	EFO_0000729	IBDGC	26192919	European	2015	-0.147	0.0232	2.438e-10	-	27432	6968	20464	8	log OR	IBDGC_Ulcerative-Colitis_EUR_2015
117	rs10043720	rs10043720	chr5:158767333	chr5:159340325	A	G	rs2901313	chr5:158774179	chr5:159347171	T	C	1	1	1	Mouth or teeth dental problems: mouth ulcers	-	Neale B	UKBB	European	2017	-0.004985	0.0007933	3.301e-10	-	336138	34398	301740	1	risk diff	Neale-B_UKBB_EUR_2017
118	rs10043720	rs10043720	chr5:158767333	chr5:159340325	A	G	rs2901313	chr5:158774179	chr5:159347171	T	C	1	1	1	Self-reported psoriasis	EFO_0000676	Neale B	UKBB	European	2017	0.001726	0.0002786	5.784e-10	+	337159	3871	333288	1	risk diff	Neale-B_UKBB_EUR_2017
119	rs10043720	rs10043720	chr5:158767333	chr5:159340325	A	G	rs983825	chr5:158774965	chr5:159347957	C	A	1	1	1	Crohns disease	EFO_0000384	IBDGC	26192919	European	2015	-0.1961	0.0253	8.41e-15	-	20883	5956	14927	7	log OR	IBDGC_Chrons-Disease_EUR_2015
120	rs10043720	rs10043720	chr5:158767333	chr5:159340325	A	G	rs983825	chr5:158774965	chr5:159347957	C	A	1	1	1	Inflammatory bowel disease	EFO_0003767	IBDGC	26192919	European	2015	-0.1693	0.0185	5.085e-20	-	34652	12882	21770	15	log OR	IBDGC_IBD_EUR_2015
121	rs10043720	rs10043720	chr5:158767333	chr5:159340325	A	G	rs983825	chr5:158774965	chr5:159347957	C	A	1	1	1	Ulcerative colitis	EFO_0000729	IBDGC	26192919	European	2015	-0.1471	0.0232	2.418e-10	-	27432	6968	20464	8	log OR	IBDGC_Ulcerative-Colitis_EUR_2015
122	rs10043720	rs10043720	chr5:158767333	chr5:159340325	A	G	rs983825	chr5:158774965	chr5:159347957	C	A	1	1	1	Mouth or teeth dental problems: mouth ulcers	-	Neale B	UKBB	European	2017	-0.004986	0.0007933	3.28e-10	-	336138	34398	301740	1	risk diff	Neale-B_UKBB_EUR_2017
123	rs10043720	rs10043720	chr5:158767333	chr5:159340325	A	G	rs983825	chr5:158774965	chr5:159347957	C	A	1	1	1	Self-reported psoriasis	EFO_0000676	Neale B	UKBB	European	2017	0.001727	0.0002786	5.754e-10	+	337159	3871	333288	1	risk diff	Neale-B_UKBB_EUR_2017
124	rs10043720	rs10043720	chr5:158767333	chr5:159340325	A	G	rs6556411	chr5:158783223	chr5:159356215	G	T	1	0.99533	1	Crohns disease	EFO_0000384	IBDGC	26192919	European	2015	-0.1994	0.0253	3.037e-15	-	20883	5956	14927	7	log OR	IBDGC_Chrons-Disease_EUR_2015
125	rs10043720	rs10043720	chr5:158767333	chr5:159340325	A	G	rs6556411	chr5:158783223	chr5:159356215	G	T	1	0.99533	1	Inflammatory bowel disease	EFO_0003767	IBDGC	26192919	European	2015	-0.1698	0.0185	3.659e-20	-	34652	12882	21770	15	log OR	IBDGC_IBD_EUR_2015
126	rs10043720	rs10043720	chr5:158767333	chr5:159340325	A	G	rs6556411	chr5:158783223	chr5:159356215	G	T	1	0.99533	1	Ulcerative colitis	EFO_0000729	IBDGC	26192919	European	2015	-0.1456	0.0232	3.397e-10	-	27432	6968	20464	8	log OR	IBDGC_Ulcerative-Colitis_EUR_2015
127	rs10043720	rs10043720	chr5:158767333	chr5:159340325	A	G	rs6556411	chr5:158783223	chr5:159356215	G	T	1	0.99533	1	Mouth or teeth dental problems: mouth ulcers	-	Neale B	UKBB	European	2017	-0.004972	0.0007926	3.544e-10	-	336138	34398	301740	1	risk diff	Neale-B_UKBB_EUR_2017
128	rs10043720	rs10043720	chr5:158767333	chr5:159340325	A	G	rs6556411	chr5:158783223	chr5:159356215	G	T	1	0.99533	1	Self-reported psoriasis	EFO_0000676	Neale B	UKBB	European	2017	0.00173	0.0002784	5.19e-10	+	337159	3871	333288	1	risk diff	Neale-B_UKBB_EUR_2017

## Sheet: pQTL
	snp	ref_rsid	ref_hg19_coordinates	ref_hg38_coordinates	ref_a1	ref_a2	rsid	hg19_coordinates	hg38_coordinates	a1	a2	proxy	r2	dprime	trait	efo	study	pmid	ancestry	year	beta	se	p	direction	n	n_studies	unit	dataset
1	rs7294636	rs7294636	chr12:15054016	chr12:14901082	A	G	rs7294636	chr12:15054016	chr12:14901082	A	G	0	1	1	Ecto-ADP-ribosyltransferase 4	EFO_0004747	Sun B	29875488	European	2018	0.7214	0.0224	8.13e-228	+	3301	1	IVNT	Sun-B_pQTL_EUR_2017
2	rs7294636	rs7294636	chr12:15054016	chr12:14901082	A	G	rs7294636	chr12:15054016	chr12:14901082	A	G	0	1	1	Uncarboxylated MGP	EFO_0004747	Yao C	30111768	European	2017	-0.2646	0.01899	3.82e-44	-	6861	1	-	Yao-C_pQTL_EUR_2017
3	rs7294636	rs7294636	chr12:15054016	chr12:14901082	A	G	rs7135211	chr12:15052758	chr12:14899824	A	G	1	1	1	Ecto-ADP-ribosyltransferase 4	EFO_0004747	Sun B	29875488	European	2018	0.7205	0.0224	3.98e-227	+	3301	1	IVNT	Sun-B_pQTL_EUR_2017
4	rs7294636	rs7294636	chr12:15054016	chr12:14901082	A	G	rs7135211	chr12:15052758	chr12:14899824	A	G	1	1	1	Uncarboxylated MGP	EFO_0004747	Yao C	30111768	European	2017	-0.2645	0.01897	3.62e-44	-	6861	1	-	Yao-C_pQTL_EUR_2017
5	rs7294636	rs7294636	chr12:15054016	chr12:14901082	A	G	rs4581512	chr12:15052952	chr12:14900018	T	G	1	1	1	Ecto-ADP-ribosyltransferase 4	EFO_0004747	Sun B	29875488	European	2018	0.7241	0.0224	3.24e-230	+	3301	1	IVNT	Sun-B_pQTL_EUR_2017
6	rs7294636	rs7294636	chr12:15054016	chr12:14901082	A	G	rs4581512	chr12:15052952	chr12:14900018	T	G	1	1	1	Uncarboxylated MGP	EFO_0004747	Yao C	30111768	European	2017	-0.2645	0.01898	3.68e-44	-	6861	1	-	Yao-C_pQTL_EUR_2017
7	rs7294636	rs7294636	chr12:15054016	chr12:14901082	A	G	rs4764131	chr12:15045427	chr12:14892493	C	T	1	0.98718	1	Ecto-ADP-ribosyltransferase 4	EFO_0004747	Sun B	29875488	European	2018	0.7274	0.0224	4.37e-232	+	3301	1	IVNT	Sun-B_pQTL_EUR_2017
8	rs7294636	rs7294636	chr12:15054016	chr12:14901082	A	G	rs4764131	chr12:15045427	chr12:14892493	C	T	1	0.98718	1	Uncarboxylated MGP	EFO_0004747	Yao C	30111768	European	2017	-0.2599	0.01884	2.71e-43	-	6861	1	-	Yao-C_pQTL_EUR_2017
9	rs7294636	rs7294636	chr12:15054016	chr12:14901082	A	G	rs9668569	chr12:15046950	chr12:14894016	T	C	1	0.97026	1	Ecto-ADP-ribosyltransferase 4	EFO_0004747	Sun B	29875488	European	2018	0.7252	0.0224	3.63e-230	+	3301	1	IVNT	Sun-B_pQTL_EUR_2017
10	rs7294636	rs7294636	chr12:15054016	chr12:14901082	A	G	rs9668569	chr12:15046950	chr12:14894016	T	C	1	0.97026	1	Uncarboxylated MGP	EFO_0004747	Yao C	30111768	European	2017	-0.2604	0.01898	7.65e-43	-	6861	1	-	Yao-C_pQTL_EUR_2017
11	rs11276	rs11276	chr12:14993439	chr12:14840505	T	C	rs11276	chr12:14993439	chr12:14840505	T	C	0	1	1	Ecto-ADP-ribosyltransferase 4	EFO_0004747	Sun B	29875488	European	2018	0.7373	0.0217	4.07e-253	+	3301	1	IVNT	Sun-B_pQTL_EUR_2017
12	rs11276	rs11276	chr12:14993439	chr12:14840505	T	C	rs11276	chr12:14993439	chr12:14840505	T	C	0	1	1	Uncarboxylated MGP	EFO_0004747	Yao C	30111768	European	2017	-0.235	0.01826	6.46e-38	-	6861	1	-	Yao-C_pQTL_EUR_2017
13	rs11276	rs11276	chr12:14993439	chr12:14840505	T	C	rs12829642	chr12:14992956	chr12:14840022	G	A	1	1	1	Ecto-ADP-ribosyltransferase 4	EFO_0004747	Sun B	29875488	European	2018	0.7373	0.0217	2.75e-253	+	3301	1	IVNT	Sun-B_pQTL_EUR_2017
14	rs11276	rs11276	chr12:14993439	chr12:14840505	T	C	rs12829642	chr12:14992956	chr12:14840022	G	A	1	1	1	Uncarboxylated MGP	EFO_0004747	Yao C	30111768	European	2017	-0.2361	0.01831	4.56e-38	-	6861	1	-	Yao-C_pQTL_EUR_2017
15	rs11276	rs11276	chr12:14993439	chr12:14840505	T	C	rs12226970	chr12:14993070	chr12:14840136	G	A	1	1	1	Ecto-ADP-ribosyltransferase 4	EFO_0004747	Sun B	29875488	European	2018	0.7373	0.0217	1.29e-252	+	3301	1	IVNT	Sun-B_pQTL_EUR_2017
16	rs11276	rs11276	chr12:14993439	chr12:14840505	T	C	rs12226970	chr12:14993070	chr12:14840136	G	A	1	1	1	Uncarboxylated MGP	EFO_0004747	Yao C	30111768	European	2017	-0.2351	0.01826	6.06e-38	-	6861	1	-	Yao-C_pQTL_EUR_2017
17	rs11276	rs11276	chr12:14993439	chr12:14840505	T	C	rs11056201	chr12:14993148	chr12:14840214	A	T	1	1	1	Ecto-ADP-ribosyltransferase 4	EFO_0004747	Sun B	29875488	European	2018	0.7373	0.0217	3.98e-253	+	3301	1	IVNT	Sun-B_pQTL_EUR_2017
18	rs11276	rs11276	chr12:14993439	chr12:14840505	T	C	rs11056201	chr12:14993148	chr12:14840214	A	T	1	1	1	Uncarboxylated MGP	EFO_0004747	Yao C	30111768	European	2017	-0.235	0.01826	6.46e-38	-	6861	1	-	Yao-C_pQTL_EUR_2017
19	rs11276	rs11276	chr12:14993439	chr12:14840505	T	C	rs3088189	chr12:14993608	chr12:14840674	A	G	1	1	1	Ecto-ADP-ribosyltransferase 4	EFO_0004747	Sun B	29875488	European	2018	0.7373	0.0217	8.51e-253	+	3301	1	IVNT	Sun-B_pQTL_EUR_2017
20	rs11276	rs11276	chr12:14993439	chr12:14840505	T	C	rs3088189	chr12:14993608	chr12:14840674	A	G	1	1	1	Uncarboxylated MGP	EFO_0004747	Yao C	30111768	European	2017	-0.2352	0.01828	7.1e-38	-	6861	1	-	Yao-C_pQTL_EUR_2017
21	rs1042779	rs1042779	chr3:52821011	chr3:52786995	A	G	rs1042779	chr3:52821011	chr3:52786995	A	G	0	1	1	AP-4 complex subunit mu-1	EFO_0004747	Sun B	29875488	European	2018	0.1718	0.0256	1.82e-11	+	3301	1	IVNT	Sun-B_pQTL_EUR_2017
22	rs1042779	rs1042779	chr3:52821011	chr3:52786995	A	G	rs1042779	chr3:52821011	chr3:52786995	A	G	0	1	1	Arylamine N-acetyltransferase 1	EFO_0004747	Sun B	29875488	European	2018	0.33	0.0251	1.7e-39	+	3301	1	IVNT	Sun-B_pQTL_EUR_2017
23	rs1042779	rs1042779	chr3:52821011	chr3:52786995	A	G	rs1042779	chr3:52821011	chr3:52786995	A	G	0	1	1	C-type lectin domain family 2 member L	EFO_0004747	Sun B	29875488	European	2018	-0.1677	0.0256	5.5e-11	-	3301	1	IVNT	Sun-B_pQTL_EUR_2017
24	rs1042779	rs1042779	chr3:52821011	chr3:52786995	A	G	rs1042779	chr3:52821011	chr3:52786995	A	G	0	1	1	Gap junction alpha-1 protein	EFO_0004747	Sun B	29875488	European	2018	-0.2043	0.0255	1.1e-15	-	3301	1	IVNT	Sun-B_pQTL_EUR_2017
25	rs1042779	rs1042779	chr3:52821011	chr3:52786995	A	G	rs1042779	chr3:52821011	chr3:52786995	A	G	0	1	1	Inter-alpha-trypsin inhibitor heavy chain H1	EFO_0004747	Sun B	29875488	European	2018	0.6463	0.0231	1.55e-171	+	3301	1	IVNT	Sun-B_pQTL_EUR_2017
26	rs1042779	rs1042779	chr3:52821011	chr3:52786995	A	G	rs1042779	chr3:52821011	chr3:52786995	A	G	0	1	1	Janus kinase and microtubule-interacting protein 3	EFO_0004747	Sun B	29875488	European	2018	-0.7855	0.0218	3.39e-285	-	3301	1	IVNT	Sun-B_pQTL_EUR_2017
27	rs1042779	rs1042779	chr3:52821011	chr3:52786995	A	G	rs1042779	chr3:52821011	chr3:52786995	A	G	0	1	1	Normal mucosa of esophagus-specific gene 1 protein	EFO_0004747	Sun B	29875488	European	2018	-0.2707	0.0253	1.05e-26	-	3301	1	IVNT	Sun-B_pQTL_EUR_2017
28	rs1042779	rs1042779	chr3:52821011	chr3:52786995	A	G	rs1042779	chr3:52821011	chr3:52786995	A	G	0	1	1	SUN domain-containing protein 3	EFO_0004747	Sun B	29875488	European	2018	-0.2076	0.0255	3.8e-16	-	3301	1	IVNT	Sun-B_pQTL_EUR_2017
29	rs1042779	rs1042779	chr3:52821011	chr3:52786995	A	G	rs1042779	chr3:52821011	chr3:52786995	A	G	0	1	1	Single Ig IL-1-related receptor	EFO_0004747	Sun B	29875488	European	2018	-0.8122	0.0215	1.91000000000018e-312	-	3301	1	IVNT	Sun-B_pQTL_EUR_2017
30	rs1042779	rs1042779	chr3:52821011	chr3:52786995	A	G	rs6792369	chr3:52811172	chr3:52777156	C	G	1	0.98351	0.99584	AP-4 complex subunit mu-1	EFO_0004747	Sun B	29875488	European	2018	0.1714	0.0256	2.04e-11	+	3301	1	IVNT	Sun-B_pQTL_EUR_2017
31	rs1042779	rs1042779	chr3:52821011	chr3:52786995	A	G	rs6792369	chr3:52811172	chr3:52777156	C	G	1	0.98351	0.99584	Arylamine N-acetyltransferase 1	EFO_0004747	Sun B	29875488	European	2018	0.3187	0.0251	7.41e-37	+	3301	1	IVNT	Sun-B_pQTL_EUR_2017
32	rs1042779	rs1042779	chr3:52821011	chr3:52786995	A	G	rs6792369	chr3:52811172	chr3:52777156	C	G	1	0.98351	0.99584	C-type lectin domain family 2 member L	EFO_0004747	Sun B	29875488	European	2018	-0.1563	0.0256	1e-09	-	3301	1	IVNT	Sun-B_pQTL_EUR_2017
33	rs1042779	rs1042779	chr3:52821011	chr3:52786995	A	G	rs6792369	chr3:52811172	chr3:52777156	C	G	1	0.98351	0.99584	Gap junction alpha-1 protein	EFO_0004747	Sun B	29875488	European	2018	-0.2045	0.0255	1.02e-15	-	3301	1	IVNT	Sun-B_pQTL_EUR_2017
34	rs1042779	rs1042779	chr3:52821011	chr3:52786995	A	G	rs6792369	chr3:52811172	chr3:52777156	C	G	1	0.98351	0.99584	Inter-alpha-trypsin inhibitor heavy chain H1	EFO_0004747	Sun B	29875488	European	2018	0.635	0.0232	2.34e-164	+	3301	1	IVNT	Sun-B_pQTL_EUR_2017
35	rs1042779	rs1042779	chr3:52821011	chr3:52786995	A	G	rs6792369	chr3:52811172	chr3:52777156	C	G	1	0.98351	0.99584	Janus kinase and microtubule-interacting protein 3	EFO_0004747	Sun B	29875488	European	2018	-0.7735	0.0219	1.74e-273	-	3301	1	IVNT	Sun-B_pQTL_EUR_2017
36	rs1042779	rs1042779	chr3:52821011	chr3:52786995	A	G	rs6792369	chr3:52811172	chr3:52777156	C	G	1	0.98351	0.99584	Normal mucosa of esophagus-specific gene 1 protein	EFO_0004747	Sun B	29875488	European	2018	-0.2668	0.0253	5.62e-26	-	3301	1	IVNT	Sun-B_pQTL_EUR_2017
37	rs1042779	rs1042779	chr3:52821011	chr3:52786995	A	G	rs6792369	chr3:52811172	chr3:52777156	C	G	1	0.98351	0.99584	SUN domain-containing protein 3	EFO_0004747	Sun B	29875488	European	2018	-0.2002	0.0255	4.17e-15	-	3301	1	IVNT	Sun-B_pQTL_EUR_2017
38	rs1042779	rs1042779	chr3:52821011	chr3:52786995	A	G	rs6792369	chr3:52811172	chr3:52777156	C	G	1	0.98351	0.99584	Single Ig IL-1-related receptor	EFO_0004747	Sun B	29875488	European	2018	-0.8022	0.0216	1.32e-301	-	3301	1	IVNT	Sun-B_pQTL_EUR_2017
39	rs1042779	rs1042779	chr3:52821011	chr3:52786995	A	G	rs3836493	chr3:52816585	chr3:52782569	C	CAAGTGCCGGGAGT	1	0.98351	0.99584	AP-4 complex subunit mu-1	EFO_0004747	Sun B	29875488	European	2018	0.1653	0.0258	1.58e-10	+	3301	1	IVNT	Sun-B_pQTL_EUR_2017
40	rs1042779	rs1042779	chr3:52821011	chr3:52786995	A	G	rs3836493	chr3:52816585	chr3:52782569	C	CAAGTGCCGGGAGT	1	0.98351	0.99584	Arylamine N-acetyltransferase 1	EFO_0004747	Sun B	29875488	European	2018	0.3183	0.0254	5.01e-36	+	3301	1	IVNT	Sun-B_pQTL_EUR_2017
41	rs1042779	rs1042779	chr3:52821011	chr3:52786995	A	G	rs3836493	chr3:52816585	chr3:52782569	C	CAAGTGCCGGGAGT	1	0.98351	0.99584	C-type lectin domain family 2 member L	EFO_0004747	Sun B	29875488	European	2018	-0.1554	0.0259	1.86e-09	-	3301	1	IVNT	Sun-B_pQTL_EUR_2017
42	rs1042779	rs1042779	chr3:52821011	chr3:52786995	A	G	rs3836493	chr3:52816585	chr3:52782569	C	CAAGTGCCGGGAGT	1	0.98351	0.99584	Gap junction alpha-1 protein	EFO_0004747	Sun B	29875488	European	2018	-0.1988	0.0258	1.2e-14	-	3301	1	IVNT	Sun-B_pQTL_EUR_2017
43	rs1042779	rs1042779	chr3:52821011	chr3:52786995	A	G	rs3836493	chr3:52816585	chr3:52782569	C	CAAGTGCCGGGAGT	1	0.98351	0.99584	Inter-alpha-trypsin inhibitor heavy chain H1	EFO_0004747	Sun B	29875488	European	2018	0.6383	0.0235	2e-162	+	3301	1	IVNT	Sun-B_pQTL_EUR_2017
44	rs1042779	rs1042779	chr3:52821011	chr3:52786995	A	G	rs3836493	chr3:52816585	chr3:52782569	C	CAAGTGCCGGGAGT	1	0.98351	0.99584	Janus kinase and microtubule-interacting protein 3	EFO_0004747	Sun B	29875488	European	2018	-0.782	0.0221	2.95e-274	-	3301	1	IVNT	Sun-B_pQTL_EUR_2017
45	rs1042779	rs1042779	chr3:52821011	chr3:52786995	A	G	rs3836493	chr3:52816585	chr3:52782569	C	CAAGTGCCGGGAGT	1	0.98351	0.99584	Normal mucosa of esophagus-specific gene 1 protein	EFO_0004747	Sun B	29875488	European	2018	-0.2745	0.0256	6.46e-27	-	3301	1	IVNT	Sun-B_pQTL_EUR_2017
46	rs1042779	rs1042779	chr3:52821011	chr3:52786995	A	G	rs3836493	chr3:52816585	chr3:52782569	C	CAAGTGCCGGGAGT	1	0.98351	0.99584	SUN domain-containing protein 3	EFO_0004747	Sun B	29875488	European	2018	-0.2049	0.0257	1.74e-15	-	3301	1	IVNT	Sun-B_pQTL_EUR_2017
47	rs1042779	rs1042779	chr3:52821011	chr3:52786995	A	G	rs3836493	chr3:52816585	chr3:52782569	C	CAAGTGCCGGGAGT	1	0.98351	0.99584	Single Ig IL-1-related receptor	EFO_0004747	Sun B	29875488	European	2018	-0.8075	0.0219	1.17e-298	-	3301	1	IVNT	Sun-B_pQTL_EUR_2017
48	rs1042779	rs1042779	chr3:52821011	chr3:52786995	A	G	rs2286798	chr3:52821177	chr3:52787161	A	C	1	0.98349	0.99583	AP-4 complex subunit mu-1	EFO_0004747	Sun B	29875488	European	2018	0.177	0.0256	5.01e-12	+	3301	1	IVNT	Sun-B_pQTL_EUR_2017
49	rs1042779	rs1042779	chr3:52821011	chr3:52786995	A	G	rs2286798	chr3:52821177	chr3:52787161	A	C	1	0.98349	0.99583	Arylamine N-acetyltransferase 1	EFO_0004747	Sun B	29875488	European	2018	0.3316	0.0252	1.12e-39	+	3301	1	IVNT	Sun-B_pQTL_EUR_2017
50	rs1042779	rs1042779	chr3:52821011	chr3:52786995	A	G	rs2286798	chr3:52821177	chr3:52787161	A	C	1	0.98349	0.99583	C-type lectin domain family 2 member L	EFO_0004747	Sun B	29875488	European	2018	-0.1658	0.0257	1.02e-10	-	3301	1	IVNT	Sun-B_pQTL_EUR_2017
51	rs1042779	rs1042779	chr3:52821011	chr3:52786995	A	G	rs2286798	chr3:52821177	chr3:52787161	A	C	1	0.98349	0.99583	Gap junction alpha-1 protein	EFO_0004747	Sun B	29875488	European	2018	-0.2021	0.0256	2.75e-15	-	3301	1	IVNT	Sun-B_pQTL_EUR_2017
52	rs1042779	rs1042779	chr3:52821011	chr3:52786995	A	G	rs2286798	chr3:52821177	chr3:52787161	A	C	1	0.98349	0.99583	Inter-alpha-trypsin inhibitor heavy chain H1	EFO_0004747	Sun B	29875488	European	2018	0.6399	0.0233	2.82e-166	+	3301	1	IVNT	Sun-B_pQTL_EUR_2017
53	rs1042779	rs1042779	chr3:52821011	chr3:52786995	A	G	rs2286798	chr3:52821177	chr3:52787161	A	C	1	0.98349	0.99583	Janus kinase and microtubule-interacting protein 3	EFO_0004747	Sun B	29875488	European	2018	-0.7771	0.0219	1.38e-274	-	3301	1	IVNT	Sun-B_pQTL_EUR_2017
54	rs1042779	rs1042779	chr3:52821011	chr3:52786995	A	G	rs2286798	chr3:52821177	chr3:52787161	A	C	1	0.98349	0.99583	Normal mucosa of esophagus-specific gene 1 protein	EFO_0004747	Sun B	29875488	European	2018	-0.2769	0.0254	9.55e-28	-	3301	1	IVNT	Sun-B_pQTL_EUR_2017
55	rs1042779	rs1042779	chr3:52821011	chr3:52786995	A	G	rs2286798	chr3:52821177	chr3:52787161	A	C	1	0.98349	0.99583	SUN domain-containing protein 3	EFO_0004747	Sun B	29875488	European	2018	-0.2096	0.0256	2.34e-16	-	3301	1	IVNT	Sun-B_pQTL_EUR_2017
56	rs1042779	rs1042779	chr3:52821011	chr3:52786995	A	G	rs2286798	chr3:52821177	chr3:52787161	A	C	1	0.98349	0.99583	Single Ig IL-1-related receptor	EFO_0004747	Sun B	29875488	European	2018	-0.8089	0.0216	3.02e-306	-	3301	1	IVNT	Sun-B_pQTL_EUR_2017
57	rs1042779	rs1042779	chr3:52821011	chr3:52786995	A	G	rs678	chr3:52820981	chr3:52786965	A	T	1	0.97943	1	AP-4 complex subunit mu-1	EFO_0004747	Sun B	29875488	European	2018	0.1753	0.0257	8.91e-12	+	3301	1	IVNT	Sun-B_pQTL_EUR_2017
58	rs1042779	rs1042779	chr3:52821011	chr3:52786995	A	G	rs678	chr3:52820981	chr3:52786965	A	T	1	0.97943	1	Arylamine N-acetyltransferase 1	EFO_0004747	Sun B	29875488	European	2018	0.3365	0.0252	1.1e-40	+	3301	1	IVNT	Sun-B_pQTL_EUR_2017
59	rs1042779	rs1042779	chr3:52821011	chr3:52786995	A	G	rs678	chr3:52820981	chr3:52786965	A	T	1	0.97943	1	C-type lectin domain family 2 member L	EFO_0004747	Sun B	29875488	European	2018	-0.1679	0.0257	6.46e-11	-	3301	1	IVNT	Sun-B_pQTL_EUR_2017
60	rs1042779	rs1042779	chr3:52821011	chr3:52786995	A	G	rs678	chr3:52820981	chr3:52786965	A	T	1	0.97943	1	Gap junction alpha-1 protein	EFO_0004747	Sun B	29875488	European	2018	-0.2063	0.0256	8.13e-16	-	3301	1	IVNT	Sun-B_pQTL_EUR_2017
61	rs1042779	rs1042779	chr3:52821011	chr3:52786995	A	G	rs678	chr3:52820981	chr3:52786965	A	T	1	0.97943	1	Inter-alpha-trypsin inhibitor heavy chain H1	EFO_0004747	Sun B	29875488	European	2018	0.6351	0.0234	2e-162	+	3301	1	IVNT	Sun-B_pQTL_EUR_2017
62	rs1042779	rs1042779	chr3:52821011	chr3:52786995	A	G	rs678	chr3:52820981	chr3:52786965	A	T	1	0.97943	1	Janus kinase and microtubule-interacting protein 3	EFO_0004747	Sun B	29875488	European	2018	-0.7736	0.0221	1.41e-269	-	3301	1	IVNT	Sun-B_pQTL_EUR_2017
63	rs1042779	rs1042779	chr3:52821011	chr3:52786995	A	G	rs678	chr3:52820981	chr3:52786965	A	T	1	0.97943	1	Normal mucosa of esophagus-specific gene 1 protein	EFO_0004747	Sun B	29875488	European	2018	-0.2757	0.0254	2.09e-27	-	3301	1	IVNT	Sun-B_pQTL_EUR_2017
64	rs1042779	rs1042779	chr3:52821011	chr3:52786995	A	G	rs678	chr3:52820981	chr3:52786965	A	T	1	0.97943	1	SUN domain-containing protein 3	EFO_0004747	Sun B	29875488	European	2018	-0.2114	0.0256	1.48e-16	-	3301	1	IVNT	Sun-B_pQTL_EUR_2017
65	rs1042779	rs1042779	chr3:52821011	chr3:52786995	A	G	rs678	chr3:52820981	chr3:52786965	A	T	1	0.97943	1	Single Ig IL-1-related receptor	EFO_0004747	Sun B	29875488	European	2018	-0.8027	0.0218	7.08e-298	-	3301	1	IVNT	Sun-B_pQTL_EUR_2017
66	rs10875723	rs10875723	chr12:48417537	chr12:48023754	A	G	rs10875723	chr12:48417537	chr12:48023754	A	G	0	1	1	Collagen alpha-1(I) chain	EFO_0004747	Sun B	29875488	European	2018	0.2799	0.0254	3.39e-28	+	3301	1	IVNT	Sun-B_pQTL_EUR_2017
67	rs10875723	rs10875723	chr12:48417537	chr12:48023754	A	G	rs10875720	chr12:48413565	chr12:48019782	C	T	1	1	1	Collagen alpha-1(I) chain	EFO_0004747	Sun B	29875488	European	2018	0.2766	0.0252	4.79e-28	+	3301	1	IVNT	Sun-B_pQTL_EUR_2017
68	rs10875723	rs10875723	chr12:48417537	chr12:48023754	A	G	rs10875722	chr12:48413634	chr12:48019851	T	G	1	1	1	Collagen alpha-1(I) chain	EFO_0004747	Sun B	29875488	European	2018	0.2786	0.0252	2.4e-28	+	3301	1	IVNT	Sun-B_pQTL_EUR_2017
69	rs10875723	rs10875723	chr12:48417537	chr12:48023754	A	G	rs113940474	chr12:48413789	chr12:48020006	A	ATATTGT	1	1	1	Collagen alpha-1(I) chain	EFO_0004747	Sun B	29875488	European	2018	0.2743	0.0254	3.63e-27	+	3301	1	IVNT	Sun-B_pQTL_EUR_2017
70	rs10875723	rs10875723	chr12:48417537	chr12:48023754	A	G	rs7299135	chr12:48413944	chr12:48020161	C	T	1	1	1	Collagen alpha-1(I) chain	EFO_0004747	Sun B	29875488	European	2018	0.275	0.0255	3.55e-27	+	3301	1	IVNT	Sun-B_pQTL_EUR_2017
71	rs10043720	rs10043720	chr5:158767333	chr5:159340325	A	G	rs10043720	chr5:158767333	chr5:159340325	A	G	0	1	1	Interleukin-23	EFO_0004747	Sun B	29875488	European	2018	-0.3111	0.0262	1.38e-32	-	3301	1	IVNT	Sun-B_pQTL_EUR_2017
72	rs10043720	rs10043720	chr5:158767333	chr5:159340325	A	G	rs4244437	chr5:158773117	chr5:159346109	G	A	1	1	1	Interleukin-23	EFO_0004747	Sun B	29875488	European	2018	-0.3111	0.0261	1.12e-32	-	3301	1	IVNT	Sun-B_pQTL_EUR_2017
73	rs10043720	rs10043720	chr5:158767333	chr5:159340325	A	G	rs2901313	chr5:158774179	chr5:159347171	T	C	1	1	1	Interleukin-23	EFO_0004747	Sun B	29875488	European	2018	-0.3111	0.0261	8.71e-33	-	3301	1	IVNT	Sun-B_pQTL_EUR_2017
74	rs10043720	rs10043720	chr5:158767333	chr5:159340325	A	G	rs983825	chr5:158774965	chr5:159347957	C	A	1	1	1	Interleukin-23	EFO_0004747	Sun B	29875488	European	2018	-0.3098	0.0261	1.78e-32	-	3301	1	IVNT	Sun-B_pQTL_EUR_2017
75	rs10043720	rs10043720	chr5:158767333	chr5:159340325	A	G	rs6556411	chr5:158783223	chr5:159356215	G	T	1	0.99533	1	Interleukin-23	EFO_0004747	Sun B	29875488	European	2018	-0.3098	0.0261	1.58e-32	-	3301	1	IVNT	Sun-B_pQTL_EUR_2017
76	rs61048056	rs61048056	chr5:97775200	chr5:98439496	A	G	rs61048056	chr5:97775200	chr5:98439496	A	G	0	1	1	RGM domain family member B	EFO_0004747	Sun B	29875488	European	2018	-0.2106	0.0245	8.71e-18	-	3301	1	IVNT	Sun-B_pQTL_EUR_2017
77	rs61048056	rs61048056	chr5:97775200	chr5:98439496	A	G	rs3890433	chr5:97768954	chr5:98433250	A	T	1	0.99602	1	RGM domain family member B	EFO_0004747	Sun B	29875488	European	2018	-0.2127	0.0245	4.07e-18	-	3301	1	IVNT	Sun-B_pQTL_EUR_2017
78	rs61048056	rs61048056	chr5:97775200	chr5:98439496	A	G	rs56870134	chr5:97773523	chr5:98437819	C	T	1	0.99602	1	RGM domain family member B	EFO_0004747	Sun B	29875488	European	2018	-0.2129	0.0245	3.8e-18	-	3301	1	IVNT	Sun-B_pQTL_EUR_2017
79	rs61048056	rs61048056	chr5:97775200	chr5:98439496	A	G	rs73143889	chr5:97776897	chr5:98441193	A	C	1	0.99602	1	RGM domain family member B	EFO_0004747	Sun B	29875488	European	2018	-0.2124	0.0245	4.37e-18	-	3301	1	IVNT	Sun-B_pQTL_EUR_2017
80	rs61048056	rs61048056	chr5:97775200	chr5:98439496	A	G	rs11951464	chr5:97777031	chr5:98441327	T	C	1	0.99602	1	RGM domain family member B	EFO_0004747	Sun B	29875488	European	2018	-0.2104	0.0245	8.13e-18	-	3301	1	IVNT	Sun-B_pQTL_EUR_2017

## Sheet: eQTL
	snp	ref_rsid	ref_hg19_coordinates	ref_hg38_coordinates	ref_a1	ref_a2	rsid	hg19_coordinates	hg38_coordinates	a1	a2	proxy	r2	dprime	trait	efo	study	pmid	ancestry	year	tissue	exp_gene	exp_ensembl	probe	beta	se	p	direction	n	n_studies	unit	dataset
1	rs7294636	rs7294636	chr12:15054016	chr12:14901082	A	G	rs7294636	chr12:15054016	chr12:14901082	A	G	0	1	1	Gene expression	NCIT_C16608	BIOSQTL	27918533	European	2017	Whole blood	ERP27	ENSG00000139055	ENSG00000139055	NA	NA	1.329e-163	-	2116	1	-	BIOSQTL_eQTL_EUR_2017
2	rs7294636	rs7294636	chr12:15054016	chr12:14901082	A	G	rs7294636	chr12:15054016	chr12:14901082	A	G	0	1	1	Gene expression	NCIT_C16608	BIOSQTL	27918533	European	2017	Whole blood	MGP	ENSG00000111341	ENSG00000111341	NA	NA	1.071e-48	+	2116	1	-	BIOSQTL_eQTL_EUR_2017
3	rs7294636	rs7294636	chr12:15054016	chr12:14901082	A	G	rs7294636	chr12:15054016	chr12:14901082	A	G	0	1	1	Gene expression	NCIT_C16608	BIOSQTL	27918533	European	2017	Whole blood	MGP;C12orf60	ENSG00000111341;ENSG00000182993	ENSG00000111341;ENSG00000182993	NA	NA	1.129e-28	+	2116	1	-	BIOSQTL_eQTL_EUR_2017
4	rs7294636	rs7294636	chr12:15054016	chr12:14901082	A	G	rs7294636	chr12:15054016	chr12:14901082	A	G	0	1	1	Gene expression	NCIT_C16608	BIOSQTL	27918533	European	2017	Whole blood	ARHGDIB	ENSG00000111348	ENSG00000111348	NA	NA	2.383e-10	-	2116	1	-	BIOSQTL_eQTL_EUR_2017
5	rs7294636	rs7294636	chr12:15054016	chr12:14901082	A	G	rs7294636	chr12:15054016	chr12:14901082	A	G	0	1	1	Gene expression	NCIT_C16608	BLUEPRINT	27863251	European	2016	T cells	ERP27	ENSG00000139055.2	-	-0.7145	0.0988	4.763e-13	-	169	1	-	BLUEPRINT_eQTL_EUR_2016
6	rs7294636	rs7294636	chr12:15054016	chr12:14901082	A	G	rs7294636	chr12:15054016	chr12:14901082	A	G	0	1	1	Gene expression	NCIT_C16608	GTEx	25954001	Unspecified	2015	Artery aorta	ERP27	ENSG00000139055.2	-	-0.6665	0.07019	3.059e-17	-	197	1	-	GTEx-V6p_eQTL_EUR_2016
7	rs7294636	rs7294636	chr12:15054016	chr12:14901082	A	G	rs7294636	chr12:15054016	chr12:14901082	A	G	0	1	1	Gene expression	NCIT_C16608	GTEx	25954001	Unspecified	2015	Artery coronary	ERP27	ENSG00000139055.2	-	-0.5307	0.08272	5.312e-09	-	118	1	-	GTEx-V6p_eQTL_EUR_2016
8	rs7294636	rs7294636	chr12:15054016	chr12:14901082	A	G	rs7294636	chr12:15054016	chr12:14901082	A	G	0	1	1	Gene expression	NCIT_C16608	GTEx	25954001	Unspecified	2015	Artery tibial	ERP27	ENSG00000139055.2	-	-0.4589	0.0624	2.951e-12	-	285	1	-	GTEx-V6p_eQTL_EUR_2016
9	rs7294636	rs7294636	chr12:15054016	chr12:14901082	A	G	rs7294636	chr12:15054016	chr12:14901082	A	G	0	1	1	Gene expression	NCIT_C16608	GTEx	25954001	Unspecified	2015	Breast mammary tissue	ERP27	ENSG00000139055.2	-	-0.4714	0.06629	4.778e-11	-	183	1	-	GTEx-V6p_eQTL_EUR_2016
10	rs7294636	rs7294636	chr12:15054016	chr12:14901082	A	G	rs7294636	chr12:15054016	chr12:14901082	A	G	0	1	1	Gene expression	NCIT_C16608	GTEx	25954001	Unspecified	2015	Esophagus mucosa	ERP27	ENSG00000139055.2	-	-0.5669	0.06263	1.141e-16	-	241	1	-	GTEx-V6p_eQTL_EUR_2016
11	rs7294636	rs7294636	chr12:15054016	chr12:14901082	A	G	rs7294636	chr12:15054016	chr12:14901082	A	G	0	1	1	Gene expression	NCIT_C16608	GTEx	25954001	Unspecified	2015	Heart atrial appendage	SMCO3	ENSG00000179256.2	-	-0.5365	0.07962	5.612e-10	-	159	1	-	GTEx-V6p_eQTL_EUR_2016
12	rs7294636	rs7294636	chr12:15054016	chr12:14901082	A	G	rs7294636	chr12:15054016	chr12:14901082	A	G	0	1	1	Gene expression	NCIT_C16608	GTEx	25954001	Unspecified	2015	Lung	ERP27	ENSG00000139055.2	-	-0.6547	0.05824	9.306e-24	-	278	1	-	GTEx-V6p_eQTL_EUR_2016
13	rs7294636	rs7294636	chr12:15054016	chr12:14901082	A	G	rs7294636	chr12:15054016	chr12:14901082	A	G	0	1	1	Gene expression	NCIT_C16608	GTEx	25954001	Unspecified	2015	Nerve tibial	MGP	ENSG00000111341.5	-	-0.329	0.04552	8.598e-12	-	256	1	-	GTEx-V6p_eQTL_EUR_2016
14	rs7294636	rs7294636	chr12:15054016	chr12:14901082	A	G	rs7294636	chr12:15054016	chr12:14901082	A	G	0	1	1	Gene expression	NCIT_C16608	GTEx	25954001	Unspecified	2015	Skin not sun exposed suprapubic	ERP27	ENSG00000139055.2	-	-0.7557	0.08822	8.774e-15	-	196	1	-	GTEx-V6p_eQTL_EUR_2016
15	rs7294636	rs7294636	chr12:15054016	chr12:14901082	A	G	rs7294636	chr12:15054016	chr12:14901082	A	G	0	1	1	Gene expression	NCIT_C16608	GTEx	25954001	Unspecified	2015	Skin sun exposed lower leg	ERP27	ENSG00000139055.2	-	-0.7752	0.06034	1.404e-29	-	302	1	-	GTEx-V6p_eQTL_EUR_2016
16	rs7294636	rs7294636	chr12:15054016	chr12:14901082	A	G	rs7294636	chr12:15054016	chr12:14901082	A	G	0	1	1	Gene expression	NCIT_C16608	GTEx	25954001	Unspecified	2015	Testis	C12orf60	ENSG00000182993.3	-	-0.2387	0.04096	4.783e-08	-	157	1	-	GTEx-V6p_eQTL_EUR_2016
17	rs7294636	rs7294636	chr12:15054016	chr12:14901082	A	G	rs7294636	chr12:15054016	chr12:14901082	A	G	0	1	1	Gene expression	NCIT_C16608	GTEx	25954001	Unspecified	2015	Testis	-	ENSG00000256339.1	-	0.9911	0.07479	2.577e-25	+	157	1	-	GTEx-V6p_eQTL_EUR_2016
18	rs7294636	rs7294636	chr12:15054016	chr12:14901082	A	G	rs7294636	chr12:15054016	chr12:14901082	A	G	0	1	1	Gene expression	NCIT_C16608	GTEx	25954001	Unspecified	2015	Thyroid	MGP	ENSG00000111341.5	-	-0.2999	0.05272	3.796e-08	-	278	1	-	GTEx-V6p_eQTL_EUR_2016
19	rs7294636	rs7294636	chr12:15054016	chr12:14901082	A	G	rs7294636	chr12:15054016	chr12:14901082	A	G	0	1	1	Gene expression	NCIT_C16608	GTEx	25954001	Unspecified	2015	Thyroid	ERP27	ENSG00000139055.2	-	-0.7063	0.05315	1.835e-30	-	278	1	-	GTEx-V6p_eQTL_EUR_2016
20	rs7294636	rs7294636	chr12:15054016	chr12:14901082	A	G	rs7294636	chr12:15054016	chr12:14901082	A	G	0	1	1	Gene expression	NCIT_C16608	GTEx	25954001	Unspecified	2015	Artery aorta	ERP27	ENSG00000139055.2	-	-0.7108	0.06138	2.051e-24	-	267	1	-	GTEx-V7_eQTL_EUR_2017
21	rs7294636	rs7294636	chr12:15054016	chr12:14901082	A	G	rs7294636	chr12:15054016	chr12:14901082	A	G	0	1	1	Gene expression	NCIT_C16608	GTEx	25954001	Unspecified	2015	Artery coronary	ERP27	ENSG00000139055.2	-	-0.5297	0.07137	2.155e-11	-	152	1	-	GTEx-V7_eQTL_EUR_2017
22	rs7294636	rs7294636	chr12:15054016	chr12:14901082	A	G	rs7294636	chr12:15054016	chr12:14901082	A	G	0	1	1	Gene expression	NCIT_C16608	GTEx	25954001	Unspecified	2015	Artery tibial	ERP27	ENSG00000139055.2	-	-0.4538	0.04882	2.318e-18	-	388	1	-	GTEx-V7_eQTL_EUR_2017
23	rs7294636	rs7294636	chr12:15054016	chr12:14901082	A	G	rs7294636	chr12:15054016	chr12:14901082	A	G	0	1	1	Gene expression	NCIT_C16608	GTEx	25954001	Unspecified	2015	Breast mammary tissue	ERP27	ENSG00000139055.2	-	-0.4351	0.05303	2.836e-14	-	251	1	-	GTEx-V7_eQTL_EUR_2017
24	rs7294636	rs7294636	chr12:15054016	chr12:14901082	A	G	rs7294636	chr12:15054016	chr12:14901082	A	G	0	1	1	Gene expression	NCIT_C16608	GTEx	25954001	Unspecified	2015	Esophagus mucosa	ERP27	ENSG00000139055.2	-	-0.54	0.04636	5.367e-26	-	358	1	-	GTEx-V7_eQTL_EUR_2017
25	rs7294636	rs7294636	chr12:15054016	chr12:14901082	A	G	rs7294636	chr12:15054016	chr12:14901082	A	G	0	1	1	Gene expression	NCIT_C16608	GTEx	25954001	Unspecified	2015	Esophagus muscularis	ERP27	ENSG00000139055.2	-	-0.4473	0.06296	9.823e-12	-	335	1	-	GTEx-V7_eQTL_EUR_2017
26	rs7294636	rs7294636	chr12:15054016	chr12:14901082	A	G	rs7294636	chr12:15054016	chr12:14901082	A	G	0	1	1	Gene expression	NCIT_C16608	GTEx	25954001	Unspecified	2015	Heart atrial appendage	SMCO3	ENSG00000179256.2	-	-0.4419	0.05339	1.395e-14	-	264	1	-	GTEx-V7_eQTL_EUR_2017
27	rs7294636	rs7294636	chr12:15054016	chr12:14901082	A	G	rs7294636	chr12:15054016	chr12:14901082	A	G	0	1	1	Gene expression	NCIT_C16608	GTEx	25954001	Unspecified	2015	Lung	ERP27	ENSG00000139055.2	-	-0.7199	0.04988	1.267e-36	-	383	1	-	GTEx-V7_eQTL_EUR_2017
28	rs7294636	rs7294636	chr12:15054016	chr12:14901082	A	G	rs7294636	chr12:15054016	chr12:14901082	A	G	0	1	1	Gene expression	NCIT_C16608	GTEx	25954001	Unspecified	2015	Minor salivary gland	ERP27	ENSG00000139055.2	-	-0.6047	0.09671	3.93e-08	-	85	1	-	GTEx-V7_eQTL_EUR_2017
29	rs7294636	rs7294636	chr12:15054016	chr12:14901082	A	G	rs7294636	chr12:15054016	chr12:14901082	A	G	0	1	1	Gene expression	NCIT_C16608	GTEx	25954001	Unspecified	2015	Nerve tibial	MGP	ENSG00000111341.5	-	-0.2501	0.03743	1.186e-10	-	361	1	-	GTEx-V7_eQTL_EUR_2017
30	rs7294636	rs7294636	chr12:15054016	chr12:14901082	A	G	rs7294636	chr12:15054016	chr12:14901082	A	G	0	1	1	Gene expression	NCIT_C16608	GTEx	25954001	Unspecified	2015	Nerve tibial	ERP27	ENSG00000139055.2	-	-0.3287	0.05842	4.287e-08	-	361	1	-	GTEx-V7_eQTL_EUR_2017
31	rs7294636	rs7294636	chr12:15054016	chr12:14901082	A	G	rs7294636	chr12:15054016	chr12:14901082	A	G	0	1	1	Gene expression	NCIT_C16608	GTEx	25954001	Unspecified	2015	Pituitary	ERP27	ENSG00000139055.2	-	-0.5009	0.08108	9.193e-09	-	157	1	-	GTEx-V7_eQTL_EUR_2017
32	rs7294636	rs7294636	chr12:15054016	chr12:14901082	A	G	rs7294636	chr12:15054016	chr12:14901082	A	G	0	1	1	Gene expression	NCIT_C16608	GTEx	25954001	Unspecified	2015	Skin not sun exposed suprapubic	ERP27	ENSG00000139055.2	-	-0.7357	0.05573	2.479e-31	-	335	1	-	GTEx-V7_eQTL_EUR_2017
33	rs7294636	rs7294636	chr12:15054016	chr12:14901082	A	G	rs7294636	chr12:15054016	chr12:14901082	A	G	0	1	1	Gene expression	NCIT_C16608	GTEx	25954001	Unspecified	2015	Skin sun exposed lower leg	ERP27	ENSG00000139055.2	-	-0.7437	0.04897	2.678e-40	-	414	1	-	GTEx-V7_eQTL_EUR_2017
34	rs7294636	rs7294636	chr12:15054016	chr12:14901082	A	G	rs7294636	chr12:15054016	chr12:14901082	A	G	0	1	1	Gene expression	NCIT_C16608	GTEx	25954001	Unspecified	2015	Testis	-	ENSG00000256339.1	-	0.8707	0.05756	2.462e-34	+	225	1	-	GTEx-V7_eQTL_EUR_2017
35	rs7294636	rs7294636	chr12:15054016	chr12:14901082	A	G	rs7294636	chr12:15054016	chr12:14901082	A	G	0	1	1	Gene expression	NCIT_C16608	GTEx	25954001	Unspecified	2015	Thyroid	ERP27	ENSG00000139055.2	-	-0.7653	0.04026	4.881e-55	-	399	1	-	GTEx-V7_eQTL_EUR_2017
36	rs7294636	rs7294636	chr12:15054016	chr12:14901082	A	G	rs7294636	chr12:15054016	chr12:14901082	A	G	0	1	1	Gene expression	NCIT_C16608	GTEx	25954001	Unspecified	2015	Vagina	ERP27	ENSG00000139055.2	-	-0.7125	0.108	3.499e-09	-	106	1	-	GTEx-V7_eQTL_EUR_2017
37	rs7294636	rs7294636	chr12:15054016	chr12:14901082	A	G	rs7294636	chr12:15054016	chr12:14901082	A	G	0	1	1	Gene expression	NCIT_C16608	GTEx	25954001	Unspecified	2015	Whole blood	ERP27	ENSG00000139055.2	-	-0.2045	0.03084	1.533e-10	-	369	1	-	GTEx-V7_eQTL_EUR_2017
38	rs7294636	rs7294636	chr12:15054016	chr12:14901082	A	G	rs7294636	chr12:15054016	chr12:14901082	A	G	0	1	1	Gene expression	NCIT_C16608	Joehanes R	28122634	Mixed	2017	Whole blood	MGP	-	3445741	0.0401	0.00416	8.855e-22	+	5257	1	-	Joehanes-R_eQTL_EUR_2017
39	rs7294636	rs7294636	chr12:15054016	chr12:14901082	A	G	rs7294636	chr12:15054016	chr12:14901082	A	G	0	1	1	Gene expression	NCIT_C16608	Joehanes R	28122634	Mixed	2017	Whole blood	H2AFJ	-	3406179	0.0209	0.00368	1.475e-08	+	5257	1	-	Joehanes-R_eQTL_EUR_2017
40	rs7294636	rs7294636	chr12:15054016	chr12:14901082	A	G	rs7294636	chr12:15054016	chr12:14901082	A	G	0	1	1	Gene expression	NCIT_C16608	eQTLGen	eQTLGen	European	2018	Whole blood	ERP27	ENSG00000139055	-	NA	NA	3.27000000000002e-310	-	31569	36	-	eQTLGen_eQTL_EUR_2018
41	rs7294636	rs7294636	chr12:15054016	chr12:14901082	A	G	rs7294636	chr12:15054016	chr12:14901082	A	G	0	1	1	Gene expression	NCIT_C16608	eQTLGen	eQTLGen	European	2018	Whole blood	MGP	ENSG00000111341	-	NA	NA	6.22e-101	+	30704	33	-	eQTLGen_eQTL_EUR_2018
42	rs7294636	rs7294636	chr12:15054016	chr12:14901082	A	G	rs7294636	chr12:15054016	chr12:14901082	A	G	0	1	1	Gene expression	NCIT_C16608	eQTLGen	eQTLGen	European	2018	Whole blood	PDE6H	ENSG00000139053	-	NA	NA	8.44e-22	-	30186	34	-	eQTLGen_eQTL_EUR_2018
43	rs7294636	rs7294636	chr12:15054016	chr12:14901082	A	G	rs7294636	chr12:15054016	chr12:14901082	A	G	0	1	1	Gene expression	NCIT_C16608	eQTLGen	eQTLGen	European	2018	Whole blood	ARHGDIB	ENSG00000111348	-	NA	NA	1.38e-14	-	31569	36	-	eQTLGen_eQTL_EUR_2018
44	rs7294636	rs7294636	chr12:15054016	chr12:14901082	A	G	rs7294636	chr12:15054016	chr12:14901082	A	G	0	1	1	Gene expression	NCIT_C16608	eQTLGen	eQTLGen	European	2018	Whole blood	HIST4H4	ENSG00000197837	-	NA	NA	4.05e-14	+	31355	35	-	eQTLGen_eQTL_EUR_2018
45	rs7294636	rs7294636	chr12:15054016	chr12:14901082	A	G	rs7294636	chr12:15054016	chr12:14901082	A	G	0	1	1	Gene expression	NCIT_C16608	eQTLGen	eQTLGen	European	2018	Whole blood	H2AFJ	ENSG00000246705	-	NA	NA	7.04e-13	+	31569	36	-	eQTLGen_eQTL_EUR_2018
46	rs7294636	rs7294636	chr12:15054016	chr12:14901082	A	G	rs7135211	chr12:15052758	chr12:14899824	A	G	1	1	1	Gene expression	NCIT_C16608	BIOSQTL	27918533	European	2017	Whole blood	ERP27	ENSG00000139055	ENSG00000139055	NA	NA	2.502e-163	-	2116	1	-	BIOSQTL_eQTL_EUR_2017
47	rs7294636	rs7294636	chr12:15054016	chr12:14901082	A	G	rs7135211	chr12:15052758	chr12:14899824	A	G	1	1	1	Gene expression	NCIT_C16608	BIOSQTL	27918533	European	2017	Whole blood	MGP	ENSG00000111341	ENSG00000111341	NA	NA	1.006e-48	+	2116	1	-	BIOSQTL_eQTL_EUR_2017
48	rs7294636	rs7294636	chr12:15054016	chr12:14901082	A	G	rs7135211	chr12:15052758	chr12:14899824	A	G	1	1	1	Gene expression	NCIT_C16608	BIOSQTL	27918533	European	2017	Whole blood	MGP;C12orf60	ENSG00000111341;ENSG00000182993	ENSG00000111341;ENSG00000182993	NA	NA	1.147e-28	+	2116	1	-	BIOSQTL_eQTL_EUR_2017
49	rs7294636	rs7294636	chr12:15054016	chr12:14901082	A	G	rs7135211	chr12:15052758	chr12:14899824	A	G	1	1	1	Gene expression	NCIT_C16608	BIOSQTL	27918533	European	2017	Whole blood	ARHGDIB	ENSG00000111348	ENSG00000111348	NA	NA	2.509e-10	-	2116	1	-	BIOSQTL_eQTL_EUR_2017
50	rs7294636	rs7294636	chr12:15054016	chr12:14901082	A	G	rs7135211	chr12:15052758	chr12:14899824	A	G	1	1	1	Gene expression	NCIT_C16608	BLUEPRINT	27863251	European	2016	T cells	ERP27	ENSG00000139055.2	-	-0.7145	0.0988	4.763e-13	-	169	1	-	BLUEPRINT_eQTL_EUR_2016
51	rs7294636	rs7294636	chr12:15054016	chr12:14901082	A	G	rs7135211	chr12:15052758	chr12:14899824	A	G	1	1	1	Gene expression	NCIT_C16608	GTEx	25954001	Unspecified	2015	Artery aorta	ERP27	ENSG00000139055.2	-	-0.6665	0.07019	3.09e-17	-	197	1	-	GTEx-V6p_eQTL_EUR_2016
52	rs7294636	rs7294636	chr12:15054016	chr12:14901082	A	G	rs7135211	chr12:15052758	chr12:14899824	A	G	1	1	1	Gene expression	NCIT_C16608	GTEx	25954001	Unspecified	2015	Artery coronary	ERP27	ENSG00000139055.2	-	-0.5306	0.08272	5.31e-09	-	118	1	-	GTEx-V6p_eQTL_EUR_2016
53	rs7294636	rs7294636	chr12:15054016	chr12:14901082	A	G	rs7135211	chr12:15052758	chr12:14899824	A	G	1	1	1	Gene expression	NCIT_C16608	GTEx	25954001	Unspecified	2015	Artery tibial	ERP27	ENSG00000139055.2	-	-0.4588	0.0624	2.952e-12	-	285	1	-	GTEx-V6p_eQTL_EUR_2016
54	rs7294636	rs7294636	chr12:15054016	chr12:14901082	A	G	rs7135211	chr12:15052758	chr12:14899824	A	G	1	1	1	Gene expression	NCIT_C16608	GTEx	25954001	Unspecified	2015	Breast mammary tissue	ERP27	ENSG00000139055.2	-	-0.4715	0.06628	4.691e-11	-	183	1	-	GTEx-V6p_eQTL_EUR_2016
55	rs7294636	rs7294636	chr12:15054016	chr12:14901082	A	G	rs7135211	chr12:15052758	chr12:14899824	A	G	1	1	1	Gene expression	NCIT_C16608	GTEx	25954001	Unspecified	2015	Esophagus mucosa	ERP27	ENSG00000139055.2	-	-0.567	0.06263	1.132e-16	-	241	1	-	GTEx-V6p_eQTL_EUR_2016
56	rs7294636	rs7294636	chr12:15054016	chr12:14901082	A	G	rs7135211	chr12:15052758	chr12:14899824	A	G	1	1	1	Gene expression	NCIT_C16608	GTEx	25954001	Unspecified	2015	Heart atrial appendage	SMCO3	ENSG00000179256.2	-	-0.5366	0.07962	5.595e-10	-	159	1	-	GTEx-V6p_eQTL_EUR_2016
57	rs7294636	rs7294636	chr12:15054016	chr12:14901082	A	G	rs7135211	chr12:15052758	chr12:14899824	A	G	1	1	1	Gene expression	NCIT_C16608	GTEx	25954001	Unspecified	2015	Lung	ERP27	ENSG00000139055.2	-	-0.6546	0.05825	9.395e-24	-	278	1	-	GTEx-V6p_eQTL_EUR_2016
58	rs7294636	rs7294636	chr12:15054016	chr12:14901082	A	G	rs7135211	chr12:15052758	chr12:14899824	A	G	1	1	1	Gene expression	NCIT_C16608	GTEx	25954001	Unspecified	2015	Nerve tibial	MGP	ENSG00000111341.5	-	-0.3289	0.04552	8.636e-12	-	256	1	-	GTEx-V6p_eQTL_EUR_2016
59	rs7294636	rs7294636	chr12:15054016	chr12:14901082	A	G	rs7135211	chr12:15052758	chr12:14899824	A	G	1	1	1	Gene expression	NCIT_C16608	GTEx	25954001	Unspecified	2015	Skin not sun exposed suprapubic	ERP27	ENSG00000139055.2	-	-0.7558	0.08822	8.753e-15	-	196	1	-	GTEx-V6p_eQTL_EUR_2016
60	rs7294636	rs7294636	chr12:15054016	chr12:14901082	A	G	rs7135211	chr12:15052758	chr12:14899824	A	G	1	1	1	Gene expression	NCIT_C16608	GTEx	25954001	Unspecified	2015	Skin sun exposed lower leg	ERP27	ENSG00000139055.2	-	-0.7753	0.06034	1.389e-29	-	302	1	-	GTEx-V6p_eQTL_EUR_2016
61	rs7294636	rs7294636	chr12:15054016	chr12:14901082	A	G	rs7135211	chr12:15052758	chr12:14899824	A	G	1	1	1	Gene expression	NCIT_C16608	GTEx	25954001	Unspecified	2015	Testis	C12orf60	ENSG00000182993.3	-	-0.2387	0.04096	4.786e-08	-	157	1	-	GTEx-V6p_eQTL_EUR_2016
62	rs7294636	rs7294636	chr12:15054016	chr12:14901082	A	G	rs7135211	chr12:15052758	chr12:14899824	A	G	1	1	1	Gene expression	NCIT_C16608	GTEx	25954001	Unspecified	2015	Testis	-	ENSG00000256339.1	-	0.991	0.07478	2.586e-25	+	157	1	-	GTEx-V6p_eQTL_EUR_2016
63	rs7294636	rs7294636	chr12:15054016	chr12:14901082	A	G	rs7135211	chr12:15052758	chr12:14899824	A	G	1	1	1	Gene expression	NCIT_C16608	GTEx	25954001	Unspecified	2015	Thyroid	MGP	ENSG00000111341.5	-	-0.2999	0.05272	3.795e-08	-	278	1	-	GTEx-V6p_eQTL_EUR_2016
64	rs7294636	rs7294636	chr12:15054016	chr12:14901082	A	G	rs7135211	chr12:15052758	chr12:14899824	A	G	1	1	1	Gene expression	NCIT_C16608	GTEx	25954001	Unspecified	2015	Thyroid	ERP27	ENSG00000139055.2	-	-0.7063	0.05315	1.858e-30	-	278	1	-	GTEx-V6p_eQTL_EUR_2016
65	rs7294636	rs7294636	chr12:15054016	chr12:14901082	A	G	rs7135211	chr12:15052758	chr12:14899824	A	G	1	1	1	Gene expression	NCIT_C16608	GTEx	25954001	Unspecified	2015	Artery aorta	ERP27	ENSG00000139055.2	-	-0.7108	0.06138	2.043e-24	-	267	1	-	GTEx-V7_eQTL_EUR_2017
66	rs7294636	rs7294636	chr12:15054016	chr12:14901082	A	G	rs7135211	chr12:15052758	chr12:14899824	A	G	1	1	1	Gene expression	NCIT_C16608	GTEx	25954001	Unspecified	2015	Artery coronary	ERP27	ENSG00000139055.2	-	-0.5297	0.07137	2.155e-11	-	152	1	-	GTEx-V7_eQTL_EUR_2017
67	rs7294636	rs7294636	chr12:15054016	chr12:14901082	A	G	rs7135211	chr12:15052758	chr12:14899824	A	G	1	1	1	Gene expression	NCIT_C16608	GTEx	25954001	Unspecified	2015	Artery tibial	ERP27	ENSG00000139055.2	-	-0.4548	0.04912	3.04e-18	-	388	1	-	GTEx-V7_eQTL_EUR_2017
68	rs7294636	rs7294636	chr12:15054016	chr12:14901082	A	G	rs7135211	chr12:15052758	chr12:14899824	A	G	1	1	1	Gene expression	NCIT_C16608	GTEx	25954001	Unspecified	2015	Breast mammary tissue	ERP27	ENSG00000139055.2	-	-0.4388	0.05292	1.637e-14	-	251	1	-	GTEx-V7_eQTL_EUR_2017
69	rs7294636	rs7294636	chr12:15054016	chr12:14901082	A	G	rs7135211	chr12:15052758	chr12:14899824	A	G	1	1	1	Gene expression	NCIT_C16608	GTEx	25954001	Unspecified	2015	Esophagus mucosa	ERP27	ENSG00000139055.2	-	-0.5486	0.04641	1.362e-26	-	358	1	-	GTEx-V7_eQTL_EUR_2017
70	rs7294636	rs7294636	chr12:15054016	chr12:14901082	A	G	rs7135211	chr12:15052758	chr12:14899824	A	G	1	1	1	Gene expression	NCIT_C16608	GTEx	25954001	Unspecified	2015	Esophagus muscularis	ERP27	ENSG00000139055.2	-	-0.4444	0.06304	1.376e-11	-	335	1	-	GTEx-V7_eQTL_EUR_2017
71	rs7294636	rs7294636	chr12:15054016	chr12:14901082	A	G	rs7135211	chr12:15052758	chr12:14899824	A	G	1	1	1	Gene expression	NCIT_C16608	GTEx	25954001	Unspecified	2015	Heart atrial appendage	SMCO3	ENSG00000179256.2	-	-0.4305	0.05398	9.351e-14	-	264	1	-	GTEx-V7_eQTL_EUR_2017
72	rs7294636	rs7294636	chr12:15054016	chr12:14901082	A	G	rs7135211	chr12:15052758	chr12:14899824	A	G	1	1	1	Gene expression	NCIT_C16608	GTEx	25954001	Unspecified	2015	Lung	ERP27	ENSG00000139055.2	-	-0.7196	0.05032	4.046e-36	-	383	1	-	GTEx-V7_eQTL_EUR_2017
73	rs7294636	rs7294636	chr12:15054016	chr12:14901082	A	G	rs7135211	chr12:15052758	chr12:14899824	A	G	1	1	1	Gene expression	NCIT_C16608	GTEx	25954001	Unspecified	2015	Minor salivary gland	ERP27	ENSG00000139055.2	-	-0.6221	0.09626	1.71e-08	-	85	1	-	GTEx-V7_eQTL_EUR_2017
74	rs7294636	rs7294636	chr12:15054016	chr12:14901082	A	G	rs7135211	chr12:15052758	chr12:14899824	A	G	1	1	1	Gene expression	NCIT_C16608	GTEx	25954001	Unspecified	2015	Nerve tibial	MGP	ENSG00000111341.5	-	-0.2522	0.03756	9.731e-11	-	361	1	-	GTEx-V7_eQTL_EUR_2017
75	rs7294636	rs7294636	chr12:15054016	chr12:14901082	A	G	rs7135211	chr12:15052758	chr12:14899824	A	G	1	1	1	Gene expression	NCIT_C16608	GTEx	25954001	Unspecified	2015	Pituitary	ERP27	ENSG00000139055.2	-	-0.5021	0.08146	9.855e-09	-	157	1	-	GTEx-V7_eQTL_EUR_2017
76	rs7294636	rs7294636	chr12:15054016	chr12:14901082	A	G	rs7135211	chr12:15052758	chr12:14899824	A	G	1	1	1	Gene expression	NCIT_C16608	GTEx	25954001	Unspecified	2015	Skin not sun exposed suprapubic	ERP27	ENSG00000139055.2	-	-0.7346	0.05644	1.138e-30	-	335	1	-	GTEx-V7_eQTL_EUR_2017
77	rs7294636	rs7294636	chr12:15054016	chr12:14901082	A	G	rs7135211	chr12:15052758	chr12:14899824	A	G	1	1	1	Gene expression	NCIT_C16608	GTEx	25954001	Unspecified	2015	Skin sun exposed lower leg	ERP27	ENSG00000139055.2	-	-0.7443	0.04903	2.843e-40	-	414	1	-	GTEx-V7_eQTL_EUR_2017
78	rs7294636	rs7294636	chr12:15054016	chr12:14901082	A	G	rs7135211	chr12:15052758	chr12:14899824	A	G	1	1	1	Gene expression	NCIT_C16608	GTEx	25954001	Unspecified	2015	Testis	-	ENSG00000256339.1	-	0.882	0.05788	1.131e-34	+	225	1	-	GTEx-V7_eQTL_EUR_2017
79	rs7294636	rs7294636	chr12:15054016	chr12:14901082	A	G	rs7135211	chr12:15052758	chr12:14899824	A	G	1	1	1	Gene expression	NCIT_C16608	GTEx	25954001	Unspecified	2015	Thyroid	ERP27	ENSG00000139055.2	-	-0.7657	0.04077	3.897e-54	-	399	1	-	GTEx-V7_eQTL_EUR_2017
80	rs7294636	rs7294636	chr12:15054016	chr12:14901082	A	G	rs7135211	chr12:15052758	chr12:14899824	A	G	1	1	1	Gene expression	NCIT_C16608	GTEx	25954001	Unspecified	2015	Vagina	ERP27	ENSG00000139055.2	-	-0.7063	0.1084	5.001e-09	-	106	1	-	GTEx-V7_eQTL_EUR_2017
81	rs7294636	rs7294636	chr12:15054016	chr12:14901082	A	G	rs7135211	chr12:15052758	chr12:14899824	A	G	1	1	1	Gene expression	NCIT_C16608	GTEx	25954001	Unspecified	2015	Whole blood	ERP27	ENSG00000139055.2	-	-0.204	0.03104	2.171e-10	-	369	1	-	GTEx-V7_eQTL_EUR_2017
82	rs7294636	rs7294636	chr12:15054016	chr12:14901082	A	G	rs7135211	chr12:15052758	chr12:14899824	A	G	1	1	1	Gene expression	NCIT_C16608	Joehanes R	28122634	Mixed	2017	Whole blood	MGP	-	3445741	0.0399	0.00415	1.133e-21	+	5257	1	-	Joehanes-R_eQTL_EUR_2017
83	rs7294636	rs7294636	chr12:15054016	chr12:14901082	A	G	rs7135211	chr12:15052758	chr12:14899824	A	G	1	1	1	Gene expression	NCIT_C16608	Joehanes R	28122634	Mixed	2017	Whole blood	H2AFJ	-	3406179	0.0209	0.00368	1.435e-08	+	5257	1	-	Joehanes-R_eQTL_EUR_2017
84	rs7294636	rs7294636	chr12:15054016	chr12:14901082	A	G	rs7135211	chr12:15052758	chr12:14899824	A	G	1	1	1	Gene expression	NCIT_C16608	eQTLGen	eQTLGen	European	2018	Whole blood	ERP27	ENSG00000139055	-	NA	NA	3.27000000000002e-310	-	31569	36	-	eQTLGen_eQTL_EUR_2018
85	rs7294636	rs7294636	chr12:15054016	chr12:14901082	A	G	rs7135211	chr12:15052758	chr12:14899824	A	G	1	1	1	Gene expression	NCIT_C16608	eQTLGen	eQTLGen	European	2018	Whole blood	MGP	ENSG00000111341	-	NA	NA	1.04e-100	+	30704	33	-	eQTLGen_eQTL_EUR_2018
86	rs7294636	rs7294636	chr12:15054016	chr12:14901082	A	G	rs7135211	chr12:15052758	chr12:14899824	A	G	1	1	1	Gene expression	NCIT_C16608	eQTLGen	eQTLGen	European	2018	Whole blood	PDE6H	ENSG00000139053	-	NA	NA	6.63e-22	-	30186	34	-	eQTLGen_eQTL_EUR_2018
87	rs7294636	rs7294636	chr12:15054016	chr12:14901082	A	G	rs7135211	chr12:15052758	chr12:14899824	A	G	1	1	1	Gene expression	NCIT_C16608	eQTLGen	eQTLGen	European	2018	Whole blood	ARHGDIB	ENSG00000111348	-	NA	NA	1.36e-14	-	31569	36	-	eQTLGen_eQTL_EUR_2018
88	rs7294636	rs7294636	chr12:15054016	chr12:14901082	A	G	rs7135211	chr12:15052758	chr12:14899824	A	G	1	1	1	Gene expression	NCIT_C16608	eQTLGen	eQTLGen	European	2018	Whole blood	HIST4H4	ENSG00000197837	-	NA	NA	3.98e-14	+	31355	35	-	eQTLGen_eQTL_EUR_2018
89	rs7294636	rs7294636	chr12:15054016	chr12:14901082	A	G	rs7135211	chr12:15052758	chr12:14899824	A	G	1	1	1	Gene expression	NCIT_C16608	eQTLGen	eQTLGen	European	2018	Whole blood	H2AFJ	ENSG00000246705	-	NA	NA	7.41e-13	+	31569	36	-	eQTLGen_eQTL_EUR_2018
90	rs7294636	rs7294636	chr12:15054016	chr12:14901082	A	G	rs4581512	chr12:15052952	chr12:14900018	T	G	1	1	1	Gene expression	NCIT_C16608	BIOSQTL	27918533	European	2017	Whole blood	ERP27	ENSG00000139055	ENSG00000139055	NA	NA	2.502e-163	-	2116	1	-	BIOSQTL_eQTL_EUR_2017
91	rs7294636	rs7294636	chr12:15054016	chr12:14901082	A	G	rs4581512	chr12:15052952	chr12:14900018	T	G	1	1	1	Gene expression	NCIT_C16608	BIOSQTL	27918533	European	2017	Whole blood	MGP	ENSG00000111341	ENSG00000111341	NA	NA	1.006e-48	+	2116	1	-	BIOSQTL_eQTL_EUR_2017
92	rs7294636	rs7294636	chr12:15054016	chr12:14901082	A	G	rs4581512	chr12:15052952	chr12:14900018	T	G	1	1	1	Gene expression	NCIT_C16608	BIOSQTL	27918533	European	2017	Whole blood	MGP;C12orf60	ENSG00000111341;ENSG00000182993	ENSG00000111341;ENSG00000182993	NA	NA	1.147e-28	+	2116	1	-	BIOSQTL_eQTL_EUR_2017
93	rs7294636	rs7294636	chr12:15054016	chr12:14901082	A	G	rs4581512	chr12:15052952	chr12:14900018	T	G	1	1	1	Gene expression	NCIT_C16608	BIOSQTL	27918533	European	2017	Whole blood	ARHGDIB	ENSG00000111348	ENSG00000111348	NA	NA	2.509e-10	-	2116	1	-	BIOSQTL_eQTL_EUR_2017
94	rs7294636	rs7294636	chr12:15054016	chr12:14901082	A	G	rs4581512	chr12:15052952	chr12:14900018	T	G	1	1	1	Gene expression	NCIT_C16608	BLUEPRINT	27863251	European	2016	T cells	ERP27	ENSG00000139055.2	-	-0.7145	0.0988	4.763e-13	-	169	1	-	BLUEPRINT_eQTL_EUR_2016
95	rs7294636	rs7294636	chr12:15054016	chr12:14901082	A	G	rs4581512	chr12:15052952	chr12:14900018	T	G	1	1	1	Gene expression	NCIT_C16608	GTEx	25954001	Unspecified	2015	Artery aorta	ERP27	ENSG00000139055.2	-	-0.6665	0.07019	3.09e-17	-	197	1	-	GTEx-V6p_eQTL_EUR_2016
96	rs7294636	rs7294636	chr12:15054016	chr12:14901082	A	G	rs4581512	chr12:15052952	chr12:14900018	T	G	1	1	1	Gene expression	NCIT_C16608	GTEx	25954001	Unspecified	2015	Artery coronary	ERP27	ENSG00000139055.2	-	-0.5306	0.08272	5.31e-09	-	118	1	-	GTEx-V6p_eQTL_EUR_2016
97	rs7294636	rs7294636	chr12:15054016	chr12:14901082	A	G	rs4581512	chr12:15052952	chr12:14900018	T	G	1	1	1	Gene expression	NCIT_C16608	GTEx	25954001	Unspecified	2015	Artery tibial	ERP27	ENSG00000139055.2	-	-0.4588	0.0624	2.952e-12	-	285	1	-	GTEx-V6p_eQTL_EUR_2016
98	rs7294636	rs7294636	chr12:15054016	chr12:14901082	A	G	rs4581512	chr12:15052952	chr12:14900018	T	G	1	1	1	Gene expression	NCIT_C16608	GTEx	25954001	Unspecified	2015	Breast mammary tissue	ERP27	ENSG00000139055.2	-	-0.4715	0.06628	4.691e-11	-	183	1	-	GTEx-V6p_eQTL_EUR_2016
99	rs7294636	rs7294636	chr12:15054016	chr12:14901082	A	G	rs4581512	chr12:15052952	chr12:14900018	T	G	1	1	1	Gene expression	NCIT_C16608	GTEx	25954001	Unspecified	2015	Esophagus mucosa	ERP27	ENSG00000139055.2	-	-0.567	0.06263	1.132e-16	-	241	1	-	GTEx-V6p_eQTL_EUR_2016
100	rs7294636	rs7294636	chr12:15054016	chr12:14901082	A	G	rs4581512	chr12:15052952	chr12:14900018	T	G	1	1	1	Gene expression	NCIT_C16608	GTEx	25954001	Unspecified	2015	Heart atrial appendage	SMCO3	ENSG00000179256.2	-	-0.5366	0.07962	5.595e-10	-	159	1	-	GTEx-V6p_eQTL_EUR_2016
101	rs7294636	rs7294636	chr12:15054016	chr12:14901082	A	G	rs4581512	chr12:15052952	chr12:14900018	T	G	1	1	1	Gene expression	NCIT_C16608	GTEx	25954001	Unspecified	2015	Lung	ERP27	ENSG00000139055.2	-	-0.6546	0.05825	9.395e-24	-	278	1	-	GTEx-V6p_eQTL_EUR_2016
102	rs7294636	rs7294636	chr12:15054016	chr12:14901082	A	G	rs4581512	chr12:15052952	chr12:14900018	T	G	1	1	1	Gene expression	NCIT_C16608	GTEx	25954001	Unspecified	2015	Nerve tibial	MGP	ENSG00000111341.5	-	-0.3289	0.04552	8.636e-12	-	256	1	-	GTEx-V6p_eQTL_EUR_2016
103	rs7294636	rs7294636	chr12:15054016	chr12:14901082	A	G	rs4581512	chr12:15052952	chr12:14900018	T	G	1	1	1	Gene expression	NCIT_C16608	GTEx	25954001	Unspecified	2015	Skin not sun exposed suprapubic	ERP27	ENSG00000139055.2	-	-0.7558	0.08822	8.753e-15	-	196	1	-	GTEx-V6p_eQTL_EUR_2016
104	rs7294636	rs7294636	chr12:15054016	chr12:14901082	A	G	rs4581512	chr12:15052952	chr12:14900018	T	G	1	1	1	Gene expression	NCIT_C16608	GTEx	25954001	Unspecified	2015	Skin sun exposed lower leg	ERP27	ENSG00000139055.2	-	-0.7753	0.06034	1.389e-29	-	302	1	-	GTEx-V6p_eQTL_EUR_2016
105	rs7294636	rs7294636	chr12:15054016	chr12:14901082	A	G	rs4581512	chr12:15052952	chr12:14900018	T	G	1	1	1	Gene expression	NCIT_C16608	GTEx	25954001	Unspecified	2015	Testis	C12orf60	ENSG00000182993.3	-	-0.2387	0.04096	4.786e-08	-	157	1	-	GTEx-V6p_eQTL_EUR_2016
106	rs7294636	rs7294636	chr12:15054016	chr12:14901082	A	G	rs4581512	chr12:15052952	chr12:14900018	T	G	1	1	1	Gene expression	NCIT_C16608	GTEx	25954001	Unspecified	2015	Testis	-	ENSG00000256339.1	-	0.991	0.07478	2.586e-25	+	157	1	-	GTEx-V6p_eQTL_EUR_2016
107	rs7294636	rs7294636	chr12:15054016	chr12:14901082	A	G	rs4581512	chr12:15052952	chr12:14900018	T	G	1	1	1	Gene expression	NCIT_C16608	GTEx	25954001	Unspecified	2015	Thyroid	MGP	ENSG00000111341.5	-	-0.2999	0.05272	3.795e-08	-	278	1	-	GTEx-V6p_eQTL_EUR_2016
108	rs7294636	rs7294636	chr12:15054016	chr12:14901082	A	G	rs4581512	chr12:15052952	chr12:14900018	T	G	1	1	1	Gene expression	NCIT_C16608	GTEx	25954001	Unspecified	2015	Thyroid	ERP27	ENSG00000139055.2	-	-0.7063	0.05315	1.858e-30	-	278	1	-	GTEx-V6p_eQTL_EUR_2016
109	rs7294636	rs7294636	chr12:15054016	chr12:14901082	A	G	rs4581512	chr12:15052952	chr12:14900018	T	G	1	1	1	Gene expression	NCIT_C16608	GTEx	25954001	Unspecified	2015	Artery aorta	ERP27	ENSG00000139055.2	-	-0.7108	0.06138	2.051e-24	-	267	1	-	GTEx-V7_eQTL_EUR_2017
110	rs7294636	rs7294636	chr12:15054016	chr12:14901082	A	G	rs4581512	chr12:15052952	chr12:14900018	T	G	1	1	1	Gene expression	NCIT_C16608	GTEx	25954001	Unspecified	2015	Artery coronary	ERP27	ENSG00000139055.2	-	-0.5297	0.07137	2.155e-11	-	152	1	-	GTEx-V7_eQTL_EUR_2017
111	rs7294636	rs7294636	chr12:15054016	chr12:14901082	A	G	rs4581512	chr12:15052952	chr12:14900018	T	G	1	1	1	Gene expression	NCIT_C16608	GTEx	25954001	Unspecified	2015	Artery tibial	ERP27	ENSG00000139055.2	-	-0.4548	0.04912	3.04e-18	-	388	1	-	GTEx-V7_eQTL_EUR_2017
112	rs7294636	rs7294636	chr12:15054016	chr12:14901082	A	G	rs4581512	chr12:15052952	chr12:14900018	T	G	1	1	1	Gene expression	NCIT_C16608	GTEx	25954001	Unspecified	2015	Breast mammary tissue	ERP27	ENSG00000139055.2	-	-0.4375	0.05293	1.925e-14	-	251	1	-	GTEx-V7_eQTL_EUR_2017
113	rs7294636	rs7294636	chr12:15054016	chr12:14901082	A	G	rs4581512	chr12:15052952	chr12:14900018	T	G	1	1	1	Gene expression	NCIT_C16608	GTEx	25954001	Unspecified	2015	Esophagus mucosa	ERP27	ENSG00000139055.2	-	-0.5477	0.04638	1.487e-26	-	358	1	-	GTEx-V7_eQTL_EUR_2017
114	rs7294636	rs7294636	chr12:15054016	chr12:14901082	A	G	rs4581512	chr12:15052952	chr12:14900018	T	G	1	1	1	Gene expression	NCIT_C16608	GTEx	25954001	Unspecified	2015	Esophagus muscularis	ERP27	ENSG00000139055.2	-	-0.4444	0.06304	1.376e-11	-	335	1	-	GTEx-V7_eQTL_EUR_2017
115	rs7294636	rs7294636	chr12:15054016	chr12:14901082	A	G	rs4581512	chr12:15052952	chr12:14900018	T	G	1	1	1	Gene expression	NCIT_C16608	GTEx	25954001	Unspecified	2015	Heart atrial appendage	SMCO3	ENSG00000179256.2	-	-0.4293	0.054	1.086e-13	-	264	1	-	GTEx-V7_eQTL_EUR_2017
116	rs7294636	rs7294636	chr12:15054016	chr12:14901082	A	G	rs4581512	chr12:15052952	chr12:14900018	T	G	1	1	1	Gene expression	NCIT_C16608	GTEx	25954001	Unspecified	2015	Lung	ERP27	ENSG00000139055.2	-	-0.7196	0.05032	4.046e-36	-	383	1	-	GTEx-V7_eQTL_EUR_2017
117	rs7294636	rs7294636	chr12:15054016	chr12:14901082	A	G	rs4581512	chr12:15052952	chr12:14900018	T	G	1	1	1	Gene expression	NCIT_C16608	GTEx	25954001	Unspecified	2015	Minor salivary gland	ERP27	ENSG00000139055.2	-	-0.6221	0.09626	1.71e-08	-	85	1	-	GTEx-V7_eQTL_EUR_2017
118	rs7294636	rs7294636	chr12:15054016	chr12:14901082	A	G	rs4581512	chr12:15052952	chr12:14900018	T	G	1	1	1	Gene expression	NCIT_C16608	GTEx	25954001	Unspecified	2015	Nerve tibial	MGP	ENSG00000111341.5	-	-0.2522	0.03756	9.731e-11	-	361	1	-	GTEx-V7_eQTL_EUR_2017
119	rs7294636	rs7294636	chr12:15054016	chr12:14901082	A	G	rs4581512	chr12:15052952	chr12:14900018	T	G	1	1	1	Gene expression	NCIT_C16608	GTEx	25954001	Unspecified	2015	Pituitary	ERP27	ENSG00000139055.2	-	-0.5009	0.08108	9.193e-09	-	157	1	-	GTEx-V7_eQTL_EUR_2017
120	rs7294636	rs7294636	chr12:15054016	chr12:14901082	A	G	rs4581512	chr12:15052952	chr12:14900018	T	G	1	1	1	Gene expression	NCIT_C16608	GTEx	25954001	Unspecified	2015	Skin not sun exposed suprapubic	ERP27	ENSG00000139055.2	-	-0.7327	0.05651	1.716e-30	-	335	1	-	GTEx-V7_eQTL_EUR_2017
121	rs7294636	rs7294636	chr12:15054016	chr12:14901082	A	G	rs4581512	chr12:15052952	chr12:14900018	T	G	1	1	1	Gene expression	NCIT_C16608	GTEx	25954001	Unspecified	2015	Skin sun exposed lower leg	ERP27	ENSG00000139055.2	-	-0.7448	0.04894	2.007e-40	-	414	1	-	GTEx-V7_eQTL_EUR_2017
122	rs7294636	rs7294636	chr12:15054016	chr12:14901082	A	G	rs4581512	chr12:15052952	chr12:14900018	T	G	1	1	1	Gene expression	NCIT_C16608	GTEx	25954001	Unspecified	2015	Testis	-	ENSG00000256339.1	-	0.882	0.05788	1.131e-34	+	225	1	-	GTEx-V7_eQTL_EUR_2017
123	rs7294636	rs7294636	chr12:15054016	chr12:14901082	A	G	rs4581512	chr12:15052952	chr12:14900018	T	G	1	1	1	Gene expression	NCIT_C16608	GTEx	25954001	Unspecified	2015	Thyroid	ERP27	ENSG00000139055.2	-	-0.7653	0.04077	4.373e-54	-	399	1	-	GTEx-V7_eQTL_EUR_2017
124	rs7294636	rs7294636	chr12:15054016	chr12:14901082	A	G	rs4581512	chr12:15052952	chr12:14900018	T	G	1	1	1	Gene expression	NCIT_C16608	GTEx	25954001	Unspecified	2015	Vagina	ERP27	ENSG00000139055.2	-	-0.7063	0.1084	5.001e-09	-	106	1	-	GTEx-V7_eQTL_EUR_2017
125	rs7294636	rs7294636	chr12:15054016	chr12:14901082	A	G	rs4581512	chr12:15052952	chr12:14900018	T	G	1	1	1	Gene expression	NCIT_C16608	GTEx	25954001	Unspecified	2015	Whole blood	ERP27	ENSG00000139055.2	-	-0.204	0.03104	2.171e-10	-	369	1	-	GTEx-V7_eQTL_EUR_2017
126	rs7294636	rs7294636	chr12:15054016	chr12:14901082	A	G	rs4581512	chr12:15052952	chr12:14900018	T	G	1	1	1	Gene expression	NCIT_C16608	Joehanes R	28122634	Mixed	2017	Whole blood	MGP	-	3445741	0.04	0.00416	1.064e-21	+	5257	1	-	Joehanes-R_eQTL_EUR_2017
127	rs7294636	rs7294636	chr12:15054016	chr12:14901082	A	G	rs4581512	chr12:15052952	chr12:14900018	T	G	1	1	1	Gene expression	NCIT_C16608	Joehanes R	28122634	Mixed	2017	Whole blood	H2AFJ	-	3406179	0.0209	0.00368	1.442e-08	+	5257	1	-	Joehanes-R_eQTL_EUR_2017
128	rs7294636	rs7294636	chr12:15054016	chr12:14901082	A	G	rs4581512	chr12:15052952	chr12:14900018	T	G	1	1	1	Gene expression	NCIT_C16608	MuTHER	22941192	European	2012	Skin	ERP27	-	ILMN_1655261	-0.2955	0.02053	2.867e-47	-	667	1	-	MuTHER_eQTL_EUR_2012
129	rs7294636	rs7294636	chr12:15054016	chr12:14901082	A	G	rs4581512	chr12:15052952	chr12:14900018	T	G	1	1	1	Gene expression	NCIT_C16608	Westra H	24013639	European	2013	Peripheral blood	ERP27	-	940639	NA	NA	1.081e-196	NA	5311	1	-	Westra-H_eQTL_EUR_2013
130	rs7294636	rs7294636	chr12:15054016	chr12:14901082	A	G	rs4581512	chr12:15052952	chr12:14900018	T	G	1	1	1	Gene expression	NCIT_C16608	eQTLGen	eQTLGen	European	2018	Whole blood	ERP27	ENSG00000139055	-	NA	NA	3.27000000000002e-310	-	31061	35	-	eQTLGen_eQTL_EUR_2018
131	rs7294636	rs7294636	chr12:15054016	chr12:14901082	A	G	rs4581512	chr12:15052952	chr12:14900018	T	G	1	1	1	Gene expression	NCIT_C16608	eQTLGen	eQTLGen	European	2018	Whole blood	MGP	ENSG00000111341	-	NA	NA	2.9e-98	+	30196	32	-	eQTLGen_eQTL_EUR_2018
132	rs7294636	rs7294636	chr12:15054016	chr12:14901082	A	G	rs4581512	chr12:15052952	chr12:14900018	T	G	1	1	1	Gene expression	NCIT_C16608	eQTLGen	eQTLGen	European	2018	Whole blood	PDE6H	ENSG00000139053	-	NA	NA	1.2e-20	-	29678	33	-	eQTLGen_eQTL_EUR_2018
133	rs7294636	rs7294636	chr12:15054016	chr12:14901082	A	G	rs4581512	chr12:15052952	chr12:14900018	T	G	1	1	1	Gene expression	NCIT_C16608	eQTLGen	eQTLGen	European	2018	Whole blood	ARHGDIB	ENSG00000111348	-	NA	NA	2.05e-14	-	31061	35	-	eQTLGen_eQTL_EUR_2018
134	rs7294636	rs7294636	chr12:15054016	chr12:14901082	A	G	rs4581512	chr12:15052952	chr12:14900018	T	G	1	1	1	Gene expression	NCIT_C16608	eQTLGen	eQTLGen	European	2018	Whole blood	HIST4H4	ENSG00000197837	-	NA	NA	1.62e-13	+	30847	34	-	eQTLGen_eQTL_EUR_2018
135	rs7294636	rs7294636	chr12:15054016	chr12:14901082	A	G	rs4581512	chr12:15052952	chr12:14900018	T	G	1	1	1	Gene expression	NCIT_C16608	eQTLGen	eQTLGen	European	2018	Whole blood	H2AFJ	ENSG00000246705	-	NA	NA	7.37e-13	+	31061	35	-	eQTLGen_eQTL_EUR_2018
136	rs7294636	rs7294636	chr12:15054016	chr12:14901082	A	G	rs4764131	chr12:15045427	chr12:14892493	C	T	1	0.98718	1	Gene expression	NCIT_C16608	BIOSQTL	27918533	European	2017	Whole blood	ERP27	ENSG00000139055	ENSG00000139055	NA	NA	3.233e-163	-	2116	1	-	BIOSQTL_eQTL_EUR_2017
137	rs7294636	rs7294636	chr12:15054016	chr12:14901082	A	G	rs4764131	chr12:15045427	chr12:14892493	C	T	1	0.98718	1	Gene expression	NCIT_C16608	BIOSQTL	27918533	European	2017	Whole blood	MGP	ENSG00000111341	ENSG00000111341	NA	NA	9.46e-49	+	2116	1	-	BIOSQTL_eQTL_EUR_2017
138	rs7294636	rs7294636	chr12:15054016	chr12:14901082	A	G	rs4764131	chr12:15045427	chr12:14892493	C	T	1	0.98718	1	Gene expression	NCIT_C16608	BIOSQTL	27918533	European	2017	Whole blood	MGP;C12orf60	ENSG00000111341;ENSG00000182993	ENSG00000111341;ENSG00000182993	NA	NA	8.513e-29	+	2116	1	-	BIOSQTL_eQTL_EUR_2017
139	rs7294636	rs7294636	chr12:15054016	chr12:14901082	A	G	rs4764131	chr12:15045427	chr12:14892493	C	T	1	0.98718	1	Gene expression	NCIT_C16608	BIOSQTL	27918533	European	2017	Whole blood	ARHGDIB	ENSG00000111348	ENSG00000111348	NA	NA	2.709e-10	-	2116	1	-	BIOSQTL_eQTL_EUR_2017
140	rs7294636	rs7294636	chr12:15054016	chr12:14901082	A	G	rs4764131	chr12:15045427	chr12:14892493	C	T	1	0.98718	1	Gene expression	NCIT_C16608	BLUEPRINT	27863251	European	2016	T cells	ERP27	ENSG00000139055.2	-	-0.7145	0.0988	4.763e-13	-	169	1	-	BLUEPRINT_eQTL_EUR_2016
141	rs7294636	rs7294636	chr12:15054016	chr12:14901082	A	G	rs4764131	chr12:15045427	chr12:14892493	C	T	1	0.98718	1	Gene expression	NCIT_C16608	GTEx	25954001	Unspecified	2015	Artery aorta	ERP27	ENSG00000139055.2	-	-0.6879	0.06879	1.361e-18	-	197	1	-	GTEx-V6p_eQTL_EUR_2016
142	rs7294636	rs7294636	chr12:15054016	chr12:14901082	A	G	rs4764131	chr12:15045427	chr12:14892493	C	T	1	0.98718	1	Gene expression	NCIT_C16608	GTEx	25954001	Unspecified	2015	Artery coronary	ERP27	ENSG00000139055.2	-	-0.5407	0.08087	1.517e-09	-	118	1	-	GTEx-V6p_eQTL_EUR_2016
143	rs7294636	rs7294636	chr12:15054016	chr12:14901082	A	G	rs4764131	chr12:15045427	chr12:14892493	C	T	1	0.98718	1	Gene expression	NCIT_C16608	GTEx	25954001	Unspecified	2015	Artery tibial	ERP27	ENSG00000139055.2	-	-0.4504	0.06419	2.237e-11	-	285	1	-	GTEx-V6p_eQTL_EUR_2016
144	rs7294636	rs7294636	chr12:15054016	chr12:14901082	A	G	rs4764131	chr12:15045427	chr12:14892493	C	T	1	0.98718	1	Gene expression	NCIT_C16608	GTEx	25954001	Unspecified	2015	Breast mammary tissue	ERP27	ENSG00000139055.2	-	-0.4593	0.06757	2.522e-10	-	183	1	-	GTEx-V6p_eQTL_EUR_2016
145	rs7294636	rs7294636	chr12:15054016	chr12:14901082	A	G	rs4764131	chr12:15045427	chr12:14892493	C	T	1	0.98718	1	Gene expression	NCIT_C16608	GTEx	25954001	Unspecified	2015	Esophagus mucosa	ERP27	ENSG00000139055.2	-	-0.5769	0.0622	2.634e-17	-	241	1	-	GTEx-V6p_eQTL_EUR_2016
146	rs7294636	rs7294636	chr12:15054016	chr12:14901082	A	G	rs4764131	chr12:15045427	chr12:14892493	C	T	1	0.98718	1	Gene expression	NCIT_C16608	GTEx	25954001	Unspecified	2015	Heart atrial appendage	SMCO3	ENSG00000179256.2	-	-0.5764	0.07901	3.295e-11	-	159	1	-	GTEx-V6p_eQTL_EUR_2016
147	rs7294636	rs7294636	chr12:15054016	chr12:14901082	A	G	rs4764131	chr12:15045427	chr12:14892493	C	T	1	0.98718	1	Gene expression	NCIT_C16608	GTEx	25954001	Unspecified	2015	Lung	ERP27	ENSG00000139055.2	-	-0.6743	0.05924	3.211e-24	-	278	1	-	GTEx-V6p_eQTL_EUR_2016
148	rs7294636	rs7294636	chr12:15054016	chr12:14901082	A	G	rs4764131	chr12:15045427	chr12:14892493	C	T	1	0.98718	1	Gene expression	NCIT_C16608	GTEx	25954001	Unspecified	2015	Nerve tibial	MGP	ENSG00000111341.5	-	-0.3266	0.04623	2.219e-11	-	256	1	-	GTEx-V6p_eQTL_EUR_2016
149	rs7294636	rs7294636	chr12:15054016	chr12:14901082	A	G	rs4764131	chr12:15045427	chr12:14892493	C	T	1	0.98718	1	Gene expression	NCIT_C16608	GTEx	25954001	Unspecified	2015	Skin not sun exposed suprapubic	ERP27	ENSG00000139055.2	-	-0.7739	0.09015	7.892e-15	-	196	1	-	GTEx-V6p_eQTL_EUR_2016
150	rs7294636	rs7294636	chr12:15054016	chr12:14901082	A	G	rs4764131	chr12:15045427	chr12:14892493	C	T	1	0.98718	1	Gene expression	NCIT_C16608	GTEx	25954001	Unspecified	2015	Skin sun exposed lower leg	ERP27	ENSG00000139055.2	-	-0.7767	0.06185	1.374e-28	-	302	1	-	GTEx-V6p_eQTL_EUR_2016
151	rs7294636	rs7294636	chr12:15054016	chr12:14901082	A	G	rs4764131	chr12:15045427	chr12:14892493	C	T	1	0.98718	1	Gene expression	NCIT_C16608	GTEx	25954001	Unspecified	2015	Testis	-	ENSG00000256339.1	-	1.025	0.07366	7.141e-27	+	157	1	-	GTEx-V6p_eQTL_EUR_2016
152	rs7294636	rs7294636	chr12:15054016	chr12:14901082	A	G	rs4764131	chr12:15045427	chr12:14892493	C	T	1	0.98718	1	Gene expression	NCIT_C16608	GTEx	25954001	Unspecified	2015	Thyroid	ERP27	ENSG00000139055.2	-	-0.7048	0.05358	5.253e-30	-	278	1	-	GTEx-V6p_eQTL_EUR_2016
153	rs7294636	rs7294636	chr12:15054016	chr12:14901082	A	G	rs4764131	chr12:15045427	chr12:14892493	C	T	1	0.98718	1	Gene expression	NCIT_C16608	GTEx	25954001	Unspecified	2015	Artery aorta	C12orf60	ENSG00000182993.3	-	-0.291	0.05066	3.119e-08	-	267	1	-	GTEx-V7_eQTL_EUR_2017
154	rs7294636	rs7294636	chr12:15054016	chr12:14901082	A	G	rs4764131	chr12:15045427	chr12:14892493	C	T	1	0.98718	1	Gene expression	NCIT_C16608	GTEx	25954001	Unspecified	2015	Artery aorta	ERP27	ENSG00000139055.2	-	-0.7167	0.06017	1.867e-25	-	267	1	-	GTEx-V7_eQTL_EUR_2017
155	rs7294636	rs7294636	chr12:15054016	chr12:14901082	A	G	rs4764131	chr12:15045427	chr12:14892493	C	T	1	0.98718	1	Gene expression	NCIT_C16608	GTEx	25954001	Unspecified	2015	Artery coronary	ERP27	ENSG00000139055.2	-	-0.5293	0.07006	1.094e-11	-	152	1	-	GTEx-V7_eQTL_EUR_2017
156	rs7294636	rs7294636	chr12:15054016	chr12:14901082	A	G	rs4764131	chr12:15045427	chr12:14892493	C	T	1	0.98718	1	Gene expression	NCIT_C16608	GTEx	25954001	Unspecified	2015	Artery tibial	ERP27	ENSG00000139055.2	-	-0.4612	0.0492	1.282e-18	-	388	1	-	GTEx-V7_eQTL_EUR_2017
157	rs7294636	rs7294636	chr12:15054016	chr12:14901082	A	G	rs4764131	chr12:15045427	chr12:14892493	C	T	1	0.98718	1	Gene expression	NCIT_C16608	GTEx	25954001	Unspecified	2015	Breast mammary tissue	ERP27	ENSG00000139055.2	-	-0.427	0.05391	1.648e-13	-	251	1	-	GTEx-V7_eQTL_EUR_2017
158	rs7294636	rs7294636	chr12:15054016	chr12:14901082	A	G	rs4764131	chr12:15045427	chr12:14892493	C	T	1	0.98718	1	Gene expression	NCIT_C16608	GTEx	25954001	Unspecified	2015	Esophagus mucosa	ERP27	ENSG00000139055.2	-	-0.5452	0.04618	1.53e-26	-	358	1	-	GTEx-V7_eQTL_EUR_2017
159	rs7294636	rs7294636	chr12:15054016	chr12:14901082	A	G	rs4764131	chr12:15045427	chr12:14892493	C	T	1	0.98718	1	Gene expression	NCIT_C16608	GTEx	25954001	Unspecified	2015	Esophagus muscularis	ERP27	ENSG00000139055.2	-	-0.443	0.06274	1.279e-11	-	335	1	-	GTEx-V7_eQTL_EUR_2017
160	rs7294636	rs7294636	chr12:15054016	chr12:14901082	A	G	rs4764131	chr12:15045427	chr12:14892493	C	T	1	0.98718	1	Gene expression	NCIT_C16608	GTEx	25954001	Unspecified	2015	Heart atrial appendage	SMCO3	ENSG00000179256.2	-	-0.4646	0.05245	3.307e-16	-	264	1	-	GTEx-V7_eQTL_EUR_2017
161	rs7294636	rs7294636	chr12:15054016	chr12:14901082	A	G	rs4764131	chr12:15045427	chr12:14892493	C	T	1	0.98718	1	Gene expression	NCIT_C16608	GTEx	25954001	Unspecified	2015	Lung	MGP	ENSG00000111341.5	-	-0.195	0.0321	3.566e-09	-	383	1	-	GTEx-V7_eQTL_EUR_2017
162	rs7294636	rs7294636	chr12:15054016	chr12:14901082	A	G	rs4764131	chr12:15045427	chr12:14892493	C	T	1	0.98718	1	Gene expression	NCIT_C16608	GTEx	25954001	Unspecified	2015	Lung	ERP27	ENSG00000139055.2	-	-0.7148	0.04996	3.799e-36	-	383	1	-	GTEx-V7_eQTL_EUR_2017
163	rs7294636	rs7294636	chr12:15054016	chr12:14901082	A	G	rs4764131	chr12:15045427	chr12:14892493	C	T	1	0.98718	1	Gene expression	NCIT_C16608	GTEx	25954001	Unspecified	2015	Minor salivary gland	ERP27	ENSG00000139055.2	-	-0.6343	0.09536	8.048e-09	-	85	1	-	GTEx-V7_eQTL_EUR_2017
164	rs7294636	rs7294636	chr12:15054016	chr12:14901082	A	G	rs4764131	chr12:15045427	chr12:14892493	C	T	1	0.98718	1	Gene expression	NCIT_C16608	GTEx	25954001	Unspecified	2015	Nerve tibial	MGP	ENSG00000111341.5	-	-0.258	0.03767	4.354e-11	-	361	1	-	GTEx-V7_eQTL_EUR_2017
165	rs7294636	rs7294636	chr12:15054016	chr12:14901082	A	G	rs4764131	chr12:15045427	chr12:14892493	C	T	1	0.98718	1	Gene expression	NCIT_C16608	GTEx	25954001	Unspecified	2015	Nerve tibial	ERP27	ENSG00000139055.2	-	-0.3372	0.05889	2.534e-08	-	361	1	-	GTEx-V7_eQTL_EUR_2017
166	rs7294636	rs7294636	chr12:15054016	chr12:14901082	A	G	rs4764131	chr12:15045427	chr12:14892493	C	T	1	0.98718	1	Gene expression	NCIT_C16608	GTEx	25954001	Unspecified	2015	Pituitary	ERP27	ENSG00000139055.2	-	-0.536	0.0834	2.755e-09	-	157	1	-	GTEx-V7_eQTL_EUR_2017
167	rs7294636	rs7294636	chr12:15054016	chr12:14901082	A	G	rs4764131	chr12:15045427	chr12:14892493	C	T	1	0.98718	1	Gene expression	NCIT_C16608	GTEx	25954001	Unspecified	2015	Skin not sun exposed suprapubic	ERP27	ENSG00000139055.2	-	-0.7446	0.05517	2.158e-32	-	335	1	-	GTEx-V7_eQTL_EUR_2017
168	rs7294636	rs7294636	chr12:15054016	chr12:14901082	A	G	rs4764131	chr12:15045427	chr12:14892493	C	T	1	0.98718	1	Gene expression	NCIT_C16608	GTEx	25954001	Unspecified	2015	Skin sun exposed lower leg	ERP27	ENSG00000139055.2	-	-0.7556	0.04927	6.838e-41	-	414	1	-	GTEx-V7_eQTL_EUR_2017
169	rs7294636	rs7294636	chr12:15054016	chr12:14901082	A	G	rs4764131	chr12:15045427	chr12:14892493	C	T	1	0.98718	1	Gene expression	NCIT_C16608	GTEx	25954001	Unspecified	2015	Spleen	ERP27	ENSG00000139055.2	-	-0.6009	0.1019	3.32e-08	-	146	1	-	GTEx-V7_eQTL_EUR_2017
170	rs7294636	rs7294636	chr12:15054016	chr12:14901082	A	G	rs4764131	chr12:15045427	chr12:14892493	C	T	1	0.98718	1	Gene expression	NCIT_C16608	GTEx	25954001	Unspecified	2015	Testis	-	ENSG00000256339.1	-	0.901	0.05571	1.961e-37	+	225	1	-	GTEx-V7_eQTL_EUR_2017
171	rs7294636	rs7294636	chr12:15054016	chr12:14901082	A	G	rs4764131	chr12:15045427	chr12:14892493	C	T	1	0.98718	1	Gene expression	NCIT_C16608	GTEx	25954001	Unspecified	2015	Thyroid	ERP27	ENSG00000139055.2	-	-0.7668	0.04012	1.933e-55	-	399	1	-	GTEx-V7_eQTL_EUR_2017
172	rs7294636	rs7294636	chr12:15054016	chr12:14901082	A	G	rs4764131	chr12:15045427	chr12:14892493	C	T	1	0.98718	1	Gene expression	NCIT_C16608	GTEx	25954001	Unspecified	2015	Whole blood	ERP27	ENSG00000139055.2	-	-0.1959	0.03143	1.544e-09	-	369	1	-	GTEx-V7_eQTL_EUR_2017
173	rs7294636	rs7294636	chr12:15054016	chr12:14901082	A	G	rs4764131	chr12:15045427	chr12:14892493	C	T	1	0.98718	1	Gene expression	NCIT_C16608	Joehanes R	28122634	Mixed	2017	Whole blood	MGP	-	3445741	0.0392	0.00412	2.978e-21	+	5257	1	-	Joehanes-R_eQTL_EUR_2017
174	rs7294636	rs7294636	chr12:15054016	chr12:14901082	A	G	rs4764131	chr12:15045427	chr12:14892493	C	T	1	0.98718	1	Gene expression	NCIT_C16608	Joehanes R	28122634	Mixed	2017	Whole blood	H2AFJ	-	3406179	0.0209	0.00365	1.072e-08	+	5257	1	-	Joehanes-R_eQTL_EUR_2017
175	rs7294636	rs7294636	chr12:15054016	chr12:14901082	A	G	rs4764131	chr12:15045427	chr12:14892493	C	T	1	0.98718	1	Gene expression	NCIT_C16608	eQTLGen	eQTLGen	European	2018	Whole blood	ERP27	ENSG00000139055	-	NA	NA	3.27000000000002e-310	-	31567	36	-	eQTLGen_eQTL_EUR_2018
176	rs7294636	rs7294636	chr12:15054016	chr12:14901082	A	G	rs4764131	chr12:15045427	chr12:14892493	C	T	1	0.98718	1	Gene expression	NCIT_C16608	eQTLGen	eQTLGen	European	2018	Whole blood	MGP	ENSG00000111341	-	NA	NA	2.76e-102	+	30702	33	-	eQTLGen_eQTL_EUR_2018
177	rs7294636	rs7294636	chr12:15054016	chr12:14901082	A	G	rs4764131	chr12:15045427	chr12:14892493	C	T	1	0.98718	1	Gene expression	NCIT_C16608	eQTLGen	eQTLGen	European	2018	Whole blood	PDE6H	ENSG00000139053	-	NA	NA	9.14e-22	-	30184	34	-	eQTLGen_eQTL_EUR_2018
178	rs7294636	rs7294636	chr12:15054016	chr12:14901082	A	G	rs4764131	chr12:15045427	chr12:14892493	C	T	1	0.98718	1	Gene expression	NCIT_C16608	eQTLGen	eQTLGen	European	2018	Whole blood	ARHGDIB	ENSG00000111348	-	NA	NA	2.4e-14	-	31567	36	-	eQTLGen_eQTL_EUR_2018
179	rs7294636	rs7294636	chr12:15054016	chr12:14901082	A	G	rs4764131	chr12:15045427	chr12:14892493	C	T	1	0.98718	1	Gene expression	NCIT_C16608	eQTLGen	eQTLGen	European	2018	Whole blood	HIST4H4	ENSG00000197837	-	NA	NA	2.71e-14	+	31353	35	-	eQTLGen_eQTL_EUR_2018
180	rs7294636	rs7294636	chr12:15054016	chr12:14901082	A	G	rs4764131	chr12:15045427	chr12:14892493	C	T	1	0.98718	1	Gene expression	NCIT_C16608	eQTLGen	eQTLGen	European	2018	Whole blood	H2AFJ	ENSG00000246705	-	NA	NA	1.33e-12	+	31567	36	-	eQTLGen_eQTL_EUR_2018
181	rs7294636	rs7294636	chr12:15054016	chr12:14901082	A	G	rs9668569	chr12:15046950	chr12:14894016	T	C	1	0.97026	1	Gene expression	NCIT_C16608	BIOSQTL	27918533	European	2017	Whole blood	ERP27	ENSG00000139055	ENSG00000139055	NA	NA	1.689e-163	-	2116	1	-	BIOSQTL_eQTL_EUR_2017
182	rs7294636	rs7294636	chr12:15054016	chr12:14901082	A	G	rs9668569	chr12:15046950	chr12:14894016	T	C	1	0.97026	1	Gene expression	NCIT_C16608	BIOSQTL	27918533	European	2017	Whole blood	MGP	ENSG00000111341	ENSG00000111341	NA	NA	1.867e-48	+	2116	1	-	BIOSQTL_eQTL_EUR_2017
183	rs7294636	rs7294636	chr12:15054016	chr12:14901082	A	G	rs9668569	chr12:15046950	chr12:14894016	T	C	1	0.97026	1	Gene expression	NCIT_C16608	BIOSQTL	27918533	European	2017	Whole blood	MGP;C12orf60	ENSG00000111341;ENSG00000182993	ENSG00000111341;ENSG00000182993	NA	NA	3.601e-29	+	2116	1	-	BIOSQTL_eQTL_EUR_2017
184	rs7294636	rs7294636	chr12:15054016	chr12:14901082	A	G	rs9668569	chr12:15046950	chr12:14894016	T	C	1	0.97026	1	Gene expression	NCIT_C16608	BIOSQTL	27918533	European	2017	Whole blood	ARHGDIB	ENSG00000111348	ENSG00000111348	NA	NA	2.343e-10	-	2116	1	-	BIOSQTL_eQTL_EUR_2017
185	rs7294636	rs7294636	chr12:15054016	chr12:14901082	A	G	rs9668569	chr12:15046950	chr12:14894016	T	C	1	0.97026	1	Gene expression	NCIT_C16608	BLUEPRINT	27863251	European	2016	T cells	ERP27	ENSG00000139055.2	-	-0.7145	0.0988	4.763e-13	-	169	1	-	BLUEPRINT_eQTL_EUR_2016
186	rs7294636	rs7294636	chr12:15054016	chr12:14901082	A	G	rs9668569	chr12:15046950	chr12:14894016	T	C	1	0.97026	1	Gene expression	NCIT_C16608	GTEx	25954001	Unspecified	2015	Artery aorta	ERP27	ENSG00000139055.2	-	-0.6572	0.0702	6.988e-17	-	197	1	-	GTEx-V6p_eQTL_EUR_2016
187	rs7294636	rs7294636	chr12:15054016	chr12:14901082	A	G	rs9668569	chr12:15046950	chr12:14894016	T	C	1	0.97026	1	Gene expression	NCIT_C16608	GTEx	25954001	Unspecified	2015	Artery coronary	ERP27	ENSG00000139055.2	-	-0.5178	0.08365	1.48e-08	-	118	1	-	GTEx-V6p_eQTL_EUR_2016
188	rs7294636	rs7294636	chr12:15054016	chr12:14901082	A	G	rs9668569	chr12:15046950	chr12:14894016	T	C	1	0.97026	1	Gene expression	NCIT_C16608	GTEx	25954001	Unspecified	2015	Artery tibial	ERP27	ENSG00000139055.2	-	-0.4591	0.06499	1.692e-11	-	285	1	-	GTEx-V6p_eQTL_EUR_2016
189	rs7294636	rs7294636	chr12:15054016	chr12:14901082	A	G	rs9668569	chr12:15046950	chr12:14894016	T	C	1	0.97026	1	Gene expression	NCIT_C16608	GTEx	25954001	Unspecified	2015	Breast mammary tissue	ERP27	ENSG00000139055.2	-	-0.4821	0.06924	1.051e-10	-	183	1	-	GTEx-V6p_eQTL_EUR_2016
190	rs7294636	rs7294636	chr12:15054016	chr12:14901082	A	G	rs9668569	chr12:15046950	chr12:14894016	T	C	1	0.97026	1	Gene expression	NCIT_C16608	GTEx	25954001	Unspecified	2015	Esophagus mucosa	ERP27	ENSG00000139055.2	-	-0.5766	0.06206	2.367e-17	-	241	1	-	GTEx-V6p_eQTL_EUR_2016
191	rs7294636	rs7294636	chr12:15054016	chr12:14901082	A	G	rs9668569	chr12:15046950	chr12:14894016	T	C	1	0.97026	1	Gene expression	NCIT_C16608	GTEx	25954001	Unspecified	2015	Heart atrial appendage	SMCO3	ENSG00000179256.2	-	-0.5426	0.08024	5.006e-10	-	159	1	-	GTEx-V6p_eQTL_EUR_2016
192	rs7294636	rs7294636	chr12:15054016	chr12:14901082	A	G	rs9668569	chr12:15046950	chr12:14894016	T	C	1	0.97026	1	Gene expression	NCIT_C16608	GTEx	25954001	Unspecified	2015	Lung	ERP27	ENSG00000139055.2	-	-0.681	0.06018	5.296e-24	-	278	1	-	GTEx-V6p_eQTL_EUR_2016
193	rs7294636	rs7294636	chr12:15054016	chr12:14901082	A	G	rs9668569	chr12:15046950	chr12:14894016	T	C	1	0.97026	1	Gene expression	NCIT_C16608	GTEx	25954001	Unspecified	2015	Nerve tibial	MGP	ENSG00000111341.5	-	-0.332	0.04699	2.206e-11	-	256	1	-	GTEx-V6p_eQTL_EUR_2016
194	rs7294636	rs7294636	chr12:15054016	chr12:14901082	A	G	rs9668569	chr12:15046950	chr12:14894016	T	C	1	0.97026	1	Gene expression	NCIT_C16608	GTEx	25954001	Unspecified	2015	Skin not sun exposed suprapubic	ERP27	ENSG00000139055.2	-	-0.7633	0.09161	3.506e-14	-	196	1	-	GTEx-V6p_eQTL_EUR_2016
195	rs7294636	rs7294636	chr12:15054016	chr12:14901082	A	G	rs9668569	chr12:15046950	chr12:14894016	T	C	1	0.97026	1	Gene expression	NCIT_C16608	GTEx	25954001	Unspecified	2015	Skin sun exposed lower leg	ERP27	ENSG00000139055.2	-	-0.785	0.06201	6.187e-29	-	302	1	-	GTEx-V6p_eQTL_EUR_2016
196	rs7294636	rs7294636	chr12:15054016	chr12:14901082	A	G	rs9668569	chr12:15046950	chr12:14894016	T	C	1	0.97026	1	Gene expression	NCIT_C16608	GTEx	25954001	Unspecified	2015	Testis	-	ENSG00000256339.1	-	1.02	0.07479	3.161e-26	+	157	1	-	GTEx-V6p_eQTL_EUR_2016
197	rs7294636	rs7294636	chr12:15054016	chr12:14901082	A	G	rs9668569	chr12:15046950	chr12:14894016	T	C	1	0.97026	1	Gene expression	NCIT_C16608	GTEx	25954001	Unspecified	2015	Thyroid	ERP27	ENSG00000139055.2	-	-0.7	0.0549	1.138e-28	-	278	1	-	GTEx-V6p_eQTL_EUR_2016
198	rs7294636	rs7294636	chr12:15054016	chr12:14901082	A	G	rs9668569	chr12:15046950	chr12:14894016	T	C	1	0.97026	1	Gene expression	NCIT_C16608	GTEx	25954001	Unspecified	2015	Artery aorta	C12orf60	ENSG00000182993.3	-	-0.2947	0.05091	2.507e-08	-	267	1	-	GTEx-V7_eQTL_EUR_2017
199	rs7294636	rs7294636	chr12:15054016	chr12:14901082	A	G	rs9668569	chr12:15046950	chr12:14894016	T	C	1	0.97026	1	Gene expression	NCIT_C16608	GTEx	25954001	Unspecified	2015	Artery aorta	SMCO3	ENSG00000179256.2	-	-0.3341	0.05883	4.363e-08	-	267	1	-	GTEx-V7_eQTL_EUR_2017
200	rs7294636	rs7294636	chr12:15054016	chr12:14901082	A	G	rs9668569	chr12:15046950	chr12:14894016	T	C	1	0.97026	1	Gene expression	NCIT_C16608	GTEx	25954001	Unspecified	2015	Artery aorta	ERP27	ENSG00000139055.2	-	-0.7118	0.06104	1.131e-24	-	267	1	-	GTEx-V7_eQTL_EUR_2017
201	rs7294636	rs7294636	chr12:15054016	chr12:14901082	A	G	rs9668569	chr12:15046950	chr12:14894016	T	C	1	0.97026	1	Gene expression	NCIT_C16608	GTEx	25954001	Unspecified	2015	Artery coronary	ERP27	ENSG00000139055.2	-	-0.5165	0.07099	4.538e-11	-	152	1	-	GTEx-V7_eQTL_EUR_2017
202	rs7294636	rs7294636	chr12:15054016	chr12:14901082	A	G	rs9668569	chr12:15046950	chr12:14894016	T	C	1	0.97026	1	Gene expression	NCIT_C16608	GTEx	25954001	Unspecified	2015	Artery tibial	ERP27	ENSG00000139055.2	-	-0.4634	0.04924	9.827e-19	-	388	1	-	GTEx-V7_eQTL_EUR_2017
203	rs7294636	rs7294636	chr12:15054016	chr12:14901082	A	G	rs9668569	chr12:15046950	chr12:14894016	T	C	1	0.97026	1	Gene expression	NCIT_C16608	GTEx	25954001	Unspecified	2015	Breast mammary tissue	ERP27	ENSG00000139055.2	-	-0.4403	0.05483	8.313e-14	-	251	1	-	GTEx-V7_eQTL_EUR_2017
204	rs7294636	rs7294636	chr12:15054016	chr12:14901082	A	G	rs9668569	chr12:15046950	chr12:14894016	T	C	1	0.97026	1	Gene expression	NCIT_C16608	GTEx	25954001	Unspecified	2015	Esophagus mucosa	ERP27	ENSG00000139055.2	-	-0.5588	0.04581	6.424e-28	-	358	1	-	GTEx-V7_eQTL_EUR_2017
205	rs7294636	rs7294636	chr12:15054016	chr12:14901082	A	G	rs9668569	chr12:15046950	chr12:14894016	T	C	1	0.97026	1	Gene expression	NCIT_C16608	GTEx	25954001	Unspecified	2015	Esophagus muscularis	ERP27	ENSG00000139055.2	-	-0.4271	0.06401	1.324e-10	-	335	1	-	GTEx-V7_eQTL_EUR_2017
206	rs7294636	rs7294636	chr12:15054016	chr12:14901082	A	G	rs9668569	chr12:15046950	chr12:14894016	T	C	1	0.97026	1	Gene expression	NCIT_C16608	GTEx	25954001	Unspecified	2015	Heart atrial appendage	SMCO3	ENSG00000179256.2	-	-0.4638	0.05185	1.889e-16	-	264	1	-	GTEx-V7_eQTL_EUR_2017
207	rs7294636	rs7294636	chr12:15054016	chr12:14901082	A	G	rs9668569	chr12:15046950	chr12:14894016	T	C	1	0.97026	1	Gene expression	NCIT_C16608	GTEx	25954001	Unspecified	2015	Lung	MGP	ENSG00000111341.5	-	-0.1911	0.03232	8.655e-09	-	383	1	-	GTEx-V7_eQTL_EUR_2017
208	rs7294636	rs7294636	chr12:15054016	chr12:14901082	A	G	rs9668569	chr12:15046950	chr12:14894016	T	C	1	0.97026	1	Gene expression	NCIT_C16608	GTEx	25954001	Unspecified	2015	Lung	ERP27	ENSG00000139055.2	-	-0.7212	0.05001	1.408e-36	-	383	1	-	GTEx-V7_eQTL_EUR_2017
209	rs7294636	rs7294636	chr12:15054016	chr12:14901082	A	G	rs9668569	chr12:15046950	chr12:14894016	T	C	1	0.97026	1	Gene expression	NCIT_C16608	GTEx	25954001	Unspecified	2015	Minor salivary gland	ERP27	ENSG00000139055.2	-	-0.6466	0.09425	3.495e-09	-	85	1	-	GTEx-V7_eQTL_EUR_2017
210	rs7294636	rs7294636	chr12:15054016	chr12:14901082	A	G	rs9668569	chr12:15046950	chr12:14894016	T	C	1	0.97026	1	Gene expression	NCIT_C16608	GTEx	25954001	Unspecified	2015	Nerve tibial	MGP	ENSG00000111341.5	-	-0.2423	0.03822	8.625e-10	-	361	1	-	GTEx-V7_eQTL_EUR_2017
211	rs7294636	rs7294636	chr12:15054016	chr12:14901082	A	G	rs9668569	chr12:15046950	chr12:14894016	T	C	1	0.97026	1	Gene expression	NCIT_C16608	GTEx	25954001	Unspecified	2015	Nerve tibial	ERP27	ENSG00000139055.2	-	-0.3453	0.05903	1.314e-08	-	361	1	-	GTEx-V7_eQTL_EUR_2017
212	rs7294636	rs7294636	chr12:15054016	chr12:14901082	A	G	rs9668569	chr12:15046950	chr12:14894016	T	C	1	0.97026	1	Gene expression	NCIT_C16608	GTEx	25954001	Unspecified	2015	Pituitary	ERP27	ENSG00000139055.2	-	-0.536	0.0834	2.755e-09	-	157	1	-	GTEx-V7_eQTL_EUR_2017
213	rs7294636	rs7294636	chr12:15054016	chr12:14901082	A	G	rs9668569	chr12:15046950	chr12:14894016	T	C	1	0.97026	1	Gene expression	NCIT_C16608	GTEx	25954001	Unspecified	2015	Skin not sun exposed suprapubic	ERP27	ENSG00000139055.2	-	-0.7619	0.05383	9.408e-35	-	335	1	-	GTEx-V7_eQTL_EUR_2017
214	rs7294636	rs7294636	chr12:15054016	chr12:14901082	A	G	rs9668569	chr12:15046950	chr12:14894016	T	C	1	0.97026	1	Gene expression	NCIT_C16608	GTEx	25954001	Unspecified	2015	Skin sun exposed lower leg	ERP27	ENSG00000139055.2	-	-0.7548	0.04954	1.693e-40	-	414	1	-	GTEx-V7_eQTL_EUR_2017
215	rs7294636	rs7294636	chr12:15054016	chr12:14901082	A	G	rs9668569	chr12:15046950	chr12:14894016	T	C	1	0.97026	1	Gene expression	NCIT_C16608	GTEx	25954001	Unspecified	2015	Testis	-	ENSG00000256339.1	-	0.8902	0.05733	1.583e-35	+	225	1	-	GTEx-V7_eQTL_EUR_2017
216	rs7294636	rs7294636	chr12:15054016	chr12:14901082	A	G	rs9668569	chr12:15046950	chr12:14894016	T	C	1	0.97026	1	Gene expression	NCIT_C16608	GTEx	25954001	Unspecified	2015	Thyroid	ERP27	ENSG00000139055.2	-	-0.7734	0.04035	1.188e-55	-	399	1	-	GTEx-V7_eQTL_EUR_2017
217	rs7294636	rs7294636	chr12:15054016	chr12:14901082	A	G	rs9668569	chr12:15046950	chr12:14894016	T	C	1	0.97026	1	Gene expression	NCIT_C16608	GTEx	25954001	Unspecified	2015	Vagina	ERP27	ENSG00000139055.2	-	-0.7043	0.11	8.263e-09	-	106	1	-	GTEx-V7_eQTL_EUR_2017
218	rs7294636	rs7294636	chr12:15054016	chr12:14901082	A	G	rs9668569	chr12:15046950	chr12:14894016	T	C	1	0.97026	1	Gene expression	NCIT_C16608	GTEx	25954001	Unspecified	2015	Whole blood	ERP27	ENSG00000139055.2	-	-0.2021	0.0318	7.689e-10	-	369	1	-	GTEx-V7_eQTL_EUR_2017
219	rs7294636	rs7294636	chr12:15054016	chr12:14901082	A	G	rs9668569	chr12:15046950	chr12:14894016	T	C	1	0.97026	1	Gene expression	NCIT_C16608	Joehanes R	28122634	Mixed	2017	Whole blood	MGP	-	3445741	0.0386	0.00416	2.645e-20	+	5257	1	-	Joehanes-R_eQTL_EUR_2017
220	rs7294636	rs7294636	chr12:15054016	chr12:14901082	A	G	rs9668569	chr12:15046950	chr12:14894016	T	C	1	0.97026	1	Gene expression	NCIT_C16608	Joehanes R	28122634	Mixed	2017	Whole blood	H2AFJ	-	3406179	0.021	0.00369	1.279e-08	+	5257	1	-	Joehanes-R_eQTL_EUR_2017
221	rs7294636	rs7294636	chr12:15054016	chr12:14901082	A	G	rs9668569	chr12:15046950	chr12:14894016	T	C	1	0.97026	1	Gene expression	NCIT_C16608	MuTHER	22941192	European	2012	Skin	ERP27	-	ILMN_1655261	-0.2992	0.02045	8.781e-49	-	667	1	-	MuTHER_eQTL_EUR_2012
222	rs7294636	rs7294636	chr12:15054016	chr12:14901082	A	G	rs9668569	chr12:15046950	chr12:14894016	T	C	1	0.97026	1	Gene expression	NCIT_C16608	Westra H	24013639	European	2013	Peripheral blood	ERP27	-	940639	NA	NA	5.689e-195	NA	5311	1	-	Westra-H_eQTL_EUR_2013
223	rs7294636	rs7294636	chr12:15054016	chr12:14901082	A	G	rs9668569	chr12:15046950	chr12:14894016	T	C	1	0.97026	1	Gene expression	NCIT_C16608	eQTLGen	eQTLGen	European	2018	Whole blood	ERP27	ENSG00000139055	-	NA	NA	3.27000000000002e-310	-	31567	36	-	eQTLGen_eQTL_EUR_2018
224	rs7294636	rs7294636	chr12:15054016	chr12:14901082	A	G	rs9668569	chr12:15046950	chr12:14894016	T	C	1	0.97026	1	Gene expression	NCIT_C16608	eQTLGen	eQTLGen	European	2018	Whole blood	MGP	ENSG00000111341	-	NA	NA	9.26e-98	+	30702	33	-	eQTLGen_eQTL_EUR_2018
225	rs7294636	rs7294636	chr12:15054016	chr12:14901082	A	G	rs9668569	chr12:15046950	chr12:14894016	T	C	1	0.97026	1	Gene expression	NCIT_C16608	eQTLGen	eQTLGen	European	2018	Whole blood	PDE6H	ENSG00000139053	-	NA	NA	4.03e-22	-	30184	34	-	eQTLGen_eQTL_EUR_2018
226	rs7294636	rs7294636	chr12:15054016	chr12:14901082	A	G	rs9668569	chr12:15046950	chr12:14894016	T	C	1	0.97026	1	Gene expression	NCIT_C16608	eQTLGen	eQTLGen	European	2018	Whole blood	HIST4H4	ENSG00000197837	-	NA	NA	1.13e-14	+	31353	35	-	eQTLGen_eQTL_EUR_2018
227	rs7294636	rs7294636	chr12:15054016	chr12:14901082	A	G	rs9668569	chr12:15046950	chr12:14894016	T	C	1	0.97026	1	Gene expression	NCIT_C16608	eQTLGen	eQTLGen	European	2018	Whole blood	ARHGDIB	ENSG00000111348	-	NA	NA	5.3e-14	-	31567	36	-	eQTLGen_eQTL_EUR_2018
228	rs7294636	rs7294636	chr12:15054016	chr12:14901082	A	G	rs9668569	chr12:15046950	chr12:14894016	T	C	1	0.97026	1	Gene expression	NCIT_C16608	eQTLGen	eQTLGen	European	2018	Whole blood	H2AFJ	ENSG00000246705	-	NA	NA	1.4e-12	+	31567	36	-	eQTLGen_eQTL_EUR_2018
229	rs11276	rs11276	chr12:14993439	chr12:14840505	T	C	rs11276	chr12:14993439	chr12:14840505	T	C	0	1	1	Gene expression	NCIT_C16608	BIOSQTL	27918533	European	2017	Whole blood	ERP27	ENSG00000139055	ENSG00000139055	NA	NA	5.191e-148	-	2116	1	-	BIOSQTL_eQTL_EUR_2017
230	rs11276	rs11276	chr12:14993439	chr12:14840505	T	C	rs11276	chr12:14993439	chr12:14840505	T	C	0	1	1	Gene expression	NCIT_C16608	BIOSQTL	27918533	European	2017	Whole blood	MGP	ENSG00000111341	ENSG00000111341	NA	NA	1.862e-45	+	2116	1	-	BIOSQTL_eQTL_EUR_2017
231	rs11276	rs11276	chr12:14993439	chr12:14840505	T	C	rs11276	chr12:14993439	chr12:14840505	T	C	0	1	1	Gene expression	NCIT_C16608	BIOSQTL	27918533	European	2017	Whole blood	MGP;C12orf60	ENSG00000111341;ENSG00000182993	ENSG00000111341;ENSG00000182993	NA	NA	5.092e-25	+	2116	1	-	BIOSQTL_eQTL_EUR_2017
232	rs11276	rs11276	chr12:14993439	chr12:14840505	T	C	rs11276	chr12:14993439	chr12:14840505	T	C	0	1	1	Gene expression	NCIT_C16608	BIOSQTL	27918533	European	2017	Whole blood	ARHGDIB	ENSG00000111348	ENSG00000111348	NA	NA	1.532e-10	-	2116	1	-	BIOSQTL_eQTL_EUR_2017
233	rs11276	rs11276	chr12:14993439	chr12:14840505	T	C	rs11276	chr12:14993439	chr12:14840505	T	C	0	1	1	Gene expression	NCIT_C16608	BLUEPRINT	27863251	European	2016	T cells	ERP27	ENSG00000139055.2	-	-0.7008	0.1016	5.376e-12	-	169	1	-	BLUEPRINT_eQTL_EUR_2016
234	rs11276	rs11276	chr12:14993439	chr12:14840505	T	C	rs11276	chr12:14993439	chr12:14840505	T	C	0	1	1	Gene expression	NCIT_C16608	Fehrmann	21829388	European	2011	Blood	ERP27	-	-	NA	NA	1.5e-48	NA	1469	1	-	GRASP
235	rs11276	rs11276	chr12:14993439	chr12:14840505	T	C	rs11276	chr12:14993439	chr12:14840505	T	C	0	1	1	Gene expression	NCIT_C16608	GTEx	25954001	Unspecified	2015	Artery aorta	ERP27	ENSG00000139055.2	-	-0.6566	0.07318	7.438e-16	-	197	1	-	GTEx-V6p_eQTL_EUR_2016
236	rs11276	rs11276	chr12:14993439	chr12:14840505	T	C	rs11276	chr12:14993439	chr12:14840505	T	C	0	1	1	Gene expression	NCIT_C16608	GTEx	25954001	Unspecified	2015	Artery aorta	C12orf60	ENSG00000182993.3	-	-0.4658	0.06859	2.059e-10	-	197	1	-	GTEx-V6p_eQTL_EUR_2016
237	rs11276	rs11276	chr12:14993439	chr12:14840505	T	C	rs11276	chr12:14993439	chr12:14840505	T	C	0	1	1	Gene expression	NCIT_C16608	GTEx	25954001	Unspecified	2015	Artery coronary	ERP27	ENSG00000139055.2	-	-0.5085	0.08375	2.524e-08	-	118	1	-	GTEx-V6p_eQTL_EUR_2016
238	rs11276	rs11276	chr12:14993439	chr12:14840505	T	C	rs11276	chr12:14993439	chr12:14840505	T	C	0	1	1	Gene expression	NCIT_C16608	GTEx	25954001	Unspecified	2015	Artery tibial	ERP27	ENSG00000139055.2	-	-0.4125	0.06537	1.312e-09	-	285	1	-	GTEx-V6p_eQTL_EUR_2016
239	rs11276	rs11276	chr12:14993439	chr12:14840505	T	C	rs11276	chr12:14993439	chr12:14840505	T	C	0	1	1	Gene expression	NCIT_C16608	GTEx	25954001	Unspecified	2015	Breast mammary tissue	ERP27	ENSG00000139055.2	-	-0.4428	0.06888	1.723e-09	-	183	1	-	GTEx-V6p_eQTL_EUR_2016
240	rs11276	rs11276	chr12:14993439	chr12:14840505	T	C	rs11276	chr12:14993439	chr12:14840505	T	C	0	1	1	Gene expression	NCIT_C16608	GTEx	25954001	Unspecified	2015	Esophagus mucosa	ERP27	ENSG00000139055.2	-	-0.5375	0.0626	2.316e-15	-	241	1	-	GTEx-V6p_eQTL_EUR_2016
241	rs11276	rs11276	chr12:14993439	chr12:14840505	T	C	rs11276	chr12:14993439	chr12:14840505	T	C	0	1	1	Gene expression	NCIT_C16608	GTEx	25954001	Unspecified	2015	Lung	ERP27	ENSG00000139055.2	-	-0.6493	0.06279	6.48e-21	-	278	1	-	GTEx-V6p_eQTL_EUR_2016
242	rs11276	rs11276	chr12:14993439	chr12:14840505	T	C	rs11276	chr12:14993439	chr12:14840505	T	C	0	1	1	Gene expression	NCIT_C16608	GTEx	25954001	Unspecified	2015	Nerve tibial	MGP	ENSG00000111341.5	-	-0.312	0.04814	6.158e-10	-	256	1	-	GTEx-V6p_eQTL_EUR_2016
243	rs11276	rs11276	chr12:14993439	chr12:14840505	T	C	rs11276	chr12:14993439	chr12:14840505	T	C	0	1	1	Gene expression	NCIT_C16608	GTEx	25954001	Unspecified	2015	Skin not sun exposed suprapubic	ERP27	ENSG00000139055.2	-	-0.6397	0.09027	4.218e-11	-	196	1	-	GTEx-V6p_eQTL_EUR_2016
244	rs11276	rs11276	chr12:14993439	chr12:14840505	T	C	rs11276	chr12:14993439	chr12:14840505	T	C	0	1	1	Gene expression	NCIT_C16608	GTEx	25954001	Unspecified	2015	Skin sun exposed lower leg	ERP27	ENSG00000139055.2	-	-0.7042	0.06306	6.546e-24	-	302	1	-	GTEx-V6p_eQTL_EUR_2016
245	rs11276	rs11276	chr12:14993439	chr12:14840505	T	C	rs11276	chr12:14993439	chr12:14840505	T	C	0	1	1	Gene expression	NCIT_C16608	GTEx	25954001	Unspecified	2015	Testis	-	ENSG00000256339.1	-	1.002	0.07901	5.643e-24	+	157	1	-	GTEx-V6p_eQTL_EUR_2016
246	rs11276	rs11276	chr12:14993439	chr12:14840505	T	C	rs11276	chr12:14993439	chr12:14840505	T	C	0	1	1	Gene expression	NCIT_C16608	GTEx	25954001	Unspecified	2015	Thyroid	ERP27	ENSG00000139055.2	-	-0.6183	0.05642	7.357e-23	-	278	1	-	GTEx-V6p_eQTL_EUR_2016
247	rs11276	rs11276	chr12:14993439	chr12:14840505	T	C	rs11276	chr12:14993439	chr12:14840505	T	C	0	1	1	Gene expression	NCIT_C16608	GTEx	25954001	Unspecified	2015	Artery aorta	C12orf60	ENSG00000182993.3	-	-0.3295	0.05047	4.671e-10	-	267	1	-	GTEx-V7_eQTL_EUR_2017
248	rs11276	rs11276	chr12:14993439	chr12:14840505	T	C	rs11276	chr12:14993439	chr12:14840505	T	C	0	1	1	Gene expression	NCIT_C16608	GTEx	25954001	Unspecified	2015	Artery aorta	SMCO3	ENSG00000179256.2	-	-0.3776	0.05823	5.986e-10	-	267	1	-	GTEx-V7_eQTL_EUR_2017
249	rs11276	rs11276	chr12:14993439	chr12:14840505	T	C	rs11276	chr12:14993439	chr12:14840505	T	C	0	1	1	Gene expression	NCIT_C16608	GTEx	25954001	Unspecified	2015	Artery aorta	ERP27	ENSG00000139055.2	-	-0.6866	0.06327	3.651e-22	-	267	1	-	GTEx-V7_eQTL_EUR_2017
250	rs11276	rs11276	chr12:14993439	chr12:14840505	T	C	rs11276	chr12:14993439	chr12:14840505	T	C	0	1	1	Gene expression	NCIT_C16608	GTEx	25954001	Unspecified	2015	Artery coronary	ERP27	ENSG00000139055.2	-	-0.5251	0.0754	2.187e-10	-	152	1	-	GTEx-V7_eQTL_EUR_2017
251	rs11276	rs11276	chr12:14993439	chr12:14840505	T	C	rs11276	chr12:14993439	chr12:14840505	T	C	0	1	1	Gene expression	NCIT_C16608	GTEx	25954001	Unspecified	2015	Artery tibial	ERP27	ENSG00000139055.2	-	-0.445	0.04979	3.19e-17	-	388	1	-	GTEx-V7_eQTL_EUR_2017
252	rs11276	rs11276	chr12:14993439	chr12:14840505	T	C	rs11276	chr12:14993439	chr12:14840505	T	C	0	1	1	Gene expression	NCIT_C16608	GTEx	25954001	Unspecified	2015	Artery tibial	ARHGDIB	ENSG00000111348.4	-	-0.1315	0.02349	4.636e-08	-	388	1	-	GTEx-V7_eQTL_EUR_2017
253	rs11276	rs11276	chr12:14993439	chr12:14840505	T	C	rs11276	chr12:14993439	chr12:14840505	T	C	0	1	1	Gene expression	NCIT_C16608	GTEx	25954001	Unspecified	2015	Breast mammary tissue	ERP27	ENSG00000139055.2	-	-0.4158	0.05211	1.144e-13	-	251	1	-	GTEx-V7_eQTL_EUR_2017
254	rs11276	rs11276	chr12:14993439	chr12:14840505	T	C	rs11276	chr12:14993439	chr12:14840505	T	C	0	1	1	Gene expression	NCIT_C16608	GTEx	25954001	Unspecified	2015	Esophagus mucosa	ERP27	ENSG00000139055.2	-	-0.4903	0.0478	2.853e-21	-	358	1	-	GTEx-V7_eQTL_EUR_2017
255	rs11276	rs11276	chr12:14993439	chr12:14840505	T	C	rs11276	chr12:14993439	chr12:14840505	T	C	0	1	1	Gene expression	NCIT_C16608	GTEx	25954001	Unspecified	2015	Esophagus muscularis	ERP27	ENSG00000139055.2	-	-0.4139	0.06284	2.196e-10	-	335	1	-	GTEx-V7_eQTL_EUR_2017
256	rs11276	rs11276	chr12:14993439	chr12:14840505	T	C	rs11276	chr12:14993439	chr12:14840505	T	C	0	1	1	Gene expression	NCIT_C16608	GTEx	25954001	Unspecified	2015	Heart atrial appendage	SMCO3	ENSG00000179256.2	-	-0.448	0.05095	5.127e-16	-	264	1	-	GTEx-V7_eQTL_EUR_2017
257	rs11276	rs11276	chr12:14993439	chr12:14840505	T	C	rs11276	chr12:14993439	chr12:14840505	T	C	0	1	1	Gene expression	NCIT_C16608	GTEx	25954001	Unspecified	2015	Lung	ERP27	ENSG00000139055.2	-	-0.6529	0.05249	3.483e-29	-	383	1	-	GTEx-V7_eQTL_EUR_2017
258	rs11276	rs11276	chr12:14993439	chr12:14840505	T	C	rs11276	chr12:14993439	chr12:14840505	T	C	0	1	1	Gene expression	NCIT_C16608	GTEx	25954001	Unspecified	2015	Nerve tibial	MGP	ENSG00000111341.5	-	-0.2354	0.03796	1.908e-09	-	361	1	-	GTEx-V7_eQTL_EUR_2017
259	rs11276	rs11276	chr12:14993439	chr12:14840505	T	C	rs11276	chr12:14993439	chr12:14840505	T	C	0	1	1	Gene expression	NCIT_C16608	GTEx	25954001	Unspecified	2015	Skin not sun exposed suprapubic	ERP27	ENSG00000139055.2	-	-0.7181	0.05601	5.572e-30	-	335	1	-	GTEx-V7_eQTL_EUR_2017
260	rs11276	rs11276	chr12:14993439	chr12:14840505	T	C	rs11276	chr12:14993439	chr12:14840505	T	C	0	1	1	Gene expression	NCIT_C16608	GTEx	25954001	Unspecified	2015	Skin sun exposed lower leg	ERP27	ENSG00000139055.2	-	-0.6984	0.0496	6.323e-36	-	414	1	-	GTEx-V7_eQTL_EUR_2017
261	rs11276	rs11276	chr12:14993439	chr12:14840505	T	C	rs11276	chr12:14993439	chr12:14840505	T	C	0	1	1	Gene expression	NCIT_C16608	GTEx	25954001	Unspecified	2015	Testis	-	ENSG00000256339.1	-	0.8932	0.05932	3.936e-34	+	225	1	-	GTEx-V7_eQTL_EUR_2017
262	rs11276	rs11276	chr12:14993439	chr12:14840505	T	C	rs11276	chr12:14993439	chr12:14840505	T	C	0	1	1	Gene expression	NCIT_C16608	GTEx	25954001	Unspecified	2015	Thyroid	ERP27	ENSG00000139055.2	-	-0.722	0.04123	4.372e-49	-	399	1	-	GTEx-V7_eQTL_EUR_2017
263	rs11276	rs11276	chr12:14993439	chr12:14840505	T	C	rs11276	chr12:14993439	chr12:14840505	T	C	0	1	1	Gene expression	NCIT_C16608	GTEx	25954001	Unspecified	2015	Whole blood	ERP27	ENSG00000139055.2	-	-0.2044	0.03112	2.212e-10	-	369	1	-	GTEx-V7_eQTL_EUR_2017
264	rs11276	rs11276	chr12:14993439	chr12:14840505	T	C	rs11276	chr12:14993439	chr12:14840505	T	C	0	1	1	Gene expression	NCIT_C16608	Joehanes R	28122634	Mixed	2017	Whole blood	MGP	-	3445741	0.0313	0.00397	3.709e-15	+	5257	1	-	Joehanes-R_eQTL_EUR_2017
265	rs11276	rs11276	chr12:14993439	chr12:14840505	T	C	rs11276	chr12:14993439	chr12:14840505	T	C	0	1	1	Gene expression	NCIT_C16608	Joehanes R	28122634	Mixed	2017	Whole blood	H2AFJ	-	3406179	0.0205	0.0035	5.013e-09	+	5257	1	-	Joehanes-R_eQTL_EUR_2017
266	rs11276	rs11276	chr12:14993439	chr12:14840505	T	C	rs11276	chr12:14993439	chr12:14840505	T	C	0	1	1	Gene expression	NCIT_C16608	Joehanes R	28122634	Mixed	2017	Whole blood	HIST2H4B;HIST4H4;HIST2H4A;HIST1H4L;HIST1H4E;HIST1H4B;HIST1H4H;HIST1H4C;HIST1H4J;HIST1H4K;HIST1H4F;HIST1H4D;HIST1H4A;HIST1H4I	-	3445643	0.0229	0.00411	2.603e-08	+	5257	1	-	Joehanes-R_eQTL_EUR_2017
267	rs11276	rs11276	chr12:14993439	chr12:14840505	T	C	rs11276	chr12:14993439	chr12:14840505	T	C	0	1	1	Gene expression	NCIT_C16608	MuTHER	22941192	European	2012	Skin	ERP27	-	ILMN_1655261	-0.2846	0.02014	1.194e-45	-	667	1	-	MuTHER_eQTL_EUR_2012
268	rs11276	rs11276	chr12:14993439	chr12:14840505	T	C	rs11276	chr12:14993439	chr12:14840505	T	C	0	1	1	Gene expression	NCIT_C16608	Westra H	24013639	European	2013	Peripheral blood	ERP27	-	940639	NA	NA	5.524e-178	NA	5311	1	-	Westra-H_eQTL_EUR_2013
269	rs11276	rs11276	chr12:14993439	chr12:14840505	T	C	rs11276	chr12:14993439	chr12:14840505	T	C	0	1	1	Gene expression	NCIT_C16608	eQTLGen	eQTLGen	European	2018	Whole blood	ERP27	ENSG00000139055	-	NA	NA	3.27000000000002e-310	-	31300	36	-	eQTLGen_eQTL_EUR_2018
270	rs11276	rs11276	chr12:14993439	chr12:14840505	T	C	rs11276	chr12:14993439	chr12:14840505	T	C	0	1	1	Gene expression	NCIT_C16608	eQTLGen	eQTLGen	European	2018	Whole blood	MGP	ENSG00000111341	-	NA	NA	7.7e-83	+	30435	33	-	eQTLGen_eQTL_EUR_2018
271	rs11276	rs11276	chr12:14993439	chr12:14840505	T	C	rs11276	chr12:14993439	chr12:14840505	T	C	0	1	1	Gene expression	NCIT_C16608	eQTLGen	eQTLGen	European	2018	Whole blood	PDE6H	ENSG00000139053	-	NA	NA	7.28e-16	-	29917	34	-	eQTLGen_eQTL_EUR_2018
272	rs11276	rs11276	chr12:14993439	chr12:14840505	T	C	rs11276	chr12:14993439	chr12:14840505	T	C	0	1	1	Gene expression	NCIT_C16608	eQTLGen	eQTLGen	European	2018	Whole blood	HIST4H4	ENSG00000197837	-	NA	NA	4.85e-12	+	31086	35	-	eQTLGen_eQTL_EUR_2018
273	rs11276	rs11276	chr12:14993439	chr12:14840505	T	C	rs11276	chr12:14993439	chr12:14840505	T	C	0	1	1	Gene expression	NCIT_C16608	eQTLGen	eQTLGen	European	2018	Whole blood	H2AFJ	ENSG00000246705	-	NA	NA	9.07e-10	+	31300	36	-	eQTLGen_eQTL_EUR_2018
274	rs11276	rs11276	chr12:14993439	chr12:14840505	T	C	rs11276	chr12:14993439	chr12:14840505	T	C	0	1	1	Gene expression	NCIT_C16608	eQTLGen	eQTLGen	European	2018	Whole blood	ARHGDIB	ENSG00000111348	-	NA	NA	9.26e-09	-	31300	36	-	eQTLGen_eQTL_EUR_2018
275	rs11276	rs11276	chr12:14993439	chr12:14840505	T	C	rs12829642	chr12:14992956	chr12:14840022	G	A	1	1	1	Gene expression	NCIT_C16608	BIOSQTL	27918533	European	2017	Whole blood	ERP27	ENSG00000139055	ENSG00000139055	NA	NA	8.195e-148	-	2116	1	-	BIOSQTL_eQTL_EUR_2017
276	rs11276	rs11276	chr12:14993439	chr12:14840505	T	C	rs12829642	chr12:14992956	chr12:14840022	G	A	1	1	1	Gene expression	NCIT_C16608	BIOSQTL	27918533	European	2017	Whole blood	MGP	ENSG00000111341	ENSG00000111341	NA	NA	1.522e-45	+	2116	1	-	BIOSQTL_eQTL_EUR_2017
277	rs11276	rs11276	chr12:14993439	chr12:14840505	T	C	rs12829642	chr12:14992956	chr12:14840022	G	A	1	1	1	Gene expression	NCIT_C16608	BIOSQTL	27918533	European	2017	Whole blood	MGP;C12orf60	ENSG00000111341;ENSG00000182993	ENSG00000111341;ENSG00000182993	NA	NA	5.092e-25	+	2116	1	-	BIOSQTL_eQTL_EUR_2017
278	rs11276	rs11276	chr12:14993439	chr12:14840505	T	C	rs12829642	chr12:14992956	chr12:14840022	G	A	1	1	1	Gene expression	NCIT_C16608	BIOSQTL	27918533	European	2017	Whole blood	ARHGDIB	ENSG00000111348	ENSG00000111348	NA	NA	1.532e-10	-	2116	1	-	BIOSQTL_eQTL_EUR_2017
279	rs11276	rs11276	chr12:14993439	chr12:14840505	T	C	rs12829642	chr12:14992956	chr12:14840022	G	A	1	1	1	Gene expression	NCIT_C16608	BLUEPRINT	27863251	European	2016	T cells	ERP27	ENSG00000139055.2	-	-0.7008	0.1016	5.376e-12	-	169	1	-	BLUEPRINT_eQTL_EUR_2016
280	rs11276	rs11276	chr12:14993439	chr12:14840505	T	C	rs12829642	chr12:14992956	chr12:14840022	G	A	1	1	1	Gene expression	NCIT_C16608	GTEx	25954001	Unspecified	2015	Artery aorta	ERP27	ENSG00000139055.2	-	-0.6563	0.07318	7.62e-16	-	197	1	-	GTEx-V6p_eQTL_EUR_2016
281	rs11276	rs11276	chr12:14993439	chr12:14840505	T	C	rs12829642	chr12:14992956	chr12:14840022	G	A	1	1	1	Gene expression	NCIT_C16608	GTEx	25954001	Unspecified	2015	Artery aorta	C12orf60	ENSG00000182993.3	-	-0.4659	0.06857	2.023e-10	-	197	1	-	GTEx-V6p_eQTL_EUR_2016
282	rs11276	rs11276	chr12:14993439	chr12:14840505	T	C	rs12829642	chr12:14992956	chr12:14840022	G	A	1	1	1	Gene expression	NCIT_C16608	GTEx	25954001	Unspecified	2015	Artery coronary	ERP27	ENSG00000139055.2	-	-0.5085	0.08376	2.525e-08	-	118	1	-	GTEx-V6p_eQTL_EUR_2016
283	rs11276	rs11276	chr12:14993439	chr12:14840505	T	C	rs12829642	chr12:14992956	chr12:14840022	G	A	1	1	1	Gene expression	NCIT_C16608	GTEx	25954001	Unspecified	2015	Artery tibial	ERP27	ENSG00000139055.2	-	-0.4121	0.06538	1.355e-09	-	285	1	-	GTEx-V6p_eQTL_EUR_2016
284	rs11276	rs11276	chr12:14993439	chr12:14840505	T	C	rs12829642	chr12:14992956	chr12:14840022	G	A	1	1	1	Gene expression	NCIT_C16608	GTEx	25954001	Unspecified	2015	Breast mammary tissue	ERP27	ENSG00000139055.2	-	-0.4427	0.06888	1.735e-09	-	183	1	-	GTEx-V6p_eQTL_EUR_2016
285	rs11276	rs11276	chr12:14993439	chr12:14840505	T	C	rs12829642	chr12:14992956	chr12:14840022	G	A	1	1	1	Gene expression	NCIT_C16608	GTEx	25954001	Unspecified	2015	Esophagus mucosa	ERP27	ENSG00000139055.2	-	-0.5374	0.06259	2.31e-15	-	241	1	-	GTEx-V6p_eQTL_EUR_2016
286	rs11276	rs11276	chr12:14993439	chr12:14840505	T	C	rs12829642	chr12:14992956	chr12:14840022	G	A	1	1	1	Gene expression	NCIT_C16608	GTEx	25954001	Unspecified	2015	Lung	ERP27	ENSG00000139055.2	-	-0.6494	0.06278	6.367e-21	-	278	1	-	GTEx-V6p_eQTL_EUR_2016
287	rs11276	rs11276	chr12:14993439	chr12:14840505	T	C	rs12829642	chr12:14992956	chr12:14840022	G	A	1	1	1	Gene expression	NCIT_C16608	GTEx	25954001	Unspecified	2015	Nerve tibial	MGP	ENSG00000111341.5	-	-0.3121	0.04814	6.091e-10	-	256	1	-	GTEx-V6p_eQTL_EUR_2016
288	rs11276	rs11276	chr12:14993439	chr12:14840505	T	C	rs12829642	chr12:14992956	chr12:14840022	G	A	1	1	1	Gene expression	NCIT_C16608	GTEx	25954001	Unspecified	2015	Skin not sun exposed suprapubic	ERP27	ENSG00000139055.2	-	-0.6397	0.09028	4.234e-11	-	196	1	-	GTEx-V6p_eQTL_EUR_2016
289	rs11276	rs11276	chr12:14993439	chr12:14840505	T	C	rs12829642	chr12:14992956	chr12:14840022	G	A	1	1	1	Gene expression	NCIT_C16608	GTEx	25954001	Unspecified	2015	Skin sun exposed lower leg	ERP27	ENSG00000139055.2	-	-0.7041	0.06307	6.701e-24	-	302	1	-	GTEx-V6p_eQTL_EUR_2016
290	rs11276	rs11276	chr12:14993439	chr12:14840505	T	C	rs12829642	chr12:14992956	chr12:14840022	G	A	1	1	1	Gene expression	NCIT_C16608	GTEx	25954001	Unspecified	2015	Testis	-	ENSG00000256339.1	-	1.003	0.07901	5.481e-24	+	157	1	-	GTEx-V6p_eQTL_EUR_2016
291	rs11276	rs11276	chr12:14993439	chr12:14840505	T	C	rs12829642	chr12:14992956	chr12:14840022	G	A	1	1	1	Gene expression	NCIT_C16608	GTEx	25954001	Unspecified	2015	Thyroid	ERP27	ENSG00000139055.2	-	-0.6181	0.05644	7.662e-23	-	278	1	-	GTEx-V6p_eQTL_EUR_2016
292	rs11276	rs11276	chr12:14993439	chr12:14840505	T	C	rs12829642	chr12:14992956	chr12:14840022	G	A	1	1	1	Gene expression	NCIT_C16608	GTEx	25954001	Unspecified	2015	Artery aorta	C12orf60	ENSG00000182993.3	-	-0.3295	0.05047	4.671e-10	-	267	1	-	GTEx-V7_eQTL_EUR_2017
293	rs11276	rs11276	chr12:14993439	chr12:14840505	T	C	rs12829642	chr12:14992956	chr12:14840022	G	A	1	1	1	Gene expression	NCIT_C16608	GTEx	25954001	Unspecified	2015	Artery aorta	SMCO3	ENSG00000179256.2	-	-0.3776	0.05823	5.986e-10	-	267	1	-	GTEx-V7_eQTL_EUR_2017
294	rs11276	rs11276	chr12:14993439	chr12:14840505	T	C	rs12829642	chr12:14992956	chr12:14840022	G	A	1	1	1	Gene expression	NCIT_C16608	GTEx	25954001	Unspecified	2015	Artery aorta	ERP27	ENSG00000139055.2	-	-0.6866	0.06327	3.651e-22	-	267	1	-	GTEx-V7_eQTL_EUR_2017
295	rs11276	rs11276	chr12:14993439	chr12:14840505	T	C	rs12829642	chr12:14992956	chr12:14840022	G	A	1	1	1	Gene expression	NCIT_C16608	GTEx	25954001	Unspecified	2015	Artery coronary	ERP27	ENSG00000139055.2	-	-0.5251	0.0754	2.187e-10	-	152	1	-	GTEx-V7_eQTL_EUR_2017
296	rs11276	rs11276	chr12:14993439	chr12:14840505	T	C	rs12829642	chr12:14992956	chr12:14840022	G	A	1	1	1	Gene expression	NCIT_C16608	GTEx	25954001	Unspecified	2015	Artery tibial	ERP27	ENSG00000139055.2	-	-0.445	0.04979	3.19e-17	-	388	1	-	GTEx-V7_eQTL_EUR_2017
297	rs11276	rs11276	chr12:14993439	chr12:14840505	T	C	rs12829642	chr12:14992956	chr12:14840022	G	A	1	1	1	Gene expression	NCIT_C16608	GTEx	25954001	Unspecified	2015	Artery tibial	ARHGDIB	ENSG00000111348.4	-	-0.1315	0.02349	4.636e-08	-	388	1	-	GTEx-V7_eQTL_EUR_2017
298	rs11276	rs11276	chr12:14993439	chr12:14840505	T	C	rs12829642	chr12:14992956	chr12:14840022	G	A	1	1	1	Gene expression	NCIT_C16608	GTEx	25954001	Unspecified	2015	Breast mammary tissue	ERP27	ENSG00000139055.2	-	-0.4158	0.05211	1.144e-13	-	251	1	-	GTEx-V7_eQTL_EUR_2017
299	rs11276	rs11276	chr12:14993439	chr12:14840505	T	C	rs12829642	chr12:14992956	chr12:14840022	G	A	1	1	1	Gene expression	NCIT_C16608	GTEx	25954001	Unspecified	2015	Esophagus mucosa	ERP27	ENSG00000139055.2	-	-0.4903	0.0478	2.853e-21	-	358	1	-	GTEx-V7_eQTL_EUR_2017
300	rs11276	rs11276	chr12:14993439	chr12:14840505	T	C	rs12829642	chr12:14992956	chr12:14840022	G	A	1	1	1	Gene expression	NCIT_C16608	GTEx	25954001	Unspecified	2015	Esophagus muscularis	ERP27	ENSG00000139055.2	-	-0.4139	0.06284	2.196e-10	-	335	1	-	GTEx-V7_eQTL_EUR_2017
301	rs11276	rs11276	chr12:14993439	chr12:14840505	T	C	rs12829642	chr12:14992956	chr12:14840022	G	A	1	1	1	Gene expression	NCIT_C16608	GTEx	25954001	Unspecified	2015	Heart atrial appendage	SMCO3	ENSG00000179256.2	-	-0.448	0.05095	5.127e-16	-	264	1	-	GTEx-V7_eQTL_EUR_2017
302	rs11276	rs11276	chr12:14993439	chr12:14840505	T	C	rs12829642	chr12:14992956	chr12:14840022	G	A	1	1	1	Gene expression	NCIT_C16608	GTEx	25954001	Unspecified	2015	Lung	ERP27	ENSG00000139055.2	-	-0.6529	0.05249	3.483e-29	-	383	1	-	GTEx-V7_eQTL_EUR_2017
303	rs11276	rs11276	chr12:14993439	chr12:14840505	T	C	rs12829642	chr12:14992956	chr12:14840022	G	A	1	1	1	Gene expression	NCIT_C16608	GTEx	25954001	Unspecified	2015	Nerve tibial	MGP	ENSG00000111341.5	-	-0.2354	0.03796	1.908e-09	-	361	1	-	GTEx-V7_eQTL_EUR_2017
304	rs11276	rs11276	chr12:14993439	chr12:14840505	T	C	rs12829642	chr12:14992956	chr12:14840022	G	A	1	1	1	Gene expression	NCIT_C16608	GTEx	25954001	Unspecified	2015	Skin not sun exposed suprapubic	ERP27	ENSG00000139055.2	-	-0.7181	0.05601	5.572e-30	-	335	1	-	GTEx-V7_eQTL_EUR_2017
305	rs11276	rs11276	chr12:14993439	chr12:14840505	T	C	rs12829642	chr12:14992956	chr12:14840022	G	A	1	1	1	Gene expression	NCIT_C16608	GTEx	25954001	Unspecified	2015	Skin sun exposed lower leg	ERP27	ENSG00000139055.2	-	-0.6984	0.0496	6.323e-36	-	414	1	-	GTEx-V7_eQTL_EUR_2017
306	rs11276	rs11276	chr12:14993439	chr12:14840505	T	C	rs12829642	chr12:14992956	chr12:14840022	G	A	1	1	1	Gene expression	NCIT_C16608	GTEx	25954001	Unspecified	2015	Testis	-	ENSG00000256339.1	-	0.8932	0.05932	3.936e-34	+	225	1	-	GTEx-V7_eQTL_EUR_2017
307	rs11276	rs11276	chr12:14993439	chr12:14840505	T	C	rs12829642	chr12:14992956	chr12:14840022	G	A	1	1	1	Gene expression	NCIT_C16608	GTEx	25954001	Unspecified	2015	Thyroid	ERP27	ENSG00000139055.2	-	-0.722	0.04123	4.372e-49	-	399	1	-	GTEx-V7_eQTL_EUR_2017
308	rs11276	rs11276	chr12:14993439	chr12:14840505	T	C	rs12829642	chr12:14992956	chr12:14840022	G	A	1	1	1	Gene expression	NCIT_C16608	GTEx	25954001	Unspecified	2015	Whole blood	ERP27	ENSG00000139055.2	-	-0.2044	0.03112	2.212e-10	-	369	1	-	GTEx-V7_eQTL_EUR_2017
309	rs11276	rs11276	chr12:14993439	chr12:14840505	T	C	rs12829642	chr12:14992956	chr12:14840022	G	A	1	1	1	Gene expression	NCIT_C16608	Joehanes R	28122634	Mixed	2017	Whole blood	MGP	-	3445741	0.0316	0.00399	2.679e-15	+	5257	1	-	Joehanes-R_eQTL_EUR_2017
310	rs11276	rs11276	chr12:14993439	chr12:14840505	T	C	rs12829642	chr12:14992956	chr12:14840022	G	A	1	1	1	Gene expression	NCIT_C16608	Joehanes R	28122634	Mixed	2017	Whole blood	H2AFJ	-	3406179	0.0209	0.00352	2.992e-09	+	5257	1	-	Joehanes-R_eQTL_EUR_2017
311	rs11276	rs11276	chr12:14993439	chr12:14840505	T	C	rs12829642	chr12:14992956	chr12:14840022	G	A	1	1	1	Gene expression	NCIT_C16608	Joehanes R	28122634	Mixed	2017	Whole blood	HIST2H4B;HIST4H4;HIST2H4A;HIST1H4L;HIST1H4E;HIST1H4B;HIST1H4H;HIST1H4C;HIST1H4J;HIST1H4K;HIST1H4F;HIST1H4D;HIST1H4A;HIST1H4I	-	3445643	0.0234	0.00411	1.313e-08	+	5257	1	-	Joehanes-R_eQTL_EUR_2017
312	rs11276	rs11276	chr12:14993439	chr12:14840505	T	C	rs12829642	chr12:14992956	chr12:14840022	G	A	1	1	1	Gene expression	NCIT_C16608	MuTHER	22941192	European	2012	Skin	ERP27	-	ILMN_1655261	-0.2873	0.02078	9.038e-44	-	667	1	-	MuTHER_eQTL_EUR_2012
313	rs11276	rs11276	chr12:14993439	chr12:14840505	T	C	rs12829642	chr12:14992956	chr12:14840022	G	A	1	1	1	Gene expression	NCIT_C16608	Westra H	24013639	European	2013	Peripheral blood	ERP27	-	940639	NA	NA	1.177e-174	NA	5311	1	-	Westra-H_eQTL_EUR_2013
314	rs11276	rs11276	chr12:14993439	chr12:14840505	T	C	rs12829642	chr12:14992956	chr12:14840022	G	A	1	1	1	Gene expression	NCIT_C16608	eQTLGen	eQTLGen	European	2018	Whole blood	ERP27	ENSG00000139055	-	NA	NA	3.27000000000002e-310	-	30918	35	-	eQTLGen_eQTL_EUR_2018
315	rs11276	rs11276	chr12:14993439	chr12:14840505	T	C	rs12829642	chr12:14992956	chr12:14840022	G	A	1	1	1	Gene expression	NCIT_C16608	eQTLGen	eQTLGen	European	2018	Whole blood	MGP	ENSG00000111341	-	NA	NA	7.08e-84	+	30053	32	-	eQTLGen_eQTL_EUR_2018
316	rs11276	rs11276	chr12:14993439	chr12:14840505	T	C	rs12829642	chr12:14992956	chr12:14840022	G	A	1	1	1	Gene expression	NCIT_C16608	eQTLGen	eQTLGen	European	2018	Whole blood	PDE6H	ENSG00000139053	-	NA	NA	1.1e-18	-	29535	33	-	eQTLGen_eQTL_EUR_2018
317	rs11276	rs11276	chr12:14993439	chr12:14840505	T	C	rs12829642	chr12:14992956	chr12:14840022	G	A	1	1	1	Gene expression	NCIT_C16608	eQTLGen	eQTLGen	European	2018	Whole blood	HIST4H4	ENSG00000197837	-	NA	NA	5.34e-14	+	30704	34	-	eQTLGen_eQTL_EUR_2018
318	rs11276	rs11276	chr12:14993439	chr12:14840505	T	C	rs12829642	chr12:14992956	chr12:14840022	G	A	1	1	1	Gene expression	NCIT_C16608	eQTLGen	eQTLGen	European	2018	Whole blood	H2AFJ	ENSG00000246705	-	NA	NA	1.46e-11	+	30918	35	-	eQTLGen_eQTL_EUR_2018
319	rs11276	rs11276	chr12:14993439	chr12:14840505	T	C	rs12829642	chr12:14992956	chr12:14840022	G	A	1	1	1	Gene expression	NCIT_C16608	eQTLGen	eQTLGen	European	2018	Whole blood	ARHGDIB	ENSG00000111348	-	NA	NA	1.5e-10	-	30918	35	-	eQTLGen_eQTL_EUR_2018
320	rs11276	rs11276	chr12:14993439	chr12:14840505	T	C	rs12226970	chr12:14993070	chr12:14840136	G	A	1	1	1	Gene expression	NCIT_C16608	BIOSQTL	27918533	European	2017	Whole blood	ERP27	ENSG00000139055	ENSG00000139055	NA	NA	8.195e-148	-	2116	1	-	BIOSQTL_eQTL_EUR_2017
321	rs11276	rs11276	chr12:14993439	chr12:14840505	T	C	rs12226970	chr12:14993070	chr12:14840136	G	A	1	1	1	Gene expression	NCIT_C16608	BIOSQTL	27918533	European	2017	Whole blood	MGP	ENSG00000111341	ENSG00000111341	NA	NA	1.522e-45	+	2116	1	-	BIOSQTL_eQTL_EUR_2017
322	rs11276	rs11276	chr12:14993439	chr12:14840505	T	C	rs12226970	chr12:14993070	chr12:14840136	G	A	1	1	1	Gene expression	NCIT_C16608	BIOSQTL	27918533	European	2017	Whole blood	MGP;C12orf60	ENSG00000111341;ENSG00000182993	ENSG00000111341;ENSG00000182993	NA	NA	5.092e-25	+	2116	1	-	BIOSQTL_eQTL_EUR_2017
323	rs11276	rs11276	chr12:14993439	chr12:14840505	T	C	rs12226970	chr12:14993070	chr12:14840136	G	A	1	1	1	Gene expression	NCIT_C16608	BIOSQTL	27918533	European	2017	Whole blood	ARHGDIB	ENSG00000111348	ENSG00000111348	NA	NA	1.532e-10	-	2116	1	-	BIOSQTL_eQTL_EUR_2017
324	rs11276	rs11276	chr12:14993439	chr12:14840505	T	C	rs12226970	chr12:14993070	chr12:14840136	G	A	1	1	1	Gene expression	NCIT_C16608	BLUEPRINT	27863251	European	2016	T cells	ERP27	ENSG00000139055.2	-	-0.7008	0.1016	5.376e-12	-	169	1	-	BLUEPRINT_eQTL_EUR_2016
325	rs11276	rs11276	chr12:14993439	chr12:14840505	T	C	rs12226970	chr12:14993070	chr12:14840136	G	A	1	1	1	Gene expression	NCIT_C16608	GTEx	25954001	Unspecified	2015	Artery aorta	ERP27	ENSG00000139055.2	-	-0.6566	0.07318	7.438e-16	-	197	1	-	GTEx-V6p_eQTL_EUR_2016
326	rs11276	rs11276	chr12:14993439	chr12:14840505	T	C	rs12226970	chr12:14993070	chr12:14840136	G	A	1	1	1	Gene expression	NCIT_C16608	GTEx	25954001	Unspecified	2015	Artery aorta	C12orf60	ENSG00000182993.3	-	-0.4658	0.06859	2.059e-10	-	197	1	-	GTEx-V6p_eQTL_EUR_2016
327	rs11276	rs11276	chr12:14993439	chr12:14840505	T	C	rs12226970	chr12:14993070	chr12:14840136	G	A	1	1	1	Gene expression	NCIT_C16608	GTEx	25954001	Unspecified	2015	Artery coronary	ERP27	ENSG00000139055.2	-	-0.5085	0.08375	2.524e-08	-	118	1	-	GTEx-V6p_eQTL_EUR_2016
328	rs11276	rs11276	chr12:14993439	chr12:14840505	T	C	rs12226970	chr12:14993070	chr12:14840136	G	A	1	1	1	Gene expression	NCIT_C16608	GTEx	25954001	Unspecified	2015	Artery tibial	ERP27	ENSG00000139055.2	-	-0.4125	0.06537	1.312e-09	-	285	1	-	GTEx-V6p_eQTL_EUR_2016
329	rs11276	rs11276	chr12:14993439	chr12:14840505	T	C	rs12226970	chr12:14993070	chr12:14840136	G	A	1	1	1	Gene expression	NCIT_C16608	GTEx	25954001	Unspecified	2015	Breast mammary tissue	ERP27	ENSG00000139055.2	-	-0.4428	0.06888	1.723e-09	-	183	1	-	GTEx-V6p_eQTL_EUR_2016
330	rs11276	rs11276	chr12:14993439	chr12:14840505	T	C	rs12226970	chr12:14993070	chr12:14840136	G	A	1	1	1	Gene expression	NCIT_C16608	GTEx	25954001	Unspecified	2015	Esophagus mucosa	ERP27	ENSG00000139055.2	-	-0.5375	0.0626	2.316e-15	-	241	1	-	GTEx-V6p_eQTL_EUR_2016
331	rs11276	rs11276	chr12:14993439	chr12:14840505	T	C	rs12226970	chr12:14993070	chr12:14840136	G	A	1	1	1	Gene expression	NCIT_C16608	GTEx	25954001	Unspecified	2015	Lung	ERP27	ENSG00000139055.2	-	-0.6493	0.06279	6.48e-21	-	278	1	-	GTEx-V6p_eQTL_EUR_2016
332	rs11276	rs11276	chr12:14993439	chr12:14840505	T	C	rs12226970	chr12:14993070	chr12:14840136	G	A	1	1	1	Gene expression	NCIT_C16608	GTEx	25954001	Unspecified	2015	Nerve tibial	MGP	ENSG00000111341.5	-	-0.312	0.04814	6.158e-10	-	256	1	-	GTEx-V6p_eQTL_EUR_2016
333	rs11276	rs11276	chr12:14993439	chr12:14840505	T	C	rs12226970	chr12:14993070	chr12:14840136	G	A	1	1	1	Gene expression	NCIT_C16608	GTEx	25954001	Unspecified	2015	Skin not sun exposed suprapubic	ERP27	ENSG00000139055.2	-	-0.6397	0.09027	4.218e-11	-	196	1	-	GTEx-V6p_eQTL_EUR_2016
334	rs11276	rs11276	chr12:14993439	chr12:14840505	T	C	rs12226970	chr12:14993070	chr12:14840136	G	A	1	1	1	Gene expression	NCIT_C16608	GTEx	25954001	Unspecified	2015	Skin sun exposed lower leg	ERP27	ENSG00000139055.2	-	-0.7042	0.06306	6.546e-24	-	302	1	-	GTEx-V6p_eQTL_EUR_2016
335	rs11276	rs11276	chr12:14993439	chr12:14840505	T	C	rs12226970	chr12:14993070	chr12:14840136	G	A	1	1	1	Gene expression	NCIT_C16608	GTEx	25954001	Unspecified	2015	Testis	-	ENSG00000256339.1	-	1.002	0.07901	5.643e-24	+	157	1	-	GTEx-V6p_eQTL_EUR_2016
336	rs11276	rs11276	chr12:14993439	chr12:14840505	T	C	rs12226970	chr12:14993070	chr12:14840136	G	A	1	1	1	Gene expression	NCIT_C16608	GTEx	25954001	Unspecified	2015	Thyroid	ERP27	ENSG00000139055.2	-	-0.6183	0.05642	7.357e-23	-	278	1	-	GTEx-V6p_eQTL_EUR_2016
337	rs11276	rs11276	chr12:14993439	chr12:14840505	T	C	rs12226970	chr12:14993070	chr12:14840136	G	A	1	1	1	Gene expression	NCIT_C16608	GTEx	25954001	Unspecified	2015	Artery aorta	C12orf60	ENSG00000182993.3	-	-0.3293	0.05056	5.106e-10	-	267	1	-	GTEx-V7_eQTL_EUR_2017
338	rs11276	rs11276	chr12:14993439	chr12:14840505	T	C	rs12226970	chr12:14993070	chr12:14840136	G	A	1	1	1	Gene expression	NCIT_C16608	GTEx	25954001	Unspecified	2015	Artery aorta	SMCO3	ENSG00000179256.2	-	-0.3769	0.05835	6.897e-10	-	267	1	-	GTEx-V7_eQTL_EUR_2017
339	rs11276	rs11276	chr12:14993439	chr12:14840505	T	C	rs12226970	chr12:14993070	chr12:14840136	G	A	1	1	1	Gene expression	NCIT_C16608	GTEx	25954001	Unspecified	2015	Artery aorta	ERP27	ENSG00000139055.2	-	-0.6891	0.06329	2.836e-22	-	267	1	-	GTEx-V7_eQTL_EUR_2017
340	rs11276	rs11276	chr12:14993439	chr12:14840505	T	C	rs12226970	chr12:14993070	chr12:14840136	G	A	1	1	1	Gene expression	NCIT_C16608	GTEx	25954001	Unspecified	2015	Artery coronary	ERP27	ENSG00000139055.2	-	-0.5251	0.0754	2.187e-10	-	152	1	-	GTEx-V7_eQTL_EUR_2017
341	rs11276	rs11276	chr12:14993439	chr12:14840505	T	C	rs12226970	chr12:14993070	chr12:14840136	G	A	1	1	1	Gene expression	NCIT_C16608	GTEx	25954001	Unspecified	2015	Artery tibial	ERP27	ENSG00000139055.2	-	-0.4461	0.04977	2.651e-17	-	388	1	-	GTEx-V7_eQTL_EUR_2017
342	rs11276	rs11276	chr12:14993439	chr12:14840505	T	C	rs12226970	chr12:14993070	chr12:14840136	G	A	1	1	1	Gene expression	NCIT_C16608	GTEx	25954001	Unspecified	2015	Artery tibial	ARHGDIB	ENSG00000111348.4	-	-0.1318	0.02349	4.383e-08	-	388	1	-	GTEx-V7_eQTL_EUR_2017
343	rs11276	rs11276	chr12:14993439	chr12:14840505	T	C	rs12226970	chr12:14993070	chr12:14840136	G	A	1	1	1	Gene expression	NCIT_C16608	GTEx	25954001	Unspecified	2015	Breast mammary tissue	ERP27	ENSG00000139055.2	-	-0.4158	0.05211	1.144e-13	-	251	1	-	GTEx-V7_eQTL_EUR_2017
344	rs11276	rs11276	chr12:14993439	chr12:14840505	T	C	rs12226970	chr12:14993070	chr12:14840136	G	A	1	1	1	Gene expression	NCIT_C16608	GTEx	25954001	Unspecified	2015	Esophagus mucosa	ERP27	ENSG00000139055.2	-	-0.4902	0.04779	2.824e-21	-	358	1	-	GTEx-V7_eQTL_EUR_2017
345	rs11276	rs11276	chr12:14993439	chr12:14840505	T	C	rs12226970	chr12:14993070	chr12:14840136	G	A	1	1	1	Gene expression	NCIT_C16608	GTEx	25954001	Unspecified	2015	Esophagus muscularis	ERP27	ENSG00000139055.2	-	-0.4131	0.06286	2.391e-10	-	335	1	-	GTEx-V7_eQTL_EUR_2017
346	rs11276	rs11276	chr12:14993439	chr12:14840505	T	C	rs12226970	chr12:14993070	chr12:14840136	G	A	1	1	1	Gene expression	NCIT_C16608	GTEx	25954001	Unspecified	2015	Heart atrial appendage	SMCO3	ENSG00000179256.2	-	-0.4475	0.05096	5.506e-16	-	264	1	-	GTEx-V7_eQTL_EUR_2017
347	rs11276	rs11276	chr12:14993439	chr12:14840505	T	C	rs12226970	chr12:14993070	chr12:14840136	G	A	1	1	1	Gene expression	NCIT_C16608	GTEx	25954001	Unspecified	2015	Lung	ERP27	ENSG00000139055.2	-	-0.6528	0.05252	3.767e-29	-	383	1	-	GTEx-V7_eQTL_EUR_2017
348	rs11276	rs11276	chr12:14993439	chr12:14840505	T	C	rs12226970	chr12:14993070	chr12:14840136	G	A	1	1	1	Gene expression	NCIT_C16608	GTEx	25954001	Unspecified	2015	Nerve tibial	MGP	ENSG00000111341.5	-	-0.2354	0.038	1.986e-09	-	361	1	-	GTEx-V7_eQTL_EUR_2017
349	rs11276	rs11276	chr12:14993439	chr12:14840505	T	C	rs12226970	chr12:14993070	chr12:14840136	G	A	1	1	1	Gene expression	NCIT_C16608	GTEx	25954001	Unspecified	2015	Skin not sun exposed suprapubic	ERP27	ENSG00000139055.2	-	-0.718	0.05601	5.645e-30	-	335	1	-	GTEx-V7_eQTL_EUR_2017
350	rs11276	rs11276	chr12:14993439	chr12:14840505	T	C	rs12226970	chr12:14993070	chr12:14840136	G	A	1	1	1	Gene expression	NCIT_C16608	GTEx	25954001	Unspecified	2015	Skin sun exposed lower leg	ERP27	ENSG00000139055.2	-	-0.698	0.04961	6.854e-36	-	414	1	-	GTEx-V7_eQTL_EUR_2017
351	rs11276	rs11276	chr12:14993439	chr12:14840505	T	C	rs12226970	chr12:14993070	chr12:14840136	G	A	1	1	1	Gene expression	NCIT_C16608	GTEx	25954001	Unspecified	2015	Testis	-	ENSG00000256339.1	-	0.8897	0.05934	6.125e-34	+	225	1	-	GTEx-V7_eQTL_EUR_2017
352	rs11276	rs11276	chr12:14993439	chr12:14840505	T	C	rs12226970	chr12:14993070	chr12:14840136	G	A	1	1	1	Gene expression	NCIT_C16608	GTEx	25954001	Unspecified	2015	Thyroid	ERP27	ENSG00000139055.2	-	-0.7229	0.0412	3.229e-49	-	399	1	-	GTEx-V7_eQTL_EUR_2017
353	rs11276	rs11276	chr12:14993439	chr12:14840505	T	C	rs12226970	chr12:14993070	chr12:14840136	G	A	1	1	1	Gene expression	NCIT_C16608	GTEx	25954001	Unspecified	2015	Whole blood	ERP27	ENSG00000139055.2	-	-0.2048	0.03112	2.073e-10	-	369	1	-	GTEx-V7_eQTL_EUR_2017
354	rs11276	rs11276	chr12:14993439	chr12:14840505	T	C	rs12226970	chr12:14993070	chr12:14840136	G	A	1	1	1	Gene expression	NCIT_C16608	Joehanes R	28122634	Mixed	2017	Whole blood	MGP	-	3445741	0.0313	0.00397	3.664e-15	+	5257	1	-	Joehanes-R_eQTL_EUR_2017
355	rs11276	rs11276	chr12:14993439	chr12:14840505	T	C	rs12226970	chr12:14993070	chr12:14840136	G	A	1	1	1	Gene expression	NCIT_C16608	Joehanes R	28122634	Mixed	2017	Whole blood	H2AFJ	-	3406179	0.0203	0.00351	8.106e-09	+	5257	1	-	Joehanes-R_eQTL_EUR_2017
356	rs11276	rs11276	chr12:14993439	chr12:14840505	T	C	rs12226970	chr12:14993070	chr12:14840136	G	A	1	1	1	Gene expression	NCIT_C16608	Joehanes R	28122634	Mixed	2017	Whole blood	HIST2H4B;HIST4H4;HIST2H4A;HIST1H4L;HIST1H4E;HIST1H4B;HIST1H4H;HIST1H4C;HIST1H4J;HIST1H4K;HIST1H4F;HIST1H4D;HIST1H4A;HIST1H4I	-	3445643	0.0231	0.0041	1.854e-08	+	5257	1	-	Joehanes-R_eQTL_EUR_2017
357	rs11276	rs11276	chr12:14993439	chr12:14840505	T	C	rs12226970	chr12:14993070	chr12:14840136	G	A	1	1	1	Gene expression	NCIT_C16608	MuTHER	22941192	European	2012	Skin	ERP27	-	ILMN_1655261	-0.2849	0.02014	1.012e-45	-	667	1	-	MuTHER_eQTL_EUR_2012
358	rs11276	rs11276	chr12:14993439	chr12:14840505	T	C	rs12226970	chr12:14993070	chr12:14840136	G	A	1	1	1	Gene expression	NCIT_C16608	Westra H	24013639	European	2013	Peripheral blood	ERP27	-	940639	NA	NA	1.158e-177	NA	5311	1	-	Westra-H_eQTL_EUR_2013
359	rs11276	rs11276	chr12:14993439	chr12:14840505	T	C	rs12226970	chr12:14993070	chr12:14840136	G	A	1	1	1	Gene expression	NCIT_C16608	eQTLGen	eQTLGen	European	2018	Whole blood	ERP27	ENSG00000139055	-	NA	NA	3.27000000000002e-310	-	31684	37	-	eQTLGen_eQTL_EUR_2018
360	rs11276	rs11276	chr12:14993439	chr12:14840505	T	C	rs12226970	chr12:14993070	chr12:14840136	G	A	1	1	1	Gene expression	NCIT_C16608	eQTLGen	eQTLGen	European	2018	Whole blood	MGP	ENSG00000111341	-	NA	NA	2.06e-80	+	30819	34	-	eQTLGen_eQTL_EUR_2018
361	rs11276	rs11276	chr12:14993439	chr12:14840505	T	C	rs12226970	chr12:14993070	chr12:14840136	G	A	1	1	1	Gene expression	NCIT_C16608	eQTLGen	eQTLGen	European	2018	Whole blood	PDE6H	ENSG00000139053	-	NA	NA	4.7e-16	-	30301	35	-	eQTLGen_eQTL_EUR_2018
362	rs11276	rs11276	chr12:14993439	chr12:14840505	T	C	rs12226970	chr12:14993070	chr12:14840136	G	A	1	1	1	Gene expression	NCIT_C16608	eQTLGen	eQTLGen	European	2018	Whole blood	HIST4H4	ENSG00000197837	-	NA	NA	1.07e-12	+	31470	36	-	eQTLGen_eQTL_EUR_2018
363	rs11276	rs11276	chr12:14993439	chr12:14840505	T	C	rs12226970	chr12:14993070	chr12:14840136	G	A	1	1	1	Gene expression	NCIT_C16608	eQTLGen	eQTLGen	European	2018	Whole blood	H2AFJ	ENSG00000246705	-	NA	NA	8.27e-10	+	31684	37	-	eQTLGen_eQTL_EUR_2018
364	rs11276	rs11276	chr12:14993439	chr12:14840505	T	C	rs12226970	chr12:14993070	chr12:14840136	G	A	1	1	1	Gene expression	NCIT_C16608	eQTLGen	eQTLGen	European	2018	Whole blood	ARHGDIB	ENSG00000111348	-	NA	NA	2.46e-09	-	31684	37	-	eQTLGen_eQTL_EUR_2018
365	rs11276	rs11276	chr12:14993439	chr12:14840505	T	C	rs11056201	chr12:14993148	chr12:14840214	A	T	1	1	1	Gene expression	NCIT_C16608	BIOSQTL	27918533	European	2017	Whole blood	ERP27	ENSG00000139055	ENSG00000139055	NA	NA	8.195e-148	-	2116	1	-	BIOSQTL_eQTL_EUR_2017
366	rs11276	rs11276	chr12:14993439	chr12:14840505	T	C	rs11056201	chr12:14993148	chr12:14840214	A	T	1	1	1	Gene expression	NCIT_C16608	BIOSQTL	27918533	European	2017	Whole blood	MGP	ENSG00000111341	ENSG00000111341	NA	NA	1.522e-45	+	2116	1	-	BIOSQTL_eQTL_EUR_2017
367	rs11276	rs11276	chr12:14993439	chr12:14840505	T	C	rs11056201	chr12:14993148	chr12:14840214	A	T	1	1	1	Gene expression	NCIT_C16608	BIOSQTL	27918533	European	2017	Whole blood	MGP;C12orf60	ENSG00000111341;ENSG00000182993	ENSG00000111341;ENSG00000182993	NA	NA	5.092e-25	+	2116	1	-	BIOSQTL_eQTL_EUR_2017
368	rs11276	rs11276	chr12:14993439	chr12:14840505	T	C	rs11056201	chr12:14993148	chr12:14840214	A	T	1	1	1	Gene expression	NCIT_C16608	BIOSQTL	27918533	European	2017	Whole blood	ARHGDIB	ENSG00000111348	ENSG00000111348	NA	NA	1.532e-10	-	2116	1	-	BIOSQTL_eQTL_EUR_2017
369	rs11276	rs11276	chr12:14993439	chr12:14840505	T	C	rs11056201	chr12:14993148	chr12:14840214	A	T	1	1	1	Gene expression	NCIT_C16608	BLUEPRINT	27863251	European	2016	T cells	ERP27	ENSG00000139055.2	-	-0.7008	0.1016	5.376e-12	-	169	1	-	BLUEPRINT_eQTL_EUR_2016
370	rs11276	rs11276	chr12:14993439	chr12:14840505	T	C	rs11056201	chr12:14993148	chr12:14840214	A	T	1	1	1	Gene expression	NCIT_C16608	GTEx	25954001	Unspecified	2015	Artery aorta	ERP27	ENSG00000139055.2	-	-0.6566	0.07318	7.438e-16	-	197	1	-	GTEx-V6p_eQTL_EUR_2016
371	rs11276	rs11276	chr12:14993439	chr12:14840505	T	C	rs11056201	chr12:14993148	chr12:14840214	A	T	1	1	1	Gene expression	NCIT_C16608	GTEx	25954001	Unspecified	2015	Artery aorta	C12orf60	ENSG00000182993.3	-	-0.4658	0.06859	2.059e-10	-	197	1	-	GTEx-V6p_eQTL_EUR_2016
372	rs11276	rs11276	chr12:14993439	chr12:14840505	T	C	rs11056201	chr12:14993148	chr12:14840214	A	T	1	1	1	Gene expression	NCIT_C16608	GTEx	25954001	Unspecified	2015	Artery coronary	ERP27	ENSG00000139055.2	-	-0.5085	0.08375	2.524e-08	-	118	1	-	GTEx-V6p_eQTL_EUR_2016
373	rs11276	rs11276	chr12:14993439	chr12:14840505	T	C	rs11056201	chr12:14993148	chr12:14840214	A	T	1	1	1	Gene expression	NCIT_C16608	GTEx	25954001	Unspecified	2015	Artery tibial	ERP27	ENSG00000139055.2	-	-0.4125	0.06537	1.312e-09	-	285	1	-	GTEx-V6p_eQTL_EUR_2016
374	rs11276	rs11276	chr12:14993439	chr12:14840505	T	C	rs11056201	chr12:14993148	chr12:14840214	A	T	1	1	1	Gene expression	NCIT_C16608	GTEx	25954001	Unspecified	2015	Breast mammary tissue	ERP27	ENSG00000139055.2	-	-0.4428	0.06888	1.723e-09	-	183	1	-	GTEx-V6p_eQTL_EUR_2016
375	rs11276	rs11276	chr12:14993439	chr12:14840505	T	C	rs11056201	chr12:14993148	chr12:14840214	A	T	1	1	1	Gene expression	NCIT_C16608	GTEx	25954001	Unspecified	2015	Esophagus mucosa	ERP27	ENSG00000139055.2	-	-0.5375	0.0626	2.316e-15	-	241	1	-	GTEx-V6p_eQTL_EUR_2016
376	rs11276	rs11276	chr12:14993439	chr12:14840505	T	C	rs11056201	chr12:14993148	chr12:14840214	A	T	1	1	1	Gene expression	NCIT_C16608	GTEx	25954001	Unspecified	2015	Lung	ERP27	ENSG00000139055.2	-	-0.6493	0.06279	6.48e-21	-	278	1	-	GTEx-V6p_eQTL_EUR_2016
377	rs11276	rs11276	chr12:14993439	chr12:14840505	T	C	rs11056201	chr12:14993148	chr12:14840214	A	T	1	1	1	Gene expression	NCIT_C16608	GTEx	25954001	Unspecified	2015	Nerve tibial	MGP	ENSG00000111341.5	-	-0.312	0.04814	6.158e-10	-	256	1	-	GTEx-V6p_eQTL_EUR_2016
378	rs11276	rs11276	chr12:14993439	chr12:14840505	T	C	rs11056201	chr12:14993148	chr12:14840214	A	T	1	1	1	Gene expression	NCIT_C16608	GTEx	25954001	Unspecified	2015	Skin not sun exposed suprapubic	ERP27	ENSG00000139055.2	-	-0.6397	0.09027	4.218e-11	-	196	1	-	GTEx-V6p_eQTL_EUR_2016
379	rs11276	rs11276	chr12:14993439	chr12:14840505	T	C	rs11056201	chr12:14993148	chr12:14840214	A	T	1	1	1	Gene expression	NCIT_C16608	GTEx	25954001	Unspecified	2015	Skin sun exposed lower leg	ERP27	ENSG00000139055.2	-	-0.7042	0.06306	6.546e-24	-	302	1	-	GTEx-V6p_eQTL_EUR_2016
380	rs11276	rs11276	chr12:14993439	chr12:14840505	T	C	rs11056201	chr12:14993148	chr12:14840214	A	T	1	1	1	Gene expression	NCIT_C16608	GTEx	25954001	Unspecified	2015	Testis	-	ENSG00000256339.1	-	1.002	0.07901	5.643e-24	+	157	1	-	GTEx-V6p_eQTL_EUR_2016
381	rs11276	rs11276	chr12:14993439	chr12:14840505	T	C	rs11056201	chr12:14993148	chr12:14840214	A	T	1	1	1	Gene expression	NCIT_C16608	GTEx	25954001	Unspecified	2015	Thyroid	ERP27	ENSG00000139055.2	-	-0.6183	0.05642	7.357e-23	-	278	1	-	GTEx-V6p_eQTL_EUR_2016
382	rs11276	rs11276	chr12:14993439	chr12:14840505	T	C	rs11056201	chr12:14993148	chr12:14840214	A	T	1	1	1	Gene expression	NCIT_C16608	GTEx	25954001	Unspecified	2015	Artery aorta	C12orf60	ENSG00000182993.3	-	-0.3295	0.05047	4.671e-10	-	267	1	-	GTEx-V7_eQTL_EUR_2017
383	rs11276	rs11276	chr12:14993439	chr12:14840505	T	C	rs11056201	chr12:14993148	chr12:14840214	A	T	1	1	1	Gene expression	NCIT_C16608	GTEx	25954001	Unspecified	2015	Artery aorta	SMCO3	ENSG00000179256.2	-	-0.3776	0.05823	5.986e-10	-	267	1	-	GTEx-V7_eQTL_EUR_2017
384	rs11276	rs11276	chr12:14993439	chr12:14840505	T	C	rs11056201	chr12:14993148	chr12:14840214	A	T	1	1	1	Gene expression	NCIT_C16608	GTEx	25954001	Unspecified	2015	Artery aorta	ERP27	ENSG00000139055.2	-	-0.6866	0.06327	3.651e-22	-	267	1	-	GTEx-V7_eQTL_EUR_2017
385	rs11276	rs11276	chr12:14993439	chr12:14840505	T	C	rs11056201	chr12:14993148	chr12:14840214	A	T	1	1	1	Gene expression	NCIT_C16608	GTEx	25954001	Unspecified	2015	Artery coronary	ERP27	ENSG00000139055.2	-	-0.5251	0.0754	2.187e-10	-	152	1	-	GTEx-V7_eQTL_EUR_2017
386	rs11276	rs11276	chr12:14993439	chr12:14840505	T	C	rs11056201	chr12:14993148	chr12:14840214	A	T	1	1	1	Gene expression	NCIT_C16608	GTEx	25954001	Unspecified	2015	Artery tibial	ERP27	ENSG00000139055.2	-	-0.446	0.04976	2.667e-17	-	388	1	-	GTEx-V7_eQTL_EUR_2017
387	rs11276	rs11276	chr12:14993439	chr12:14840505	T	C	rs11056201	chr12:14993148	chr12:14840214	A	T	1	1	1	Gene expression	NCIT_C16608	GTEx	25954001	Unspecified	2015	Artery tibial	ARHGDIB	ENSG00000111348.4	-	-0.1315	0.02349	4.657e-08	-	388	1	-	GTEx-V7_eQTL_EUR_2017
388	rs11276	rs11276	chr12:14993439	chr12:14840505	T	C	rs11056201	chr12:14993148	chr12:14840214	A	T	1	1	1	Gene expression	NCIT_C16608	GTEx	25954001	Unspecified	2015	Breast mammary tissue	ERP27	ENSG00000139055.2	-	-0.4158	0.05211	1.144e-13	-	251	1	-	GTEx-V7_eQTL_EUR_2017
389	rs11276	rs11276	chr12:14993439	chr12:14840505	T	C	rs11056201	chr12:14993148	chr12:14840214	A	T	1	1	1	Gene expression	NCIT_C16608	GTEx	25954001	Unspecified	2015	Esophagus mucosa	ERP27	ENSG00000139055.2	-	-0.4903	0.0478	2.853e-21	-	358	1	-	GTEx-V7_eQTL_EUR_2017
390	rs11276	rs11276	chr12:14993439	chr12:14840505	T	C	rs11056201	chr12:14993148	chr12:14840214	A	T	1	1	1	Gene expression	NCIT_C16608	GTEx	25954001	Unspecified	2015	Esophagus muscularis	ERP27	ENSG00000139055.2	-	-0.4139	0.06284	2.196e-10	-	335	1	-	GTEx-V7_eQTL_EUR_2017
391	rs11276	rs11276	chr12:14993439	chr12:14840505	T	C	rs11056201	chr12:14993148	chr12:14840214	A	T	1	1	1	Gene expression	NCIT_C16608	GTEx	25954001	Unspecified	2015	Heart atrial appendage	SMCO3	ENSG00000179256.2	-	-0.4508	0.05088	3.274e-16	-	264	1	-	GTEx-V7_eQTL_EUR_2017
392	rs11276	rs11276	chr12:14993439	chr12:14840505	T	C	rs11056201	chr12:14993148	chr12:14840214	A	T	1	1	1	Gene expression	NCIT_C16608	GTEx	25954001	Unspecified	2015	Lung	ERP27	ENSG00000139055.2	-	-0.6529	0.05249	3.483e-29	-	383	1	-	GTEx-V7_eQTL_EUR_2017
393	rs11276	rs11276	chr12:14993439	chr12:14840505	T	C	rs11056201	chr12:14993148	chr12:14840214	A	T	1	1	1	Gene expression	NCIT_C16608	GTEx	25954001	Unspecified	2015	Nerve tibial	MGP	ENSG00000111341.5	-	-0.2351	0.03797	1.984e-09	-	361	1	-	GTEx-V7_eQTL_EUR_2017
394	rs11276	rs11276	chr12:14993439	chr12:14840505	T	C	rs11056201	chr12:14993148	chr12:14840214	A	T	1	1	1	Gene expression	NCIT_C16608	GTEx	25954001	Unspecified	2015	Skin not sun exposed suprapubic	ERP27	ENSG00000139055.2	-	-0.7211	0.05593	3.103e-30	-	335	1	-	GTEx-V7_eQTL_EUR_2017
395	rs11276	rs11276	chr12:14993439	chr12:14840505	T	C	rs11056201	chr12:14993148	chr12:14840214	A	T	1	1	1	Gene expression	NCIT_C16608	GTEx	25954001	Unspecified	2015	Skin sun exposed lower leg	ERP27	ENSG00000139055.2	-	-0.6997	0.04952	3.944e-36	-	414	1	-	GTEx-V7_eQTL_EUR_2017
396	rs11276	rs11276	chr12:14993439	chr12:14840505	T	C	rs11056201	chr12:14993148	chr12:14840214	A	T	1	1	1	Gene expression	NCIT_C16608	GTEx	25954001	Unspecified	2015	Testis	-	ENSG00000256339.1	-	0.8932	0.05932	3.936e-34	+	225	1	-	GTEx-V7_eQTL_EUR_2017
397	rs11276	rs11276	chr12:14993439	chr12:14840505	T	C	rs11056201	chr12:14993148	chr12:14840214	A	T	1	1	1	Gene expression	NCIT_C16608	GTEx	25954001	Unspecified	2015	Thyroid	ERP27	ENSG00000139055.2	-	-0.7226	0.04121	3.532e-49	-	399	1	-	GTEx-V7_eQTL_EUR_2017
398	rs11276	rs11276	chr12:14993439	chr12:14840505	T	C	rs11056201	chr12:14993148	chr12:14840214	A	T	1	1	1	Gene expression	NCIT_C16608	GTEx	25954001	Unspecified	2015	Whole blood	ERP27	ENSG00000139055.2	-	-0.2044	0.03112	2.212e-10	-	369	1	-	GTEx-V7_eQTL_EUR_2017
399	rs11276	rs11276	chr12:14993439	chr12:14840505	T	C	rs11056201	chr12:14993148	chr12:14840214	A	T	1	1	1	Gene expression	NCIT_C16608	Joehanes R	28122634	Mixed	2017	Whole blood	MGP	-	3445741	0.0313	0.00397	3.709e-15	+	5257	1	-	Joehanes-R_eQTL_EUR_2017
400	rs11276	rs11276	chr12:14993439	chr12:14840505	T	C	rs11056201	chr12:14993148	chr12:14840214	A	T	1	1	1	Gene expression	NCIT_C16608	Joehanes R	28122634	Mixed	2017	Whole blood	H2AFJ	-	3406179	0.0205	0.0035	5.013e-09	+	5257	1	-	Joehanes-R_eQTL_EUR_2017
401	rs11276	rs11276	chr12:14993439	chr12:14840505	T	C	rs11056201	chr12:14993148	chr12:14840214	A	T	1	1	1	Gene expression	NCIT_C16608	Joehanes R	28122634	Mixed	2017	Whole blood	HIST2H4B;HIST4H4;HIST2H4A;HIST1H4L;HIST1H4E;HIST1H4B;HIST1H4H;HIST1H4C;HIST1H4J;HIST1H4K;HIST1H4F;HIST1H4D;HIST1H4A;HIST1H4I	-	3445643	0.0229	0.00411	2.603e-08	+	5257	1	-	Joehanes-R_eQTL_EUR_2017
402	rs11276	rs11276	chr12:14993439	chr12:14840505	T	C	rs11056201	chr12:14993148	chr12:14840214	A	T	1	1	1	Gene expression	NCIT_C16608	MuTHER	22941192	European	2012	Skin	ERP27	-	ILMN_1655261	-0.2865	0.02059	2.583e-44	-	667	1	-	MuTHER_eQTL_EUR_2012
403	rs11276	rs11276	chr12:14993439	chr12:14840505	T	C	rs11056201	chr12:14993148	chr12:14840214	A	T	1	1	1	Gene expression	NCIT_C16608	Westra H	24013639	European	2013	Peripheral blood	ERP27	-	940639	NA	NA	9.774e-175	NA	5311	1	-	Westra-H_eQTL_EUR_2013
404	rs11276	rs11276	chr12:14993439	chr12:14840505	T	C	rs11056201	chr12:14993148	chr12:14840214	A	T	1	1	1	Gene expression	NCIT_C16608	eQTLGen	eQTLGen	European	2018	Whole blood	ERP27	ENSG00000139055	-	NA	NA	3.27000000000002e-310	-	31569	36	-	eQTLGen_eQTL_EUR_2018
405	rs11276	rs11276	chr12:14993439	chr12:14840505	T	C	rs11056201	chr12:14993148	chr12:14840214	A	T	1	1	1	Gene expression	NCIT_C16608	eQTLGen	eQTLGen	European	2018	Whole blood	MGP	ENSG00000111341	-	NA	NA	4.46e-86	+	30704	33	-	eQTLGen_eQTL_EUR_2018
406	rs11276	rs11276	chr12:14993439	chr12:14840505	T	C	rs11056201	chr12:14993148	chr12:14840214	A	T	1	1	1	Gene expression	NCIT_C16608	eQTLGen	eQTLGen	European	2018	Whole blood	PDE6H	ENSG00000139053	-	NA	NA	2e-21	-	30186	34	-	eQTLGen_eQTL_EUR_2018
407	rs11276	rs11276	chr12:14993439	chr12:14840505	T	C	rs11056201	chr12:14993148	chr12:14840214	A	T	1	1	1	Gene expression	NCIT_C16608	eQTLGen	eQTLGen	European	2018	Whole blood	HIST4H4	ENSG00000197837	-	NA	NA	2.6e-14	+	31355	35	-	eQTLGen_eQTL_EUR_2018
408	rs11276	rs11276	chr12:14993439	chr12:14840505	T	C	rs11056201	chr12:14993148	chr12:14840214	A	T	1	1	1	Gene expression	NCIT_C16608	eQTLGen	eQTLGen	European	2018	Whole blood	H2AFJ	ENSG00000246705	-	NA	NA	1.45e-12	+	31569	36	-	eQTLGen_eQTL_EUR_2018
409	rs11276	rs11276	chr12:14993439	chr12:14840505	T	C	rs11056201	chr12:14993148	chr12:14840214	A	T	1	1	1	Gene expression	NCIT_C16608	eQTLGen	eQTLGen	European	2018	Whole blood	ARHGDIB	ENSG00000111348	-	NA	NA	9.99e-12	-	31569	36	-	eQTLGen_eQTL_EUR_2018
410	rs11276	rs11276	chr12:14993439	chr12:14840505	T	C	rs3088189	chr12:14993608	chr12:14840674	A	G	1	1	1	Gene expression	NCIT_C16608	BIOSQTL	27918533	European	2017	Whole blood	ERP27	ENSG00000139055	ENSG00000139055	NA	NA	5.191e-148	-	2116	1	-	BIOSQTL_eQTL_EUR_2017
411	rs11276	rs11276	chr12:14993439	chr12:14840505	T	C	rs3088189	chr12:14993608	chr12:14840674	A	G	1	1	1	Gene expression	NCIT_C16608	BIOSQTL	27918533	European	2017	Whole blood	MGP	ENSG00000111341	ENSG00000111341	NA	NA	1.522e-45	+	2116	1	-	BIOSQTL_eQTL_EUR_2017
412	rs11276	rs11276	chr12:14993439	chr12:14840505	T	C	rs3088189	chr12:14993608	chr12:14840674	A	G	1	1	1	Gene expression	NCIT_C16608	BIOSQTL	27918533	European	2017	Whole blood	MGP;C12orf60	ENSG00000111341;ENSG00000182993	ENSG00000111341;ENSG00000182993	NA	NA	5.092e-25	+	2116	1	-	BIOSQTL_eQTL_EUR_2017
413	rs11276	rs11276	chr12:14993439	chr12:14840505	T	C	rs3088189	chr12:14993608	chr12:14840674	A	G	1	1	1	Gene expression	NCIT_C16608	BIOSQTL	27918533	European	2017	Whole blood	ARHGDIB	ENSG00000111348	ENSG00000111348	NA	NA	1.532e-10	-	2116	1	-	BIOSQTL_eQTL_EUR_2017
414	rs11276	rs11276	chr12:14993439	chr12:14840505	T	C	rs3088189	chr12:14993608	chr12:14840674	A	G	1	1	1	Gene expression	NCIT_C16608	BLUEPRINT	27863251	European	2016	T cells	ERP27	ENSG00000139055.2	-	-0.7008	0.1016	5.376e-12	-	169	1	-	BLUEPRINT_eQTL_EUR_2016
415	rs11276	rs11276	chr12:14993439	chr12:14840505	T	C	rs3088189	chr12:14993608	chr12:14840674	A	G	1	1	1	Gene expression	NCIT_C16608	GTEx	25954001	Unspecified	2015	Artery aorta	ERP27	ENSG00000139055.2	-	-0.6584	0.0733	7.04e-16	-	197	1	-	GTEx-V6p_eQTL_EUR_2016
416	rs11276	rs11276	chr12:14993439	chr12:14840505	T	C	rs3088189	chr12:14993608	chr12:14840674	A	G	1	1	1	Gene expression	NCIT_C16608	GTEx	25954001	Unspecified	2015	Artery aorta	C12orf60	ENSG00000182993.3	-	-0.4683	0.06866	1.765e-10	-	197	1	-	GTEx-V6p_eQTL_EUR_2016
417	rs11276	rs11276	chr12:14993439	chr12:14840505	T	C	rs3088189	chr12:14993608	chr12:14840674	A	G	1	1	1	Gene expression	NCIT_C16608	GTEx	25954001	Unspecified	2015	Artery coronary	ERP27	ENSG00000139055.2	-	-0.5085	0.08375	2.524e-08	-	118	1	-	GTEx-V6p_eQTL_EUR_2016
418	rs11276	rs11276	chr12:14993439	chr12:14840505	T	C	rs3088189	chr12:14993608	chr12:14840674	A	G	1	1	1	Gene expression	NCIT_C16608	GTEx	25954001	Unspecified	2015	Artery tibial	ERP27	ENSG00000139055.2	-	-0.4147	0.06538	1.089e-09	-	285	1	-	GTEx-V6p_eQTL_EUR_2016
419	rs11276	rs11276	chr12:14993439	chr12:14840505	T	C	rs3088189	chr12:14993608	chr12:14840674	A	G	1	1	1	Gene expression	NCIT_C16608	GTEx	25954001	Unspecified	2015	Breast mammary tissue	ERP27	ENSG00000139055.2	-	-0.4428	0.06888	1.725e-09	-	183	1	-	GTEx-V6p_eQTL_EUR_2016
420	rs11276	rs11276	chr12:14993439	chr12:14840505	T	C	rs3088189	chr12:14993608	chr12:14840674	A	G	1	1	1	Gene expression	NCIT_C16608	GTEx	25954001	Unspecified	2015	Esophagus mucosa	ERP27	ENSG00000139055.2	-	-0.5375	0.0626	2.316e-15	-	241	1	-	GTEx-V6p_eQTL_EUR_2016
421	rs11276	rs11276	chr12:14993439	chr12:14840505	T	C	rs3088189	chr12:14993608	chr12:14840674	A	G	1	1	1	Gene expression	NCIT_C16608	GTEx	25954001	Unspecified	2015	Lung	ERP27	ENSG00000139055.2	-	-0.6507	0.06273	5.142e-21	-	278	1	-	GTEx-V6p_eQTL_EUR_2016
422	rs11276	rs11276	chr12:14993439	chr12:14840505	T	C	rs3088189	chr12:14993608	chr12:14840674	A	G	1	1	1	Gene expression	NCIT_C16608	GTEx	25954001	Unspecified	2015	Nerve tibial	MGP	ENSG00000111341.5	-	-0.3128	0.04812	5.523e-10	-	256	1	-	GTEx-V6p_eQTL_EUR_2016
423	rs11276	rs11276	chr12:14993439	chr12:14840505	T	C	rs3088189	chr12:14993608	chr12:14840674	A	G	1	1	1	Gene expression	NCIT_C16608	GTEx	25954001	Unspecified	2015	Skin not sun exposed suprapubic	ERP27	ENSG00000139055.2	-	-0.6401	0.09032	4.217e-11	-	196	1	-	GTEx-V6p_eQTL_EUR_2016
424	rs11276	rs11276	chr12:14993439	chr12:14840505	T	C	rs3088189	chr12:14993608	chr12:14840674	A	G	1	1	1	Gene expression	NCIT_C16608	GTEx	25954001	Unspecified	2015	Skin sun exposed lower leg	ERP27	ENSG00000139055.2	-	-0.7041	0.0631	6.944e-24	-	302	1	-	GTEx-V6p_eQTL_EUR_2016
425	rs11276	rs11276	chr12:14993439	chr12:14840505	T	C	rs3088189	chr12:14993608	chr12:14840674	A	G	1	1	1	Gene expression	NCIT_C16608	GTEx	25954001	Unspecified	2015	Testis	-	ENSG00000256339.1	-	1.002	0.07901	5.643e-24	+	157	1	-	GTEx-V6p_eQTL_EUR_2016
426	rs11276	rs11276	chr12:14993439	chr12:14840505	T	C	rs3088189	chr12:14993608	chr12:14840674	A	G	1	1	1	Gene expression	NCIT_C16608	GTEx	25954001	Unspecified	2015	Thyroid	ERP27	ENSG00000139055.2	-	-0.6188	0.05644	7.085e-23	-	278	1	-	GTEx-V6p_eQTL_EUR_2016
427	rs11276	rs11276	chr12:14993439	chr12:14840505	T	C	rs3088189	chr12:14993608	chr12:14840674	A	G	1	1	1	Gene expression	NCIT_C16608	GTEx	25954001	Unspecified	2015	Artery aorta	C12orf60	ENSG00000182993.3	-	-0.3295	0.05047	4.671e-10	-	267	1	-	GTEx-V7_eQTL_EUR_2017
428	rs11276	rs11276	chr12:14993439	chr12:14840505	T	C	rs3088189	chr12:14993608	chr12:14840674	A	G	1	1	1	Gene expression	NCIT_C16608	GTEx	25954001	Unspecified	2015	Artery aorta	SMCO3	ENSG00000179256.2	-	-0.3776	0.05823	5.986e-10	-	267	1	-	GTEx-V7_eQTL_EUR_2017
429	rs11276	rs11276	chr12:14993439	chr12:14840505	T	C	rs3088189	chr12:14993608	chr12:14840674	A	G	1	1	1	Gene expression	NCIT_C16608	GTEx	25954001	Unspecified	2015	Artery aorta	ERP27	ENSG00000139055.2	-	-0.6866	0.06327	3.651e-22	-	267	1	-	GTEx-V7_eQTL_EUR_2017
430	rs11276	rs11276	chr12:14993439	chr12:14840505	T	C	rs3088189	chr12:14993608	chr12:14840674	A	G	1	1	1	Gene expression	NCIT_C16608	GTEx	25954001	Unspecified	2015	Artery coronary	ERP27	ENSG00000139055.2	-	-0.5251	0.0754	2.187e-10	-	152	1	-	GTEx-V7_eQTL_EUR_2017
431	rs11276	rs11276	chr12:14993439	chr12:14840505	T	C	rs3088189	chr12:14993608	chr12:14840674	A	G	1	1	1	Gene expression	NCIT_C16608	GTEx	25954001	Unspecified	2015	Artery tibial	ERP27	ENSG00000139055.2	-	-0.445	0.04979	3.19e-17	-	388	1	-	GTEx-V7_eQTL_EUR_2017
432	rs11276	rs11276	chr12:14993439	chr12:14840505	T	C	rs3088189	chr12:14993608	chr12:14840674	A	G	1	1	1	Gene expression	NCIT_C16608	GTEx	25954001	Unspecified	2015	Artery tibial	ARHGDIB	ENSG00000111348.4	-	-0.1315	0.02349	4.636e-08	-	388	1	-	GTEx-V7_eQTL_EUR_2017
433	rs11276	rs11276	chr12:14993439	chr12:14840505	T	C	rs3088189	chr12:14993608	chr12:14840674	A	G	1	1	1	Gene expression	NCIT_C16608	GTEx	25954001	Unspecified	2015	Breast mammary tissue	ERP27	ENSG00000139055.2	-	-0.4158	0.05211	1.144e-13	-	251	1	-	GTEx-V7_eQTL_EUR_2017
434	rs11276	rs11276	chr12:14993439	chr12:14840505	T	C	rs3088189	chr12:14993608	chr12:14840674	A	G	1	1	1	Gene expression	NCIT_C16608	GTEx	25954001	Unspecified	2015	Esophagus mucosa	ERP27	ENSG00000139055.2	-	-0.4903	0.0478	2.853e-21	-	358	1	-	GTEx-V7_eQTL_EUR_2017
435	rs11276	rs11276	chr12:14993439	chr12:14840505	T	C	rs3088189	chr12:14993608	chr12:14840674	A	G	1	1	1	Gene expression	NCIT_C16608	GTEx	25954001	Unspecified	2015	Esophagus muscularis	ERP27	ENSG00000139055.2	-	-0.4139	0.06284	2.196e-10	-	335	1	-	GTEx-V7_eQTL_EUR_2017
436	rs11276	rs11276	chr12:14993439	chr12:14840505	T	C	rs3088189	chr12:14993608	chr12:14840674	A	G	1	1	1	Gene expression	NCIT_C16608	GTEx	25954001	Unspecified	2015	Heart atrial appendage	SMCO3	ENSG00000179256.2	-	-0.448	0.05095	5.127e-16	-	264	1	-	GTEx-V7_eQTL_EUR_2017
437	rs11276	rs11276	chr12:14993439	chr12:14840505	T	C	rs3088189	chr12:14993608	chr12:14840674	A	G	1	1	1	Gene expression	NCIT_C16608	GTEx	25954001	Unspecified	2015	Lung	ERP27	ENSG00000139055.2	-	-0.6529	0.05249	3.483e-29	-	383	1	-	GTEx-V7_eQTL_EUR_2017
438	rs11276	rs11276	chr12:14993439	chr12:14840505	T	C	rs3088189	chr12:14993608	chr12:14840674	A	G	1	1	1	Gene expression	NCIT_C16608	GTEx	25954001	Unspecified	2015	Nerve tibial	MGP	ENSG00000111341.5	-	-0.2354	0.03796	1.908e-09	-	361	1	-	GTEx-V7_eQTL_EUR_2017
439	rs11276	rs11276	chr12:14993439	chr12:14840505	T	C	rs3088189	chr12:14993608	chr12:14840674	A	G	1	1	1	Gene expression	NCIT_C16608	GTEx	25954001	Unspecified	2015	Skin not sun exposed suprapubic	ERP27	ENSG00000139055.2	-	-0.7181	0.05601	5.572e-30	-	335	1	-	GTEx-V7_eQTL_EUR_2017
440	rs11276	rs11276	chr12:14993439	chr12:14840505	T	C	rs3088189	chr12:14993608	chr12:14840674	A	G	1	1	1	Gene expression	NCIT_C16608	GTEx	25954001	Unspecified	2015	Skin sun exposed lower leg	ERP27	ENSG00000139055.2	-	-0.6984	0.0496	6.323e-36	-	414	1	-	GTEx-V7_eQTL_EUR_2017
441	rs11276	rs11276	chr12:14993439	chr12:14840505	T	C	rs3088189	chr12:14993608	chr12:14840674	A	G	1	1	1	Gene expression	NCIT_C16608	GTEx	25954001	Unspecified	2015	Testis	-	ENSG00000256339.1	-	0.8932	0.05932	3.936e-34	+	225	1	-	GTEx-V7_eQTL_EUR_2017
442	rs11276	rs11276	chr12:14993439	chr12:14840505	T	C	rs3088189	chr12:14993608	chr12:14840674	A	G	1	1	1	Gene expression	NCIT_C16608	GTEx	25954001	Unspecified	2015	Thyroid	ERP27	ENSG00000139055.2	-	-0.722	0.04123	4.372e-49	-	399	1	-	GTEx-V7_eQTL_EUR_2017
443	rs11276	rs11276	chr12:14993439	chr12:14840505	T	C	rs3088189	chr12:14993608	chr12:14840674	A	G	1	1	1	Gene expression	NCIT_C16608	GTEx	25954001	Unspecified	2015	Whole blood	ERP27	ENSG00000139055.2	-	-0.2044	0.03112	2.212e-10	-	369	1	-	GTEx-V7_eQTL_EUR_2017
444	rs11276	rs11276	chr12:14993439	chr12:14840505	T	C	rs3088189	chr12:14993608	chr12:14840674	A	G	1	1	1	Gene expression	NCIT_C16608	Joehanes R	28122634	Mixed	2017	Whole blood	MGP	-	3445741	0.0313	0.00397	3.853e-15	+	5257	1	-	Joehanes-R_eQTL_EUR_2017
445	rs11276	rs11276	chr12:14993439	chr12:14840505	T	C	rs3088189	chr12:14993608	chr12:14840674	A	G	1	1	1	Gene expression	NCIT_C16608	Joehanes R	28122634	Mixed	2017	Whole blood	H2AFJ	-	3406179	0.0205	0.0035	5.132e-09	+	5257	1	-	Joehanes-R_eQTL_EUR_2017
446	rs11276	rs11276	chr12:14993439	chr12:14840505	T	C	rs3088189	chr12:14993608	chr12:14840674	A	G	1	1	1	Gene expression	NCIT_C16608	Joehanes R	28122634	Mixed	2017	Whole blood	HIST2H4B;HIST4H4;HIST2H4A;HIST1H4L;HIST1H4E;HIST1H4B;HIST1H4H;HIST1H4C;HIST1H4J;HIST1H4K;HIST1H4F;HIST1H4D;HIST1H4A;HIST1H4I	-	3445643	0.0229	0.0041	2.529e-08	+	5257	1	-	Joehanes-R_eQTL_EUR_2017
447	rs11276	rs11276	chr12:14993439	chr12:14840505	T	C	rs3088189	chr12:14993608	chr12:14840674	A	G	1	1	1	Gene expression	NCIT_C16608	MuTHER	22941192	European	2012	Skin	ERP27	-	ILMN_1655261	-0.2868	0.0206	2.385e-44	-	667	1	-	MuTHER_eQTL_EUR_2012
448	rs11276	rs11276	chr12:14993439	chr12:14840505	T	C	rs3088189	chr12:14993608	chr12:14840674	A	G	1	1	1	Gene expression	NCIT_C16608	Westra H	24013639	European	2013	Peripheral blood	ERP27	-	940639	NA	NA	4.799e-175	NA	5311	1	-	Westra-H_eQTL_EUR_2013
449	rs11276	rs11276	chr12:14993439	chr12:14840505	T	C	rs3088189	chr12:14993608	chr12:14840674	A	G	1	1	1	Gene expression	NCIT_C16608	eQTLGen	eQTLGen	European	2018	Whole blood	ERP27	ENSG00000139055	-	NA	NA	3.27000000000002e-310	-	31683	37	-	eQTLGen_eQTL_EUR_2018
450	rs11276	rs11276	chr12:14993439	chr12:14840505	T	C	rs3088189	chr12:14993608	chr12:14840674	A	G	1	1	1	Gene expression	NCIT_C16608	eQTLGen	eQTLGen	European	2018	Whole blood	MGP	ENSG00000111341	-	NA	NA	8.26e-81	+	30818	34	-	eQTLGen_eQTL_EUR_2018
451	rs11276	rs11276	chr12:14993439	chr12:14840505	T	C	rs3088189	chr12:14993608	chr12:14840674	A	G	1	1	1	Gene expression	NCIT_C16608	eQTLGen	eQTLGen	European	2018	Whole blood	PDE6H	ENSG00000139053	-	NA	NA	7.34e-16	-	30300	35	-	eQTLGen_eQTL_EUR_2018
452	rs11276	rs11276	chr12:14993439	chr12:14840505	T	C	rs3088189	chr12:14993608	chr12:14840674	A	G	1	1	1	Gene expression	NCIT_C16608	eQTLGen	eQTLGen	European	2018	Whole blood	HIST4H4	ENSG00000197837	-	NA	NA	1.92e-12	+	31469	36	-	eQTLGen_eQTL_EUR_2018
453	rs11276	rs11276	chr12:14993439	chr12:14840505	T	C	rs3088189	chr12:14993608	chr12:14840674	A	G	1	1	1	Gene expression	NCIT_C16608	eQTLGen	eQTLGen	European	2018	Whole blood	H2AFJ	ENSG00000246705	-	NA	NA	5.35e-10	+	31683	37	-	eQTLGen_eQTL_EUR_2018
454	rs11276	rs11276	chr12:14993439	chr12:14840505	T	C	rs3088189	chr12:14993608	chr12:14840674	A	G	1	1	1	Gene expression	NCIT_C16608	eQTLGen	eQTLGen	European	2018	Whole blood	ARHGDIB	ENSG00000111348	-	NA	NA	2.67e-09	-	31683	37	-	eQTLGen_eQTL_EUR_2018
455	rs11276	rs11276	chr12:14993439	chr12:14840505	T	C	rs3088189	chr12:14993608	chr12:14840674	A	G	1	1	1	Gene expression	NCIT_C16608	Fairfax B	22446964	European	2012	B cells	ERP27	-	-	NA	NA	4.19e-17	NA	288	1	-	eQTL_2017
456	rs11276	rs11276	chr12:14993439	chr12:14840505	T	C	rs3088189	chr12:14993608	chr12:14840674	A	G	1	1	1	Gene expression	NCIT_C16608	Fairfax B	22446964	European	2012	Monocytes	ERP27	-	-	NA	NA	1.05e-11	NA	288	1	-	eQTL_2017
457	rs11276	rs11276	chr12:14993439	chr12:14840505	T	C	rs3088189	chr12:14993608	chr12:14840674	A	G	1	1	1	Gene expression	NCIT_C16608	Fairfax B	24604202	European	2014	Blood	ERP27	-	-	NA	NA	6.54e-25	NA	432	1	-	eQTL_2017
458	rs181769	rs181769	chr5:52277455	chr5:52981625	A	C	rs181769	chr5:52277455	chr5:52981625	A	C	0	1	1	Gene expression	NCIT_C16608	BIOSQTL	27918533	European	2017	Whole blood	ITGA1	ENSG00000213949	ENSG00000213949	NA	NA	2.691e-13	-	2116	1	-	BIOSQTL_eQTL_EUR_2017
459	rs181769	rs181769	chr5:52277455	chr5:52981625	A	C	rs181769	chr5:52277455	chr5:52981625	A	C	0	1	1	Gene expression	NCIT_C16608	GTEx	25954001	Unspecified	2015	Artery aorta	ITGA2	ENSG00000164171.6	-	-0.4873	0.07606	1.584e-09	-	197	1	-	GTEx-V6p_eQTL_EUR_2016
460	rs181769	rs181769	chr5:52277455	chr5:52981625	A	C	rs181769	chr5:52277455	chr5:52981625	A	C	0	1	1	Gene expression	NCIT_C16608	GTEx	25954001	Unspecified	2015	Artery tibial	ITGA2	ENSG00000164171.6	-	-0.4087	0.0508	3.779e-14	-	285	1	-	GTEx-V6p_eQTL_EUR_2016
461	rs181769	rs181769	chr5:52277455	chr5:52981625	A	C	rs181769	chr5:52277455	chr5:52981625	A	C	0	1	1	Gene expression	NCIT_C16608	GTEx	25954001	Unspecified	2015	Heart left ventricle	ITGA2	ENSG00000164171.6	-	-0.8623	0.07056	2.129e-24	-	190	1	-	GTEx-V6p_eQTL_EUR_2016
462	rs181769	rs181769	chr5:52277455	chr5:52981625	A	C	rs181769	chr5:52277455	chr5:52981625	A	C	0	1	1	Gene expression	NCIT_C16608	GTEx	25954001	Unspecified	2015	Lung	ITGA2	ENSG00000164171.6	-	-0.4446	0.04606	8.482e-19	-	278	1	-	GTEx-V6p_eQTL_EUR_2016
463	rs181769	rs181769	chr5:52277455	chr5:52981625	A	C	rs181769	chr5:52277455	chr5:52981625	A	C	0	1	1	Gene expression	NCIT_C16608	GTEx	25954001	Unspecified	2015	Artery aorta	ITGA2	ENSG00000164171.6	-	-0.4262	0.06083	3.09e-11	-	267	1	-	GTEx-V7_eQTL_EUR_2017
464	rs181769	rs181769	chr5:52277455	chr5:52981625	A	C	rs181769	chr5:52277455	chr5:52981625	A	C	0	1	1	Gene expression	NCIT_C16608	GTEx	25954001	Unspecified	2015	Artery tibial	ITGA2	ENSG00000164171.6	-	-0.361	0.03886	2.453e-18	-	388	1	-	GTEx-V7_eQTL_EUR_2017
465	rs181769	rs181769	chr5:52277455	chr5:52981625	A	C	rs181769	chr5:52277455	chr5:52981625	A	C	0	1	1	Gene expression	NCIT_C16608	GTEx	25954001	Unspecified	2015	Esophagus muscularis	ITGA2	ENSG00000164171.6	-	-0.3242	0.05698	3.185e-08	-	335	1	-	GTEx-V7_eQTL_EUR_2017
466	rs181769	rs181769	chr5:52277455	chr5:52981625	A	C	rs181769	chr5:52277455	chr5:52981625	A	C	0	1	1	Gene expression	NCIT_C16608	GTEx	25954001	Unspecified	2015	Heart atrial appendage	ITGA2	ENSG00000164171.6	-	-0.5341	0.05519	1.408e-18	-	264	1	-	GTEx-V7_eQTL_EUR_2017
467	rs181769	rs181769	chr5:52277455	chr5:52981625	A	C	rs181769	chr5:52277455	chr5:52981625	A	C	0	1	1	Gene expression	NCIT_C16608	GTEx	25954001	Unspecified	2015	Heart left ventricle	ITGA2	ENSG00000164171.6	-	-0.8511	0.05896	1.108e-33	-	272	1	-	GTEx-V7_eQTL_EUR_2017
468	rs181769	rs181769	chr5:52277455	chr5:52981625	A	C	rs181769	chr5:52277455	chr5:52981625	A	C	0	1	1	Gene expression	NCIT_C16608	GTEx	25954001	Unspecified	2015	Lung	ITGA2	ENSG00000164171.6	-	-0.4954	0.03112	2.672e-42	-	383	1	-	GTEx-V7_eQTL_EUR_2017
469	rs181769	rs181769	chr5:52277455	chr5:52981625	A	C	rs181769	chr5:52277455	chr5:52981625	A	C	0	1	1	Gene expression	NCIT_C16608	GTEx	25954001	Unspecified	2015	Lung	-	ENSG00000272123.1	-	-0.3329	0.04944	7.859e-11	-	383	1	-	GTEx-V7_eQTL_EUR_2017
470	rs181769	rs181769	chr5:52277455	chr5:52981625	A	C	rs181769	chr5:52277455	chr5:52981625	A	C	0	1	1	Gene expression	NCIT_C16608	GTEx	25954001	Unspecified	2015	Lung	MOCS2	ENSG00000164172.14	-	-0.2256	0.03794	7.272e-09	-	383	1	-	GTEx-V7_eQTL_EUR_2017
471	rs181769	rs181769	chr5:52277455	chr5:52981625	A	C	rs181769	chr5:52277455	chr5:52981625	A	C	0	1	1	Gene expression	NCIT_C16608	GTEx	25954001	Unspecified	2015	Thyroid	ITGA2	ENSG00000164171.6	-	-0.3015	0.04959	3.31e-09	-	399	1	-	GTEx-V7_eQTL_EUR_2017
472	rs181769	rs181769	chr5:52277455	chr5:52981625	A	C	rs181769	chr5:52277455	chr5:52981625	A	C	0	1	1	Gene expression	NCIT_C16608	Joehanes R	28122634	Mixed	2017	Whole blood	ITGA2	-	2809245	0.0317	0.00256	1.296e-34	+	5257	1	-	Joehanes-R_eQTL_EUR_2017
473	rs181769	rs181769	chr5:52277455	chr5:52981625	A	C	rs181769	chr5:52277455	chr5:52981625	A	C	0	1	1	Gene expression	NCIT_C16608	eQTLGen	eQTLGen	European	2018	Whole blood	ITGA2	ENSG00000164171	-	NA	NA	2.68e-58	+	31684	37	-	eQTLGen_eQTL_EUR_2018
474	rs181769	rs181769	chr5:52277455	chr5:52981625	A	C	rs181769	chr5:52277455	chr5:52981625	A	C	0	1	1	Gene expression	NCIT_C16608	eQTLGen	eQTLGen	European	2018	Whole blood	MOCS2	ENSG00000164172	-	NA	NA	5.88e-23	-	31470	36	-	eQTLGen_eQTL_EUR_2018
475	rs181769	rs181769	chr5:52277455	chr5:52981625	A	C	rs181769	chr5:52277455	chr5:52981625	A	C	0	1	1	Gene expression	NCIT_C16608	eQTLGen	eQTLGen	European	2018	Whole blood	ITGA1	ENSG00000213949	-	NA	NA	6.06e-09	-	31684	37	-	eQTLGen_eQTL_EUR_2018
476	rs181769	rs181769	chr5:52277455	chr5:52981625	A	C	rs246412	chr5:52277584	chr5:52981754	G	T	1	1	1	Gene expression	NCIT_C16608	BIOSQTL	27918533	European	2017	Whole blood	ITGA1	ENSG00000213949	ENSG00000213949	NA	NA	2.691e-13	-	2116	1	-	BIOSQTL_eQTL_EUR_2017
477	rs181769	rs181769	chr5:52277455	chr5:52981625	A	C	rs246412	chr5:52277584	chr5:52981754	G	T	1	1	1	Gene expression	NCIT_C16608	GTEx	25954001	Unspecified	2015	Artery aorta	ITGA2	ENSG00000164171.6	-	-0.4793	0.07593	2.592e-09	-	197	1	-	GTEx-V6p_eQTL_EUR_2016
478	rs181769	rs181769	chr5:52277455	chr5:52981625	A	C	rs246412	chr5:52277584	chr5:52981754	G	T	1	1	1	Gene expression	NCIT_C16608	GTEx	25954001	Unspecified	2015	Artery tibial	ITGA2	ENSG00000164171.6	-	-0.4134	0.05071	1.908e-14	-	285	1	-	GTEx-V6p_eQTL_EUR_2016
479	rs181769	rs181769	chr5:52277455	chr5:52981625	A	C	rs246412	chr5:52277584	chr5:52981754	G	T	1	1	1	Gene expression	NCIT_C16608	GTEx	25954001	Unspecified	2015	Heart left ventricle	ITGA2	ENSG00000164171.6	-	-0.8662	0.07146	3.956e-24	-	190	1	-	GTEx-V6p_eQTL_EUR_2016
480	rs181769	rs181769	chr5:52277455	chr5:52981625	A	C	rs246412	chr5:52277584	chr5:52981754	G	T	1	1	1	Gene expression	NCIT_C16608	GTEx	25954001	Unspecified	2015	Lung	ITGA2	ENSG00000164171.6	-	-0.4457	0.04618	8.671e-19	-	278	1	-	GTEx-V6p_eQTL_EUR_2016
481	rs181769	rs181769	chr5:52277455	chr5:52981625	A	C	rs246412	chr5:52277584	chr5:52981754	G	T	1	1	1	Gene expression	NCIT_C16608	GTEx	25954001	Unspecified	2015	Artery aorta	ITGA2	ENSG00000164171.6	-	-0.4245	0.06068	3.296e-11	-	267	1	-	GTEx-V7_eQTL_EUR_2017
482	rs181769	rs181769	chr5:52277455	chr5:52981625	A	C	rs246412	chr5:52277584	chr5:52981754	G	T	1	1	1	Gene expression	NCIT_C16608	GTEx	25954001	Unspecified	2015	Artery tibial	ITGA2	ENSG00000164171.6	-	-0.3685	0.03914	9.577e-19	-	388	1	-	GTEx-V7_eQTL_EUR_2017
483	rs181769	rs181769	chr5:52277455	chr5:52981625	A	C	rs246412	chr5:52277584	chr5:52981754	G	T	1	1	1	Gene expression	NCIT_C16608	GTEx	25954001	Unspecified	2015	Esophagus muscularis	ITGA2	ENSG00000164171.6	-	-0.3409	0.05729	7.892e-09	-	335	1	-	GTEx-V7_eQTL_EUR_2017
484	rs181769	rs181769	chr5:52277455	chr5:52981625	A	C	rs246412	chr5:52277584	chr5:52981754	G	T	1	1	1	Gene expression	NCIT_C16608	GTEx	25954001	Unspecified	2015	Heart atrial appendage	ITGA2	ENSG00000164171.6	-	-0.5259	0.0551	3.451e-18	-	264	1	-	GTEx-V7_eQTL_EUR_2017
485	rs181769	rs181769	chr5:52277455	chr5:52981625	A	C	rs246412	chr5:52277584	chr5:52981754	G	T	1	1	1	Gene expression	NCIT_C16608	GTEx	25954001	Unspecified	2015	Heart left ventricle	ITGA2	ENSG00000164171.6	-	-0.8673	0.05941	3.337e-34	-	272	1	-	GTEx-V7_eQTL_EUR_2017
486	rs181769	rs181769	chr5:52277455	chr5:52981625	A	C	rs246412	chr5:52277584	chr5:52981754	G	T	1	1	1	Gene expression	NCIT_C16608	GTEx	25954001	Unspecified	2015	Lung	ITGA2	ENSG00000164171.6	-	-0.4971	0.03126	2.967e-42	-	383	1	-	GTEx-V7_eQTL_EUR_2017
487	rs181769	rs181769	chr5:52277455	chr5:52981625	A	C	rs246412	chr5:52277584	chr5:52981754	G	T	1	1	1	Gene expression	NCIT_C16608	GTEx	25954001	Unspecified	2015	Lung	-	ENSG00000272123.1	-	-0.3358	0.0496	6.311e-11	-	383	1	-	GTEx-V7_eQTL_EUR_2017
488	rs181769	rs181769	chr5:52277455	chr5:52981625	A	C	rs246412	chr5:52277584	chr5:52981754	G	T	1	1	1	Gene expression	NCIT_C16608	GTEx	25954001	Unspecified	2015	Lung	MOCS2	ENSG00000164172.14	-	-0.2276	0.03807	6.075e-09	-	383	1	-	GTEx-V7_eQTL_EUR_2017
489	rs181769	rs181769	chr5:52277455	chr5:52981625	A	C	rs246412	chr5:52277584	chr5:52981754	G	T	1	1	1	Gene expression	NCIT_C16608	GTEx	25954001	Unspecified	2015	Thyroid	ITGA2	ENSG00000164171.6	-	-0.3056	0.04995	2.656e-09	-	399	1	-	GTEx-V7_eQTL_EUR_2017
490	rs181769	rs181769	chr5:52277455	chr5:52981625	A	C	rs246412	chr5:52277584	chr5:52981754	G	T	1	1	1	Gene expression	NCIT_C16608	Joehanes R	28122634	Mixed	2017	Whole blood	ITGA2	-	2809245	0.0316	0.00257	2.936e-34	+	5257	1	-	Joehanes-R_eQTL_EUR_2017
491	rs181769	rs181769	chr5:52277455	chr5:52981625	A	C	rs246412	chr5:52277584	chr5:52981754	G	T	1	1	1	Gene expression	NCIT_C16608	eQTLGen	eQTLGen	European	2018	Whole blood	ITGA2	ENSG00000164171	-	NA	NA	9.38e-57	+	31568	36	-	eQTLGen_eQTL_EUR_2018
492	rs181769	rs181769	chr5:52277455	chr5:52981625	A	C	rs246412	chr5:52277584	chr5:52981754	G	T	1	1	1	Gene expression	NCIT_C16608	eQTLGen	eQTLGen	European	2018	Whole blood	MOCS2	ENSG00000164172	-	NA	NA	5.85e-22	-	31354	35	-	eQTLGen_eQTL_EUR_2018
493	rs181769	rs181769	chr5:52277455	chr5:52981625	A	C	rs246412	chr5:52277584	chr5:52981754	G	T	1	1	1	Gene expression	NCIT_C16608	eQTLGen	eQTLGen	European	2018	Whole blood	ITGA1	ENSG00000213949	-	NA	NA	6.41e-09	-	31568	36	-	eQTLGen_eQTL_EUR_2018
494	rs181769	rs181769	chr5:52277455	chr5:52981625	A	C	rs246413	chr5:52278110	chr5:52982280	G	A	1	1	1	Gene expression	NCIT_C16608	BIOSQTL	27918533	European	2017	Whole blood	ITGA1	ENSG00000213949	ENSG00000213949	NA	NA	2.691e-13	-	2116	1	-	BIOSQTL_eQTL_EUR_2017
495	rs181769	rs181769	chr5:52277455	chr5:52981625	A	C	rs246413	chr5:52278110	chr5:52982280	G	A	1	1	1	Gene expression	NCIT_C16608	GTEx	25954001	Unspecified	2015	Artery aorta	ITGA2	ENSG00000164171.6	-	-0.4738	0.07551	3.143e-09	-	197	1	-	GTEx-V6p_eQTL_EUR_2016
496	rs181769	rs181769	chr5:52277455	chr5:52981625	A	C	rs246413	chr5:52278110	chr5:52982280	G	A	1	1	1	Gene expression	NCIT_C16608	GTEx	25954001	Unspecified	2015	Artery tibial	ITGA2	ENSG00000164171.6	-	-0.3952	0.05011	1.054e-13	-	285	1	-	GTEx-V6p_eQTL_EUR_2016
497	rs181769	rs181769	chr5:52277455	chr5:52981625	A	C	rs246413	chr5:52278110	chr5:52982280	G	A	1	1	1	Gene expression	NCIT_C16608	GTEx	25954001	Unspecified	2015	Heart left ventricle	ITGA2	ENSG00000164171.6	-	-0.8473	0.07117	1.521e-23	-	190	1	-	GTEx-V6p_eQTL_EUR_2016
498	rs181769	rs181769	chr5:52277455	chr5:52981625	A	C	rs246413	chr5:52278110	chr5:52982280	G	A	1	1	1	Gene expression	NCIT_C16608	GTEx	25954001	Unspecified	2015	Lung	ITGA2	ENSG00000164171.6	-	-0.4443	0.04564	4.848e-19	-	278	1	-	GTEx-V6p_eQTL_EUR_2016
499	rs181769	rs181769	chr5:52277455	chr5:52981625	A	C	rs246413	chr5:52278110	chr5:52982280	G	A	1	1	1	Gene expression	NCIT_C16608	GTEx	25954001	Unspecified	2015	Artery aorta	ITGA2	ENSG00000164171.6	-	-0.4334	0.06034	1.102e-11	-	267	1	-	GTEx-V7_eQTL_EUR_2017
500	rs181769	rs181769	chr5:52277455	chr5:52981625	A	C	rs246413	chr5:52278110	chr5:52982280	G	A	1	1	1	Gene expression	NCIT_C16608	GTEx	25954001	Unspecified	2015	Artery tibial	ITGA2	ENSG00000164171.6	-	-0.3597	0.03873	2.462e-18	-	388	1	-	GTEx-V7_eQTL_EUR_2017
501	rs181769	rs181769	chr5:52277455	chr5:52981625	A	C	rs246413	chr5:52278110	chr5:52982280	G	A	1	1	1	Gene expression	NCIT_C16608	GTEx	25954001	Unspecified	2015	Heart atrial appendage	ITGA2	ENSG00000164171.6	-	-0.5312	0.05475	1.186e-18	-	264	1	-	GTEx-V7_eQTL_EUR_2017
502	rs181769	rs181769	chr5:52277455	chr5:52981625	A	C	rs246413	chr5:52278110	chr5:52982280	G	A	1	1	1	Gene expression	NCIT_C16608	GTEx	25954001	Unspecified	2015	Heart left ventricle	ITGA2	ENSG00000164171.6	-	-0.8399	0.05917	6.796e-33	-	272	1	-	GTEx-V7_eQTL_EUR_2017
503	rs181769	rs181769	chr5:52277455	chr5:52981625	A	C	rs246413	chr5:52278110	chr5:52982280	G	A	1	1	1	Gene expression	NCIT_C16608	GTEx	25954001	Unspecified	2015	Lung	ITGA2	ENSG00000164171.6	-	-0.4922	0.03142	2.534e-41	-	383	1	-	GTEx-V7_eQTL_EUR_2017
504	rs181769	rs181769	chr5:52277455	chr5:52981625	A	C	rs246413	chr5:52278110	chr5:52982280	G	A	1	1	1	Gene expression	NCIT_C16608	GTEx	25954001	Unspecified	2015	Lung	-	ENSG00000272123.1	-	-0.3306	0.04964	1.215e-10	-	383	1	-	GTEx-V7_eQTL_EUR_2017
505	rs181769	rs181769	chr5:52277455	chr5:52981625	A	C	rs246413	chr5:52278110	chr5:52982280	G	A	1	1	1	Gene expression	NCIT_C16608	GTEx	25954001	Unspecified	2015	Lung	MOCS2	ENSG00000164172.14	-	-0.2215	0.03812	1.527e-08	-	383	1	-	GTEx-V7_eQTL_EUR_2017
506	rs181769	rs181769	chr5:52277455	chr5:52981625	A	C	rs246413	chr5:52278110	chr5:52982280	G	A	1	1	1	Gene expression	NCIT_C16608	GTEx	25954001	Unspecified	2015	Thyroid	ITGA2	ENSG00000164171.6	-	-0.2978	0.04982	5.842e-09	-	399	1	-	GTEx-V7_eQTL_EUR_2017
507	rs181769	rs181769	chr5:52277455	chr5:52981625	A	C	rs246413	chr5:52278110	chr5:52982280	G	A	1	1	1	Gene expression	NCIT_C16608	Joehanes R	28122634	Mixed	2017	Whole blood	ITGA2	-	2809245	0.0317	0.00257	1.59e-34	+	5257	1	-	Joehanes-R_eQTL_EUR_2017
508	rs181769	rs181769	chr5:52277455	chr5:52981625	A	C	rs246413	chr5:52278110	chr5:52982280	G	A	1	1	1	Gene expression	NCIT_C16608	eQTLGen	eQTLGen	European	2018	Whole blood	ITGA2	ENSG00000164171	-	NA	NA	2.28e-56	+	31567	36	-	eQTLGen_eQTL_EUR_2018
509	rs181769	rs181769	chr5:52277455	chr5:52981625	A	C	rs246413	chr5:52278110	chr5:52982280	G	A	1	1	1	Gene expression	NCIT_C16608	eQTLGen	eQTLGen	European	2018	Whole blood	MOCS2	ENSG00000164172	-	NA	NA	6.52e-22	-	31353	35	-	eQTLGen_eQTL_EUR_2018
510	rs181769	rs181769	chr5:52277455	chr5:52981625	A	C	rs246413	chr5:52278110	chr5:52982280	G	A	1	1	1	Gene expression	NCIT_C16608	eQTLGen	eQTLGen	European	2018	Whole blood	ITGA1	ENSG00000213949	-	NA	NA	5.53e-09	-	31567	36	-	eQTLGen_eQTL_EUR_2018
511	rs181769	rs181769	chr5:52277455	chr5:52981625	A	C	rs427136	chr5:52280671	chr5:52984841	G	A	1	0.99553	1	Gene expression	NCIT_C16608	GTEx	25954001	Unspecified	2015	Artery aorta	ITGA2	ENSG00000164171.6	-	-0.4896	0.07754	2.556e-09	-	197	1	-	GTEx-V6p_eQTL_EUR_2016
512	rs181769	rs181769	chr5:52277455	chr5:52981625	A	C	rs427136	chr5:52280671	chr5:52984841	G	A	1	0.99553	1	Gene expression	NCIT_C16608	GTEx	25954001	Unspecified	2015	Artery tibial	ITGA2	ENSG00000164171.6	-	-0.3942	0.05198	7.075e-13	-	285	1	-	GTEx-V6p_eQTL_EUR_2016
513	rs181769	rs181769	chr5:52277455	chr5:52981625	A	C	rs427136	chr5:52280671	chr5:52984841	G	A	1	0.99553	1	Gene expression	NCIT_C16608	GTEx	25954001	Unspecified	2015	Heart left ventricle	ITGA2	ENSG00000164171.6	-	-0.8556	0.07301	4.846e-23	-	190	1	-	GTEx-V6p_eQTL_EUR_2016
514	rs181769	rs181769	chr5:52277455	chr5:52981625	A	C	rs427136	chr5:52280671	chr5:52984841	G	A	1	0.99553	1	Gene expression	NCIT_C16608	GTEx	25954001	Unspecified	2015	Lung	ITGA2	ENSG00000164171.6	-	-0.4552	0.04584	1.201e-19	-	278	1	-	GTEx-V6p_eQTL_EUR_2016
515	rs181769	rs181769	chr5:52277455	chr5:52981625	A	C	rs427136	chr5:52280671	chr5:52984841	G	A	1	0.99553	1	Gene expression	NCIT_C16608	GTEx	25954001	Unspecified	2015	Artery aorta	ITGA2	ENSG00000164171.6	-	-0.4352	0.06091	1.379e-11	-	267	1	-	GTEx-V7_eQTL_EUR_2017
516	rs181769	rs181769	chr5:52277455	chr5:52981625	A	C	rs427136	chr5:52280671	chr5:52984841	G	A	1	0.99553	1	Gene expression	NCIT_C16608	GTEx	25954001	Unspecified	2015	Artery tibial	ITGA2	ENSG00000164171.6	-	-0.3556	0.03884	6.477e-18	-	388	1	-	GTEx-V7_eQTL_EUR_2017
517	rs181769	rs181769	chr5:52277455	chr5:52981625	A	C	rs427136	chr5:52280671	chr5:52984841	G	A	1	0.99553	1	Gene expression	NCIT_C16608	GTEx	25954001	Unspecified	2015	Heart atrial appendage	ITGA2	ENSG00000164171.6	-	-0.5231	0.05459	2.668e-18	-	264	1	-	GTEx-V7_eQTL_EUR_2017
518	rs181769	rs181769	chr5:52277455	chr5:52981625	A	C	rs427136	chr5:52280671	chr5:52984841	G	A	1	0.99553	1	Gene expression	NCIT_C16608	GTEx	25954001	Unspecified	2015	Heart left ventricle	ITGA2	ENSG00000164171.6	-	-0.8486	0.05975	6.388e-33	-	272	1	-	GTEx-V7_eQTL_EUR_2017
519	rs181769	rs181769	chr5:52277455	chr5:52981625	A	C	rs427136	chr5:52280671	chr5:52984841	G	A	1	0.99553	1	Gene expression	NCIT_C16608	GTEx	25954001	Unspecified	2015	Lung	ITGA2	ENSG00000164171.6	-	-0.4919	0.0315	3.801e-41	-	383	1	-	GTEx-V7_eQTL_EUR_2017
520	rs181769	rs181769	chr5:52277455	chr5:52981625	A	C	rs427136	chr5:52280671	chr5:52984841	G	A	1	0.99553	1	Gene expression	NCIT_C16608	GTEx	25954001	Unspecified	2015	Lung	-	ENSG00000272123.1	-	-0.324	0.04983	3.106e-10	-	383	1	-	GTEx-V7_eQTL_EUR_2017
521	rs181769	rs181769	chr5:52277455	chr5:52981625	A	C	rs427136	chr5:52280671	chr5:52984841	G	A	1	0.99553	1	Gene expression	NCIT_C16608	GTEx	25954001	Unspecified	2015	Lung	MOCS2	ENSG00000164172.14	-	-0.2159	0.03827	3.767e-08	-	383	1	-	GTEx-V7_eQTL_EUR_2017
522	rs181769	rs181769	chr5:52277455	chr5:52981625	A	C	rs427136	chr5:52280671	chr5:52984841	G	A	1	0.99553	1	Gene expression	NCIT_C16608	GTEx	25954001	Unspecified	2015	Thyroid	ITGA2	ENSG00000164171.6	-	-0.2919	0.04976	1.079e-08	-	399	1	-	GTEx-V7_eQTL_EUR_2017
523	rs181769	rs181769	chr5:52277455	chr5:52981625	A	C	rs427136	chr5:52280671	chr5:52984841	G	A	1	0.99553	1	Gene expression	NCIT_C16608	Joehanes R	28122634	Mixed	2017	Whole blood	ITGA2	-	2809245	0.0321	0.00268	1.258e-32	+	5257	1	-	Joehanes-R_eQTL_EUR_2017
524	rs181769	rs181769	chr5:52277455	chr5:52981625	A	C	rs427136	chr5:52280671	chr5:52984841	G	A	1	0.99553	1	Gene expression	NCIT_C16608	eQTLGen	eQTLGen	European	2018	Whole blood	ITGA2	ENSG00000164171	-	NA	NA	2.08e-52	+	31146	34	-	eQTLGen_eQTL_EUR_2018
525	rs181769	rs181769	chr5:52277455	chr5:52981625	A	C	rs427136	chr5:52280671	chr5:52984841	G	A	1	0.99553	1	Gene expression	NCIT_C16608	eQTLGen	eQTLGen	European	2018	Whole blood	MOCS2	ENSG00000164172	-	NA	NA	3.33e-22	-	30932	33	-	eQTLGen_eQTL_EUR_2018
526	rs11727676	rs11727676	chr4:145659064	chr4:144737912	C	T	rs11727676	chr4:145659064	chr4:144737912	C	T	0	1	1	Gene expression	NCIT_C16608	BIOSQTL	27918533	European	2017	Whole blood	HHIP-AS1	ENSG00000248890	ENSG00000248890	NA	NA	1.276e-09	-	2116	1	-	BIOSQTL_eQTL_EUR_2017
527	rs11727676	rs11727676	chr4:145659064	chr4:144737912	C	T	rs75686861	chr4:145621328	chr4:144700176	A	G	1	0.90457	0.95776	Gene expression	NCIT_C16608	BIOSQTL	27918533	European	2017	Whole blood	HHIP-AS1	ENSG00000248890	ENSG00000248890	NA	NA	5.158e-09	-	2116	1	-	BIOSQTL_eQTL_EUR_2017
528	rs1042779	rs1042779	chr3:52821011	chr3:52786995	A	G	rs1042779	chr3:52821011	chr3:52786995	A	G	0	1	1	Gene expression	NCIT_C16608	BIOSQTL	27918533	European	2017	Whole blood	ITIH4;MUSTN1	ENSG00000055955;ENSG00000243696	ENSG00000055955;ENSG00000243696	NA	NA	7.523e-107	-	2116	1	-	BIOSQTL_eQTL_EUR_2017
529	rs1042779	rs1042779	chr3:52821011	chr3:52786995	A	G	rs1042779	chr3:52821011	chr3:52786995	A	G	0	1	1	Gene expression	NCIT_C16608	BIOSQTL	27918533	European	2017	Whole blood	ITIH4;ITIH4-AS1;MUSTN1	ENSG00000055955;ENSG00000239799;ENSG00000243696	ENSG00000055955;ENSG00000239799;ENSG00000243696	NA	NA	3.361e-63	-	2116	1	-	BIOSQTL_eQTL_EUR_2017
530	rs1042779	rs1042779	chr3:52821011	chr3:52786995	A	G	rs1042779	chr3:52821011	chr3:52786995	A	G	0	1	1	Gene expression	NCIT_C16608	BIOSQTL	27918533	European	2017	Whole blood	NEK4	ENSG00000114904	ENSG00000114904	NA	NA	3.38e-11	+	2116	1	-	BIOSQTL_eQTL_EUR_2017
531	rs1042779	rs1042779	chr3:52821011	chr3:52786995	A	G	rs1042779	chr3:52821011	chr3:52786995	A	G	0	1	1	Gene expression	NCIT_C16608	BIOSQTL	27918533	European	2017	Whole blood	GLT8D1	ENSG00000016864	ENSG00000016864	NA	NA	4.871e-10	+	2116	1	-	BIOSQTL_eQTL_EUR_2017
532	rs1042779	rs1042779	chr3:52821011	chr3:52786995	A	G	rs1042779	chr3:52821011	chr3:52786995	A	G	0	1	1	Gene expression	NCIT_C16608	BIOSQTL	27918533	European	2017	Whole blood	ITIH3	ENSG00000162267	ENSG00000162267	NA	NA	7.565e-10	-	2116	1	-	BIOSQTL_eQTL_EUR_2017
533	rs1042779	rs1042779	chr3:52821011	chr3:52786995	A	G	rs1042779	chr3:52821011	chr3:52786995	A	G	0	1	1	Gene expression	NCIT_C16608	BIOSQTL	27918533	European	2017	Whole blood	MUSTN1	ENSG00000243696	ENSG00000243696	NA	NA	4.173e-09	+	2116	1	-	BIOSQTL_eQTL_EUR_2017
534	rs1042779	rs1042779	chr3:52821011	chr3:52786995	A	G	rs1042779	chr3:52821011	chr3:52786995	A	G	0	1	1	Gene expression	NCIT_C16608	BLUEPRINT	27863251	European	2016	Monocytes	ITIH4	ENSG00000055955.11	-	-0.725	0.1067	1.089e-11	-	194	1	-	BLUEPRINT_eQTL_EUR_2016
535	rs1042779	rs1042779	chr3:52821011	chr3:52786995	A	G	rs1042779	chr3:52821011	chr3:52786995	A	G	0	1	1	Gene expression	NCIT_C16608	BLUEPRINT	27863251	European	2016	Monocytes	NT5DC2	ENSG00000168268.6	-	0.593	0.1086	4.792e-08	+	194	1	-	BLUEPRINT_eQTL_EUR_2016
536	rs1042779	rs1042779	chr3:52821011	chr3:52786995	A	G	rs1042779	chr3:52821011	chr3:52786995	A	G	0	1	1	Gene expression	NCIT_C16608	BLUEPRINT	27863251	European	2016	Monocytes	-	ENSG00000243696.2	-	-0.7208	0.107	1.608e-11	-	194	1	-	BLUEPRINT_eQTL_EUR_2016
537	rs1042779	rs1042779	chr3:52821011	chr3:52786995	A	G	rs1042779	chr3:52821011	chr3:52786995	A	G	0	1	1	Gene expression	NCIT_C16608	BLUEPRINT	27863251	European	2016	Neutrophils	NEK4	ENSG00000114904.8	-	0.9198	0.1004	5.267e-20	+	192	1	-	BLUEPRINT_eQTL_EUR_2016
538	rs1042779	rs1042779	chr3:52821011	chr3:52786995	A	G	rs1042779	chr3:52821011	chr3:52786995	A	G	0	1	1	Gene expression	NCIT_C16608	BLUEPRINT	27863251	European	2016	T cells	PPM1M	ENSG00000164088.13	-	0.7361	0.1128	6.887e-11	+	169	1	-	BLUEPRINT_eQTL_EUR_2016
539	rs1042779	rs1042779	chr3:52821011	chr3:52786995	A	G	rs1042779	chr3:52821011	chr3:52786995	A	G	0	1	1	Gene expression	NCIT_C16608	BLUEPRINT	27863251	European	2016	T cells	NT5DC2	ENSG00000168268.6	-	0.6724	0.1146	4.452e-09	+	169	1	-	BLUEPRINT_eQTL_EUR_2016
540	rs1042779	rs1042779	chr3:52821011	chr3:52786995	A	G	rs1042779	chr3:52821011	chr3:52786995	A	G	0	1	1	Gene expression	NCIT_C16608	BLUEPRINT	27863251	European	2016	T cells	-	ENSG00000243696.2	-	-0.6594	0.1148	9.129e-09	-	169	1	-	BLUEPRINT_eQTL_EUR_2016
541	rs1042779	rs1042779	chr3:52821011	chr3:52786995	A	G	rs1042779	chr3:52821011	chr3:52786995	A	G	0	1	1	Gene expression	NCIT_C16608	Stranger B	17873874	Mixed	2007	Lymphoblastoid cell lines	FLJ12442	-	-	NA	NA	6.3e-10	NA	270	1	-	GRASP
542	rs1042779	rs1042779	chr3:52821011	chr3:52786995	A	G	rs1042779	chr3:52821011	chr3:52786995	A	G	0	1	1	Gene expression	NCIT_C16608	Stranger B	17873874	Mixed	2007	Lymphoblastoid cell lines	ITIH4	-	-	NA	NA	1.53e-09	NA	270	1	-	GRASP
543	rs1042779	rs1042779	chr3:52821011	chr3:52786995	A	G	rs1042779	chr3:52821011	chr3:52786995	A	G	0	1	1	Gene expression	NCIT_C16608	Zeller	20502693	European	2010	Peripheral blood monocytes	ITIH4	-	-	NA	NA	1.12e-22	NA	1490	1	-	GRASP
544	rs1042779	rs1042779	chr3:52821011	chr3:52786995	A	G	rs1042779	chr3:52821011	chr3:52786995	A	G	0	1	1	Gene expression	NCIT_C16608	Zeller	20502693	European	2010	Peripheral blood monocytes	NT5DC2	-	-	NA	NA	1.59e-21	NA	1490	1	-	GRASP
545	rs1042779	rs1042779	chr3:52821011	chr3:52786995	A	G	rs1042779	chr3:52821011	chr3:52786995	A	G	0	1	1	Gene expression	NCIT_C16608	Fehrmann	21829388	European	2011	Blood	ITIH4	-	-	NA	NA	1.4e-28	NA	1469	1	-	GRASP
546	rs1042779	rs1042779	chr3:52821011	chr3:52786995	A	G	rs1042779	chr3:52821011	chr3:52786995	A	G	0	1	1	Gene expression	NCIT_C16608	Fehrmann	21829388	European	2011	Blood	SPCS1	-	-	NA	NA	2.9e-09	NA	1469	1	-	GRASP
547	rs1042779	rs1042779	chr3:52821011	chr3:52786995	A	G	rs1042779	chr3:52821011	chr3:52786995	A	G	0	1	1	Gene expression	NCIT_C16608	GTEx	25954001	Unspecified	2015	Artery aorta	ITIH4	ENSG00000055955.11	-	-0.6472	0.0679	2.463e-17	-	197	1	-	GTEx-V6p_eQTL_EUR_2016
548	rs1042779	rs1042779	chr3:52821011	chr3:52786995	A	G	rs1042779	chr3:52821011	chr3:52786995	A	G	0	1	1	Gene expression	NCIT_C16608	GTEx	25954001	Unspecified	2015	Artery aorta	GNL3	ENSG00000163938.12	-	0.2566	0.0375	1.558e-10	+	197	1	-	GTEx-V6p_eQTL_EUR_2016
549	rs1042779	rs1042779	chr3:52821011	chr3:52786995	A	G	rs1042779	chr3:52821011	chr3:52786995	A	G	0	1	1	Gene expression	NCIT_C16608	GTEx	25954001	Unspecified	2015	Artery aorta	MUSTN1	ENSG00000272573.1	-	-0.5089	0.07294	7.525e-11	-	197	1	-	GTEx-V6p_eQTL_EUR_2016
550	rs1042779	rs1042779	chr3:52821011	chr3:52786995	A	G	rs1042779	chr3:52821011	chr3:52786995	A	G	0	1	1	Gene expression	NCIT_C16608	GTEx	25954001	Unspecified	2015	Artery tibial	ITIH4	ENSG00000055955.11	-	-0.4894	0.06562	1.543e-12	-	285	1	-	GTEx-V6p_eQTL_EUR_2016
551	rs1042779	rs1042779	chr3:52821011	chr3:52786995	A	G	rs1042779	chr3:52821011	chr3:52786995	A	G	0	1	1	Gene expression	NCIT_C16608	GTEx	25954001	Unspecified	2015	Artery tibial	NEK4	ENSG00000114904.8	-	0.2422	0.04146	1.648e-08	+	285	1	-	GTEx-V6p_eQTL_EUR_2016
552	rs1042779	rs1042779	chr3:52821011	chr3:52786995	A	G	rs1042779	chr3:52821011	chr3:52786995	A	G	0	1	1	Gene expression	NCIT_C16608	GTEx	25954001	Unspecified	2015	Artery tibial	PBRM1	ENSG00000163939.14	-	-0.1739	0.02544	6.486e-11	-	285	1	-	GTEx-V6p_eQTL_EUR_2016
553	rs1042779	rs1042779	chr3:52821011	chr3:52786995	A	G	rs1042779	chr3:52821011	chr3:52786995	A	G	0	1	1	Gene expression	NCIT_C16608	GTEx	25954001	Unspecified	2015	Cells transformed fibroblasts	ITIH4	ENSG00000055955.11	-	-0.3647	0.05964	4.1e-09	-	272	1	-	GTEx-V6p_eQTL_EUR_2016
554	rs1042779	rs1042779	chr3:52821011	chr3:52786995	A	G	rs1042779	chr3:52821011	chr3:52786995	A	G	0	1	1	Gene expression	NCIT_C16608	GTEx	25954001	Unspecified	2015	Cells transformed fibroblasts	NEK4	ENSG00000114904.8	-	0.3112	0.04316	7.974e-12	+	272	1	-	GTEx-V6p_eQTL_EUR_2016
555	rs1042779	rs1042779	chr3:52821011	chr3:52786995	A	G	rs1042779	chr3:52821011	chr3:52786995	A	G	0	1	1	Gene expression	NCIT_C16608	GTEx	25954001	Unspecified	2015	Cells transformed fibroblasts	GNL3	ENSG00000163938.12	-	0.1647	0.02721	5.707e-09	+	272	1	-	GTEx-V6p_eQTL_EUR_2016
556	rs1042779	rs1042779	chr3:52821011	chr3:52786995	A	G	rs1042779	chr3:52821011	chr3:52786995	A	G	0	1	1	Gene expression	NCIT_C16608	GTEx	25954001	Unspecified	2015	Cells transformed fibroblasts	NT5DC2	ENSG00000168268.6	-	0.149	0.024	2.468e-09	+	272	1	-	GTEx-V6p_eQTL_EUR_2016
557	rs1042779	rs1042779	chr3:52821011	chr3:52786995	A	G	rs1042779	chr3:52821011	chr3:52786995	A	G	0	1	1	Gene expression	NCIT_C16608	GTEx	25954001	Unspecified	2015	Lung	ITIH4	ENSG00000055955.11	-	-0.288	0.04894	1.361e-08	-	278	1	-	GTEx-V6p_eQTL_EUR_2016
558	rs1042779	rs1042779	chr3:52821011	chr3:52786995	A	G	rs1042779	chr3:52821011	chr3:52786995	A	G	0	1	1	Gene expression	NCIT_C16608	GTEx	25954001	Unspecified	2015	Muscle skeletal	ITIH4	ENSG00000055955.11	-	-0.1955	0.03003	2.913e-10	-	361	1	-	GTEx-V6p_eQTL_EUR_2016
559	rs1042779	rs1042779	chr3:52821011	chr3:52786995	A	G	rs1042779	chr3:52821011	chr3:52786995	A	G	0	1	1	Gene expression	NCIT_C16608	GTEx	25954001	Unspecified	2015	Skin sun exposed lower leg	ITIH4	ENSG00000055955.11	-	-0.2571	0.04362	1.164e-08	-	302	1	-	GTEx-V6p_eQTL_EUR_2016
560	rs1042779	rs1042779	chr3:52821011	chr3:52786995	A	G	rs1042779	chr3:52821011	chr3:52786995	A	G	0	1	1	Gene expression	NCIT_C16608	GTEx	25954001	Unspecified	2015	Skin sun exposed lower leg	NT5DC2	ENSG00000168268.6	-	0.2771	0.03872	8.474e-12	+	302	1	-	GTEx-V6p_eQTL_EUR_2016
561	rs1042779	rs1042779	chr3:52821011	chr3:52786995	A	G	rs1042779	chr3:52821011	chr3:52786995	A	G	0	1	1	Gene expression	NCIT_C16608	GTEx	25954001	Unspecified	2015	Testis	GNL3	ENSG00000163938.12	-	0.3286	0.054	1.412e-08	+	157	1	-	GTEx-V6p_eQTL_EUR_2016
562	rs1042779	rs1042779	chr3:52821011	chr3:52786995	A	G	rs1042779	chr3:52821011	chr3:52786995	A	G	0	1	1	Gene expression	NCIT_C16608	GTEx	25954001	Unspecified	2015	Thyroid	NEK4	ENSG00000114904.8	-	0.2966	0.04601	6.436e-10	+	278	1	-	GTEx-V6p_eQTL_EUR_2016
563	rs1042779	rs1042779	chr3:52821011	chr3:52786995	A	G	rs1042779	chr3:52821011	chr3:52786995	A	G	0	1	1	Gene expression	NCIT_C16608	GTEx	25954001	Unspecified	2015	Thyroid	PBRM1	ENSG00000163939.14	-	-0.4541	0.0388	2.988e-25	-	278	1	-	GTEx-V6p_eQTL_EUR_2016
564	rs1042779	rs1042779	chr3:52821011	chr3:52786995	A	G	rs1042779	chr3:52821011	chr3:52786995	A	G	0	1	1	Gene expression	NCIT_C16608	GTEx	25954001	Unspecified	2015	Thyroid	GLYCTK	ENSG00000168237.13	-	0.2561	0.04226	5.359e-09	+	278	1	-	GTEx-V6p_eQTL_EUR_2016
565	rs1042779	rs1042779	chr3:52821011	chr3:52786995	A	G	rs1042779	chr3:52821011	chr3:52786995	A	G	0	1	1	Gene expression	NCIT_C16608	GTEx	25954001	Unspecified	2015	Whole blood	ITIH4	ENSG00000055955.11	-	-0.2863	0.05033	3.071e-08	-	338	1	-	GTEx-V6p_eQTL_EUR_2016
566	rs1042779	rs1042779	chr3:52821011	chr3:52786995	A	G	rs1042779	chr3:52821011	chr3:52786995	A	G	0	1	1	Gene expression	NCIT_C16608	GTEx	25954001	Unspecified	2015	Artery aorta	ITIH4	ENSG00000055955.11	-	-0.5957	0.06477	3.252e-17	-	267	1	-	GTEx-V7_eQTL_EUR_2017
567	rs1042779	rs1042779	chr3:52821011	chr3:52786995	A	G	rs1042779	chr3:52821011	chr3:52786995	A	G	0	1	1	Gene expression	NCIT_C16608	GTEx	25954001	Unspecified	2015	Artery aorta	MUSTN1	ENSG00000272573.1	-	-0.4297	0.0629	8.521e-11	-	267	1	-	GTEx-V7_eQTL_EUR_2017
568	rs1042779	rs1042779	chr3:52821011	chr3:52786995	A	G	rs1042779	chr3:52821011	chr3:52786995	A	G	0	1	1	Gene expression	NCIT_C16608	GTEx	25954001	Unspecified	2015	Artery tibial	GNL3	ENSG00000163938.12	-	0.1718	0.03019	2.856e-08	+	388	1	-	GTEx-V7_eQTL_EUR_2017
569	rs1042779	rs1042779	chr3:52821011	chr3:52786995	A	G	rs1042779	chr3:52821011	chr3:52786995	A	G	0	1	1	Gene expression	NCIT_C16608	GTEx	25954001	Unspecified	2015	Artery tibial	PBRM1	ENSG00000163939.14	-	-0.1829	0.02012	1.059e-17	-	388	1	-	GTEx-V7_eQTL_EUR_2017
570	rs1042779	rs1042779	chr3:52821011	chr3:52786995	A	G	rs1042779	chr3:52821011	chr3:52786995	A	G	0	1	1	Gene expression	NCIT_C16608	GTEx	25954001	Unspecified	2015	Artery tibial	ITIH4	ENSG00000055955.11	-	-0.4372	0.05371	8.865e-15	-	388	1	-	GTEx-V7_eQTL_EUR_2017
571	rs1042779	rs1042779	chr3:52821011	chr3:52786995	A	G	rs1042779	chr3:52821011	chr3:52786995	A	G	0	1	1	Gene expression	NCIT_C16608	GTEx	25954001	Unspecified	2015	Brain cerebellum	GNL3	ENSG00000163938.12	-	0.5551	0.06906	8.225e-13	+	154	1	-	GTEx-V7_eQTL_EUR_2017
572	rs1042779	rs1042779	chr3:52821011	chr3:52786995	A	G	rs1042779	chr3:52821011	chr3:52786995	A	G	0	1	1	Gene expression	NCIT_C16608	GTEx	25954001	Unspecified	2015	Cells transformed fibroblasts	GNL3	ENSG00000163938.12	-	0.1395	0.02023	4.495e-11	+	300	1	-	GTEx-V7_eQTL_EUR_2017
573	rs1042779	rs1042779	chr3:52821011	chr3:52786995	A	G	rs1042779	chr3:52821011	chr3:52786995	A	G	0	1	1	Gene expression	NCIT_C16608	GTEx	25954001	Unspecified	2015	Cells transformed fibroblasts	NEK4	ENSG00000114904.8	-	0.2362	0.03703	8.649e-10	+	300	1	-	GTEx-V7_eQTL_EUR_2017
574	rs1042779	rs1042779	chr3:52821011	chr3:52786995	A	G	rs1042779	chr3:52821011	chr3:52786995	A	G	0	1	1	Gene expression	NCIT_C16608	GTEx	25954001	Unspecified	2015	Cells transformed fibroblasts	ITIH4	ENSG00000055955.11	-	-0.3926	0.05494	9.913e-12	-	300	1	-	GTEx-V7_eQTL_EUR_2017
575	rs1042779	rs1042779	chr3:52821011	chr3:52786995	A	G	rs1042779	chr3:52821011	chr3:52786995	A	G	0	1	1	Gene expression	NCIT_C16608	GTEx	25954001	Unspecified	2015	Colon transverse	NT5DC2	ENSG00000168268.6	-	0.2773	0.04286	6.832e-10	+	246	1	-	GTEx-V7_eQTL_EUR_2017
576	rs1042779	rs1042779	chr3:52821011	chr3:52786995	A	G	rs1042779	chr3:52821011	chr3:52786995	A	G	0	1	1	Gene expression	NCIT_C16608	GTEx	25954001	Unspecified	2015	Esophagus mucosa	ITIH4	ENSG00000055955.11	-	-0.3007	0.04681	5.379e-10	-	358	1	-	GTEx-V7_eQTL_EUR_2017
577	rs1042779	rs1042779	chr3:52821011	chr3:52786995	A	G	rs1042779	chr3:52821011	chr3:52786995	A	G	0	1	1	Gene expression	NCIT_C16608	GTEx	25954001	Unspecified	2015	Esophagus muscularis	GNL3	ENSG00000163938.12	-	0.1923	0.03325	1.918e-08	+	335	1	-	GTEx-V7_eQTL_EUR_2017
578	rs1042779	rs1042779	chr3:52821011	chr3:52786995	A	G	rs1042779	chr3:52821011	chr3:52786995	A	G	0	1	1	Gene expression	NCIT_C16608	GTEx	25954001	Unspecified	2015	Heart atrial appendage	NEK4	ENSG00000114904.8	-	0.2688	0.04701	3.639e-08	+	264	1	-	GTEx-V7_eQTL_EUR_2017
579	rs1042779	rs1042779	chr3:52821011	chr3:52786995	A	G	rs1042779	chr3:52821011	chr3:52786995	A	G	0	1	1	Gene expression	NCIT_C16608	GTEx	25954001	Unspecified	2015	Lung	GLYCTK	ENSG00000168237.13	-	0.2068	0.0319	3.438e-10	+	383	1	-	GTEx-V7_eQTL_EUR_2017
580	rs1042779	rs1042779	chr3:52821011	chr3:52786995	A	G	rs1042779	chr3:52821011	chr3:52786995	A	G	0	1	1	Gene expression	NCIT_C16608	GTEx	25954001	Unspecified	2015	Lung	ITIH4	ENSG00000055955.11	-	-0.3374	0.04602	1.925e-12	-	383	1	-	GTEx-V7_eQTL_EUR_2017
581	rs1042779	rs1042779	chr3:52821011	chr3:52786995	A	G	rs1042779	chr3:52821011	chr3:52786995	A	G	0	1	1	Gene expression	NCIT_C16608	GTEx	25954001	Unspecified	2015	Muscle skeletal	ITIH4	ENSG00000055955.11	-	-0.1611	0.02731	7.464e-09	-	491	1	-	GTEx-V7_eQTL_EUR_2017
582	rs1042779	rs1042779	chr3:52821011	chr3:52786995	A	G	rs1042779	chr3:52821011	chr3:52786995	A	G	0	1	1	Gene expression	NCIT_C16608	GTEx	25954001	Unspecified	2015	Muscle skeletal	TMEM110	ENSG00000213533.7	-	-0.1992	0.03267	2.432e-09	-	491	1	-	GTEx-V7_eQTL_EUR_2017
583	rs1042779	rs1042779	chr3:52821011	chr3:52786995	A	G	rs1042779	chr3:52821011	chr3:52786995	A	G	0	1	1	Gene expression	NCIT_C16608	GTEx	25954001	Unspecified	2015	Nerve tibial	NEK4	ENSG00000114904.8	-	0.2548	0.03953	4.691e-10	+	361	1	-	GTEx-V7_eQTL_EUR_2017
584	rs1042779	rs1042779	chr3:52821011	chr3:52786995	A	G	rs1042779	chr3:52821011	chr3:52786995	A	G	0	1	1	Gene expression	NCIT_C16608	GTEx	25954001	Unspecified	2015	Pituitary	GNL3	ENSG00000163938.12	-	0.2389	0.03874	9.643e-09	+	157	1	-	GTEx-V7_eQTL_EUR_2017
585	rs1042779	rs1042779	chr3:52821011	chr3:52786995	A	G	rs1042779	chr3:52821011	chr3:52786995	A	G	0	1	1	Gene expression	NCIT_C16608	GTEx	25954001	Unspecified	2015	Skin not sun exposed suprapubic	NT5DC2	ENSG00000168268.6	-	0.2127	0.02985	8.659e-12	+	335	1	-	GTEx-V7_eQTL_EUR_2017
586	rs1042779	rs1042779	chr3:52821011	chr3:52786995	A	G	rs1042779	chr3:52821011	chr3:52786995	A	G	0	1	1	Gene expression	NCIT_C16608	GTEx	25954001	Unspecified	2015	Skin sun exposed lower leg	NT5DC2	ENSG00000168268.6	-	0.2285	0.02846	1.523e-14	+	414	1	-	GTEx-V7_eQTL_EUR_2017
587	rs1042779	rs1042779	chr3:52821011	chr3:52786995	A	G	rs1042779	chr3:52821011	chr3:52786995	A	G	0	1	1	Gene expression	NCIT_C16608	GTEx	25954001	Unspecified	2015	Skin sun exposed lower leg	NEK4	ENSG00000114904.8	-	0.2094	0.03129	8.859e-11	+	414	1	-	GTEx-V7_eQTL_EUR_2017
588	rs1042779	rs1042779	chr3:52821011	chr3:52786995	A	G	rs1042779	chr3:52821011	chr3:52786995	A	G	0	1	1	Gene expression	NCIT_C16608	GTEx	25954001	Unspecified	2015	Skin sun exposed lower leg	ITIH4	ENSG00000055955.11	-	-0.2239	0.03557	9.315e-10	-	414	1	-	GTEx-V7_eQTL_EUR_2017
589	rs1042779	rs1042779	chr3:52821011	chr3:52786995	A	G	rs1042779	chr3:52821011	chr3:52786995	A	G	0	1	1	Gene expression	NCIT_C16608	GTEx	25954001	Unspecified	2015	Testis	GNL3	ENSG00000163938.12	-	0.2519	0.03627	5.981e-11	+	225	1	-	GTEx-V7_eQTL_EUR_2017
590	rs1042779	rs1042779	chr3:52821011	chr3:52786995	A	G	rs1042779	chr3:52821011	chr3:52786995	A	G	0	1	1	Gene expression	NCIT_C16608	GTEx	25954001	Unspecified	2015	Thyroid	NT5DC2	ENSG00000168268.6	-	0.245	0.03259	5.171e-13	+	399	1	-	GTEx-V7_eQTL_EUR_2017
591	rs1042779	rs1042779	chr3:52821011	chr3:52786995	A	G	rs1042779	chr3:52821011	chr3:52786995	A	G	0	1	1	Gene expression	NCIT_C16608	GTEx	25954001	Unspecified	2015	Thyroid	PBRM1	ENSG00000163939.14	-	-0.4161	0.02758	1.553e-39	-	399	1	-	GTEx-V7_eQTL_EUR_2017
592	rs1042779	rs1042779	chr3:52821011	chr3:52786995	A	G	rs1042779	chr3:52821011	chr3:52786995	A	G	0	1	1	Gene expression	NCIT_C16608	GTEx	25954001	Unspecified	2015	Thyroid	NEK4	ENSG00000114904.8	-	0.2671	0.03517	3.196e-13	+	399	1	-	GTEx-V7_eQTL_EUR_2017
593	rs1042779	rs1042779	chr3:52821011	chr3:52786995	A	G	rs1042779	chr3:52821011	chr3:52786995	A	G	0	1	1	Gene expression	NCIT_C16608	GTEx	25954001	Unspecified	2015	Thyroid	ITIH4	ENSG00000055955.11	-	-0.3166	0.04122	1.775e-13	-	399	1	-	GTEx-V7_eQTL_EUR_2017
594	rs1042779	rs1042779	chr3:52821011	chr3:52786995	A	G	rs1042779	chr3:52821011	chr3:52786995	A	G	0	1	1	Gene expression	NCIT_C16608	GTEx	25954001	Unspecified	2015	Whole blood	ITIH4	ENSG00000055955.11	-	-0.2361	0.03806	1.812e-09	-	369	1	-	GTEx-V7_eQTL_EUR_2017
595	rs1042779	rs1042779	chr3:52821011	chr3:52786995	A	G	rs1042779	chr3:52821011	chr3:52786995	A	G	0	1	1	Exon expression	NCIT_C16608	Geuvadis	24037378	European	2013	Lymphoblastoid cell lines	GLT8D1	ENSG00000016864.11	ENSG00000016864.11_52738740_52738968	NA	NA	3.015e-08	NA	462	1	-	Geuvadis_eQTL_EUR_2013
596	rs1042779	rs1042779	chr3:52821011	chr3:52786995	A	G	rs1042779	chr3:52821011	chr3:52786995	A	G	0	1	1	Exon expression	NCIT_C16608	Geuvadis	24037378	European	2013	Lymphoblastoid cell lines	ITIH4	ENSG00000055955.10	ENSG00000055955.10_52848225_52848379	NA	NA	1.658e-09	NA	462	1	-	Geuvadis_eQTL_EUR_2013
597	rs1042779	rs1042779	chr3:52821011	chr3:52786995	A	G	rs1042779	chr3:52821011	chr3:52786995	A	G	0	1	1	Exon expression	NCIT_C16608	Geuvadis	24037378	European	2013	Lymphoblastoid cell lines	ITIH4	ENSG00000055955.10	ENSG00000055955.10_52852068_52852226	NA	NA	3.141e-10	NA	462	1	-	Geuvadis_eQTL_EUR_2013
598	rs1042779	rs1042779	chr3:52821011	chr3:52786995	A	G	rs1042779	chr3:52821011	chr3:52786995	A	G	0	1	1	Exon expression	NCIT_C16608	Geuvadis	24037378	European	2013	Lymphoblastoid cell lines	ITIH4	ENSG00000055955.10	ENSG00000055955.10_52850900_52851074	NA	NA	4.179e-11	NA	462	1	-	Geuvadis_eQTL_EUR_2013
599	rs1042779	rs1042779	chr3:52821011	chr3:52786995	A	G	rs1042779	chr3:52821011	chr3:52786995	A	G	0	1	1	Exon expression	NCIT_C16608	Geuvadis	24037378	European	2013	Lymphoblastoid cell lines	ITIH4	ENSG00000055955.10	ENSG00000055955.10_52846991_52847506	NA	NA	8.577e-09	NA	462	1	-	Geuvadis_eQTL_EUR_2013
600	rs1042779	rs1042779	chr3:52821011	chr3:52786995	A	G	rs1042779	chr3:52821011	chr3:52786995	A	G	0	1	1	Exon expression	NCIT_C16608	Geuvadis	24037378	European	2013	Lymphoblastoid cell lines	ITIH4	ENSG00000055955.10	ENSG00000055955.10_52847991_52848087	NA	NA	1.901e-09	NA	462	1	-	Geuvadis_eQTL_EUR_2013
601	rs1042779	rs1042779	chr3:52821011	chr3:52786995	A	G	rs1042779	chr3:52821011	chr3:52786995	A	G	0	1	1	Exon expression	NCIT_C16608	Geuvadis	24037378	European	2013	Lymphoblastoid cell lines	GNL3	ENSG00000163938.12	ENSG00000163938.12_52728209_52728508	NA	NA	6.895e-52	NA	462	1	-	Geuvadis_eQTL_EUR_2013
602	rs1042779	rs1042779	chr3:52821011	chr3:52786995	A	G	rs1042779	chr3:52821011	chr3:52786995	A	G	0	1	1	Exon expression	NCIT_C16608	Geuvadis	24037378	European	2013	Lymphoblastoid cell lines	NT5DC2	ENSG00000168268.6	ENSG00000168268.6_52562462_52562555	NA	NA	9.462e-18	NA	462	1	-	Geuvadis_eQTL_EUR_2013
603	rs1042779	rs1042779	chr3:52821011	chr3:52786995	A	G	rs1042779	chr3:52821011	chr3:52786995	A	G	0	1	1	Exon expression	NCIT_C16608	Geuvadis	24037378	European	2013	Lymphoblastoid cell lines	NT5DC2	ENSG00000168268.6	ENSG00000168268.6_52567522_52567793	NA	NA	1.242e-11	NA	462	1	-	Geuvadis_eQTL_EUR_2013
604	rs1042779	rs1042779	chr3:52821011	chr3:52786995	A	G	rs1042779	chr3:52821011	chr3:52786995	A	G	0	1	1	Exon expression	NCIT_C16608	Geuvadis	24037378	European	2013	Lymphoblastoid cell lines	NT5DC2	ENSG00000168268.6	ENSG00000168268.6_52562653_52562708	NA	NA	6.172e-18	NA	462	1	-	Geuvadis_eQTL_EUR_2013
605	rs1042779	rs1042779	chr3:52821011	chr3:52786995	A	G	rs1042779	chr3:52821011	chr3:52786995	A	G	0	1	1	Exon expression	NCIT_C16608	Geuvadis	24037378	European	2013	Lymphoblastoid cell lines	NT5DC2	ENSG00000168268.6	ENSG00000168268.6_52561633_52561734	NA	NA	2.175e-18	NA	462	1	-	Geuvadis_eQTL_EUR_2013
606	rs1042779	rs1042779	chr3:52821011	chr3:52786995	A	G	rs1042779	chr3:52821011	chr3:52786995	A	G	0	1	1	Exon expression	NCIT_C16608	Geuvadis	24037378	European	2013	Lymphoblastoid cell lines	NT5DC2	ENSG00000168268.6	ENSG00000168268.6_52559225_52559311	NA	NA	1.62e-13	NA	462	1	-	Geuvadis_eQTL_EUR_2013
607	rs1042779	rs1042779	chr3:52821011	chr3:52786995	A	G	rs1042779	chr3:52821011	chr3:52786995	A	G	0	1	1	Exon expression	NCIT_C16608	Geuvadis	24037378	European	2013	Lymphoblastoid cell lines	NT5DC2	ENSG00000168268.6	ENSG00000168268.6_52561310_52561391	NA	NA	7.021e-18	NA	462	1	-	Geuvadis_eQTL_EUR_2013
608	rs1042779	rs1042779	chr3:52821011	chr3:52786995	A	G	rs1042779	chr3:52821011	chr3:52786995	A	G	0	1	1	Exon expression	NCIT_C16608	Geuvadis	24037378	European	2013	Lymphoblastoid cell lines	NT5DC2	ENSG00000168268.6	ENSG00000168268.6_52563166_52563350	NA	NA	1.345e-16	NA	462	1	-	Geuvadis_eQTL_EUR_2013
609	rs1042779	rs1042779	chr3:52821011	chr3:52786995	A	G	rs1042779	chr3:52821011	chr3:52786995	A	G	0	1	1	Exon expression	NCIT_C16608	Geuvadis	24037378	European	2013	Lymphoblastoid cell lines	NT5DC2	ENSG00000168268.6	ENSG00000168268.6_52562199_52562327	NA	NA	1.799e-16	NA	462	1	-	Geuvadis_eQTL_EUR_2013
610	rs1042779	rs1042779	chr3:52821011	chr3:52786995	A	G	rs1042779	chr3:52821011	chr3:52786995	A	G	0	1	1	Exon expression	NCIT_C16608	Geuvadis	24037378	European	2013	Lymphoblastoid cell lines	NT5DC2	ENSG00000168268.6	ENSG00000168268.6_52558386_52558747	NA	NA	5.303e-13	NA	462	1	-	Geuvadis_eQTL_EUR_2013
611	rs1042779	rs1042779	chr3:52821011	chr3:52786995	A	G	rs1042779	chr3:52821011	chr3:52786995	A	G	0	1	1	Exon expression	NCIT_C16608	Geuvadis	24037378	European	2013	Lymphoblastoid cell lines	NT5DC2	ENSG00000168268.6	ENSG00000168268.6_52558979_52559119	NA	NA	1.905e-09	NA	462	1	-	Geuvadis_eQTL_EUR_2013
612	rs1042779	rs1042779	chr3:52821011	chr3:52786995	A	G	rs1042779	chr3:52821011	chr3:52786995	A	G	0	1	1	Exon expression	NCIT_C16608	Geuvadis	24037378	European	2013	Lymphoblastoid cell lines	NT5DC2	ENSG00000168268.6	ENSG00000168268.6_52562877_52562951	NA	NA	4.316e-16	NA	462	1	-	Geuvadis_eQTL_EUR_2013
613	rs1042779	rs1042779	chr3:52821011	chr3:52786995	A	G	rs1042779	chr3:52821011	chr3:52786995	A	G	0	1	1	Exon expression	NCIT_C16608	Geuvadis	24037378	European	2013	Lymphoblastoid cell lines	NT5DC2	ENSG00000168268.6	ENSG00000168268.6_52561845_52561947	NA	NA	4.419e-18	NA	462	1	-	Geuvadis_eQTL_EUR_2013
614	rs1042779	rs1042779	chr3:52821011	chr3:52786995	A	G	rs1042779	chr3:52821011	chr3:52786995	A	G	0	1	1	Exon expression	NCIT_C16608	Geuvadis	24037378	European	2013	Lymphoblastoid cell lines	NT5DC2	ENSG00000168268.6	ENSG00000168268.6_52562029_52562089	NA	NA	2.252e-16	NA	462	1	-	Geuvadis_eQTL_EUR_2013
615	rs1042779	rs1042779	chr3:52821011	chr3:52786995	A	G	rs1042779	chr3:52821011	chr3:52786995	A	G	0	1	1	Exon expression	NCIT_C16608	Geuvadis	24037378	European	2013	Lymphoblastoid cell lines	NT5DC2	ENSG00000168268.6	ENSG00000168268.6_52558833_52558897	NA	NA	5.434e-13	NA	462	1	-	Geuvadis_eQTL_EUR_2013
616	rs1042779	rs1042779	chr3:52821011	chr3:52786995	A	G	rs1042779	chr3:52821011	chr3:52786995	A	G	0	1	1	Gene expression	NCIT_C16608	Geuvadis	24037378	European	2013	Lymphoblastoid cell lines	NT5DC2	ENSG00000168268.6	ENSG00000168268.6	NA	NA	1.445e-12	NA	462	1	-	Geuvadis_eQTL_EUR_2013
617	rs1042779	rs1042779	chr3:52821011	chr3:52786995	A	G	rs1042779	chr3:52821011	chr3:52786995	A	G	0	1	1	Transcript ratio	NCIT_C16608	Geuvadis	24037378	European	2013	Lymphoblastoid cell lines	NT5DC2	ENSG00000168268.6	ENST00000490681.1	NA	NA	4.716e-19	NA	462	1	-	Geuvadis_eQTL_EUR_2013
618	rs1042779	rs1042779	chr3:52821011	chr3:52786995	A	G	rs1042779	chr3:52821011	chr3:52786995	A	G	0	1	1	Gene expression	NCIT_C16608	Joehanes R	28122634	Mixed	2017	Whole blood	ITIH4;MUSTN1	-	2676397	-0.0227	0.00169	1.531e-40	-	5257	1	-	Joehanes-R_eQTL_EUR_2017
619	rs1042779	rs1042779	chr3:52821011	chr3:52786995	A	G	rs1042779	chr3:52821011	chr3:52786995	A	G	0	1	1	Gene expression	NCIT_C16608	Joehanes R	28122634	Mixed	2017	Whole blood	NT5DC2;C3orf78	-	2676182	0.0157	0.00183	1.055e-17	+	5257	1	-	Joehanes-R_eQTL_EUR_2017
620	rs1042779	rs1042779	chr3:52821011	chr3:52786995	A	G	rs1042779	chr3:52821011	chr3:52786995	A	G	0	1	1	Gene expression	NCIT_C16608	Joehanes R	28122634	Mixed	2017	Whole blood	STAB1	-	2623922	-0.0084	0.00131	1.333e-10	-	5257	1	-	Joehanes-R_eQTL_EUR_2017
621	rs1042779	rs1042779	chr3:52821011	chr3:52786995	A	G	rs1042779	chr3:52821011	chr3:52786995	A	G	0	1	1	Gene expression	NCIT_C16608	Joehanes R	28122634	Mixed	2017	Whole blood	SNORD19B;GNL3;GLT8D1	-	2624074	0.0161	0.00267	1.637e-09	+	5257	1	-	Joehanes-R_eQTL_EUR_2017
622	rs1042779	rs1042779	chr3:52821011	chr3:52786995	A	G	rs1042779	chr3:52821011	chr3:52786995	A	G	0	1	1	Gene expression	NCIT_C16608	MuTHER	22941192	European	2012	Lymphoblastoid cell lines	ITIH4	-	ILMN_1718525	-0.09974	0.01319	3.986e-14	-	777	1	-	MuTHER_eQTL_EUR_2012
623	rs1042779	rs1042779	chr3:52821011	chr3:52786995	A	G	rs1042779	chr3:52821011	chr3:52786995	A	G	0	1	1	Gene expression	NCIT_C16608	MuTHER	22941192	European	2012	Lymphoblastoid cell lines	NT5DC2	-	ILMN_1708743	0.123	0.02108	5.384e-09	+	777	1	-	MuTHER_eQTL_EUR_2012
624	rs1042779	rs1042779	chr3:52821011	chr3:52786995	A	G	rs1042779	chr3:52821011	chr3:52786995	A	G	0	1	1	Gene expression	NCIT_C16608	MuTHER	22941192	European	2012	Lymphoblastoid cell lines	GNL3	-	ILMN_1790659	0.0864	0.01198	5.64e-13	+	777	1	-	MuTHER_eQTL_EUR_2012
625	rs1042779	rs1042779	chr3:52821011	chr3:52786995	A	G	rs1042779	chr3:52821011	chr3:52786995	A	G	0	1	1	Gene expression	NCIT_C16608	Westra H	24013639	European	2013	Peripheral blood	ITIH4	-	3710343	NA	NA	1.126e-67	NA	5311	1	-	Westra-H_eQTL_EUR_2013
626	rs1042779	rs1042779	chr3:52821011	chr3:52786995	A	G	rs1042779	chr3:52821011	chr3:52786995	A	G	0	1	1	Gene expression	NCIT_C16608	Westra H	24013639	European	2013	Peripheral blood	SPCS1	-	1300497	NA	NA	7.133e-30	NA	5311	1	-	Westra-H_eQTL_EUR_2013
627	rs1042779	rs1042779	chr3:52821011	chr3:52786995	A	G	rs1042779	chr3:52821011	chr3:52786995	A	G	0	1	1	Gene expression	NCIT_C16608	eQTLGen	eQTLGen	European	2018	Whole blood	ITIH4	ENSG00000055955	-	NA	NA	3.27000000000002e-310	-	26225	35	-	eQTLGen_eQTL_EUR_2018
628	rs1042779	rs1042779	chr3:52821011	chr3:52786995	A	G	rs1042779	chr3:52821011	chr3:52786995	A	G	0	1	1	Gene expression	NCIT_C16608	eQTLGen	eQTLGen	European	2018	Whole blood	NT5DC2	ENSG00000168268	-	NA	NA	1.51e-307	+	31300	36	-	eQTLGen_eQTL_EUR_2018
629	rs1042779	rs1042779	chr3:52821011	chr3:52786995	A	G	rs1042779	chr3:52821011	chr3:52786995	A	G	0	1	1	Gene expression	NCIT_C16608	eQTLGen	eQTLGen	European	2018	Whole blood	PPM1M	ENSG00000164088	-	NA	NA	1.14e-192	+	31300	36	-	eQTLGen_eQTL_EUR_2018
630	rs1042779	rs1042779	chr3:52821011	chr3:52786995	A	G	rs1042779	chr3:52821011	chr3:52786995	A	G	0	1	1	Gene expression	NCIT_C16608	eQTLGen	eQTLGen	European	2018	Whole blood	GLYCTK	ENSG00000168237	-	NA	NA	3.86e-184	+	31300	36	-	eQTLGen_eQTL_EUR_2018
631	rs1042779	rs1042779	chr3:52821011	chr3:52786995	A	G	rs1042779	chr3:52821011	chr3:52786995	A	G	0	1	1	Gene expression	NCIT_C16608	eQTLGen	eQTLGen	European	2018	Whole blood	SPCS1	ENSG00000114902	-	NA	NA	2.36e-88	-	31300	36	-	eQTLGen_eQTL_EUR_2018
632	rs1042779	rs1042779	chr3:52821011	chr3:52786995	A	G	rs1042779	chr3:52821011	chr3:52786995	A	G	0	1	1	Gene expression	NCIT_C16608	eQTLGen	eQTLGen	European	2018	Whole blood	RP5-1157M23.2	ENSG00000243224	-	NA	NA	2.71e-76	+	22111	29	-	eQTLGen_eQTL_EUR_2018
633	rs1042779	rs1042779	chr3:52821011	chr3:52786995	A	G	rs1042779	chr3:52821011	chr3:52786995	A	G	0	1	1	Gene expression	NCIT_C16608	eQTLGen	eQTLGen	European	2018	Whole blood	GNL3	ENSG00000163938	-	NA	NA	2e-46	+	31300	36	-	eQTLGen_eQTL_EUR_2018
634	rs1042779	rs1042779	chr3:52821011	chr3:52786995	A	G	rs1042779	chr3:52821011	chr3:52786995	A	G	0	1	1	Gene expression	NCIT_C16608	eQTLGen	eQTLGen	European	2018	Whole blood	GLT8D1	ENSG00000016864	-	NA	NA	8.04e-34	+	26225	35	-	eQTLGen_eQTL_EUR_2018
635	rs1042779	rs1042779	chr3:52821011	chr3:52786995	A	G	rs1042779	chr3:52821011	chr3:52786995	A	G	0	1	1	Gene expression	NCIT_C16608	eQTLGen	eQTLGen	European	2018	Whole blood	GLYCTK-AS1	ENSG00000242797	-	NA	NA	1.12e-13	+	3831	9	-	eQTLGen_eQTL_EUR_2018
636	rs1042779	rs1042779	chr3:52821011	chr3:52786995	A	G	rs1042779	chr3:52821011	chr3:52786995	A	G	0	1	1	Gene expression	NCIT_C16608	eQTLGen	eQTLGen	European	2018	Whole blood	DNAH1	ENSG00000114841	-	NA	NA	1.33e-13	+	31300	36	-	eQTLGen_eQTL_EUR_2018
637	rs1042779	rs1042779	chr3:52821011	chr3:52786995	A	G	rs1042779	chr3:52821011	chr3:52786995	A	G	0	1	1	Gene expression	NCIT_C16608	eQTLGen	eQTLGen	European	2018	Whole blood	TMEM110	ENSG00000213533	-	NA	NA	1.21e-11	-	31300	36	-	eQTLGen_eQTL_EUR_2018
638	rs1042779	rs1042779	chr3:52821011	chr3:52786995	A	G	rs1042779	chr3:52821011	chr3:52786995	A	G	0	1	1	Gene expression	NCIT_C16608	eQTLGen	eQTLGen	European	2018	Whole blood	WDR82	ENSG00000164091	-	NA	NA	1.16e-09	+	31300	36	-	eQTLGen_eQTL_EUR_2018
639	rs1042779	rs1042779	chr3:52821011	chr3:52786995	A	G	rs1042779	chr3:52821011	chr3:52786995	A	G	0	1	1	Gene expression	NCIT_C16608	eQTLGen	eQTLGen	European	2018	Whole blood	SMIM4	ENSG00000168273	-	NA	NA	2.42e-09	+	19818	25	-	eQTLGen_eQTL_EUR_2018
640	rs1042779	rs1042779	chr3:52821011	chr3:52786995	A	G	rs1042779	chr3:52821011	chr3:52786995	A	G	0	1	1	Gene expression	NCIT_C16608	eQTLGen	eQTLGen	European	2018	Whole blood	NEK4	ENSG00000114904	-	NA	NA	3.15e-09	+	30551	35	-	eQTLGen_eQTL_EUR_2018
641	rs1042779	rs1042779	chr3:52821011	chr3:52786995	A	G	rs1042779	chr3:52821011	chr3:52786995	A	G	0	1	1	Gene expression	NCIT_C16608	eQTLGen	eQTLGen	European	2018	Whole blood	ITIH3	ENSG00000162267	-	NA	NA	4.92e-09	-	29873	34	-	eQTLGen_eQTL_EUR_2018
642	rs1042779	rs1042779	chr3:52821011	chr3:52786995	A	G	rs1042779	chr3:52821011	chr3:52786995	A	G	0	1	1	Gene expression	NCIT_C16608	eQTLGen	eQTLGen	European	2018	Whole blood	RP11-168J18.6	ENSG00000239557	-	NA	NA	5.91e-09	-	7635	13	-	eQTLGen_eQTL_EUR_2018
643	rs1042779	rs1042779	chr3:52821011	chr3:52786995	A	G	rs1042779	chr3:52821011	chr3:52786995	A	G	0	1	1	Gene expression	NCIT_C16608	eQTLGen	eQTLGen	European	2018	Whole blood	TWF2	ENSG00000247596	-	NA	NA	2.64e-08	+	31300	36	-	eQTLGen_eQTL_EUR_2018
644	rs1042779	rs1042779	chr3:52821011	chr3:52786995	A	G	rs1042779	chr3:52821011	chr3:52786995	A	G	0	1	1	Gene expression	NCIT_C16608	Stranger B	17873874	Mixed	2007	Lymphoblastoid cell lines	ITIH4	-	-	NA	NA	1.53e-09	NA	270	1	-	eQTL_2017
645	rs1042779	rs1042779	chr3:52821011	chr3:52786995	A	G	rs1042779	chr3:52821011	chr3:52786995	A	G	0	1	1	Gene expression	NCIT_C16608	Stranger B	17873874	Mixed	2007	Lymphoblastoid cell lines	FLJ12442	-	-	NA	NA	6.3e-10	NA	270	1	-	eQTL_2017
646	rs1042779	rs1042779	chr3:52821011	chr3:52786995	A	G	rs6792369	chr3:52811172	chr3:52777156	C	G	1	0.98351	0.99584	Gene expression	NCIT_C16608	BIOSQTL	27918533	European	2017	Whole blood	NT5DC2	ENSG00000168268	ENSG00000168268	NA	NA	9.636e-133	+	2116	1	-	BIOSQTL_eQTL_EUR_2017
647	rs1042779	rs1042779	chr3:52821011	chr3:52786995	A	G	rs6792369	chr3:52811172	chr3:52777156	C	G	1	0.98351	0.99584	Gene expression	NCIT_C16608	BIOSQTL	27918533	European	2017	Whole blood	ITIH4;MUSTN1	ENSG00000055955;ENSG00000243696	ENSG00000055955;ENSG00000243696	NA	NA	3.873e-106	-	2116	1	-	BIOSQTL_eQTL_EUR_2017
648	rs1042779	rs1042779	chr3:52821011	chr3:52786995	A	G	rs6792369	chr3:52811172	chr3:52777156	C	G	1	0.98351	0.99584	Gene expression	NCIT_C16608	BIOSQTL	27918533	European	2017	Whole blood	ITIH4;ITIH4-AS1;MUSTN1	ENSG00000055955;ENSG00000239799;ENSG00000243696	ENSG00000055955;ENSG00000239799;ENSG00000243696	NA	NA	9.226e-64	-	2116	1	-	BIOSQTL_eQTL_EUR_2017
649	rs1042779	rs1042779	chr3:52821011	chr3:52786995	A	G	rs6792369	chr3:52811172	chr3:52777156	C	G	1	0.98351	0.99584	Gene expression	NCIT_C16608	BIOSQTL	27918533	European	2017	Whole blood	NEK4	ENSG00000114904	ENSG00000114904	NA	NA	6.438e-11	+	2116	1	-	BIOSQTL_eQTL_EUR_2017
650	rs1042779	rs1042779	chr3:52821011	chr3:52786995	A	G	rs6792369	chr3:52811172	chr3:52777156	C	G	1	0.98351	0.99584	Gene expression	NCIT_C16608	BIOSQTL	27918533	European	2017	Whole blood	GLT8D1	ENSG00000016864	ENSG00000016864	NA	NA	7.821e-11	+	2116	1	-	BIOSQTL_eQTL_EUR_2017
651	rs1042779	rs1042779	chr3:52821011	chr3:52786995	A	G	rs6792369	chr3:52811172	chr3:52777156	C	G	1	0.98351	0.99584	Gene expression	NCIT_C16608	BIOSQTL	27918533	European	2017	Whole blood	ITIH3	ENSG00000162267	ENSG00000162267	NA	NA	1.171e-10	-	2116	1	-	BIOSQTL_eQTL_EUR_2017
652	rs1042779	rs1042779	chr3:52821011	chr3:52786995	A	G	rs6792369	chr3:52811172	chr3:52777156	C	G	1	0.98351	0.99584	Gene expression	NCIT_C16608	BIOSQTL	27918533	European	2017	Whole blood	MUSTN1	ENSG00000243696	ENSG00000243696	NA	NA	2.819e-09	+	2116	1	-	BIOSQTL_eQTL_EUR_2017
653	rs1042779	rs1042779	chr3:52821011	chr3:52786995	A	G	rs6792369	chr3:52811172	chr3:52777156	C	G	1	0.98351	0.99584	Gene expression	NCIT_C16608	GTEx	25954001	Unspecified	2015	Artery aorta	ITIH4	ENSG00000055955.11	-	-0.6517	0.07023	1.158e-16	-	197	1	-	GTEx-V6p_eQTL_EUR_2016
654	rs1042779	rs1042779	chr3:52821011	chr3:52786995	A	G	rs6792369	chr3:52811172	chr3:52777156	C	G	1	0.98351	0.99584	Gene expression	NCIT_C16608	GTEx	25954001	Unspecified	2015	Artery aorta	GNL3	ENSG00000163938.12	-	0.267	0.03824	7.421e-11	+	197	1	-	GTEx-V6p_eQTL_EUR_2016
655	rs1042779	rs1042779	chr3:52821011	chr3:52786995	A	G	rs6792369	chr3:52811172	chr3:52777156	C	G	1	0.98351	0.99584	Gene expression	NCIT_C16608	GTEx	25954001	Unspecified	2015	Artery aorta	MUSTN1	ENSG00000272573.1	-	-0.5337	0.07419	2.295e-11	-	197	1	-	GTEx-V6p_eQTL_EUR_2016
656	rs1042779	rs1042779	chr3:52821011	chr3:52786995	A	G	rs6792369	chr3:52811172	chr3:52777156	C	G	1	0.98351	0.99584	Gene expression	NCIT_C16608	GTEx	25954001	Unspecified	2015	Artery tibial	ITIH4	ENSG00000055955.11	-	-0.4785	0.06724	1.238e-11	-	285	1	-	GTEx-V6p_eQTL_EUR_2016
657	rs1042779	rs1042779	chr3:52821011	chr3:52786995	A	G	rs6792369	chr3:52811172	chr3:52777156	C	G	1	0.98351	0.99584	Gene expression	NCIT_C16608	GTEx	25954001	Unspecified	2015	Artery tibial	NEK4	ENSG00000114904.8	-	0.2554	0.0419	4.23e-09	+	285	1	-	GTEx-V6p_eQTL_EUR_2016
658	rs1042779	rs1042779	chr3:52821011	chr3:52786995	A	G	rs6792369	chr3:52811172	chr3:52777156	C	G	1	0.98351	0.99584	Gene expression	NCIT_C16608	GTEx	25954001	Unspecified	2015	Artery tibial	PBRM1	ENSG00000163939.14	-	-0.1832	0.02567	1.085e-11	-	285	1	-	GTEx-V6p_eQTL_EUR_2016
659	rs1042779	rs1042779	chr3:52821011	chr3:52786995	A	G	rs6792369	chr3:52811172	chr3:52777156	C	G	1	0.98351	0.99584	Gene expression	NCIT_C16608	GTEx	25954001	Unspecified	2015	Cells transformed fibroblasts	ITIH4	ENSG00000055955.11	-	-0.3524	0.0601	1.566e-08	-	272	1	-	GTEx-V6p_eQTL_EUR_2016
660	rs1042779	rs1042779	chr3:52821011	chr3:52786995	A	G	rs6792369	chr3:52811172	chr3:52777156	C	G	1	0.98351	0.99584	Gene expression	NCIT_C16608	GTEx	25954001	Unspecified	2015	Cells transformed fibroblasts	NEK4	ENSG00000114904.8	-	0.3099	0.0433	1.104e-11	+	272	1	-	GTEx-V6p_eQTL_EUR_2016
661	rs1042779	rs1042779	chr3:52821011	chr3:52786995	A	G	rs6792369	chr3:52811172	chr3:52777156	C	G	1	0.98351	0.99584	Gene expression	NCIT_C16608	GTEx	25954001	Unspecified	2015	Cells transformed fibroblasts	GNL3	ENSG00000163938.12	-	0.1661	0.02723	4.454e-09	+	272	1	-	GTEx-V6p_eQTL_EUR_2016
662	rs1042779	rs1042779	chr3:52821011	chr3:52786995	A	G	rs6792369	chr3:52811172	chr3:52777156	C	G	1	0.98351	0.99584	Gene expression	NCIT_C16608	GTEx	25954001	Unspecified	2015	Cells transformed fibroblasts	NT5DC2	ENSG00000168268.6	-	0.1426	0.02422	1.373e-08	+	272	1	-	GTEx-V6p_eQTL_EUR_2016
663	rs1042779	rs1042779	chr3:52821011	chr3:52786995	A	G	rs6792369	chr3:52811172	chr3:52777156	C	G	1	0.98351	0.99584	Gene expression	NCIT_C16608	GTEx	25954001	Unspecified	2015	Lung	ITIH4	ENSG00000055955.11	-	-0.2956	0.04946	8.359e-09	-	278	1	-	GTEx-V6p_eQTL_EUR_2016
664	rs1042779	rs1042779	chr3:52821011	chr3:52786995	A	G	rs6792369	chr3:52811172	chr3:52777156	C	G	1	0.98351	0.99584	Gene expression	NCIT_C16608	GTEx	25954001	Unspecified	2015	Muscle skeletal	ITIH4	ENSG00000055955.11	-	-0.1887	0.03045	1.777e-09	-	361	1	-	GTEx-V6p_eQTL_EUR_2016
665	rs1042779	rs1042779	chr3:52821011	chr3:52786995	A	G	rs6792369	chr3:52811172	chr3:52777156	C	G	1	0.98351	0.99584	Gene expression	NCIT_C16608	GTEx	25954001	Unspecified	2015	Skin sun exposed lower leg	NT5DC2	ENSG00000168268.6	-	0.2778	0.03971	2.238e-11	+	302	1	-	GTEx-V6p_eQTL_EUR_2016
666	rs1042779	rs1042779	chr3:52821011	chr3:52786995	A	G	rs6792369	chr3:52811172	chr3:52777156	C	G	1	0.98351	0.99584	Gene expression	NCIT_C16608	GTEx	25954001	Unspecified	2015	Testis	GNL3	ENSG00000163938.12	-	0.3339	0.05415	9.601e-09	+	157	1	-	GTEx-V6p_eQTL_EUR_2016
667	rs1042779	rs1042779	chr3:52821011	chr3:52786995	A	G	rs6792369	chr3:52811172	chr3:52777156	C	G	1	0.98351	0.99584	Gene expression	NCIT_C16608	GTEx	25954001	Unspecified	2015	Thyroid	NEK4	ENSG00000114904.8	-	0.2944	0.04667	1.383e-09	+	278	1	-	GTEx-V6p_eQTL_EUR_2016
668	rs1042779	rs1042779	chr3:52821011	chr3:52786995	A	G	rs6792369	chr3:52811172	chr3:52777156	C	G	1	0.98351	0.99584	Gene expression	NCIT_C16608	GTEx	25954001	Unspecified	2015	Thyroid	PBRM1	ENSG00000163939.14	-	-0.4696	0.0387	1.169e-26	-	278	1	-	GTEx-V6p_eQTL_EUR_2016
669	rs1042779	rs1042779	chr3:52821011	chr3:52786995	A	G	rs6792369	chr3:52811172	chr3:52777156	C	G	1	0.98351	0.99584	Gene expression	NCIT_C16608	GTEx	25954001	Unspecified	2015	Thyroid	GLYCTK	ENSG00000168237.13	-	0.26	0.0427	4.56e-09	+	278	1	-	GTEx-V6p_eQTL_EUR_2016
670	rs1042779	rs1042779	chr3:52821011	chr3:52786995	A	G	rs6792369	chr3:52811172	chr3:52777156	C	G	1	0.98351	0.99584	Gene expression	NCIT_C16608	GTEx	25954001	Unspecified	2015	Whole blood	ITIH4	ENSG00000055955.11	-	-0.3016	0.05079	8.022e-09	-	338	1	-	GTEx-V6p_eQTL_EUR_2016
671	rs1042779	rs1042779	chr3:52821011	chr3:52786995	A	G	rs6792369	chr3:52811172	chr3:52777156	C	G	1	0.98351	0.99584	Gene expression	NCIT_C16608	GTEx	25954001	Unspecified	2015	Adipose visceral omentum	NEK4	ENSG00000114904.8	-	0.2267	0.04018	4.357e-08	+	313	1	-	GTEx-V7_eQTL_EUR_2017
672	rs1042779	rs1042779	chr3:52821011	chr3:52786995	A	G	rs6792369	chr3:52811172	chr3:52777156	C	G	1	0.98351	0.99584	Gene expression	NCIT_C16608	GTEx	25954001	Unspecified	2015	Artery aorta	ITIH4	ENSG00000055955.11	-	-0.5751	0.06623	9.734e-16	-	267	1	-	GTEx-V7_eQTL_EUR_2017
673	rs1042779	rs1042779	chr3:52821011	chr3:52786995	A	G	rs6792369	chr3:52811172	chr3:52777156	C	G	1	0.98351	0.99584	Gene expression	NCIT_C16608	GTEx	25954001	Unspecified	2015	Artery aorta	MUSTN1	ENSG00000272573.1	-	-0.4116	0.06397	7.964e-10	-	267	1	-	GTEx-V7_eQTL_EUR_2017
674	rs1042779	rs1042779	chr3:52821011	chr3:52786995	A	G	rs6792369	chr3:52811172	chr3:52777156	C	G	1	0.98351	0.99584	Gene expression	NCIT_C16608	GTEx	25954001	Unspecified	2015	Artery tibial	GNL3	ENSG00000163938.12	-	0.1756	0.03057	2.122e-08	+	388	1	-	GTEx-V7_eQTL_EUR_2017
675	rs1042779	rs1042779	chr3:52821011	chr3:52786995	A	G	rs6792369	chr3:52811172	chr3:52777156	C	G	1	0.98351	0.99584	Gene expression	NCIT_C16608	GTEx	25954001	Unspecified	2015	Artery tibial	PBRM1	ENSG00000163939.14	-	-0.1814	0.0205	5.906e-17	-	388	1	-	GTEx-V7_eQTL_EUR_2017
676	rs1042779	rs1042779	chr3:52821011	chr3:52786995	A	G	rs6792369	chr3:52811172	chr3:52777156	C	G	1	0.98351	0.99584	Gene expression	NCIT_C16608	GTEx	25954001	Unspecified	2015	Artery tibial	ITIH4	ENSG00000055955.11	-	-0.424	0.0549	1.466e-13	-	388	1	-	GTEx-V7_eQTL_EUR_2017
677	rs1042779	rs1042779	chr3:52821011	chr3:52786995	A	G	rs6792369	chr3:52811172	chr3:52777156	C	G	1	0.98351	0.99584	Gene expression	NCIT_C16608	GTEx	25954001	Unspecified	2015	Brain cerebellum	GNL3	ENSG00000163938.12	-	0.5771	0.06883	1.31e-13	+	154	1	-	GTEx-V7_eQTL_EUR_2017
678	rs1042779	rs1042779	chr3:52821011	chr3:52786995	A	G	rs6792369	chr3:52811172	chr3:52777156	C	G	1	0.98351	0.99584	Gene expression	NCIT_C16608	GTEx	25954001	Unspecified	2015	Cells transformed fibroblasts	GNL3	ENSG00000163938.12	-	0.1377	0.0202	6.924e-11	+	300	1	-	GTEx-V7_eQTL_EUR_2017
679	rs1042779	rs1042779	chr3:52821011	chr3:52786995	A	G	rs6792369	chr3:52811172	chr3:52777156	C	G	1	0.98351	0.99584	Gene expression	NCIT_C16608	GTEx	25954001	Unspecified	2015	Cells transformed fibroblasts	NEK4	ENSG00000114904.8	-	0.2368	0.03687	6.785e-10	+	300	1	-	GTEx-V7_eQTL_EUR_2017
680	rs1042779	rs1042779	chr3:52821011	chr3:52786995	A	G	rs6792369	chr3:52811172	chr3:52777156	C	G	1	0.98351	0.99584	Gene expression	NCIT_C16608	GTEx	25954001	Unspecified	2015	Cells transformed fibroblasts	ITIH4	ENSG00000055955.11	-	-0.3845	0.05495	2.427e-11	-	300	1	-	GTEx-V7_eQTL_EUR_2017
681	rs1042779	rs1042779	chr3:52821011	chr3:52786995	A	G	rs6792369	chr3:52811172	chr3:52777156	C	G	1	0.98351	0.99584	Gene expression	NCIT_C16608	GTEx	25954001	Unspecified	2015	Colon transverse	NT5DC2	ENSG00000168268.6	-	0.2817	0.04319	5.121e-10	+	246	1	-	GTEx-V7_eQTL_EUR_2017
682	rs1042779	rs1042779	chr3:52821011	chr3:52786995	A	G	rs6792369	chr3:52811172	chr3:52777156	C	G	1	0.98351	0.99584	Gene expression	NCIT_C16608	GTEx	25954001	Unspecified	2015	Esophagus mucosa	NEK4	ENSG00000114904.8	-	0.2499	0.04425	3.895e-08	+	358	1	-	GTEx-V7_eQTL_EUR_2017
683	rs1042779	rs1042779	chr3:52821011	chr3:52786995	A	G	rs6792369	chr3:52811172	chr3:52777156	C	G	1	0.98351	0.99584	Gene expression	NCIT_C16608	GTEx	25954001	Unspecified	2015	Esophagus mucosa	ITIH4	ENSG00000055955.11	-	-0.3072	0.0473	3.576e-10	-	358	1	-	GTEx-V7_eQTL_EUR_2017
684	rs1042779	rs1042779	chr3:52821011	chr3:52786995	A	G	rs6792369	chr3:52811172	chr3:52777156	C	G	1	0.98351	0.99584	Gene expression	NCIT_C16608	GTEx	25954001	Unspecified	2015	Esophagus muscularis	GNL3	ENSG00000163938.12	-	0.1921	0.03323	1.967e-08	+	335	1	-	GTEx-V7_eQTL_EUR_2017
685	rs1042779	rs1042779	chr3:52821011	chr3:52786995	A	G	rs6792369	chr3:52811172	chr3:52777156	C	G	1	0.98351	0.99584	Gene expression	NCIT_C16608	GTEx	25954001	Unspecified	2015	Heart atrial appendage	NEK4	ENSG00000114904.8	-	0.272	0.0464	1.726e-08	+	264	1	-	GTEx-V7_eQTL_EUR_2017
686	rs1042779	rs1042779	chr3:52821011	chr3:52786995	A	G	rs6792369	chr3:52811172	chr3:52777156	C	G	1	0.98351	0.99584	Gene expression	NCIT_C16608	GTEx	25954001	Unspecified	2015	Lung	GLYCTK	ENSG00000168237.13	-	0.1963	0.03231	3.595e-09	+	383	1	-	GTEx-V7_eQTL_EUR_2017
687	rs1042779	rs1042779	chr3:52821011	chr3:52786995	A	G	rs6792369	chr3:52811172	chr3:52777156	C	G	1	0.98351	0.99584	Gene expression	NCIT_C16608	GTEx	25954001	Unspecified	2015	Lung	ITIH4	ENSG00000055955.11	-	-0.3381	0.04631	2.337e-12	-	383	1	-	GTEx-V7_eQTL_EUR_2017
688	rs1042779	rs1042779	chr3:52821011	chr3:52786995	A	G	rs6792369	chr3:52811172	chr3:52777156	C	G	1	0.98351	0.99584	Gene expression	NCIT_C16608	GTEx	25954001	Unspecified	2015	Muscle skeletal	ITIH4	ENSG00000055955.11	-	-0.1566	0.02743	2.162e-08	-	491	1	-	GTEx-V7_eQTL_EUR_2017
689	rs1042779	rs1042779	chr3:52821011	chr3:52786995	A	G	rs6792369	chr3:52811172	chr3:52777156	C	G	1	0.98351	0.99584	Gene expression	NCIT_C16608	GTEx	25954001	Unspecified	2015	Muscle skeletal	TMEM110	ENSG00000213533.7	-	-0.2027	0.03269	1.322e-09	-	491	1	-	GTEx-V7_eQTL_EUR_2017
690	rs1042779	rs1042779	chr3:52821011	chr3:52786995	A	G	rs6792369	chr3:52811172	chr3:52777156	C	G	1	0.98351	0.99584	Gene expression	NCIT_C16608	GTEx	25954001	Unspecified	2015	Nerve tibial	NEK4	ENSG00000114904.8	-	0.2635	0.03916	8.936e-11	+	361	1	-	GTEx-V7_eQTL_EUR_2017
691	rs1042779	rs1042779	chr3:52821011	chr3:52786995	A	G	rs6792369	chr3:52811172	chr3:52777156	C	G	1	0.98351	0.99584	Gene expression	NCIT_C16608	GTEx	25954001	Unspecified	2015	Nerve tibial	ITIH4	ENSG00000055955.11	-	-0.236	0.04141	2.921e-08	-	361	1	-	GTEx-V7_eQTL_EUR_2017
692	rs1042779	rs1042779	chr3:52821011	chr3:52786995	A	G	rs6792369	chr3:52811172	chr3:52777156	C	G	1	0.98351	0.99584	Gene expression	NCIT_C16608	GTEx	25954001	Unspecified	2015	Pituitary	GNL3	ENSG00000163938.12	-	0.2427	0.03977	1.318e-08	+	157	1	-	GTEx-V7_eQTL_EUR_2017
693	rs1042779	rs1042779	chr3:52821011	chr3:52786995	A	G	rs6792369	chr3:52811172	chr3:52777156	C	G	1	0.98351	0.99584	Gene expression	NCIT_C16608	GTEx	25954001	Unspecified	2015	Skin not sun exposed suprapubic	NT5DC2	ENSG00000168268.6	-	0.2076	0.02986	2.467e-11	+	335	1	-	GTEx-V7_eQTL_EUR_2017
694	rs1042779	rs1042779	chr3:52821011	chr3:52786995	A	G	rs6792369	chr3:52811172	chr3:52777156	C	G	1	0.98351	0.99584	Gene expression	NCIT_C16608	GTEx	25954001	Unspecified	2015	Skin sun exposed lower leg	NT5DC2	ENSG00000168268.6	-	0.2272	0.02899	5.77e-14	+	414	1	-	GTEx-V7_eQTL_EUR_2017
695	rs1042779	rs1042779	chr3:52821011	chr3:52786995	A	G	rs6792369	chr3:52811172	chr3:52777156	C	G	1	0.98351	0.99584	Gene expression	NCIT_C16608	GTEx	25954001	Unspecified	2015	Skin sun exposed lower leg	NEK4	ENSG00000114904.8	-	0.2142	0.03172	6.098e-11	+	414	1	-	GTEx-V7_eQTL_EUR_2017
696	rs1042779	rs1042779	chr3:52821011	chr3:52786995	A	G	rs6792369	chr3:52811172	chr3:52777156	C	G	1	0.98351	0.99584	Gene expression	NCIT_C16608	GTEx	25954001	Unspecified	2015	Skin sun exposed lower leg	ITIH4	ENSG00000055955.11	-	-0.2268	0.03611	1.001e-09	-	414	1	-	GTEx-V7_eQTL_EUR_2017
697	rs1042779	rs1042779	chr3:52821011	chr3:52786995	A	G	rs6792369	chr3:52811172	chr3:52777156	C	G	1	0.98351	0.99584	Gene expression	NCIT_C16608	GTEx	25954001	Unspecified	2015	Testis	GNL3	ENSG00000163938.12	-	0.2554	0.03655	4.745e-11	+	225	1	-	GTEx-V7_eQTL_EUR_2017
698	rs1042779	rs1042779	chr3:52821011	chr3:52786995	A	G	rs6792369	chr3:52811172	chr3:52777156	C	G	1	0.98351	0.99584	Gene expression	NCIT_C16608	GTEx	25954001	Unspecified	2015	Thyroid	NT5DC2	ENSG00000168268.6	-	0.2386	0.03273	2.317e-12	+	399	1	-	GTEx-V7_eQTL_EUR_2017
699	rs1042779	rs1042779	chr3:52821011	chr3:52786995	A	G	rs6792369	chr3:52811172	chr3:52777156	C	G	1	0.98351	0.99584	Gene expression	NCIT_C16608	GTEx	25954001	Unspecified	2015	Thyroid	PBRM1	ENSG00000163939.14	-	-0.4097	0.02787	4.987e-38	-	399	1	-	GTEx-V7_eQTL_EUR_2017
700	rs1042779	rs1042779	chr3:52821011	chr3:52786995	A	G	rs6792369	chr3:52811172	chr3:52777156	C	G	1	0.98351	0.99584	Gene expression	NCIT_C16608	GTEx	25954001	Unspecified	2015	Thyroid	NEK4	ENSG00000114904.8	-	0.2711	0.03508	1.321e-13	+	399	1	-	GTEx-V7_eQTL_EUR_2017
701	rs1042779	rs1042779	chr3:52821011	chr3:52786995	A	G	rs6792369	chr3:52811172	chr3:52777156	C	G	1	0.98351	0.99584	Gene expression	NCIT_C16608	GTEx	25954001	Unspecified	2015	Thyroid	ITIH4	ENSG00000055955.11	-	-0.3072	0.04143	1.019e-12	-	399	1	-	GTEx-V7_eQTL_EUR_2017
702	rs1042779	rs1042779	chr3:52821011	chr3:52786995	A	G	rs6792369	chr3:52811172	chr3:52777156	C	G	1	0.98351	0.99584	Gene expression	NCIT_C16608	GTEx	25954001	Unspecified	2015	Whole blood	ITIH4	ENSG00000055955.11	-	-0.2305	0.03862	6.721e-09	-	369	1	-	GTEx-V7_eQTL_EUR_2017
703	rs1042779	rs1042779	chr3:52821011	chr3:52786995	A	G	rs6792369	chr3:52811172	chr3:52777156	C	G	1	0.98351	0.99584	Exon expression	NCIT_C16608	Geuvadis	24037378	European	2013	Lymphoblastoid cell lines	ITIH4	ENSG00000055955.10	ENSG00000055955.10_52847991_52848087	NA	NA	3.085e-09	NA	462	1	-	Geuvadis_eQTL_EUR_2013
704	rs1042779	rs1042779	chr3:52821011	chr3:52786995	A	G	rs6792369	chr3:52811172	chr3:52777156	C	G	1	0.98351	0.99584	Exon expression	NCIT_C16608	Geuvadis	24037378	European	2013	Lymphoblastoid cell lines	ITIH4	ENSG00000055955.10	ENSG00000055955.10_52850900_52851074	NA	NA	2.925e-11	NA	462	1	-	Geuvadis_eQTL_EUR_2013
705	rs1042779	rs1042779	chr3:52821011	chr3:52786995	A	G	rs6792369	chr3:52811172	chr3:52777156	C	G	1	0.98351	0.99584	Exon expression	NCIT_C16608	Geuvadis	24037378	European	2013	Lymphoblastoid cell lines	ITIH4	ENSG00000055955.10	ENSG00000055955.10_52852068_52852226	NA	NA	4.023e-11	NA	462	1	-	Geuvadis_eQTL_EUR_2013
706	rs1042779	rs1042779	chr3:52821011	chr3:52786995	A	G	rs6792369	chr3:52811172	chr3:52777156	C	G	1	0.98351	0.99584	Exon expression	NCIT_C16608	Geuvadis	24037378	European	2013	Lymphoblastoid cell lines	ITIH4	ENSG00000055955.10	ENSG00000055955.10_52848225_52848379	NA	NA	4.609e-09	NA	462	1	-	Geuvadis_eQTL_EUR_2013
707	rs1042779	rs1042779	chr3:52821011	chr3:52786995	A	G	rs6792369	chr3:52811172	chr3:52777156	C	G	1	0.98351	0.99584	Exon expression	NCIT_C16608	Geuvadis	24037378	European	2013	Lymphoblastoid cell lines	ITIH4	ENSG00000055955.10	ENSG00000055955.10_52846991_52847506	NA	NA	1.043e-09	NA	462	1	-	Geuvadis_eQTL_EUR_2013
708	rs1042779	rs1042779	chr3:52821011	chr3:52786995	A	G	rs6792369	chr3:52811172	chr3:52777156	C	G	1	0.98351	0.99584	Exon expression	NCIT_C16608	Geuvadis	24037378	European	2013	Lymphoblastoid cell lines	GNL3	ENSG00000163938.12	ENSG00000163938.12_52728209_52728508	NA	NA	2.01e-50	NA	462	1	-	Geuvadis_eQTL_EUR_2013
709	rs1042779	rs1042779	chr3:52821011	chr3:52786995	A	G	rs6792369	chr3:52811172	chr3:52777156	C	G	1	0.98351	0.99584	Exon expression	NCIT_C16608	Geuvadis	24037378	European	2013	Lymphoblastoid cell lines	NT5DC2	ENSG00000168268.6	ENSG00000168268.6_52563166_52563350	NA	NA	1.198e-16	NA	462	1	-	Geuvadis_eQTL_EUR_2013
710	rs1042779	rs1042779	chr3:52821011	chr3:52786995	A	G	rs6792369	chr3:52811172	chr3:52777156	C	G	1	0.98351	0.99584	Exon expression	NCIT_C16608	Geuvadis	24037378	European	2013	Lymphoblastoid cell lines	NT5DC2	ENSG00000168268.6	ENSG00000168268.6_52562199_52562327	NA	NA	3.788e-16	NA	462	1	-	Geuvadis_eQTL_EUR_2013
711	rs1042779	rs1042779	chr3:52821011	chr3:52786995	A	G	rs6792369	chr3:52811172	chr3:52777156	C	G	1	0.98351	0.99584	Exon expression	NCIT_C16608	Geuvadis	24037378	European	2013	Lymphoblastoid cell lines	NT5DC2	ENSG00000168268.6	ENSG00000168268.6_52561845_52561947	NA	NA	1.7e-17	NA	462	1	-	Geuvadis_eQTL_EUR_2013
712	rs1042779	rs1042779	chr3:52821011	chr3:52786995	A	G	rs6792369	chr3:52811172	chr3:52777156	C	G	1	0.98351	0.99584	Exon expression	NCIT_C16608	Geuvadis	24037378	European	2013	Lymphoblastoid cell lines	NT5DC2	ENSG00000168268.6	ENSG00000168268.6_52559225_52559311	NA	NA	5.904e-13	NA	462	1	-	Geuvadis_eQTL_EUR_2013
713	rs1042779	rs1042779	chr3:52821011	chr3:52786995	A	G	rs6792369	chr3:52811172	chr3:52777156	C	G	1	0.98351	0.99584	Exon expression	NCIT_C16608	Geuvadis	24037378	European	2013	Lymphoblastoid cell lines	NT5DC2	ENSG00000168268.6	ENSG00000168268.6_52561633_52561734	NA	NA	6.593e-18	NA	462	1	-	Geuvadis_eQTL_EUR_2013
714	rs1042779	rs1042779	chr3:52821011	chr3:52786995	A	G	rs6792369	chr3:52811172	chr3:52777156	C	G	1	0.98351	0.99584	Exon expression	NCIT_C16608	Geuvadis	24037378	European	2013	Lymphoblastoid cell lines	NT5DC2	ENSG00000168268.6	ENSG00000168268.6_52561310_52561391	NA	NA	2.545e-17	NA	462	1	-	Geuvadis_eQTL_EUR_2013
715	rs1042779	rs1042779	chr3:52821011	chr3:52786995	A	G	rs6792369	chr3:52811172	chr3:52777156	C	G	1	0.98351	0.99584	Exon expression	NCIT_C16608	Geuvadis	24037378	European	2013	Lymphoblastoid cell lines	NT5DC2	ENSG00000168268.6	ENSG00000168268.6_52562029_52562089	NA	NA	3.492e-16	NA	462	1	-	Geuvadis_eQTL_EUR_2013
716	rs1042779	rs1042779	chr3:52821011	chr3:52786995	A	G	rs6792369	chr3:52811172	chr3:52777156	C	G	1	0.98351	0.99584	Exon expression	NCIT_C16608	Geuvadis	24037378	European	2013	Lymphoblastoid cell lines	NT5DC2	ENSG00000168268.6	ENSG00000168268.6_52562877_52562951	NA	NA	6.772e-16	NA	462	1	-	Geuvadis_eQTL_EUR_2013
717	rs1042779	rs1042779	chr3:52821011	chr3:52786995	A	G	rs6792369	chr3:52811172	chr3:52777156	C	G	1	0.98351	0.99584	Exon expression	NCIT_C16608	Geuvadis	24037378	European	2013	Lymphoblastoid cell lines	NT5DC2	ENSG00000168268.6	ENSG00000168268.6_52562653_52562708	NA	NA	5.777e-18	NA	462	1	-	Geuvadis_eQTL_EUR_2013
718	rs1042779	rs1042779	chr3:52821011	chr3:52786995	A	G	rs6792369	chr3:52811172	chr3:52777156	C	G	1	0.98351	0.99584	Exon expression	NCIT_C16608	Geuvadis	24037378	European	2013	Lymphoblastoid cell lines	NT5DC2	ENSG00000168268.6	ENSG00000168268.6_52562462_52562555	NA	NA	1.513e-17	NA	462	1	-	Geuvadis_eQTL_EUR_2013
719	rs1042779	rs1042779	chr3:52821011	chr3:52786995	A	G	rs6792369	chr3:52811172	chr3:52777156	C	G	1	0.98351	0.99584	Exon expression	NCIT_C16608	Geuvadis	24037378	European	2013	Lymphoblastoid cell lines	NT5DC2	ENSG00000168268.6	ENSG00000168268.6_52558386_52558747	NA	NA	3.057e-13	NA	462	1	-	Geuvadis_eQTL_EUR_2013
720	rs1042779	rs1042779	chr3:52821011	chr3:52786995	A	G	rs6792369	chr3:52811172	chr3:52777156	C	G	1	0.98351	0.99584	Exon expression	NCIT_C16608	Geuvadis	24037378	European	2013	Lymphoblastoid cell lines	NT5DC2	ENSG00000168268.6	ENSG00000168268.6_52558979_52559119	NA	NA	4.75e-09	NA	462	1	-	Geuvadis_eQTL_EUR_2013
721	rs1042779	rs1042779	chr3:52821011	chr3:52786995	A	G	rs6792369	chr3:52811172	chr3:52777156	C	G	1	0.98351	0.99584	Exon expression	NCIT_C16608	Geuvadis	24037378	European	2013	Lymphoblastoid cell lines	NT5DC2	ENSG00000168268.6	ENSG00000168268.6_52558833_52558897	NA	NA	3.014e-13	NA	462	1	-	Geuvadis_eQTL_EUR_2013
722	rs1042779	rs1042779	chr3:52821011	chr3:52786995	A	G	rs6792369	chr3:52811172	chr3:52777156	C	G	1	0.98351	0.99584	Exon expression	NCIT_C16608	Geuvadis	24037378	European	2013	Lymphoblastoid cell lines	NT5DC2	ENSG00000168268.6	ENSG00000168268.6_52567522_52567793	NA	NA	1.39e-11	NA	462	1	-	Geuvadis_eQTL_EUR_2013
723	rs1042779	rs1042779	chr3:52821011	chr3:52786995	A	G	rs6792369	chr3:52811172	chr3:52777156	C	G	1	0.98351	0.99584	Gene expression	NCIT_C16608	Geuvadis	24037378	European	2013	Lymphoblastoid cell lines	NT5DC2	ENSG00000168268.6	ENSG00000168268.6	NA	NA	3.558e-13	NA	462	1	-	Geuvadis_eQTL_EUR_2013
724	rs1042779	rs1042779	chr3:52821011	chr3:52786995	A	G	rs6792369	chr3:52811172	chr3:52777156	C	G	1	0.98351	0.99584	Transcript ratio	NCIT_C16608	Geuvadis	24037378	European	2013	Lymphoblastoid cell lines	NT5DC2	ENSG00000168268.6	ENST00000490681.1	NA	NA	2.061e-20	NA	462	1	-	Geuvadis_eQTL_EUR_2013
725	rs1042779	rs1042779	chr3:52821011	chr3:52786995	A	G	rs6792369	chr3:52811172	chr3:52777156	C	G	1	0.98351	0.99584	Gene expression	NCIT_C16608	Joehanes R	28122634	Mixed	2017	Whole blood	ITIH4;MUSTN1	-	2676397	-0.0224	0.00173	7.949e-38	-	5257	1	-	Joehanes-R_eQTL_EUR_2017
726	rs1042779	rs1042779	chr3:52821011	chr3:52786995	A	G	rs6792369	chr3:52811172	chr3:52777156	C	G	1	0.98351	0.99584	Gene expression	NCIT_C16608	Joehanes R	28122634	Mixed	2017	Whole blood	NT5DC2;C3orf78	-	2676182	0.0163	0.00186	2.583e-18	+	5257	1	-	Joehanes-R_eQTL_EUR_2017
727	rs1042779	rs1042779	chr3:52821011	chr3:52786995	A	G	rs6792369	chr3:52811172	chr3:52777156	C	G	1	0.98351	0.99584	Gene expression	NCIT_C16608	Joehanes R	28122634	Mixed	2017	Whole blood	STAB1	-	2623922	-0.0089	0.00134	2.907e-11	-	5257	1	-	Joehanes-R_eQTL_EUR_2017
728	rs1042779	rs1042779	chr3:52821011	chr3:52786995	A	G	rs6792369	chr3:52811172	chr3:52777156	C	G	1	0.98351	0.99584	Gene expression	NCIT_C16608	Joehanes R	28122634	Mixed	2017	Whole blood	SNORD19B;GNL3;GLT8D1	-	2624074	0.0167	0.00273	1.04e-09	+	5257	1	-	Joehanes-R_eQTL_EUR_2017
729	rs1042779	rs1042779	chr3:52821011	chr3:52786995	A	G	rs6792369	chr3:52811172	chr3:52777156	C	G	1	0.98351	0.99584	Gene expression	NCIT_C16608	eQTLGen	eQTLGen	European	2018	Whole blood	ITIH4	ENSG00000055955	-	NA	NA	3.27000000000002e-310	-	26481	35	-	eQTLGen_eQTL_EUR_2018
730	rs1042779	rs1042779	chr3:52821011	chr3:52786995	A	G	rs6792369	chr3:52811172	chr3:52777156	C	G	1	0.98351	0.99584	Gene expression	NCIT_C16608	eQTLGen	eQTLGen	European	2018	Whole blood	NT5DC2	ENSG00000168268	-	NA	NA	3.27000000000002e-310	+	31556	36	-	eQTLGen_eQTL_EUR_2018
731	rs1042779	rs1042779	chr3:52821011	chr3:52786995	A	G	rs6792369	chr3:52811172	chr3:52777156	C	G	1	0.98351	0.99584	Gene expression	NCIT_C16608	eQTLGen	eQTLGen	European	2018	Whole blood	PPM1M	ENSG00000164088	-	NA	NA	2.91e-200	+	31556	36	-	eQTLGen_eQTL_EUR_2018
732	rs1042779	rs1042779	chr3:52821011	chr3:52786995	A	G	rs6792369	chr3:52811172	chr3:52777156	C	G	1	0.98351	0.99584	Gene expression	NCIT_C16608	eQTLGen	eQTLGen	European	2018	Whole blood	GLYCTK	ENSG00000168237	-	NA	NA	3.12e-190	+	31556	36	-	eQTLGen_eQTL_EUR_2018
733	rs1042779	rs1042779	chr3:52821011	chr3:52786995	A	G	rs6792369	chr3:52811172	chr3:52777156	C	G	1	0.98351	0.99584	Gene expression	NCIT_C16608	eQTLGen	eQTLGen	European	2018	Whole blood	SPCS1	ENSG00000114902	-	NA	NA	8.7e-92	-	31556	36	-	eQTLGen_eQTL_EUR_2018
734	rs1042779	rs1042779	chr3:52821011	chr3:52786995	A	G	rs6792369	chr3:52811172	chr3:52777156	C	G	1	0.98351	0.99584	Gene expression	NCIT_C16608	eQTLGen	eQTLGen	European	2018	Whole blood	RP5-1157M23.2	ENSG00000243224	-	NA	NA	1.17e-76	+	22482	30	-	eQTLGen_eQTL_EUR_2018
735	rs1042779	rs1042779	chr3:52821011	chr3:52786995	A	G	rs6792369	chr3:52811172	chr3:52777156	C	G	1	0.98351	0.99584	Gene expression	NCIT_C16608	eQTLGen	eQTLGen	European	2018	Whole blood	GNL3	ENSG00000163938	-	NA	NA	1.45e-47	+	31556	36	-	eQTLGen_eQTL_EUR_2018
736	rs1042779	rs1042779	chr3:52821011	chr3:52786995	A	G	rs6792369	chr3:52811172	chr3:52777156	C	G	1	0.98351	0.99584	Gene expression	NCIT_C16608	eQTLGen	eQTLGen	European	2018	Whole blood	GLT8D1	ENSG00000016864	-	NA	NA	6.74e-35	+	26481	35	-	eQTLGen_eQTL_EUR_2018
737	rs1042779	rs1042779	chr3:52821011	chr3:52786995	A	G	rs6792369	chr3:52811172	chr3:52777156	C	G	1	0.98351	0.99584	Gene expression	NCIT_C16608	eQTLGen	eQTLGen	European	2018	Whole blood	DNAH1	ENSG00000114841	-	NA	NA	6.39e-14	+	31556	36	-	eQTLGen_eQTL_EUR_2018
738	rs1042779	rs1042779	chr3:52821011	chr3:52786995	A	G	rs6792369	chr3:52811172	chr3:52777156	C	G	1	0.98351	0.99584	Gene expression	NCIT_C16608	eQTLGen	eQTLGen	European	2018	Whole blood	GLYCTK-AS1	ENSG00000242797	-	NA	NA	4.64e-13	+	3831	9	-	eQTLGen_eQTL_EUR_2018
739	rs1042779	rs1042779	chr3:52821011	chr3:52786995	A	G	rs6792369	chr3:52811172	chr3:52777156	C	G	1	0.98351	0.99584	Gene expression	NCIT_C16608	eQTLGen	eQTLGen	European	2018	Whole blood	TMEM110	ENSG00000213533	-	NA	NA	1.93e-12	-	31556	36	-	eQTLGen_eQTL_EUR_2018
740	rs1042779	rs1042779	chr3:52821011	chr3:52786995	A	G	rs6792369	chr3:52811172	chr3:52777156	C	G	1	0.98351	0.99584	Gene expression	NCIT_C16608	eQTLGen	eQTLGen	European	2018	Whole blood	WDR82	ENSG00000164091	-	NA	NA	8.46e-12	+	31556	36	-	eQTLGen_eQTL_EUR_2018
741	rs1042779	rs1042779	chr3:52821011	chr3:52786995	A	G	rs6792369	chr3:52811172	chr3:52777156	C	G	1	0.98351	0.99584	Gene expression	NCIT_C16608	eQTLGen	eQTLGen	European	2018	Whole blood	ITIH3	ENSG00000162267	-	NA	NA	1.38e-09	-	29745	33	-	eQTLGen_eQTL_EUR_2018
742	rs1042779	rs1042779	chr3:52821011	chr3:52786995	A	G	rs6792369	chr3:52811172	chr3:52777156	C	G	1	0.98351	0.99584	Gene expression	NCIT_C16608	eQTLGen	eQTLGen	European	2018	Whole blood	NEK4	ENSG00000114904	-	NA	NA	4.17e-09	+	30807	35	-	eQTLGen_eQTL_EUR_2018
743	rs1042779	rs1042779	chr3:52821011	chr3:52786995	A	G	rs6792369	chr3:52811172	chr3:52777156	C	G	1	0.98351	0.99584	Gene expression	NCIT_C16608	eQTLGen	eQTLGen	European	2018	Whole blood	SMIM4	ENSG00000168273	-	NA	NA	4.52e-09	+	20074	25	-	eQTLGen_eQTL_EUR_2018
744	rs1042779	rs1042779	chr3:52821011	chr3:52786995	A	G	rs6792369	chr3:52811172	chr3:52777156	C	G	1	0.98351	0.99584	Gene expression	NCIT_C16608	eQTLGen	eQTLGen	European	2018	Whole blood	TWF2	ENSG00000247596	-	NA	NA	1.17e-08	+	31556	36	-	eQTLGen_eQTL_EUR_2018
745	rs1042779	rs1042779	chr3:52821011	chr3:52786995	A	G	rs6792369	chr3:52811172	chr3:52777156	C	G	1	0.98351	0.99584	Gene expression	NCIT_C16608	eQTLGen	eQTLGen	European	2018	Whole blood	RP11-168J18.6	ENSG00000239557	-	NA	NA	2.29e-08	-	7622	13	-	eQTLGen_eQTL_EUR_2018
746	rs1042779	rs1042779	chr3:52821011	chr3:52786995	A	G	rs3836493	chr3:52816585	chr3:52782569	C	CAAGTGCCGGGAGT	1	0.98351	0.99584	Exon expression	NCIT_C16608	Geuvadis	24037378	European	2013	Lymphoblastoid cell lines	ITIH4	ENSG00000055955.10	ENSG00000055955.10_52846991_52847506	NA	NA	3.413e-09	NA	462	1	-	Geuvadis_eQTL_EUR_2013
747	rs1042779	rs1042779	chr3:52821011	chr3:52786995	A	G	rs3836493	chr3:52816585	chr3:52782569	C	CAAGTGCCGGGAGT	1	0.98351	0.99584	Exon expression	NCIT_C16608	Geuvadis	24037378	European	2013	Lymphoblastoid cell lines	ITIH4	ENSG00000055955.10	ENSG00000055955.10_52852068_52852226	NA	NA	4.044e-12	NA	462	1	-	Geuvadis_eQTL_EUR_2013
748	rs1042779	rs1042779	chr3:52821011	chr3:52786995	A	G	rs3836493	chr3:52816585	chr3:52782569	C	CAAGTGCCGGGAGT	1	0.98351	0.99584	Exon expression	NCIT_C16608	Geuvadis	24037378	European	2013	Lymphoblastoid cell lines	ITIH4	ENSG00000055955.10	ENSG00000055955.10_52850900_52851074	NA	NA	1.266e-11	NA	462	1	-	Geuvadis_eQTL_EUR_2013
749	rs1042779	rs1042779	chr3:52821011	chr3:52786995	A	G	rs3836493	chr3:52816585	chr3:52782569	C	CAAGTGCCGGGAGT	1	0.98351	0.99584	Exon expression	NCIT_C16608	Geuvadis	24037378	European	2013	Lymphoblastoid cell lines	ITIH4	ENSG00000055955.10	ENSG00000055955.10_52847991_52848087	NA	NA	5.068e-09	NA	462	1	-	Geuvadis_eQTL_EUR_2013
750	rs1042779	rs1042779	chr3:52821011	chr3:52786995	A	G	rs3836493	chr3:52816585	chr3:52782569	C	CAAGTGCCGGGAGT	1	0.98351	0.99584	Exon expression	NCIT_C16608	Geuvadis	24037378	European	2013	Lymphoblastoid cell lines	ITIH4	ENSG00000055955.10	ENSG00000055955.10_52848225_52848379	NA	NA	5.119e-10	NA	462	1	-	Geuvadis_eQTL_EUR_2013
751	rs1042779	rs1042779	chr3:52821011	chr3:52786995	A	G	rs3836493	chr3:52816585	chr3:52782569	C	CAAGTGCCGGGAGT	1	0.98351	0.99584	Exon expression	NCIT_C16608	Geuvadis	24037378	European	2013	Lymphoblastoid cell lines	GNL3	ENSG00000163938.12	ENSG00000163938.12_52728209_52728508	NA	NA	6.715e-51	NA	462	1	-	Geuvadis_eQTL_EUR_2013
752	rs1042779	rs1042779	chr3:52821011	chr3:52786995	A	G	rs3836493	chr3:52816585	chr3:52782569	C	CAAGTGCCGGGAGT	1	0.98351	0.99584	Exon expression	NCIT_C16608	Geuvadis	24037378	European	2013	Lymphoblastoid cell lines	NT5DC2	ENSG00000168268.6	ENSG00000168268.6_52562653_52562708	NA	NA	4.86e-19	NA	462	1	-	Geuvadis_eQTL_EUR_2013
753	rs1042779	rs1042779	chr3:52821011	chr3:52786995	A	G	rs3836493	chr3:52816585	chr3:52782569	C	CAAGTGCCGGGAGT	1	0.98351	0.99584	Exon expression	NCIT_C16608	Geuvadis	24037378	European	2013	Lymphoblastoid cell lines	NT5DC2	ENSG00000168268.6	ENSG00000168268.6_52562029_52562089	NA	NA	2.272e-16	NA	462	1	-	Geuvadis_eQTL_EUR_2013
754	rs1042779	rs1042779	chr3:52821011	chr3:52786995	A	G	rs3836493	chr3:52816585	chr3:52782569	C	CAAGTGCCGGGAGT	1	0.98351	0.99584	Exon expression	NCIT_C16608	Geuvadis	24037378	European	2013	Lymphoblastoid cell lines	NT5DC2	ENSG00000168268.6	ENSG00000168268.6_52561845_52561947	NA	NA	2.184e-18	NA	462	1	-	Geuvadis_eQTL_EUR_2013
755	rs1042779	rs1042779	chr3:52821011	chr3:52786995	A	G	rs3836493	chr3:52816585	chr3:52782569	C	CAAGTGCCGGGAGT	1	0.98351	0.99584	Exon expression	NCIT_C16608	Geuvadis	24037378	European	2013	Lymphoblastoid cell lines	NT5DC2	ENSG00000168268.6	ENSG00000168268.6_52562462_52562555	NA	NA	1.983e-19	NA	462	1	-	Geuvadis_eQTL_EUR_2013
756	rs1042779	rs1042779	chr3:52821011	chr3:52786995	A	G	rs3836493	chr3:52816585	chr3:52782569	C	CAAGTGCCGGGAGT	1	0.98351	0.99584	Exon expression	NCIT_C16608	Geuvadis	24037378	European	2013	Lymphoblastoid cell lines	NT5DC2	ENSG00000168268.6	ENSG00000168268.6_52561633_52561734	NA	NA	3.516e-18	NA	462	1	-	Geuvadis_eQTL_EUR_2013
757	rs1042779	rs1042779	chr3:52821011	chr3:52786995	A	G	rs3836493	chr3:52816585	chr3:52782569	C	CAAGTGCCGGGAGT	1	0.98351	0.99584	Exon expression	NCIT_C16608	Geuvadis	24037378	European	2013	Lymphoblastoid cell lines	NT5DC2	ENSG00000168268.6	ENSG00000168268.6_52558833_52558897	NA	NA	8.855e-13	NA	462	1	-	Geuvadis_eQTL_EUR_2013
758	rs1042779	rs1042779	chr3:52821011	chr3:52786995	A	G	rs3836493	chr3:52816585	chr3:52782569	C	CAAGTGCCGGGAGT	1	0.98351	0.99584	Exon expression	NCIT_C16608	Geuvadis	24037378	European	2013	Lymphoblastoid cell lines	NT5DC2	ENSG00000168268.6	ENSG00000168268.6_52561310_52561391	NA	NA	9.4e-18	NA	462	1	-	Geuvadis_eQTL_EUR_2013
759	rs1042779	rs1042779	chr3:52821011	chr3:52786995	A	G	rs3836493	chr3:52816585	chr3:52782569	C	CAAGTGCCGGGAGT	1	0.98351	0.99584	Exon expression	NCIT_C16608	Geuvadis	24037378	European	2013	Lymphoblastoid cell lines	NT5DC2	ENSG00000168268.6	ENSG00000168268.6_52563166_52563350	NA	NA	1.084e-17	NA	462	1	-	Geuvadis_eQTL_EUR_2013
760	rs1042779	rs1042779	chr3:52821011	chr3:52786995	A	G	rs3836493	chr3:52816585	chr3:52782569	C	CAAGTGCCGGGAGT	1	0.98351	0.99584	Exon expression	NCIT_C16608	Geuvadis	24037378	European	2013	Lymphoblastoid cell lines	NT5DC2	ENSG00000168268.6	ENSG00000168268.6_52562199_52562327	NA	NA	7.98e-17	NA	462	1	-	Geuvadis_eQTL_EUR_2013
761	rs1042779	rs1042779	chr3:52821011	chr3:52786995	A	G	rs3836493	chr3:52816585	chr3:52782569	C	CAAGTGCCGGGAGT	1	0.98351	0.99584	Exon expression	NCIT_C16608	Geuvadis	24037378	European	2013	Lymphoblastoid cell lines	NT5DC2	ENSG00000168268.6	ENSG00000168268.6_52567522_52567793	NA	NA	1.849e-12	NA	462	1	-	Geuvadis_eQTL_EUR_2013
762	rs1042779	rs1042779	chr3:52821011	chr3:52786995	A	G	rs3836493	chr3:52816585	chr3:52782569	C	CAAGTGCCGGGAGT	1	0.98351	0.99584	Exon expression	NCIT_C16608	Geuvadis	24037378	European	2013	Lymphoblastoid cell lines	NT5DC2	ENSG00000168268.6	ENSG00000168268.6_52559225_52559311	NA	NA	2.979e-14	NA	462	1	-	Geuvadis_eQTL_EUR_2013
763	rs1042779	rs1042779	chr3:52821011	chr3:52786995	A	G	rs3836493	chr3:52816585	chr3:52782569	C	CAAGTGCCGGGAGT	1	0.98351	0.99584	Exon expression	NCIT_C16608	Geuvadis	24037378	European	2013	Lymphoblastoid cell lines	NT5DC2	ENSG00000168268.6	ENSG00000168268.6_52562877_52562951	NA	NA	6.229e-17	NA	462	1	-	Geuvadis_eQTL_EUR_2013
764	rs1042779	rs1042779	chr3:52821011	chr3:52786995	A	G	rs3836493	chr3:52816585	chr3:52782569	C	CAAGTGCCGGGAGT	1	0.98351	0.99584	Exon expression	NCIT_C16608	Geuvadis	24037378	European	2013	Lymphoblastoid cell lines	NT5DC2	ENSG00000168268.6	ENSG00000168268.6_52558386_52558747	NA	NA	5.473e-13	NA	462	1	-	Geuvadis_eQTL_EUR_2013
765	rs1042779	rs1042779	chr3:52821011	chr3:52786995	A	G	rs3836493	chr3:52816585	chr3:52782569	C	CAAGTGCCGGGAGT	1	0.98351	0.99584	Exon expression	NCIT_C16608	Geuvadis	24037378	European	2013	Lymphoblastoid cell lines	NT5DC2	ENSG00000168268.6	ENSG00000168268.6_52558979_52559119	NA	NA	2.833e-09	NA	462	1	-	Geuvadis_eQTL_EUR_2013
766	rs1042779	rs1042779	chr3:52821011	chr3:52786995	A	G	rs3836493	chr3:52816585	chr3:52782569	C	CAAGTGCCGGGAGT	1	0.98351	0.99584	Gene expression	NCIT_C16608	Geuvadis	24037378	European	2013	Lymphoblastoid cell lines	NT5DC2	ENSG00000168268.6	ENSG00000168268.6	NA	NA	4.467e-12	NA	462	1	-	Geuvadis_eQTL_EUR_2013
767	rs1042779	rs1042779	chr3:52821011	chr3:52786995	A	G	rs3836493	chr3:52816585	chr3:52782569	C	CAAGTGCCGGGAGT	1	0.98351	0.99584	Transcript ratio	NCIT_C16608	Geuvadis	24037378	European	2013	Lymphoblastoid cell lines	NT5DC2	ENSG00000168268.6	ENST00000490681.1	NA	NA	5.364e-18	NA	462	1	-	Geuvadis_eQTL_EUR_2013
768	rs1042779	rs1042779	chr3:52821011	chr3:52786995	A	G	rs2286798	chr3:52821177	chr3:52787161	A	C	1	0.98349	0.99583	Gene expression	NCIT_C16608	BIOSQTL	27918533	European	2017	Whole blood	ITIH4;MUSTN1	ENSG00000055955;ENSG00000243696	ENSG00000055955;ENSG00000243696	NA	NA	7.788e-115	-	2116	1	-	BIOSQTL_eQTL_EUR_2017
769	rs1042779	rs1042779	chr3:52821011	chr3:52786995	A	G	rs2286798	chr3:52821177	chr3:52787161	A	C	1	0.98349	0.99583	Gene expression	NCIT_C16608	BIOSQTL	27918533	European	2017	Whole blood	ITIH4;ITIH4-AS1;MUSTN1	ENSG00000055955;ENSG00000239799;ENSG00000243696	ENSG00000055955;ENSG00000239799;ENSG00000243696	NA	NA	7.219e-69	-	2116	1	-	BIOSQTL_eQTL_EUR_2017
770	rs1042779	rs1042779	chr3:52821011	chr3:52786995	A	G	rs2286798	chr3:52821177	chr3:52787161	A	C	1	0.98349	0.99583	Gene expression	NCIT_C16608	BIOSQTL	27918533	European	2017	Whole blood	NEK4	ENSG00000114904	ENSG00000114904	NA	NA	6.542e-11	+	2116	1	-	BIOSQTL_eQTL_EUR_2017
771	rs1042779	rs1042779	chr3:52821011	chr3:52786995	A	G	rs2286798	chr3:52821177	chr3:52787161	A	C	1	0.98349	0.99583	Gene expression	NCIT_C16608	BIOSQTL	27918533	European	2017	Whole blood	MUSTN1	ENSG00000243696	ENSG00000243696	NA	NA	1.058e-09	+	2116	1	-	BIOSQTL_eQTL_EUR_2017
772	rs1042779	rs1042779	chr3:52821011	chr3:52786995	A	G	rs2286798	chr3:52821177	chr3:52787161	A	C	1	0.98349	0.99583	Gene expression	NCIT_C16608	BIOSQTL	27918533	European	2017	Whole blood	GLT8D1	ENSG00000016864	ENSG00000016864	NA	NA	1.114e-09	+	2116	1	-	BIOSQTL_eQTL_EUR_2017
773	rs1042779	rs1042779	chr3:52821011	chr3:52786995	A	G	rs2286798	chr3:52821177	chr3:52787161	A	C	1	0.98349	0.99583	Gene expression	NCIT_C16608	BLUEPRINT	27863251	European	2016	Monocytes	ITIH4	ENSG00000055955.11	-	-0.6588	0.1102	2.29e-09	-	194	1	-	BLUEPRINT_eQTL_EUR_2016
774	rs1042779	rs1042779	chr3:52821011	chr3:52786995	A	G	rs2286798	chr3:52821177	chr3:52787161	A	C	1	0.98349	0.99583	Gene expression	NCIT_C16608	BLUEPRINT	27863251	European	2016	Monocytes	NT5DC2	ENSG00000168268.6	-	0.6439	0.1102	5.12e-09	+	194	1	-	BLUEPRINT_eQTL_EUR_2016
775	rs1042779	rs1042779	chr3:52821011	chr3:52786995	A	G	rs2286798	chr3:52821177	chr3:52787161	A	C	1	0.98349	0.99583	Gene expression	NCIT_C16608	BLUEPRINT	27863251	European	2016	Monocytes	-	ENSG00000243696.2	-	-0.7164	0.1094	5.912e-11	-	194	1	-	BLUEPRINT_eQTL_EUR_2016
776	rs1042779	rs1042779	chr3:52821011	chr3:52786995	A	G	rs2286798	chr3:52821177	chr3:52787161	A	C	1	0.98349	0.99583	Gene expression	NCIT_C16608	BLUEPRINT	27863251	European	2016	Neutrophils	NEK4	ENSG00000114904.8	-	0.9398	0.1023	3.939e-20	+	192	1	-	BLUEPRINT_eQTL_EUR_2016
777	rs1042779	rs1042779	chr3:52821011	chr3:52786995	A	G	rs2286798	chr3:52821177	chr3:52787161	A	C	1	0.98349	0.99583	Gene expression	NCIT_C16608	BLUEPRINT	27863251	European	2016	T cells	PPM1M	ENSG00000164088.13	-	0.7306	0.1145	1.738e-10	+	169	1	-	BLUEPRINT_eQTL_EUR_2016
778	rs1042779	rs1042779	chr3:52821011	chr3:52786995	A	G	rs2286798	chr3:52821177	chr3:52787161	A	C	1	0.98349	0.99583	Gene expression	NCIT_C16608	BLUEPRINT	27863251	European	2016	T cells	NT5DC2	ENSG00000168268.6	-	0.6756	0.116	5.819e-09	+	169	1	-	BLUEPRINT_eQTL_EUR_2016
779	rs1042779	rs1042779	chr3:52821011	chr3:52786995	A	G	rs2286798	chr3:52821177	chr3:52787161	A	C	1	0.98349	0.99583	Gene expression	NCIT_C16608	BLUEPRINT	27863251	European	2016	T cells	-	ENSG00000243696.2	-	-0.6638	0.1162	1.103e-08	-	169	1	-	BLUEPRINT_eQTL_EUR_2016
780	rs1042779	rs1042779	chr3:52821011	chr3:52786995	A	G	rs2286798	chr3:52821177	chr3:52787161	A	C	1	0.98349	0.99583	Gene expression	NCIT_C16608	Stranger B	17873874	Mixed	2007	Lymphoblastoid cell lines	FLJ12442	-	-	NA	NA	3.73e-11	NA	270	1	-	GRASP
781	rs1042779	rs1042779	chr3:52821011	chr3:52786995	A	G	rs2286798	chr3:52821177	chr3:52787161	A	C	1	0.98349	0.99583	Gene expression	NCIT_C16608	Stranger B	17873874	Mixed	2007	Lymphoblastoid cell lines	ITIH4	-	-	NA	NA	1.14e-10	NA	270	1	-	GRASP
782	rs1042779	rs1042779	chr3:52821011	chr3:52786995	A	G	rs2286798	chr3:52821177	chr3:52787161	A	C	1	0.98349	0.99583	Gene expression	NCIT_C16608	Zeller	20502693	European	2010	Peripheral blood monocytes	ITIH4	-	-	NA	NA	1.55e-20	NA	1490	1	-	GRASP
783	rs1042779	rs1042779	chr3:52821011	chr3:52786995	A	G	rs2286798	chr3:52821177	chr3:52787161	A	C	1	0.98349	0.99583	Gene expression	NCIT_C16608	Zeller	20502693	European	2010	Peripheral blood monocytes	NT5DC2	-	-	NA	NA	1.27e-23	NA	1490	1	-	GRASP
784	rs1042779	rs1042779	chr3:52821011	chr3:52786995	A	G	rs2286798	chr3:52821177	chr3:52787161	A	C	1	0.98349	0.99583	Gene expression	NCIT_C16608	GTEx	25954001	Unspecified	2015	Artery aorta	ITIH4	ENSG00000055955.11	-	-0.6587	0.06499	5.859e-19	-	197	1	-	GTEx-V6p_eQTL_EUR_2016
785	rs1042779	rs1042779	chr3:52821011	chr3:52786995	A	G	rs2286798	chr3:52821177	chr3:52787161	A	C	1	0.98349	0.99583	Gene expression	NCIT_C16608	GTEx	25954001	Unspecified	2015	Artery aorta	GNL3	ENSG00000163938.12	-	0.2231	0.03786	2.167e-08	+	197	1	-	GTEx-V6p_eQTL_EUR_2016
786	rs1042779	rs1042779	chr3:52821011	chr3:52786995	A	G	rs2286798	chr3:52821177	chr3:52787161	A	C	1	0.98349	0.99583	Gene expression	NCIT_C16608	GTEx	25954001	Unspecified	2015	Artery aorta	MUSTN1	ENSG00000272573.1	-	-0.4955	0.07158	1.017e-10	-	197	1	-	GTEx-V6p_eQTL_EUR_2016
787	rs1042779	rs1042779	chr3:52821011	chr3:52786995	A	G	rs2286798	chr3:52821177	chr3:52787161	A	C	1	0.98349	0.99583	Gene expression	NCIT_C16608	GTEx	25954001	Unspecified	2015	Artery tibial	ITIH4	ENSG00000055955.11	-	-0.5096	0.06307	3.026e-14	-	285	1	-	GTEx-V6p_eQTL_EUR_2016
788	rs1042779	rs1042779	chr3:52821011	chr3:52786995	A	G	rs2286798	chr3:52821177	chr3:52787161	A	C	1	0.98349	0.99583	Gene expression	NCIT_C16608	GTEx	25954001	Unspecified	2015	Artery tibial	PBRM1	ENSG00000163939.14	-	-0.1632	0.02503	4.049e-10	-	285	1	-	GTEx-V6p_eQTL_EUR_2016
789	rs1042779	rs1042779	chr3:52821011	chr3:52786995	A	G	rs2286798	chr3:52821177	chr3:52787161	A	C	1	0.98349	0.99583	Gene expression	NCIT_C16608	GTEx	25954001	Unspecified	2015	Cells transformed fibroblasts	ITIH4	ENSG00000055955.11	-	-0.3801	0.057	1.908e-10	-	272	1	-	GTEx-V6p_eQTL_EUR_2016
790	rs1042779	rs1042779	chr3:52821011	chr3:52786995	A	G	rs2286798	chr3:52821177	chr3:52787161	A	C	1	0.98349	0.99583	Gene expression	NCIT_C16608	GTEx	25954001	Unspecified	2015	Cells transformed fibroblasts	NEK4	ENSG00000114904.8	-	0.2819	0.04238	2.093e-10	+	272	1	-	GTEx-V6p_eQTL_EUR_2016
791	rs1042779	rs1042779	chr3:52821011	chr3:52786995	A	G	rs2286798	chr3:52821177	chr3:52787161	A	C	1	0.98349	0.99583	Gene expression	NCIT_C16608	GTEx	25954001	Unspecified	2015	Cells transformed fibroblasts	GNL3	ENSG00000163938.12	-	0.1516	0.02655	3.47e-08	+	272	1	-	GTEx-V6p_eQTL_EUR_2016
792	rs1042779	rs1042779	chr3:52821011	chr3:52786995	A	G	rs2286798	chr3:52821177	chr3:52787161	A	C	1	0.98349	0.99583	Gene expression	NCIT_C16608	GTEx	25954001	Unspecified	2015	Cells transformed fibroblasts	NT5DC2	ENSG00000168268.6	-	0.1622	0.02272	1.222e-11	+	272	1	-	GTEx-V6p_eQTL_EUR_2016
793	rs1042779	rs1042779	chr3:52821011	chr3:52786995	A	G	rs2286798	chr3:52821177	chr3:52787161	A	C	1	0.98349	0.99583	Gene expression	NCIT_C16608	GTEx	25954001	Unspecified	2015	Esophagus mucosa	ITIH4	ENSG00000055955.11	-	-0.3658	0.05928	3.615e-09	-	241	1	-	GTEx-V6p_eQTL_EUR_2016
794	rs1042779	rs1042779	chr3:52821011	chr3:52786995	A	G	rs2286798	chr3:52821177	chr3:52787161	A	C	1	0.98349	0.99583	Gene expression	NCIT_C16608	GTEx	25954001	Unspecified	2015	Lung	ITIH4	ENSG00000055955.11	-	-0.2877	0.04795	7.375e-09	-	278	1	-	GTEx-V6p_eQTL_EUR_2016
795	rs1042779	rs1042779	chr3:52821011	chr3:52786995	A	G	rs2286798	chr3:52821177	chr3:52787161	A	C	1	0.98349	0.99583	Gene expression	NCIT_C16608	GTEx	25954001	Unspecified	2015	Muscle skeletal	ITIH4	ENSG00000055955.11	-	-0.1889	0.02984	8.351e-10	-	361	1	-	GTEx-V6p_eQTL_EUR_2016
796	rs1042779	rs1042779	chr3:52821011	chr3:52786995	A	G	rs2286798	chr3:52821177	chr3:52787161	A	C	1	0.98349	0.99583	Gene expression	NCIT_C16608	GTEx	25954001	Unspecified	2015	Muscle skeletal	TMEM110	ENSG00000213533.7	-	-0.2239	0.03928	2.727e-08	-	361	1	-	GTEx-V6p_eQTL_EUR_2016
797	rs1042779	rs1042779	chr3:52821011	chr3:52786995	A	G	rs2286798	chr3:52821177	chr3:52787161	A	C	1	0.98349	0.99583	Gene expression	NCIT_C16608	GTEx	25954001	Unspecified	2015	Skin sun exposed lower leg	ITIH4	ENSG00000055955.11	-	-0.2531	0.04307	1.271e-08	-	302	1	-	GTEx-V6p_eQTL_EUR_2016
798	rs1042779	rs1042779	chr3:52821011	chr3:52786995	A	G	rs2286798	chr3:52821177	chr3:52787161	A	C	1	0.98349	0.99583	Gene expression	NCIT_C16608	GTEx	25954001	Unspecified	2015	Skin sun exposed lower leg	NEK4	ENSG00000114904.8	-	0.2577	0.04218	3.651e-09	+	302	1	-	GTEx-V6p_eQTL_EUR_2016
799	rs1042779	rs1042779	chr3:52821011	chr3:52786995	A	G	rs2286798	chr3:52821177	chr3:52787161	A	C	1	0.98349	0.99583	Gene expression	NCIT_C16608	GTEx	25954001	Unspecified	2015	Skin sun exposed lower leg	NT5DC2	ENSG00000168268.6	-	0.2974	0.03753	6.749e-14	+	302	1	-	GTEx-V6p_eQTL_EUR_2016
800	rs1042779	rs1042779	chr3:52821011	chr3:52786995	A	G	rs2286798	chr3:52821177	chr3:52787161	A	C	1	0.98349	0.99583	Gene expression	NCIT_C16608	GTEx	25954001	Unspecified	2015	Thyroid	ITIH4	ENSG00000055955.11	-	-0.3361	0.05353	1.63e-09	-	278	1	-	GTEx-V6p_eQTL_EUR_2016
801	rs1042779	rs1042779	chr3:52821011	chr3:52786995	A	G	rs2286798	chr3:52821177	chr3:52787161	A	C	1	0.98349	0.99583	Gene expression	NCIT_C16608	GTEx	25954001	Unspecified	2015	Thyroid	NEK4	ENSG00000114904.8	-	0.2911	0.04506	5.925e-10	+	278	1	-	GTEx-V6p_eQTL_EUR_2016
802	rs1042779	rs1042779	chr3:52821011	chr3:52786995	A	G	rs2286798	chr3:52821177	chr3:52787161	A	C	1	0.98349	0.99583	Gene expression	NCIT_C16608	GTEx	25954001	Unspecified	2015	Thyroid	PBRM1	ENSG00000163939.14	-	-0.421	0.03914	3.179e-22	-	278	1	-	GTEx-V6p_eQTL_EUR_2016
803	rs1042779	rs1042779	chr3:52821011	chr3:52786995	A	G	rs2286798	chr3:52821177	chr3:52787161	A	C	1	0.98349	0.99583	Gene expression	NCIT_C16608	GTEx	25954001	Unspecified	2015	Thyroid	NT5DC2	ENSG00000168268.6	-	0.2471	0.04198	1.342e-08	+	278	1	-	GTEx-V6p_eQTL_EUR_2016
804	rs1042779	rs1042779	chr3:52821011	chr3:52786995	A	G	rs2286798	chr3:52821177	chr3:52787161	A	C	1	0.98349	0.99583	Gene expression	NCIT_C16608	GTEx	25954001	Unspecified	2015	Whole blood	ITIH4	ENSG00000055955.11	-	-0.3218	0.0488	1.969e-10	-	338	1	-	GTEx-V6p_eQTL_EUR_2016
805	rs1042779	rs1042779	chr3:52821011	chr3:52786995	A	G	rs2286798	chr3:52821177	chr3:52787161	A	C	1	0.98349	0.99583	Gene expression	NCIT_C16608	GTEx	25954001	Unspecified	2015	Whole blood	NT5DC2	ENSG00000168268.6	-	0.2007	0.03565	4.18e-08	+	338	1	-	GTEx-V6p_eQTL_EUR_2016
806	rs1042779	rs1042779	chr3:52821011	chr3:52786995	A	G	rs2286798	chr3:52821177	chr3:52787161	A	C	1	0.98349	0.99583	Gene expression	NCIT_C16608	GTEx	25954001	Unspecified	2015	Adipose subcutaneous	ITIH4	ENSG00000055955.11	-	-0.2031	0.03389	5.568e-09	-	385	1	-	GTEx-V7_eQTL_EUR_2017
807	rs1042779	rs1042779	chr3:52821011	chr3:52786995	A	G	rs2286798	chr3:52821177	chr3:52787161	A	C	1	0.98349	0.99583	Gene expression	NCIT_C16608	GTEx	25954001	Unspecified	2015	Artery aorta	ITIH4	ENSG00000055955.11	-	-0.6273	0.06148	3.45e-20	-	267	1	-	GTEx-V7_eQTL_EUR_2017
808	rs1042779	rs1042779	chr3:52821011	chr3:52786995	A	G	rs2286798	chr3:52821177	chr3:52787161	A	C	1	0.98349	0.99583	Gene expression	NCIT_C16608	GTEx	25954001	Unspecified	2015	Artery aorta	MUSTN1	ENSG00000272573.1	-	-0.4483	0.06071	3.327e-12	-	267	1	-	GTEx-V7_eQTL_EUR_2017
809	rs1042779	rs1042779	chr3:52821011	chr3:52786995	A	G	rs2286798	chr3:52821177	chr3:52787161	A	C	1	0.98349	0.99583	Gene expression	NCIT_C16608	GTEx	25954001	Unspecified	2015	Artery tibial	PBRM1	ENSG00000163939.14	-	-0.1804	0.01987	1.168e-17	-	388	1	-	GTEx-V7_eQTL_EUR_2017
810	rs1042779	rs1042779	chr3:52821011	chr3:52786995	A	G	rs2286798	chr3:52821177	chr3:52787161	A	C	1	0.98349	0.99583	Gene expression	NCIT_C16608	GTEx	25954001	Unspecified	2015	Artery tibial	ITIH4	ENSG00000055955.11	-	-0.4659	0.05213	3.212e-17	-	388	1	-	GTEx-V7_eQTL_EUR_2017
811	rs1042779	rs1042779	chr3:52821011	chr3:52786995	A	G	rs2286798	chr3:52821177	chr3:52787161	A	C	1	0.98349	0.99583	Gene expression	NCIT_C16608	GTEx	25954001	Unspecified	2015	Brain cerebellum	GNL3	ENSG00000163938.12	-	0.5209	0.07092	3.006e-11	+	154	1	-	GTEx-V7_eQTL_EUR_2017
812	rs1042779	rs1042779	chr3:52821011	chr3:52786995	A	G	rs2286798	chr3:52821177	chr3:52787161	A	C	1	0.98349	0.99583	Gene expression	NCIT_C16608	GTEx	25954001	Unspecified	2015	Cells transformed fibroblasts	NT5DC2	ENSG00000168268.6	-	0.1082	0.01757	2.91e-09	+	300	1	-	GTEx-V7_eQTL_EUR_2017
813	rs1042779	rs1042779	chr3:52821011	chr3:52786995	A	G	rs2286798	chr3:52821177	chr3:52787161	A	C	1	0.98349	0.99583	Gene expression	NCIT_C16608	GTEx	25954001	Unspecified	2015	Cells transformed fibroblasts	GNL3	ENSG00000163938.12	-	0.1354	0.01919	1.695e-11	+	300	1	-	GTEx-V7_eQTL_EUR_2017
814	rs1042779	rs1042779	chr3:52821011	chr3:52786995	A	G	rs2286798	chr3:52821177	chr3:52787161	A	C	1	0.98349	0.99583	Gene expression	NCIT_C16608	GTEx	25954001	Unspecified	2015	Cells transformed fibroblasts	ITIH4	ENSG00000055955.11	-	-0.404	0.05139	1.162e-13	-	300	1	-	GTEx-V7_eQTL_EUR_2017
815	rs1042779	rs1042779	chr3:52821011	chr3:52786995	A	G	rs2286798	chr3:52821177	chr3:52787161	A	C	1	0.98349	0.99583	Gene expression	NCIT_C16608	GTEx	25954001	Unspecified	2015	Colon transverse	NT5DC2	ENSG00000168268.6	-	0.2827	0.04224	1.988e-10	+	246	1	-	GTEx-V7_eQTL_EUR_2017
816	rs1042779	rs1042779	chr3:52821011	chr3:52786995	A	G	rs2286798	chr3:52821177	chr3:52787161	A	C	1	0.98349	0.99583	Gene expression	NCIT_C16608	GTEx	25954001	Unspecified	2015	Esophagus mucosa	ITIH4	ENSG00000055955.11	-	-0.328	0.04616	9.214e-12	-	358	1	-	GTEx-V7_eQTL_EUR_2017
817	rs1042779	rs1042779	chr3:52821011	chr3:52786995	A	G	rs2286798	chr3:52821177	chr3:52787161	A	C	1	0.98349	0.99583	Gene expression	NCIT_C16608	GTEx	25954001	Unspecified	2015	Heart atrial appendage	NEK4	ENSG00000114904.8	-	0.2704	0.04684	2.754e-08	+	264	1	-	GTEx-V7_eQTL_EUR_2017
818	rs1042779	rs1042779	chr3:52821011	chr3:52786995	A	G	rs2286798	chr3:52821177	chr3:52787161	A	C	1	0.98349	0.99583	Gene expression	NCIT_C16608	GTEx	25954001	Unspecified	2015	Lung	GLYCTK	ENSG00000168237.13	-	0.1841	0.03202	2.112e-08	+	383	1	-	GTEx-V7_eQTL_EUR_2017
819	rs1042779	rs1042779	chr3:52821011	chr3:52786995	A	G	rs2286798	chr3:52821177	chr3:52787161	A	C	1	0.98349	0.99583	Gene expression	NCIT_C16608	GTEx	25954001	Unspecified	2015	Lung	ITIH4	ENSG00000055955.11	-	-0.3417	0.04545	5.735e-13	-	383	1	-	GTEx-V7_eQTL_EUR_2017
820	rs1042779	rs1042779	chr3:52821011	chr3:52786995	A	G	rs2286798	chr3:52821177	chr3:52787161	A	C	1	0.98349	0.99583	Gene expression	NCIT_C16608	GTEx	25954001	Unspecified	2015	Muscle skeletal	ITIH4	ENSG00000055955.11	-	-0.1597	0.02694	6.307e-09	-	491	1	-	GTEx-V7_eQTL_EUR_2017
821	rs1042779	rs1042779	chr3:52821011	chr3:52786995	A	G	rs2286798	chr3:52821177	chr3:52787161	A	C	1	0.98349	0.99583	Gene expression	NCIT_C16608	GTEx	25954001	Unspecified	2015	Muscle skeletal	TMEM110	ENSG00000213533.7	-	-0.2051	0.0321	4.369e-10	-	491	1	-	GTEx-V7_eQTL_EUR_2017
822	rs1042779	rs1042779	chr3:52821011	chr3:52786995	A	G	rs2286798	chr3:52821177	chr3:52787161	A	C	1	0.98349	0.99583	Gene expression	NCIT_C16608	GTEx	25954001	Unspecified	2015	Nerve tibial	NEK4	ENSG00000114904.8	-	0.2385	0.03922	3.673e-09	+	361	1	-	GTEx-V7_eQTL_EUR_2017
823	rs1042779	rs1042779	chr3:52821011	chr3:52786995	A	G	rs2286798	chr3:52821177	chr3:52787161	A	C	1	0.98349	0.99583	Gene expression	NCIT_C16608	GTEx	25954001	Unspecified	2015	Nerve tibial	ITIH4	ENSG00000055955.11	-	-0.2492	0.04065	2.814e-09	-	361	1	-	GTEx-V7_eQTL_EUR_2017
824	rs1042779	rs1042779	chr3:52821011	chr3:52786995	A	G	rs2286798	chr3:52821177	chr3:52787161	A	C	1	0.98349	0.99583	Gene expression	NCIT_C16608	GTEx	25954001	Unspecified	2015	Skin not sun exposed suprapubic	NT5DC2	ENSG00000168268.6	-	0.2351	0.02942	3.371e-14	+	335	1	-	GTEx-V7_eQTL_EUR_2017
825	rs1042779	rs1042779	chr3:52821011	chr3:52786995	A	G	rs2286798	chr3:52821177	chr3:52787161	A	C	1	0.98349	0.99583	Gene expression	NCIT_C16608	GTEx	25954001	Unspecified	2015	Skin not sun exposed suprapubic	ITIH4	ENSG00000055955.11	-	-0.2729	0.04387	1.765e-09	-	335	1	-	GTEx-V7_eQTL_EUR_2017
826	rs1042779	rs1042779	chr3:52821011	chr3:52786995	A	G	rs2286798	chr3:52821177	chr3:52787161	A	C	1	0.98349	0.99583	Gene expression	NCIT_C16608	GTEx	25954001	Unspecified	2015	Skin sun exposed lower leg	NT5DC2	ENSG00000168268.6	-	0.247	0.02804	6.008e-17	+	414	1	-	GTEx-V7_eQTL_EUR_2017
827	rs1042779	rs1042779	chr3:52821011	chr3:52786995	A	G	rs2286798	chr3:52821177	chr3:52787161	A	C	1	0.98349	0.99583	Gene expression	NCIT_C16608	GTEx	25954001	Unspecified	2015	Skin sun exposed lower leg	NEK4	ENSG00000114904.8	-	0.2276	0.03095	1.396e-12	+	414	1	-	GTEx-V7_eQTL_EUR_2017
828	rs1042779	rs1042779	chr3:52821011	chr3:52786995	A	G	rs2286798	chr3:52821177	chr3:52787161	A	C	1	0.98349	0.99583	Gene expression	NCIT_C16608	GTEx	25954001	Unspecified	2015	Skin sun exposed lower leg	ITIH4	ENSG00000055955.11	-	-0.236	0.03538	9.946e-11	-	414	1	-	GTEx-V7_eQTL_EUR_2017
829	rs1042779	rs1042779	chr3:52821011	chr3:52786995	A	G	rs2286798	chr3:52821177	chr3:52787161	A	C	1	0.98349	0.99583	Gene expression	NCIT_C16608	GTEx	25954001	Unspecified	2015	Testis	NT5DC2	ENSG00000168268.6	-	0.2338	0.03848	6.767e-09	+	225	1	-	GTEx-V7_eQTL_EUR_2017
830	rs1042779	rs1042779	chr3:52821011	chr3:52786995	A	G	rs2286798	chr3:52821177	chr3:52787161	A	C	1	0.98349	0.99583	Gene expression	NCIT_C16608	GTEx	25954001	Unspecified	2015	Testis	GNL3	ENSG00000163938.12	-	0.2499	0.03578	4.794e-11	+	225	1	-	GTEx-V7_eQTL_EUR_2017
831	rs1042779	rs1042779	chr3:52821011	chr3:52786995	A	G	rs2286798	chr3:52821177	chr3:52787161	A	C	1	0.98349	0.99583	Gene expression	NCIT_C16608	GTEx	25954001	Unspecified	2015	Thyroid	NT5DC2	ENSG00000168268.6	-	0.2611	0.03178	4.834e-15	+	399	1	-	GTEx-V7_eQTL_EUR_2017
832	rs1042779	rs1042779	chr3:52821011	chr3:52786995	A	G	rs2286798	chr3:52821177	chr3:52787161	A	C	1	0.98349	0.99583	Gene expression	NCIT_C16608	GTEx	25954001	Unspecified	2015	Thyroid	PBRM1	ENSG00000163939.14	-	-0.3915	0.02815	5.861e-35	-	399	1	-	GTEx-V7_eQTL_EUR_2017
833	rs1042779	rs1042779	chr3:52821011	chr3:52786995	A	G	rs2286798	chr3:52821177	chr3:52787161	A	C	1	0.98349	0.99583	Gene expression	NCIT_C16608	GTEx	25954001	Unspecified	2015	Thyroid	NEK4	ENSG00000114904.8	-	0.2696	0.03466	9.335e-14	+	399	1	-	GTEx-V7_eQTL_EUR_2017
834	rs1042779	rs1042779	chr3:52821011	chr3:52786995	A	G	rs2286798	chr3:52821177	chr3:52787161	A	C	1	0.98349	0.99583	Gene expression	NCIT_C16608	GTEx	25954001	Unspecified	2015	Thyroid	ITIH4	ENSG00000055955.11	-	-0.3798	0.03902	7.348e-20	-	399	1	-	GTEx-V7_eQTL_EUR_2017
835	rs1042779	rs1042779	chr3:52821011	chr3:52786995	A	G	rs2286798	chr3:52821177	chr3:52787161	A	C	1	0.98349	0.99583	Gene expression	NCIT_C16608	GTEx	25954001	Unspecified	2015	Whole blood	ITIH4	ENSG00000055955.11	-	-0.2853	0.03644	8.294e-14	-	369	1	-	GTEx-V7_eQTL_EUR_2017
836	rs1042779	rs1042779	chr3:52821011	chr3:52786995	A	G	rs2286798	chr3:52821177	chr3:52787161	A	C	1	0.98349	0.99583	Exon expression	NCIT_C16608	Geuvadis	24037378	European	2013	Lymphoblastoid cell lines	GLT8D1	ENSG00000016864.11	ENSG00000016864.11_52738740_52738968	NA	NA	2.189e-08	NA	462	1	-	Geuvadis_eQTL_EUR_2013
837	rs1042779	rs1042779	chr3:52821011	chr3:52786995	A	G	rs2286798	chr3:52821177	chr3:52787161	A	C	1	0.98349	0.99583	Exon expression	NCIT_C16608	Geuvadis	24037378	European	2013	Lymphoblastoid cell lines	ITIH4	ENSG00000055955.10	ENSG00000055955.10_52847991_52848087	NA	NA	1.788e-10	NA	462	1	-	Geuvadis_eQTL_EUR_2013
838	rs1042779	rs1042779	chr3:52821011	chr3:52786995	A	G	rs2286798	chr3:52821177	chr3:52787161	A	C	1	0.98349	0.99583	Exon expression	NCIT_C16608	Geuvadis	24037378	European	2013	Lymphoblastoid cell lines	ITIH4	ENSG00000055955.10	ENSG00000055955.10_52850900_52851074	NA	NA	7.444e-11	NA	462	1	-	Geuvadis_eQTL_EUR_2013
839	rs1042779	rs1042779	chr3:52821011	chr3:52786995	A	G	rs2286798	chr3:52821177	chr3:52787161	A	C	1	0.98349	0.99583	Exon expression	NCIT_C16608	Geuvadis	24037378	European	2013	Lymphoblastoid cell lines	ITIH4	ENSG00000055955.10	ENSG00000055955.10_52846991_52847506	NA	NA	5.924e-09	NA	462	1	-	Geuvadis_eQTL_EUR_2013
840	rs1042779	rs1042779	chr3:52821011	chr3:52786995	A	G	rs2286798	chr3:52821177	chr3:52787161	A	C	1	0.98349	0.99583	Exon expression	NCIT_C16608	Geuvadis	24037378	European	2013	Lymphoblastoid cell lines	ITIH4	ENSG00000055955.10	ENSG00000055955.10_52852068_52852226	NA	NA	3.828e-11	NA	462	1	-	Geuvadis_eQTL_EUR_2013
841	rs1042779	rs1042779	chr3:52821011	chr3:52786995	A	G	rs2286798	chr3:52821177	chr3:52787161	A	C	1	0.98349	0.99583	Exon expression	NCIT_C16608	Geuvadis	24037378	European	2013	Lymphoblastoid cell lines	ITIH4	ENSG00000055955.10	ENSG00000055955.10_52848225_52848379	NA	NA	1.554e-09	NA	462	1	-	Geuvadis_eQTL_EUR_2013
842	rs1042779	rs1042779	chr3:52821011	chr3:52786995	A	G	rs2286798	chr3:52821177	chr3:52787161	A	C	1	0.98349	0.99583	Exon expression	NCIT_C16608	Geuvadis	24037378	European	2013	Lymphoblastoid cell lines	GNL3	ENSG00000163938.12	ENSG00000163938.12_52728209_52728508	NA	NA	5.06e-52	NA	462	1	-	Geuvadis_eQTL_EUR_2013
843	rs1042779	rs1042779	chr3:52821011	chr3:52786995	A	G	rs2286798	chr3:52821177	chr3:52787161	A	C	1	0.98349	0.99583	Exon expression	NCIT_C16608	Geuvadis	24037378	European	2013	Lymphoblastoid cell lines	NT5DC2	ENSG00000168268.6	ENSG00000168268.6_52561310_52561391	NA	NA	6.33e-18	NA	462	1	-	Geuvadis_eQTL_EUR_2013
844	rs1042779	rs1042779	chr3:52821011	chr3:52786995	A	G	rs2286798	chr3:52821177	chr3:52787161	A	C	1	0.98349	0.99583	Exon expression	NCIT_C16608	Geuvadis	24037378	European	2013	Lymphoblastoid cell lines	NT5DC2	ENSG00000168268.6	ENSG00000168268.6_52561845_52561947	NA	NA	2.311e-18	NA	462	1	-	Geuvadis_eQTL_EUR_2013
845	rs1042779	rs1042779	chr3:52821011	chr3:52786995	A	G	rs2286798	chr3:52821177	chr3:52787161	A	C	1	0.98349	0.99583	Exon expression	NCIT_C16608	Geuvadis	24037378	European	2013	Lymphoblastoid cell lines	NT5DC2	ENSG00000168268.6	ENSG00000168268.6_52559225_52559311	NA	NA	1.635e-13	NA	462	1	-	Geuvadis_eQTL_EUR_2013
846	rs1042779	rs1042779	chr3:52821011	chr3:52786995	A	G	rs2286798	chr3:52821177	chr3:52787161	A	C	1	0.98349	0.99583	Exon expression	NCIT_C16608	Geuvadis	24037378	European	2013	Lymphoblastoid cell lines	NT5DC2	ENSG00000168268.6	ENSG00000168268.6_52562653_52562708	NA	NA	2.85e-18	NA	462	1	-	Geuvadis_eQTL_EUR_2013
847	rs1042779	rs1042779	chr3:52821011	chr3:52786995	A	G	rs2286798	chr3:52821177	chr3:52787161	A	C	1	0.98349	0.99583	Exon expression	NCIT_C16608	Geuvadis	24037378	European	2013	Lymphoblastoid cell lines	NT5DC2	ENSG00000168268.6	ENSG00000168268.6_52562462_52562555	NA	NA	8.994e-18	NA	462	1	-	Geuvadis_eQTL_EUR_2013
848	rs1042779	rs1042779	chr3:52821011	chr3:52786995	A	G	rs2286798	chr3:52821177	chr3:52787161	A	C	1	0.98349	0.99583	Exon expression	NCIT_C16608	Geuvadis	24037378	European	2013	Lymphoblastoid cell lines	NT5DC2	ENSG00000168268.6	ENSG00000168268.6_52561633_52561734	NA	NA	1.756e-18	NA	462	1	-	Geuvadis_eQTL_EUR_2013
849	rs1042779	rs1042779	chr3:52821011	chr3:52786995	A	G	rs2286798	chr3:52821177	chr3:52787161	A	C	1	0.98349	0.99583	Exon expression	NCIT_C16608	Geuvadis	24037378	European	2013	Lymphoblastoid cell lines	NT5DC2	ENSG00000168268.6	ENSG00000168268.6_52558979_52559119	NA	NA	1.254e-09	NA	462	1	-	Geuvadis_eQTL_EUR_2013
850	rs1042779	rs1042779	chr3:52821011	chr3:52786995	A	G	rs2286798	chr3:52821177	chr3:52787161	A	C	1	0.98349	0.99583	Exon expression	NCIT_C16608	Geuvadis	24037378	European	2013	Lymphoblastoid cell lines	NT5DC2	ENSG00000168268.6	ENSG00000168268.6_52558386_52558747	NA	NA	2.567e-13	NA	462	1	-	Geuvadis_eQTL_EUR_2013
851	rs1042779	rs1042779	chr3:52821011	chr3:52786995	A	G	rs2286798	chr3:52821177	chr3:52787161	A	C	1	0.98349	0.99583	Exon expression	NCIT_C16608	Geuvadis	24037378	European	2013	Lymphoblastoid cell lines	NT5DC2	ENSG00000168268.6	ENSG00000168268.6_52558833_52558897	NA	NA	3.255e-13	NA	462	1	-	Geuvadis_eQTL_EUR_2013
852	rs1042779	rs1042779	chr3:52821011	chr3:52786995	A	G	rs2286798	chr3:52821177	chr3:52787161	A	C	1	0.98349	0.99583	Exon expression	NCIT_C16608	Geuvadis	24037378	European	2013	Lymphoblastoid cell lines	NT5DC2	ENSG00000168268.6	ENSG00000168268.6_52562877_52562951	NA	NA	1.858e-16	NA	462	1	-	Geuvadis_eQTL_EUR_2013
853	rs1042779	rs1042779	chr3:52821011	chr3:52786995	A	G	rs2286798	chr3:52821177	chr3:52787161	A	C	1	0.98349	0.99583	Exon expression	NCIT_C16608	Geuvadis	24037378	European	2013	Lymphoblastoid cell lines	NT5DC2	ENSG00000168268.6	ENSG00000168268.6_52562029_52562089	NA	NA	1.958e-16	NA	462	1	-	Geuvadis_eQTL_EUR_2013
854	rs1042779	rs1042779	chr3:52821011	chr3:52786995	A	G	rs2286798	chr3:52821177	chr3:52787161	A	C	1	0.98349	0.99583	Exon expression	NCIT_C16608	Geuvadis	24037378	European	2013	Lymphoblastoid cell lines	NT5DC2	ENSG00000168268.6	ENSG00000168268.6_52567522_52567793	NA	NA	3.765e-11	NA	462	1	-	Geuvadis_eQTL_EUR_2013
855	rs1042779	rs1042779	chr3:52821011	chr3:52786995	A	G	rs2286798	chr3:52821177	chr3:52787161	A	C	1	0.98349	0.99583	Exon expression	NCIT_C16608	Geuvadis	24037378	European	2013	Lymphoblastoid cell lines	NT5DC2	ENSG00000168268.6	ENSG00000168268.6_52563166_52563350	NA	NA	6.984e-17	NA	462	1	-	Geuvadis_eQTL_EUR_2013
856	rs1042779	rs1042779	chr3:52821011	chr3:52786995	A	G	rs2286798	chr3:52821177	chr3:52787161	A	C	1	0.98349	0.99583	Exon expression	NCIT_C16608	Geuvadis	24037378	European	2013	Lymphoblastoid cell lines	NT5DC2	ENSG00000168268.6	ENSG00000168268.6_52562199_52562327	NA	NA	1.1e-16	NA	462	1	-	Geuvadis_eQTL_EUR_2013
857	rs1042779	rs1042779	chr3:52821011	chr3:52786995	A	G	rs2286798	chr3:52821177	chr3:52787161	A	C	1	0.98349	0.99583	Gene expression	NCIT_C16608	Geuvadis	24037378	European	2013	Lymphoblastoid cell lines	NT5DC2	ENSG00000168268.6	ENSG00000168268.6	NA	NA	1.014e-12	NA	462	1	-	Geuvadis_eQTL_EUR_2013
858	rs1042779	rs1042779	chr3:52821011	chr3:52786995	A	G	rs2286798	chr3:52821177	chr3:52787161	A	C	1	0.98349	0.99583	Transcript ratio	NCIT_C16608	Geuvadis	24037378	European	2013	Lymphoblastoid cell lines	NT5DC2	ENSG00000168268.6	ENST00000490681.1	NA	NA	4.983e-19	NA	462	1	-	Geuvadis_eQTL_EUR_2013
859	rs1042779	rs1042779	chr3:52821011	chr3:52786995	A	G	rs2286798	chr3:52821177	chr3:52787161	A	C	1	0.98349	0.99583	Gene expression	NCIT_C16608	Joehanes R	28122634	Mixed	2017	Whole blood	ITIH4;MUSTN1	-	2676397	-0.0231	0.0017	1.788e-41	-	5257	1	-	Joehanes-R_eQTL_EUR_2017
860	rs1042779	rs1042779	chr3:52821011	chr3:52786995	A	G	rs2286798	chr3:52821177	chr3:52787161	A	C	1	0.98349	0.99583	Gene expression	NCIT_C16608	Joehanes R	28122634	Mixed	2017	Whole blood	NT5DC2;C3orf78	-	2676182	0.0163	0.00184	1.031e-18	+	5257	1	-	Joehanes-R_eQTL_EUR_2017
861	rs1042779	rs1042779	chr3:52821011	chr3:52786995	A	G	rs2286798	chr3:52821177	chr3:52787161	A	C	1	0.98349	0.99583	Gene expression	NCIT_C16608	Joehanes R	28122634	Mixed	2017	Whole blood	STAB1	-	2623922	-0.0089	0.00131	1.249e-11	-	5257	1	-	Joehanes-R_eQTL_EUR_2017
862	rs1042779	rs1042779	chr3:52821011	chr3:52786995	A	G	rs2286798	chr3:52821177	chr3:52787161	A	C	1	0.98349	0.99583	Gene expression	NCIT_C16608	Joehanes R	28122634	Mixed	2017	Whole blood	SNORD19B;GNL3;GLT8D1	-	2624074	0.016	0.00269	3.022e-09	+	5257	1	-	Joehanes-R_eQTL_EUR_2017
863	rs1042779	rs1042779	chr3:52821011	chr3:52786995	A	G	rs2286798	chr3:52821177	chr3:52787161	A	C	1	0.98349	0.99583	Gene expression	NCIT_C16608	Joehanes R	28122634	Mixed	2017	Whole blood	TMEM110;TMEM110-MUSTN1;LOC100132069	-	2676471	-0.019	0.0034	2.465e-08	-	5257	1	-	Joehanes-R_eQTL_EUR_2017
864	rs1042779	rs1042779	chr3:52821011	chr3:52786995	A	G	rs2286798	chr3:52821177	chr3:52787161	A	C	1	0.98349	0.99583	Gene expression	NCIT_C16608	Joehanes R	28122634	Mixed	2017	Whole blood	PPM1M;WDR82	-	2623568	0.0125	0.00224	2.47e-08	+	5257	1	-	Joehanes-R_eQTL_EUR_2017
865	rs1042779	rs1042779	chr3:52821011	chr3:52786995	A	G	rs2286798	chr3:52821177	chr3:52787161	A	C	1	0.98349	0.99583	Gene expression	NCIT_C16608	MuTHER	22941192	European	2012	Lymphoblastoid cell lines	GNL3	-	ILMN_1790659	0.08192	0.01216	1.594e-11	+	777	1	-	MuTHER_eQTL_EUR_2012
866	rs1042779	rs1042779	chr3:52821011	chr3:52786995	A	G	rs2286798	chr3:52821177	chr3:52787161	A	C	1	0.98349	0.99583	Gene expression	NCIT_C16608	MuTHER	22941192	European	2012	Lymphoblastoid cell lines	ITIH4	-	ILMN_1718525	-0.08971	0.01338	1.991e-11	-	777	1	-	MuTHER_eQTL_EUR_2012
867	rs1042779	rs1042779	chr3:52821011	chr3:52786995	A	G	rs2286798	chr3:52821177	chr3:52787161	A	C	1	0.98349	0.99583	Gene expression	NCIT_C16608	MuTHER	22941192	European	2012	Lymphoblastoid cell lines	NT5DC2	-	ILMN_1708743	0.1254	0.02138	4.439e-09	+	777	1	-	MuTHER_eQTL_EUR_2012
868	rs1042779	rs1042779	chr3:52821011	chr3:52786995	A	G	rs2286798	chr3:52821177	chr3:52787161	A	C	1	0.98349	0.99583	Gene expression	NCIT_C16608	Westra H	24013639	European	2013	Peripheral blood	ITIH4	-	3710343	NA	NA	6.104e-64	NA	5311	1	-	Westra-H_eQTL_EUR_2013
869	rs1042779	rs1042779	chr3:52821011	chr3:52786995	A	G	rs2286798	chr3:52821177	chr3:52787161	A	C	1	0.98349	0.99583	Gene expression	NCIT_C16608	Westra H	24013639	European	2013	Peripheral blood	SPCS1	-	1300497	NA	NA	1.731e-28	NA	5311	1	-	Westra-H_eQTL_EUR_2013
870	rs1042779	rs1042779	chr3:52821011	chr3:52786995	A	G	rs2286798	chr3:52821177	chr3:52787161	A	C	1	0.98349	0.99583	Gene expression	NCIT_C16608	eQTLGen	eQTLGen	European	2018	Whole blood	ITIH4	ENSG00000055955	-	NA	NA	3.27000000000002e-310	-	26605	36	-	eQTLGen_eQTL_EUR_2018
871	rs1042779	rs1042779	chr3:52821011	chr3:52786995	A	G	rs2286798	chr3:52821177	chr3:52787161	A	C	1	0.98349	0.99583	Gene expression	NCIT_C16608	eQTLGen	eQTLGen	European	2018	Whole blood	NT5DC2	ENSG00000168268	-	NA	NA	3.27000000000002e-310	+	31680	37	-	eQTLGen_eQTL_EUR_2018
872	rs1042779	rs1042779	chr3:52821011	chr3:52786995	A	G	rs2286798	chr3:52821177	chr3:52787161	A	C	1	0.98349	0.99583	Gene expression	NCIT_C16608	eQTLGen	eQTLGen	European	2018	Whole blood	PPM1M	ENSG00000164088	-	NA	NA	1.9e-197	+	31680	37	-	eQTLGen_eQTL_EUR_2018
873	rs1042779	rs1042779	chr3:52821011	chr3:52786995	A	G	rs2286798	chr3:52821177	chr3:52787161	A	C	1	0.98349	0.99583	Gene expression	NCIT_C16608	eQTLGen	eQTLGen	European	2018	Whole blood	GLYCTK	ENSG00000168237	-	NA	NA	1.17e-188	+	31680	37	-	eQTLGen_eQTL_EUR_2018
874	rs1042779	rs1042779	chr3:52821011	chr3:52786995	A	G	rs2286798	chr3:52821177	chr3:52787161	A	C	1	0.98349	0.99583	Gene expression	NCIT_C16608	eQTLGen	eQTLGen	European	2018	Whole blood	SPCS1	ENSG00000114902	-	NA	NA	7.15e-90	-	31680	37	-	eQTLGen_eQTL_EUR_2018
875	rs1042779	rs1042779	chr3:52821011	chr3:52786995	A	G	rs2286798	chr3:52821177	chr3:52787161	A	C	1	0.98349	0.99583	Gene expression	NCIT_C16608	eQTLGen	eQTLGen	European	2018	Whole blood	RP5-1157M23.2	ENSG00000243224	-	NA	NA	2.21e-73	+	22491	30	-	eQTLGen_eQTL_EUR_2018
876	rs1042779	rs1042779	chr3:52821011	chr3:52786995	A	G	rs2286798	chr3:52821177	chr3:52787161	A	C	1	0.98349	0.99583	Gene expression	NCIT_C16608	eQTLGen	eQTLGen	European	2018	Whole blood	GNL3	ENSG00000163938	-	NA	NA	1.41e-45	+	31680	37	-	eQTLGen_eQTL_EUR_2018
877	rs1042779	rs1042779	chr3:52821011	chr3:52786995	A	G	rs2286798	chr3:52821177	chr3:52787161	A	C	1	0.98349	0.99583	Gene expression	NCIT_C16608	eQTLGen	eQTLGen	European	2018	Whole blood	GLT8D1	ENSG00000016864	-	NA	NA	2.31e-33	+	26605	36	-	eQTLGen_eQTL_EUR_2018
878	rs1042779	rs1042779	chr3:52821011	chr3:52786995	A	G	rs2286798	chr3:52821177	chr3:52787161	A	C	1	0.98349	0.99583	Gene expression	NCIT_C16608	eQTLGen	eQTLGen	European	2018	Whole blood	GLYCTK-AS1	ENSG00000242797	-	NA	NA	9.55e-14	+	3831	9	-	eQTLGen_eQTL_EUR_2018
879	rs1042779	rs1042779	chr3:52821011	chr3:52786995	A	G	rs2286798	chr3:52821177	chr3:52787161	A	C	1	0.98349	0.99583	Gene expression	NCIT_C16608	eQTLGen	eQTLGen	European	2018	Whole blood	DNAH1	ENSG00000114841	-	NA	NA	1.07e-12	+	31680	37	-	eQTLGen_eQTL_EUR_2018
880	rs1042779	rs1042779	chr3:52821011	chr3:52786995	A	G	rs2286798	chr3:52821177	chr3:52787161	A	C	1	0.98349	0.99583	Gene expression	NCIT_C16608	eQTLGen	eQTLGen	European	2018	Whole blood	WDR82	ENSG00000164091	-	NA	NA	1.5e-11	+	31680	37	-	eQTLGen_eQTL_EUR_2018
881	rs1042779	rs1042779	chr3:52821011	chr3:52786995	A	G	rs2286798	chr3:52821177	chr3:52787161	A	C	1	0.98349	0.99583	Gene expression	NCIT_C16608	eQTLGen	eQTLGen	European	2018	Whole blood	TMEM110	ENSG00000213533	-	NA	NA	1.25e-10	-	31680	37	-	eQTLGen_eQTL_EUR_2018
882	rs1042779	rs1042779	chr3:52821011	chr3:52786995	A	G	rs2286798	chr3:52821177	chr3:52787161	A	C	1	0.98349	0.99583	Gene expression	NCIT_C16608	eQTLGen	eQTLGen	European	2018	Whole blood	NEK4	ENSG00000114904	-	NA	NA	2.59e-09	+	30931	36	-	eQTLGen_eQTL_EUR_2018
883	rs1042779	rs1042779	chr3:52821011	chr3:52786995	A	G	rs2286798	chr3:52821177	chr3:52787161	A	C	1	0.98349	0.99583	Gene expression	NCIT_C16608	eQTLGen	eQTLGen	European	2018	Whole blood	RP11-168J18.6	ENSG00000239557	-	NA	NA	2.59e-09	-	7631	13	-	eQTLGen_eQTL_EUR_2018
884	rs1042779	rs1042779	chr3:52821011	chr3:52786995	A	G	rs2286798	chr3:52821177	chr3:52787161	A	C	1	0.98349	0.99583	Gene expression	NCIT_C16608	eQTLGen	eQTLGen	European	2018	Whole blood	SERBP1P3	ENSG00000242142	-	NA	NA	8.8e-09	-	4339	10	-	eQTLGen_eQTL_EUR_2018
885	rs1042779	rs1042779	chr3:52821011	chr3:52786995	A	G	rs2286798	chr3:52821177	chr3:52787161	A	C	1	0.98349	0.99583	Gene expression	NCIT_C16608	eQTLGen	eQTLGen	European	2018	Whole blood	SMIM4	ENSG00000168273	-	NA	NA	2.27e-08	+	20198	26	-	eQTLGen_eQTL_EUR_2018
886	rs1042779	rs1042779	chr3:52821011	chr3:52786995	A	G	rs2286798	chr3:52821177	chr3:52787161	A	C	1	0.98349	0.99583	Gene expression	NCIT_C16608	eQTLGen	eQTLGen	European	2018	Whole blood	RFT1	ENSG00000163933	-	NA	NA	3.14e-08	+	26605	36	-	eQTLGen_eQTL_EUR_2018
887	rs1042779	rs1042779	chr3:52821011	chr3:52786995	A	G	rs2286798	chr3:52821177	chr3:52787161	A	C	1	0.98349	0.99583	Gene expression	NCIT_C16608	eQTLGen	eQTLGen	European	2018	Whole blood	TWF2	ENSG00000247596	-	NA	NA	3.51e-08	+	31680	37	-	eQTLGen_eQTL_EUR_2018
888	rs1042779	rs1042779	chr3:52821011	chr3:52786995	A	G	rs2286798	chr3:52821177	chr3:52787161	A	C	1	0.98349	0.99583	Gene expression	NCIT_C16608	Stranger B	17873874	Mixed	2007	Lymphoblastoid cell lines	FLJ12442	-	GI_12597652-S	NA	NA	1.76e-08	NA	270	1	-	eQTL_2017
889	rs1042779	rs1042779	chr3:52821011	chr3:52786995	A	G	rs2286798	chr3:52821177	chr3:52787161	A	C	1	0.98349	0.99583	Gene expression	NCIT_C16608	Stranger B	17873874	Mixed	2007	Lymphoblastoid cell lines	ITIH4	-	-	NA	NA	7.45e-09	NA	270	1	-	eQTL_2017
890	rs1042779	rs1042779	chr3:52821011	chr3:52786995	A	G	rs2286798	chr3:52821177	chr3:52787161	A	C	1	0.98349	0.99583	Gene expression	NCIT_C16608	Stranger B	17873874	Mixed	2007	Lymphoblastoid cell lines	ITIH4	-	-	NA	NA	1.14e-10	NA	270	1	-	eQTL_2017
891	rs1042779	rs1042779	chr3:52821011	chr3:52786995	A	G	rs2286798	chr3:52821177	chr3:52787161	A	C	1	0.98349	0.99583	Gene expression	NCIT_C16608	Stranger B	17873874	Mixed	2007	Lymphoblastoid cell lines	FLJ12442	-	-	NA	NA	3.73e-11	NA	270	1	-	eQTL_2017
892	rs1042779	rs1042779	chr3:52821011	chr3:52786995	A	G	rs678	chr3:52820981	chr3:52786965	A	T	1	0.97943	1	Gene expression	NCIT_C16608	BIOSQTL	27918533	European	2017	Whole blood	ITIH4;MUSTN1	ENSG00000055955;ENSG00000243696	ENSG00000055955;ENSG00000243696	NA	NA	1.004e-115	-	2116	1	-	BIOSQTL_eQTL_EUR_2017
893	rs1042779	rs1042779	chr3:52821011	chr3:52786995	A	G	rs678	chr3:52820981	chr3:52786965	A	T	1	0.97943	1	Gene expression	NCIT_C16608	BIOSQTL	27918533	European	2017	Whole blood	ITIH4;ITIH4-AS1;MUSTN1	ENSG00000055955;ENSG00000239799;ENSG00000243696	ENSG00000055955;ENSG00000239799;ENSG00000243696	NA	NA	4.152e-69	-	2116	1	-	BIOSQTL_eQTL_EUR_2017
894	rs1042779	rs1042779	chr3:52821011	chr3:52786995	A	G	rs678	chr3:52820981	chr3:52786965	A	T	1	0.97943	1	Gene expression	NCIT_C16608	BIOSQTL	27918533	European	2017	Whole blood	NEK4	ENSG00000114904	ENSG00000114904	NA	NA	5.624e-11	+	2116	1	-	BIOSQTL_eQTL_EUR_2017
895	rs1042779	rs1042779	chr3:52821011	chr3:52786995	A	G	rs678	chr3:52820981	chr3:52786965	A	T	1	0.97943	1	Gene expression	NCIT_C16608	BIOSQTL	27918533	European	2017	Whole blood	MUSTN1	ENSG00000243696	ENSG00000243696	NA	NA	1.114e-09	+	2116	1	-	BIOSQTL_eQTL_EUR_2017
896	rs1042779	rs1042779	chr3:52821011	chr3:52786995	A	G	rs678	chr3:52820981	chr3:52786965	A	T	1	0.97943	1	Gene expression	NCIT_C16608	BIOSQTL	27918533	European	2017	Whole blood	GLT8D1	ENSG00000016864	ENSG00000016864	NA	NA	1.143e-09	+	2116	1	-	BIOSQTL_eQTL_EUR_2017
897	rs1042779	rs1042779	chr3:52821011	chr3:52786995	A	G	rs678	chr3:52820981	chr3:52786965	A	T	1	0.97943	1	Gene expression	NCIT_C16608	BLUEPRINT	27863251	European	2016	Monocytes	ITIH4	ENSG00000055955.11	-	-0.6806	0.1112	9.433e-10	-	194	1	-	BLUEPRINT_eQTL_EUR_2016
898	rs1042779	rs1042779	chr3:52821011	chr3:52786995	A	G	rs678	chr3:52820981	chr3:52786965	A	T	1	0.97943	1	Gene expression	NCIT_C16608	BLUEPRINT	27863251	European	2016	Monocytes	NT5DC2	ENSG00000168268.6	-	0.6592	0.1113	3.154e-09	+	194	1	-	BLUEPRINT_eQTL_EUR_2016
899	rs1042779	rs1042779	chr3:52821011	chr3:52786995	A	G	rs678	chr3:52820981	chr3:52786965	A	T	1	0.97943	1	Gene expression	NCIT_C16608	BLUEPRINT	27863251	European	2016	Monocytes	-	ENSG00000243696.2	-	-0.7407	0.1104	1.937e-11	-	194	1	-	BLUEPRINT_eQTL_EUR_2016
900	rs1042779	rs1042779	chr3:52821011	chr3:52786995	A	G	rs678	chr3:52820981	chr3:52786965	A	T	1	0.97943	1	Gene expression	NCIT_C16608	BLUEPRINT	27863251	European	2016	Neutrophils	NEK4	ENSG00000114904.8	-	0.939	0.1037	1.351e-19	+	192	1	-	BLUEPRINT_eQTL_EUR_2016
901	rs1042779	rs1042779	chr3:52821011	chr3:52786995	A	G	rs678	chr3:52820981	chr3:52786965	A	T	1	0.97943	1	Gene expression	NCIT_C16608	BLUEPRINT	27863251	European	2016	T cells	PPM1M	ENSG00000164088.13	-	0.728	0.1161	3.645e-10	+	169	1	-	BLUEPRINT_eQTL_EUR_2016
902	rs1042779	rs1042779	chr3:52821011	chr3:52786995	A	G	rs678	chr3:52820981	chr3:52786965	A	T	1	0.97943	1	Gene expression	NCIT_C16608	BLUEPRINT	27863251	European	2016	T cells	NT5DC2	ENSG00000168268.6	-	0.6961	0.1173	2.941e-09	+	169	1	-	BLUEPRINT_eQTL_EUR_2016
903	rs1042779	rs1042779	chr3:52821011	chr3:52786995	A	G	rs678	chr3:52820981	chr3:52786965	A	T	1	0.97943	1	Gene expression	NCIT_C16608	BLUEPRINT	27863251	European	2016	T cells	-	ENSG00000243696.2	-	-0.6731	0.1176	1.046e-08	-	169	1	-	BLUEPRINT_eQTL_EUR_2016
904	rs1042779	rs1042779	chr3:52821011	chr3:52786995	A	G	rs678	chr3:52820981	chr3:52786965	A	T	1	0.97943	1	Gene expression	NCIT_C16608	Stranger B	17873874	Mixed	2007	Lymphoblastoid cell lines	FLJ12442	-	-	NA	NA	4.25e-11	NA	270	1	-	GRASP
905	rs1042779	rs1042779	chr3:52821011	chr3:52786995	A	G	rs678	chr3:52820981	chr3:52786965	A	T	1	0.97943	1	Gene expression	NCIT_C16608	Stranger B	17873874	Mixed	2007	Lymphoblastoid cell lines	ITIH4	-	-	NA	NA	1.61e-10	NA	270	1	-	GRASP
906	rs1042779	rs1042779	chr3:52821011	chr3:52786995	A	G	rs678	chr3:52820981	chr3:52786965	A	T	1	0.97943	1	Gene expression	NCIT_C16608	GTEx	25954001	Unspecified	2015	Artery aorta	ITIH4	ENSG00000055955.11	-	-0.7113	0.06662	1.967e-20	-	197	1	-	GTEx-V6p_eQTL_EUR_2016
907	rs1042779	rs1042779	chr3:52821011	chr3:52786995	A	G	rs678	chr3:52820981	chr3:52786965	A	T	1	0.97943	1	Gene expression	NCIT_C16608	GTEx	25954001	Unspecified	2015	Artery aorta	GNL3	ENSG00000163938.12	-	0.237	0.0395	1.278e-08	+	197	1	-	GTEx-V6p_eQTL_EUR_2016
908	rs1042779	rs1042779	chr3:52821011	chr3:52786995	A	G	rs678	chr3:52820981	chr3:52786965	A	T	1	0.97943	1	Gene expression	NCIT_C16608	GTEx	25954001	Unspecified	2015	Artery aorta	MUSTN1	ENSG00000272573.1	-	-0.5285	0.0745	3.985e-11	-	197	1	-	GTEx-V6p_eQTL_EUR_2016
909	rs1042779	rs1042779	chr3:52821011	chr3:52786995	A	G	rs678	chr3:52820981	chr3:52786965	A	T	1	0.97943	1	Gene expression	NCIT_C16608	GTEx	25954001	Unspecified	2015	Artery tibial	ITIH4	ENSG00000055955.11	-	-0.581	0.06556	1.7e-16	-	285	1	-	GTEx-V6p_eQTL_EUR_2016
910	rs1042779	rs1042779	chr3:52821011	chr3:52786995	A	G	rs678	chr3:52820981	chr3:52786965	A	T	1	0.97943	1	Gene expression	NCIT_C16608	GTEx	25954001	Unspecified	2015	Artery tibial	PBRM1	ENSG00000163939.14	-	-0.1796	0.0264	7.824e-11	-	285	1	-	GTEx-V6p_eQTL_EUR_2016
911	rs1042779	rs1042779	chr3:52821011	chr3:52786995	A	G	rs678	chr3:52820981	chr3:52786965	A	T	1	0.97943	1	Gene expression	NCIT_C16608	GTEx	25954001	Unspecified	2015	Cells transformed fibroblasts	ITIH4	ENSG00000055955.11	-	-0.4319	0.06133	2.168e-11	-	272	1	-	GTEx-V6p_eQTL_EUR_2016
912	rs1042779	rs1042779	chr3:52821011	chr3:52786995	A	G	rs678	chr3:52820981	chr3:52786965	A	T	1	0.97943	1	Gene expression	NCIT_C16608	GTEx	25954001	Unspecified	2015	Cells transformed fibroblasts	NEK4	ENSG00000114904.8	-	0.2828	0.04666	5.484e-09	+	272	1	-	GTEx-V6p_eQTL_EUR_2016
913	rs1042779	rs1042779	chr3:52821011	chr3:52786995	A	G	rs678	chr3:52820981	chr3:52786965	A	T	1	0.97943	1	Gene expression	NCIT_C16608	GTEx	25954001	Unspecified	2015	Cells transformed fibroblasts	GNL3	ENSG00000163938.12	-	0.1793	0.02845	1.48e-09	+	272	1	-	GTEx-V6p_eQTL_EUR_2016
914	rs1042779	rs1042779	chr3:52821011	chr3:52786995	A	G	rs678	chr3:52820981	chr3:52786965	A	T	1	0.97943	1	Gene expression	NCIT_C16608	GTEx	25954001	Unspecified	2015	Cells transformed fibroblasts	NT5DC2	ENSG00000168268.6	-	0.1753	0.0247	1.571e-11	+	272	1	-	GTEx-V6p_eQTL_EUR_2016
915	rs1042779	rs1042779	chr3:52821011	chr3:52786995	A	G	rs678	chr3:52820981	chr3:52786965	A	T	1	0.97943	1	Gene expression	NCIT_C16608	GTEx	25954001	Unspecified	2015	Colon transverse	NT5DC2	ENSG00000168268.6	-	0.3309	0.05342	6.903e-09	+	169	1	-	GTEx-V6p_eQTL_EUR_2016
916	rs1042779	rs1042779	chr3:52821011	chr3:52786995	A	G	rs678	chr3:52820981	chr3:52786965	A	T	1	0.97943	1	Gene expression	NCIT_C16608	GTEx	25954001	Unspecified	2015	Esophagus mucosa	ITIH4	ENSG00000055955.11	-	-0.3717	0.06089	5.121e-09	-	241	1	-	GTEx-V6p_eQTL_EUR_2016
917	rs1042779	rs1042779	chr3:52821011	chr3:52786995	A	G	rs678	chr3:52820981	chr3:52786965	A	T	1	0.97943	1	Gene expression	NCIT_C16608	GTEx	25954001	Unspecified	2015	Lung	ITIH4	ENSG00000055955.11	-	-0.3131	0.05101	3.517e-09	-	278	1	-	GTEx-V6p_eQTL_EUR_2016
918	rs1042779	rs1042779	chr3:52821011	chr3:52786995	A	G	rs678	chr3:52820981	chr3:52786965	A	T	1	0.97943	1	Gene expression	NCIT_C16608	GTEx	25954001	Unspecified	2015	Muscle skeletal	ITIH4	ENSG00000055955.11	-	-0.2128	0.03125	4.892e-11	-	361	1	-	GTEx-V6p_eQTL_EUR_2016
919	rs1042779	rs1042779	chr3:52821011	chr3:52786995	A	G	rs678	chr3:52820981	chr3:52786965	A	T	1	0.97943	1	Gene expression	NCIT_C16608	GTEx	25954001	Unspecified	2015	Muscle skeletal	GNL3	ENSG00000163938.12	-	0.1414	0.02507	3.728e-08	+	361	1	-	GTEx-V6p_eQTL_EUR_2016
920	rs1042779	rs1042779	chr3:52821011	chr3:52786995	A	G	rs678	chr3:52820981	chr3:52786965	A	T	1	0.97943	1	Gene expression	NCIT_C16608	GTEx	25954001	Unspecified	2015	Muscle skeletal	TMEM110	ENSG00000213533.7	-	-0.2381	0.04146	2.167e-08	-	361	1	-	GTEx-V6p_eQTL_EUR_2016
921	rs1042779	rs1042779	chr3:52821011	chr3:52786995	A	G	rs678	chr3:52820981	chr3:52786965	A	T	1	0.97943	1	Gene expression	NCIT_C16608	GTEx	25954001	Unspecified	2015	Nerve tibial	ITIH4	ENSG00000055955.11	-	-0.3069	0.05395	4.178e-08	-	256	1	-	GTEx-V6p_eQTL_EUR_2016
922	rs1042779	rs1042779	chr3:52821011	chr3:52786995	A	G	rs678	chr3:52820981	chr3:52786965	A	T	1	0.97943	1	Gene expression	NCIT_C16608	GTEx	25954001	Unspecified	2015	Skin sun exposed lower leg	ITIH4	ENSG00000055955.11	-	-0.2724	0.04643	1.337e-08	-	302	1	-	GTEx-V6p_eQTL_EUR_2016
923	rs1042779	rs1042779	chr3:52821011	chr3:52786995	A	G	rs678	chr3:52820981	chr3:52786965	A	T	1	0.97943	1	Gene expression	NCIT_C16608	GTEx	25954001	Unspecified	2015	Skin sun exposed lower leg	NT5DC2	ENSG00000168268.6	-	0.348	0.03957	2.014e-16	+	302	1	-	GTEx-V6p_eQTL_EUR_2016
924	rs1042779	rs1042779	chr3:52821011	chr3:52786995	A	G	rs678	chr3:52820981	chr3:52786965	A	T	1	0.97943	1	Gene expression	NCIT_C16608	GTEx	25954001	Unspecified	2015	Thyroid	ITIH4	ENSG00000055955.11	-	-0.3659	0.05595	3.796e-10	-	278	1	-	GTEx-V6p_eQTL_EUR_2016
925	rs1042779	rs1042779	chr3:52821011	chr3:52786995	A	G	rs678	chr3:52820981	chr3:52786965	A	T	1	0.97943	1	Gene expression	NCIT_C16608	GTEx	25954001	Unspecified	2015	Thyroid	NEK4	ENSG00000114904.8	-	0.2722	0.04825	4.809e-08	+	278	1	-	GTEx-V6p_eQTL_EUR_2016
926	rs1042779	rs1042779	chr3:52821011	chr3:52786995	A	G	rs678	chr3:52820981	chr3:52786965	A	T	1	0.97943	1	Gene expression	NCIT_C16608	GTEx	25954001	Unspecified	2015	Thyroid	PBRM1	ENSG00000163939.14	-	-0.4569	0.04049	6.748e-24	-	278	1	-	GTEx-V6p_eQTL_EUR_2016
927	rs1042779	rs1042779	chr3:52821011	chr3:52786995	A	G	rs678	chr3:52820981	chr3:52786965	A	T	1	0.97943	1	Gene expression	NCIT_C16608	GTEx	25954001	Unspecified	2015	Thyroid	GLYCTK	ENSG00000168237.13	-	0.2498	0.04388	3.688e-08	+	278	1	-	GTEx-V6p_eQTL_EUR_2016
928	rs1042779	rs1042779	chr3:52821011	chr3:52786995	A	G	rs678	chr3:52820981	chr3:52786965	A	T	1	0.97943	1	Gene expression	NCIT_C16608	GTEx	25954001	Unspecified	2015	Thyroid	NT5DC2	ENSG00000168268.6	-	0.2891	0.04336	1.845e-10	+	278	1	-	GTEx-V6p_eQTL_EUR_2016
929	rs1042779	rs1042779	chr3:52821011	chr3:52786995	A	G	rs678	chr3:52820981	chr3:52786965	A	T	1	0.97943	1	Gene expression	NCIT_C16608	GTEx	25954001	Unspecified	2015	Whole blood	ITIH4	ENSG00000055955.11	-	-0.3715	0.05133	3.916e-12	-	338	1	-	GTEx-V6p_eQTL_EUR_2016
930	rs1042779	rs1042779	chr3:52821011	chr3:52786995	A	G	rs678	chr3:52820981	chr3:52786965	A	T	1	0.97943	1	Gene expression	NCIT_C16608	GTEx	25954001	Unspecified	2015	Whole blood	NT5DC2	ENSG00000168268.6	-	0.2391	0.03747	6.792e-10	+	338	1	-	GTEx-V6p_eQTL_EUR_2016
931	rs1042779	rs1042779	chr3:52821011	chr3:52786995	A	G	rs678	chr3:52820981	chr3:52786965	A	T	1	0.97943	1	Gene expression	NCIT_C16608	GTEx	25954001	Unspecified	2015	Adipose subcutaneous	ITIH4	ENSG00000055955.11	-	-0.2145	0.03609	7.392e-09	-	385	1	-	GTEx-V7_eQTL_EUR_2017
932	rs1042779	rs1042779	chr3:52821011	chr3:52786995	A	G	rs678	chr3:52820981	chr3:52786965	A	T	1	0.97943	1	Gene expression	NCIT_C16608	GTEx	25954001	Unspecified	2015	Artery aorta	ITIH4	ENSG00000055955.11	-	-0.6699	0.0623	7.383e-22	-	267	1	-	GTEx-V7_eQTL_EUR_2017
933	rs1042779	rs1042779	chr3:52821011	chr3:52786995	A	G	rs678	chr3:52820981	chr3:52786965	A	T	1	0.97943	1	Gene expression	NCIT_C16608	GTEx	25954001	Unspecified	2015	Artery aorta	MUSTN1	ENSG00000272573.1	-	-0.4684	0.06242	1.627e-12	-	267	1	-	GTEx-V7_eQTL_EUR_2017
934	rs1042779	rs1042779	chr3:52821011	chr3:52786995	A	G	rs678	chr3:52820981	chr3:52786965	A	T	1	0.97943	1	Gene expression	NCIT_C16608	GTEx	25954001	Unspecified	2015	Artery tibial	PBRM1	ENSG00000163939.14	-	-0.1948	0.02059	6.82e-19	-	388	1	-	GTEx-V7_eQTL_EUR_2017
935	rs1042779	rs1042779	chr3:52821011	chr3:52786995	A	G	rs678	chr3:52820981	chr3:52786965	A	T	1	0.97943	1	Gene expression	NCIT_C16608	GTEx	25954001	Unspecified	2015	Artery tibial	ITIH4	ENSG00000055955.11	-	-0.5176	0.05361	1.576e-19	-	388	1	-	GTEx-V7_eQTL_EUR_2017
936	rs1042779	rs1042779	chr3:52821011	chr3:52786995	A	G	rs678	chr3:52820981	chr3:52786965	A	T	1	0.97943	1	Gene expression	NCIT_C16608	GTEx	25954001	Unspecified	2015	Brain cerebellum	GNL3	ENSG00000163938.12	-	0.5256	0.07665	3.517e-10	+	154	1	-	GTEx-V7_eQTL_EUR_2017
937	rs1042779	rs1042779	chr3:52821011	chr3:52786995	A	G	rs678	chr3:52820981	chr3:52786965	A	T	1	0.97943	1	Gene expression	NCIT_C16608	GTEx	25954001	Unspecified	2015	Cells transformed fibroblasts	NT5DC2	ENSG00000168268.6	-	0.118	0.019	2.223e-09	+	300	1	-	GTEx-V7_eQTL_EUR_2017
938	rs1042779	rs1042779	chr3:52821011	chr3:52786995	A	G	rs678	chr3:52820981	chr3:52786965	A	T	1	0.97943	1	Gene expression	NCIT_C16608	GTEx	25954001	Unspecified	2015	Cells transformed fibroblasts	GNL3	ENSG00000163938.12	-	0.1518	0.02062	2.637e-12	+	300	1	-	GTEx-V7_eQTL_EUR_2017
939	rs1042779	rs1042779	chr3:52821011	chr3:52786995	A	G	rs678	chr3:52820981	chr3:52786965	A	T	1	0.97943	1	Gene expression	NCIT_C16608	GTEx	25954001	Unspecified	2015	Cells transformed fibroblasts	ITIH4	ENSG00000055955.11	-	-0.4523	0.05516	1.294e-14	-	300	1	-	GTEx-V7_eQTL_EUR_2017
940	rs1042779	rs1042779	chr3:52821011	chr3:52786995	A	G	rs678	chr3:52820981	chr3:52786965	A	T	1	0.97943	1	Gene expression	NCIT_C16608	GTEx	25954001	Unspecified	2015	Colon transverse	NT5DC2	ENSG00000168268.6	-	0.3071	0.04335	2.093e-11	+	246	1	-	GTEx-V7_eQTL_EUR_2017
941	rs1042779	rs1042779	chr3:52821011	chr3:52786995	A	G	rs678	chr3:52820981	chr3:52786965	A	T	1	0.97943	1	Gene expression	NCIT_C16608	GTEx	25954001	Unspecified	2015	Esophagus mucosa	ITIH4	ENSG00000055955.11	-	-0.3534	0.04706	7.264e-13	-	358	1	-	GTEx-V7_eQTL_EUR_2017
942	rs1042779	rs1042779	chr3:52821011	chr3:52786995	A	G	rs678	chr3:52820981	chr3:52786965	A	T	1	0.97943	1	Gene expression	NCIT_C16608	GTEx	25954001	Unspecified	2015	Lung	ITIH4	ENSG00000055955.11	-	-0.3701	0.04716	6.577e-14	-	383	1	-	GTEx-V7_eQTL_EUR_2017
943	rs1042779	rs1042779	chr3:52821011	chr3:52786995	A	G	rs678	chr3:52820981	chr3:52786965	A	T	1	0.97943	1	Gene expression	NCIT_C16608	GTEx	25954001	Unspecified	2015	Muscle skeletal	ITIH4	ENSG00000055955.11	-	-0.173	0.02817	1.899e-09	-	491	1	-	GTEx-V7_eQTL_EUR_2017
944	rs1042779	rs1042779	chr3:52821011	chr3:52786995	A	G	rs678	chr3:52820981	chr3:52786965	A	T	1	0.97943	1	Gene expression	NCIT_C16608	GTEx	25954001	Unspecified	2015	Muscle skeletal	TMEM110	ENSG00000213533.7	-	-0.2219	0.03357	1.146e-10	-	491	1	-	GTEx-V7_eQTL_EUR_2017
945	rs1042779	rs1042779	chr3:52821011	chr3:52786995	A	G	rs678	chr3:52820981	chr3:52786965	A	T	1	0.97943	1	Gene expression	NCIT_C16608	GTEx	25954001	Unspecified	2015	Nerve tibial	GNL3	ENSG00000163938.12	-	0.1536	0.02465	1.592e-09	+	361	1	-	GTEx-V7_eQTL_EUR_2017
946	rs1042779	rs1042779	chr3:52821011	chr3:52786995	A	G	rs678	chr3:52820981	chr3:52786965	A	T	1	0.97943	1	Gene expression	NCIT_C16608	GTEx	25954001	Unspecified	2015	Nerve tibial	ITIH4	ENSG00000055955.11	-	-0.2822	0.0426	1.66e-10	-	361	1	-	GTEx-V7_eQTL_EUR_2017
947	rs1042779	rs1042779	chr3:52821011	chr3:52786995	A	G	rs678	chr3:52820981	chr3:52786965	A	T	1	0.97943	1	Gene expression	NCIT_C16608	GTEx	25954001	Unspecified	2015	Skin not sun exposed suprapubic	NT5DC2	ENSG00000168268.6	-	0.2494	0.03036	7.742e-15	+	335	1	-	GTEx-V7_eQTL_EUR_2017
948	rs1042779	rs1042779	chr3:52821011	chr3:52786995	A	G	rs678	chr3:52820981	chr3:52786965	A	T	1	0.97943	1	Gene expression	NCIT_C16608	GTEx	25954001	Unspecified	2015	Skin not sun exposed suprapubic	ITIH4	ENSG00000055955.11	-	-0.2876	0.04541	9.406e-10	-	335	1	-	GTEx-V7_eQTL_EUR_2017
949	rs1042779	rs1042779	chr3:52821011	chr3:52786995	A	G	rs678	chr3:52820981	chr3:52786965	A	T	1	0.97943	1	Gene expression	NCIT_C16608	GTEx	25954001	Unspecified	2015	Skin sun exposed lower leg	NT5DC2	ENSG00000168268.6	-	0.2771	0.02927	4.609e-19	+	414	1	-	GTEx-V7_eQTL_EUR_2017
950	rs1042779	rs1042779	chr3:52821011	chr3:52786995	A	G	rs678	chr3:52820981	chr3:52786965	A	T	1	0.97943	1	Gene expression	NCIT_C16608	GTEx	25954001	Unspecified	2015	Skin sun exposed lower leg	NEK4	ENSG00000114904.8	-	0.2295	0.033	1.762e-11	+	414	1	-	GTEx-V7_eQTL_EUR_2017
951	rs1042779	rs1042779	chr3:52821011	chr3:52786995	A	G	rs678	chr3:52820981	chr3:52786965	A	T	1	0.97943	1	Gene expression	NCIT_C16608	GTEx	25954001	Unspecified	2015	Skin sun exposed lower leg	ITIH4	ENSG00000055955.11	-	-0.2549	0.03735	3.978e-11	-	414	1	-	GTEx-V7_eQTL_EUR_2017
952	rs1042779	rs1042779	chr3:52821011	chr3:52786995	A	G	rs678	chr3:52820981	chr3:52786965	A	T	1	0.97943	1	Gene expression	NCIT_C16608	GTEx	25954001	Unspecified	2015	Small intestine terminal ileum	ITIH4	ENSG00000055955.11	-	-0.3842	0.06123	9.01e-09	-	122	1	-	GTEx-V7_eQTL_EUR_2017
953	rs1042779	rs1042779	chr3:52821011	chr3:52786995	A	G	rs678	chr3:52820981	chr3:52786965	A	T	1	0.97943	1	Gene expression	NCIT_C16608	GTEx	25954001	Unspecified	2015	Testis	NT5DC2	ENSG00000168268.6	-	0.2539	0.03989	1.45e-09	+	225	1	-	GTEx-V7_eQTL_EUR_2017
954	rs1042779	rs1042779	chr3:52821011	chr3:52786995	A	G	rs678	chr3:52820981	chr3:52786965	A	T	1	0.97943	1	Gene expression	NCIT_C16608	GTEx	25954001	Unspecified	2015	Testis	GNL3	ENSG00000163938.12	-	0.2658	0.03721	1.955e-11	+	225	1	-	GTEx-V7_eQTL_EUR_2017
955	rs1042779	rs1042779	chr3:52821011	chr3:52786995	A	G	rs678	chr3:52820981	chr3:52786965	A	T	1	0.97943	1	Gene expression	NCIT_C16608	GTEx	25954001	Unspecified	2015	Thyroid	NT5DC2	ENSG00000168268.6	-	0.2866	0.0325	6.635e-17	+	399	1	-	GTEx-V7_eQTL_EUR_2017
956	rs1042779	rs1042779	chr3:52821011	chr3:52786995	A	G	rs678	chr3:52820981	chr3:52786965	A	T	1	0.97943	1	Gene expression	NCIT_C16608	GTEx	25954001	Unspecified	2015	Thyroid	PBRM1	ENSG00000163939.14	-	-0.4215	0.02846	1.826e-38	-	399	1	-	GTEx-V7_eQTL_EUR_2017
957	rs1042779	rs1042779	chr3:52821011	chr3:52786995	A	G	rs678	chr3:52820981	chr3:52786965	A	T	1	0.97943	1	Gene expression	NCIT_C16608	GTEx	25954001	Unspecified	2015	Thyroid	NEK4	ENSG00000114904.8	-	0.2514	0.03651	2.868e-11	+	399	1	-	GTEx-V7_eQTL_EUR_2017
958	rs1042779	rs1042779	chr3:52821011	chr3:52786995	A	G	rs678	chr3:52820981	chr3:52786965	A	T	1	0.97943	1	Gene expression	NCIT_C16608	GTEx	25954001	Unspecified	2015	Thyroid	ITIH4	ENSG00000055955.11	-	-0.3989	0.04024	1.857e-20	-	399	1	-	GTEx-V7_eQTL_EUR_2017
959	rs1042779	rs1042779	chr3:52821011	chr3:52786995	A	G	rs678	chr3:52820981	chr3:52786965	A	T	1	0.97943	1	Gene expression	NCIT_C16608	GTEx	25954001	Unspecified	2015	Whole blood	ITIH4	ENSG00000055955.11	-	-0.3106	0.03827	1.226e-14	-	369	1	-	GTEx-V7_eQTL_EUR_2017
960	rs1042779	rs1042779	chr3:52821011	chr3:52786995	A	G	rs678	chr3:52820981	chr3:52786965	A	T	1	0.97943	1	Exon expression	NCIT_C16608	Geuvadis	24037378	European	2013	Lymphoblastoid cell lines	ITIH4	ENSG00000055955.10	ENSG00000055955.10_52850900_52851074	NA	NA	3.859e-09	NA	462	1	-	Geuvadis_eQTL_EUR_2013
961	rs1042779	rs1042779	chr3:52821011	chr3:52786995	A	G	rs678	chr3:52820981	chr3:52786965	A	T	1	0.97943	1	Exon expression	NCIT_C16608	Geuvadis	24037378	European	2013	Lymphoblastoid cell lines	ITIH4	ENSG00000055955.10	ENSG00000055955.10_52852068_52852226	NA	NA	2.44e-10	NA	462	1	-	Geuvadis_eQTL_EUR_2013
962	rs1042779	rs1042779	chr3:52821011	chr3:52786995	A	G	rs678	chr3:52820981	chr3:52786965	A	T	1	0.97943	1	Exon expression	NCIT_C16608	Geuvadis	24037378	European	2013	Lymphoblastoid cell lines	ITIH4	ENSG00000055955.10	ENSG00000055955.10_52848225_52848379	NA	NA	1.637e-08	NA	462	1	-	Geuvadis_eQTL_EUR_2013
963	rs1042779	rs1042779	chr3:52821011	chr3:52786995	A	G	rs678	chr3:52820981	chr3:52786965	A	T	1	0.97943	1	Exon expression	NCIT_C16608	Geuvadis	24037378	European	2013	Lymphoblastoid cell lines	ITIH4	ENSG00000055955.10	ENSG00000055955.10_52847991_52848087	NA	NA	3.125e-09	NA	462	1	-	Geuvadis_eQTL_EUR_2013
964	rs1042779	rs1042779	chr3:52821011	chr3:52786995	A	G	rs678	chr3:52820981	chr3:52786965	A	T	1	0.97943	1	Exon expression	NCIT_C16608	Geuvadis	24037378	European	2013	Lymphoblastoid cell lines	GNL3	ENSG00000163938.12	ENSG00000163938.12_52728209_52728508	NA	NA	5.54e-48	NA	462	1	-	Geuvadis_eQTL_EUR_2013
965	rs1042779	rs1042779	chr3:52821011	chr3:52786995	A	G	rs678	chr3:52820981	chr3:52786965	A	T	1	0.97943	1	Exon expression	NCIT_C16608	Geuvadis	24037378	European	2013	Lymphoblastoid cell lines	NT5DC2	ENSG00000168268.6	ENSG00000168268.6_52562877_52562951	NA	NA	2.09e-15	NA	462	1	-	Geuvadis_eQTL_EUR_2013
966	rs1042779	rs1042779	chr3:52821011	chr3:52786995	A	G	rs678	chr3:52820981	chr3:52786965	A	T	1	0.97943	1	Exon expression	NCIT_C16608	Geuvadis	24037378	European	2013	Lymphoblastoid cell lines	NT5DC2	ENSG00000168268.6	ENSG00000168268.6_52562199_52562327	NA	NA	1.862e-16	NA	462	1	-	Geuvadis_eQTL_EUR_2013
967	rs1042779	rs1042779	chr3:52821011	chr3:52786995	A	G	rs678	chr3:52820981	chr3:52786965	A	T	1	0.97943	1	Exon expression	NCIT_C16608	Geuvadis	24037378	European	2013	Lymphoblastoid cell lines	NT5DC2	ENSG00000168268.6	ENSG00000168268.6_52562462_52562555	NA	NA	7.383e-17	NA	462	1	-	Geuvadis_eQTL_EUR_2013
968	rs1042779	rs1042779	chr3:52821011	chr3:52786995	A	G	rs678	chr3:52820981	chr3:52786965	A	T	1	0.97943	1	Exon expression	NCIT_C16608	Geuvadis	24037378	European	2013	Lymphoblastoid cell lines	NT5DC2	ENSG00000168268.6	ENSG00000168268.6_52563166_52563350	NA	NA	1.014e-16	NA	462	1	-	Geuvadis_eQTL_EUR_2013
969	rs1042779	rs1042779	chr3:52821011	chr3:52786995	A	G	rs678	chr3:52820981	chr3:52786965	A	T	1	0.97943	1	Exon expression	NCIT_C16608	Geuvadis	24037378	European	2013	Lymphoblastoid cell lines	NT5DC2	ENSG00000168268.6	ENSG00000168268.6_52562029_52562089	NA	NA	4.157e-16	NA	462	1	-	Geuvadis_eQTL_EUR_2013
970	rs1042779	rs1042779	chr3:52821011	chr3:52786995	A	G	rs678	chr3:52820981	chr3:52786965	A	T	1	0.97943	1	Exon expression	NCIT_C16608	Geuvadis	24037378	European	2013	Lymphoblastoid cell lines	NT5DC2	ENSG00000168268.6	ENSG00000168268.6_52567522_52567793	NA	NA	6.602e-12	NA	462	1	-	Geuvadis_eQTL_EUR_2013
971	rs1042779	rs1042779	chr3:52821011	chr3:52786995	A	G	rs678	chr3:52820981	chr3:52786965	A	T	1	0.97943	1	Exon expression	NCIT_C16608	Geuvadis	24037378	European	2013	Lymphoblastoid cell lines	NT5DC2	ENSG00000168268.6	ENSG00000168268.6_52562653_52562708	NA	NA	6.572e-17	NA	462	1	-	Geuvadis_eQTL_EUR_2013
972	rs1042779	rs1042779	chr3:52821011	chr3:52786995	A	G	rs678	chr3:52820981	chr3:52786965	A	T	1	0.97943	1	Exon expression	NCIT_C16608	Geuvadis	24037378	European	2013	Lymphoblastoid cell lines	NT5DC2	ENSG00000168268.6	ENSG00000168268.6_52558386_52558747	NA	NA	9.045e-13	NA	462	1	-	Geuvadis_eQTL_EUR_2013
973	rs1042779	rs1042779	chr3:52821011	chr3:52786995	A	G	rs678	chr3:52820981	chr3:52786965	A	T	1	0.97943	1	Exon expression	NCIT_C16608	Geuvadis	24037378	European	2013	Lymphoblastoid cell lines	NT5DC2	ENSG00000168268.6	ENSG00000168268.6_52561633_52561734	NA	NA	1.217e-17	NA	462	1	-	Geuvadis_eQTL_EUR_2013
974	rs1042779	rs1042779	chr3:52821011	chr3:52786995	A	G	rs678	chr3:52820981	chr3:52786965	A	T	1	0.97943	1	Exon expression	NCIT_C16608	Geuvadis	24037378	European	2013	Lymphoblastoid cell lines	NT5DC2	ENSG00000168268.6	ENSG00000168268.6_52558979_52559119	NA	NA	1.421e-08	NA	462	1	-	Geuvadis_eQTL_EUR_2013
975	rs1042779	rs1042779	chr3:52821011	chr3:52786995	A	G	rs678	chr3:52820981	chr3:52786965	A	T	1	0.97943	1	Exon expression	NCIT_C16608	Geuvadis	24037378	European	2013	Lymphoblastoid cell lines	NT5DC2	ENSG00000168268.6	ENSG00000168268.6_52561310_52561391	NA	NA	7.301e-17	NA	462	1	-	Geuvadis_eQTL_EUR_2013
976	rs1042779	rs1042779	chr3:52821011	chr3:52786995	A	G	rs678	chr3:52820981	chr3:52786965	A	T	1	0.97943	1	Exon expression	NCIT_C16608	Geuvadis	24037378	European	2013	Lymphoblastoid cell lines	NT5DC2	ENSG00000168268.6	ENSG00000168268.6_52559225_52559311	NA	NA	2.423e-12	NA	462	1	-	Geuvadis_eQTL_EUR_2013
977	rs1042779	rs1042779	chr3:52821011	chr3:52786995	A	G	rs678	chr3:52820981	chr3:52786965	A	T	1	0.97943	1	Exon expression	NCIT_C16608	Geuvadis	24037378	European	2013	Lymphoblastoid cell lines	NT5DC2	ENSG00000168268.6	ENSG00000168268.6_52561845_52561947	NA	NA	2.178e-17	NA	462	1	-	Geuvadis_eQTL_EUR_2013
978	rs1042779	rs1042779	chr3:52821011	chr3:52786995	A	G	rs678	chr3:52820981	chr3:52786965	A	T	1	0.97943	1	Exon expression	NCIT_C16608	Geuvadis	24037378	European	2013	Lymphoblastoid cell lines	NT5DC2	ENSG00000168268.6	ENSG00000168268.6_52558833_52558897	NA	NA	2.597e-12	NA	462	1	-	Geuvadis_eQTL_EUR_2013
979	rs1042779	rs1042779	chr3:52821011	chr3:52786995	A	G	rs678	chr3:52820981	chr3:52786965	A	T	1	0.97943	1	Gene expression	NCIT_C16608	Geuvadis	24037378	European	2013	Lymphoblastoid cell lines	NT5DC2	ENSG00000168268.6	ENSG00000168268.6	NA	NA	1.58e-12	NA	462	1	-	Geuvadis_eQTL_EUR_2013
980	rs1042779	rs1042779	chr3:52821011	chr3:52786995	A	G	rs678	chr3:52820981	chr3:52786965	A	T	1	0.97943	1	Transcript ratio	NCIT_C16608	Geuvadis	24037378	European	2013	Lymphoblastoid cell lines	NT5DC2	ENSG00000168268.6	ENST00000490681.1	NA	NA	5.658e-19	NA	462	1	-	Geuvadis_eQTL_EUR_2013
981	rs1042779	rs1042779	chr3:52821011	chr3:52786995	A	G	rs678	chr3:52820981	chr3:52786965	A	T	1	0.97943	1	Gene expression	NCIT_C16608	Joehanes R	28122634	Mixed	2017	Whole blood	ITIH4;MUSTN1	-	2676397	-0.0229	0.00169	5.753e-41	-	5257	1	-	Joehanes-R_eQTL_EUR_2017
982	rs1042779	rs1042779	chr3:52821011	chr3:52786995	A	G	rs678	chr3:52820981	chr3:52786965	A	T	1	0.97943	1	Gene expression	NCIT_C16608	Joehanes R	28122634	Mixed	2017	Whole blood	NT5DC2;C3orf78	-	2676182	0.0164	0.00183	4.232e-19	+	5257	1	-	Joehanes-R_eQTL_EUR_2017
983	rs1042779	rs1042779	chr3:52821011	chr3:52786995	A	G	rs678	chr3:52820981	chr3:52786965	A	T	1	0.97943	1	Gene expression	NCIT_C16608	Joehanes R	28122634	Mixed	2017	Whole blood	STAB1	-	2623922	-0.0091	0.00131	3.988e-12	-	5257	1	-	Joehanes-R_eQTL_EUR_2017
984	rs1042779	rs1042779	chr3:52821011	chr3:52786995	A	G	rs678	chr3:52820981	chr3:52786965	A	T	1	0.97943	1	Gene expression	NCIT_C16608	Joehanes R	28122634	Mixed	2017	Whole blood	SNORD19B;GNL3;GLT8D1	-	2624074	0.0155	0.00268	8.171e-09	+	5257	1	-	Joehanes-R_eQTL_EUR_2017
985	rs1042779	rs1042779	chr3:52821011	chr3:52786995	A	G	rs678	chr3:52820981	chr3:52786965	A	T	1	0.97943	1	Gene expression	NCIT_C16608	Joehanes R	28122634	Mixed	2017	Whole blood	PPM1M;WDR82	-	2623568	0.0125	0.00222	1.983e-08	+	5257	1	-	Joehanes-R_eQTL_EUR_2017
986	rs1042779	rs1042779	chr3:52821011	chr3:52786995	A	G	rs678	chr3:52820981	chr3:52786965	A	T	1	0.97943	1	Gene expression	NCIT_C16608	Joehanes R	28122634	Mixed	2017	Whole blood	TMEM110;TMEM110-MUSTN1;LOC100132069	-	2676471	-0.0189	0.00339	2.585e-08	-	5257	1	-	Joehanes-R_eQTL_EUR_2017
987	rs1042779	rs1042779	chr3:52821011	chr3:52786995	A	G	rs678	chr3:52820981	chr3:52786965	A	T	1	0.97943	1	Gene expression	NCIT_C16608	MuTHER	22941192	European	2012	Lymphoblastoid cell lines	ITIH4	-	ILMN_1718525	-0.09165	0.01344	9.142e-12	-	777	1	-	MuTHER_eQTL_EUR_2012
988	rs1042779	rs1042779	chr3:52821011	chr3:52786995	A	G	rs678	chr3:52820981	chr3:52786965	A	T	1	0.97943	1	Gene expression	NCIT_C16608	MuTHER	22941192	European	2012	Lymphoblastoid cell lines	GNL3	-	ILMN_1790659	0.08235	0.01222	1.581e-11	+	777	1	-	MuTHER_eQTL_EUR_2012
989	rs1042779	rs1042779	chr3:52821011	chr3:52786995	A	G	rs678	chr3:52820981	chr3:52786965	A	T	1	0.97943	1	Gene expression	NCIT_C16608	MuTHER	22941192	European	2012	Lymphoblastoid cell lines	NT5DC2	-	ILMN_1708743	0.1256	0.02149	5.093e-09	+	777	1	-	MuTHER_eQTL_EUR_2012
990	rs1042779	rs1042779	chr3:52821011	chr3:52786995	A	G	rs678	chr3:52820981	chr3:52786965	A	T	1	0.97943	1	Gene expression	NCIT_C16608	Westra H	24013639	European	2013	Peripheral blood	ITIH4	-	3710343	NA	NA	3.81e-64	NA	5311	1	-	Westra-H_eQTL_EUR_2013
991	rs1042779	rs1042779	chr3:52821011	chr3:52786995	A	G	rs678	chr3:52820981	chr3:52786965	A	T	1	0.97943	1	Gene expression	NCIT_C16608	Westra H	24013639	European	2013	Peripheral blood	SPCS1	-	1300497	NA	NA	2.173e-28	NA	5311	1	-	Westra-H_eQTL_EUR_2013
992	rs1042779	rs1042779	chr3:52821011	chr3:52786995	A	G	rs678	chr3:52820981	chr3:52786965	A	T	1	0.97943	1	Gene expression	NCIT_C16608	eQTLGen	eQTLGen	European	2018	Whole blood	ITIH4	ENSG00000055955	-	NA	NA	3.27000000000002e-310	-	26605	36	-	eQTLGen_eQTL_EUR_2018
993	rs1042779	rs1042779	chr3:52821011	chr3:52786995	A	G	rs678	chr3:52820981	chr3:52786965	A	T	1	0.97943	1	Gene expression	NCIT_C16608	eQTLGen	eQTLGen	European	2018	Whole blood	NT5DC2	ENSG00000168268	-	NA	NA	3.27000000000002e-310	+	31680	37	-	eQTLGen_eQTL_EUR_2018
994	rs1042779	rs1042779	chr3:52821011	chr3:52786995	A	G	rs678	chr3:52820981	chr3:52786965	A	T	1	0.97943	1	Gene expression	NCIT_C16608	eQTLGen	eQTLGen	European	2018	Whole blood	PPM1M	ENSG00000164088	-	NA	NA	4e-197	+	31680	37	-	eQTLGen_eQTL_EUR_2018
995	rs1042779	rs1042779	chr3:52821011	chr3:52786995	A	G	rs678	chr3:52820981	chr3:52786965	A	T	1	0.97943	1	Gene expression	NCIT_C16608	eQTLGen	eQTLGen	European	2018	Whole blood	GLYCTK	ENSG00000168237	-	NA	NA	8.07e-186	+	31680	37	-	eQTLGen_eQTL_EUR_2018
996	rs1042779	rs1042779	chr3:52821011	chr3:52786995	A	G	rs678	chr3:52820981	chr3:52786965	A	T	1	0.97943	1	Gene expression	NCIT_C16608	eQTLGen	eQTLGen	European	2018	Whole blood	SPCS1	ENSG00000114902	-	NA	NA	1.64e-88	-	31680	37	-	eQTLGen_eQTL_EUR_2018
997	rs1042779	rs1042779	chr3:52821011	chr3:52786995	A	G	rs678	chr3:52820981	chr3:52786965	A	T	1	0.97943	1	Gene expression	NCIT_C16608	eQTLGen	eQTLGen	European	2018	Whole blood	RP5-1157M23.2	ENSG00000243224	-	NA	NA	4.7e-73	+	22491	30	-	eQTLGen_eQTL_EUR_2018
998	rs1042779	rs1042779	chr3:52821011	chr3:52786995	A	G	rs678	chr3:52820981	chr3:52786965	A	T	1	0.97943	1	Gene expression	NCIT_C16608	eQTLGen	eQTLGen	European	2018	Whole blood	GNL3	ENSG00000163938	-	NA	NA	5.87e-44	+	31680	37	-	eQTLGen_eQTL_EUR_2018
999	rs1042779	rs1042779	chr3:52821011	chr3:52786995	A	G	rs678	chr3:52820981	chr3:52786965	A	T	1	0.97943	1	Gene expression	NCIT_C16608	eQTLGen	eQTLGen	European	2018	Whole blood	GLT8D1	ENSG00000016864	-	NA	NA	2.98e-33	+	26605	36	-	eQTLGen_eQTL_EUR_2018
1000	rs1042779	rs1042779	chr3:52821011	chr3:52786995	A	G	rs678	chr3:52820981	chr3:52786965	A	T	1	0.97943	1	Gene expression	NCIT_C16608	eQTLGen	eQTLGen	European	2018	Whole blood	GLYCTK-AS1	ENSG00000242797	-	NA	NA	5.65e-14	+	3831	9	-	eQTLGen_eQTL_EUR_2018
1001	rs1042779	rs1042779	chr3:52821011	chr3:52786995	A	G	rs678	chr3:52820981	chr3:52786965	A	T	1	0.97943	1	Gene expression	NCIT_C16608	eQTLGen	eQTLGen	European	2018	Whole blood	DNAH1	ENSG00000114841	-	NA	NA	1.98e-13	+	31680	37	-	eQTLGen_eQTL_EUR_2018
1002	rs1042779	rs1042779	chr3:52821011	chr3:52786995	A	G	rs678	chr3:52820981	chr3:52786965	A	T	1	0.97943	1	Gene expression	NCIT_C16608	eQTLGen	eQTLGen	European	2018	Whole blood	WDR82	ENSG00000164091	-	NA	NA	2.16e-11	+	31680	37	-	eQTLGen_eQTL_EUR_2018
1003	rs1042779	rs1042779	chr3:52821011	chr3:52786995	A	G	rs678	chr3:52820981	chr3:52786965	A	T	1	0.97943	1	Gene expression	NCIT_C16608	eQTLGen	eQTLGen	European	2018	Whole blood	TMEM110	ENSG00000213533	-	NA	NA	6.1e-11	-	31680	37	-	eQTLGen_eQTL_EUR_2018
1004	rs1042779	rs1042779	chr3:52821011	chr3:52786995	A	G	rs678	chr3:52820981	chr3:52786965	A	T	1	0.97943	1	Gene expression	NCIT_C16608	eQTLGen	eQTLGen	European	2018	Whole blood	NEK4	ENSG00000114904	-	NA	NA	3.32e-09	+	30931	36	-	eQTLGen_eQTL_EUR_2018
1005	rs1042779	rs1042779	chr3:52821011	chr3:52786995	A	G	rs678	chr3:52820981	chr3:52786965	A	T	1	0.97943	1	Gene expression	NCIT_C16608	eQTLGen	eQTLGen	European	2018	Whole blood	RP11-168J18.6	ENSG00000239557	-	NA	NA	3.5e-09	-	7631	13	-	eQTLGen_eQTL_EUR_2018
1006	rs1042779	rs1042779	chr3:52821011	chr3:52786995	A	G	rs678	chr3:52820981	chr3:52786965	A	T	1	0.97943	1	Gene expression	NCIT_C16608	eQTLGen	eQTLGen	European	2018	Whole blood	SERBP1P3	ENSG00000242142	-	NA	NA	5.55e-09	-	4339	10	-	eQTLGen_eQTL_EUR_2018
1007	rs1042779	rs1042779	chr3:52821011	chr3:52786995	A	G	rs678	chr3:52820981	chr3:52786965	A	T	1	0.97943	1	Gene expression	NCIT_C16608	eQTLGen	eQTLGen	European	2018	Whole blood	MUSTN1	ENSG00000243696	-	NA	NA	1.24e-08	-	31346	36	-	eQTLGen_eQTL_EUR_2018
1008	rs1042779	rs1042779	chr3:52821011	chr3:52786995	A	G	rs678	chr3:52820981	chr3:52786965	A	T	1	0.97943	1	Gene expression	NCIT_C16608	eQTLGen	eQTLGen	European	2018	Whole blood	RFT1	ENSG00000163933	-	NA	NA	3.49e-08	+	26605	36	-	eQTLGen_eQTL_EUR_2018
1009	rs1042779	rs1042779	chr3:52821011	chr3:52786995	A	G	rs678	chr3:52820981	chr3:52786965	A	T	1	0.97943	1	Gene expression	NCIT_C16608	eQTLGen	eQTLGen	European	2018	Whole blood	TWF2	ENSG00000247596	-	NA	NA	4.67e-08	+	31680	37	-	eQTLGen_eQTL_EUR_2018
1010	rs1042779	rs1042779	chr3:52821011	chr3:52786995	A	G	rs678	chr3:52820981	chr3:52786965	A	T	1	0.97943	1	Gene expression	NCIT_C16608	Stranger B	17873874	Mixed	2007	Lymphoblastoid cell lines	FLJ12442	-	GI_12597652-S	NA	NA	1.76e-08	NA	270	1	-	eQTL_2017
1011	rs1042779	rs1042779	chr3:52821011	chr3:52786995	A	G	rs678	chr3:52820981	chr3:52786965	A	T	1	0.97943	1	Gene expression	NCIT_C16608	Stranger B	17873874	Mixed	2007	Lymphoblastoid cell lines	ITIH4	-	-	NA	NA	8.9e-09	NA	270	1	-	eQTL_2017
1012	rs1042779	rs1042779	chr3:52821011	chr3:52786995	A	G	rs678	chr3:52820981	chr3:52786965	A	T	1	0.97943	1	Gene expression	NCIT_C16608	Stranger B	17873874	Mixed	2007	Lymphoblastoid cell lines	FLJ12442	-	-	NA	NA	6.21e-09	NA	270	1	-	eQTL_2017
1013	rs1042779	rs1042779	chr3:52821011	chr3:52786995	A	G	rs678	chr3:52820981	chr3:52786965	A	T	1	0.97943	1	Gene expression	NCIT_C16608	Stranger B	17873874	Mixed	2007	Lymphoblastoid cell lines	ITIH4	-	-	NA	NA	1.61e-10	NA	270	1	-	eQTL_2017
1014	rs1042779	rs1042779	chr3:52821011	chr3:52786995	A	G	rs678	chr3:52820981	chr3:52786965	A	T	1	0.97943	1	Gene expression	NCIT_C16608	Stranger B	17873874	Mixed	2007	Lymphoblastoid cell lines	FLJ12442	-	-	NA	NA	4.25e-11	NA	270	1	-	eQTL_2017
1015	rs1042779	rs1042779	chr3:52821011	chr3:52786995	A	G	rs678	chr3:52820981	chr3:52786965	A	T	1	0.97943	1	Gene expression	NCIT_C16608	Fairfax B	24604202	European	2014	Blood	GNL3	-	-	NA	NA	1.13e-16	NA	432	1	-	eQTL_2017
1016	rs1042779	rs1042779	chr3:52821011	chr3:52786995	A	G	rs678	chr3:52820981	chr3:52786965	A	T	1	0.97943	1	Gene expression	NCIT_C16608	Fairfax B	24604202	European	2014	Blood	GNL3	-	-	NA	NA	2.82e-08	NA	432	1	-	eQTL_2017
1017	rs1042779	rs1042779	chr3:52821011	chr3:52786995	A	G	rs678	chr3:52820981	chr3:52786965	A	T	1	0.97943	1	Gene expression	NCIT_C16608	Stranger B	17873874	Mixed	2007	Lymphoblastoid cell lines	NT5DC2	-	GI_12597652-S	NA	NA	6.214e-09	NA	210	1	-	eQTL_Browser
1018	rs9416018	rs9416018	chr10:74100642	chr10:72340884	A	G	rs9416018	chr10:74100642	chr10:72340884	A	G	0	1	1	Exon expression	NCIT_C16608	BIOSQTL	27918533	European	2017	Whole blood	DNAJB12	ENSG00000148719	chr_10_74100743_74100928	NA	NA	4.976e-54	-	2116	1	-	BIOSQTL_eQTL_EUR_2017
1019	rs9416018	rs9416018	chr10:74100642	chr10:72340884	A	G	rs9416018	chr10:74100642	chr10:72340884	A	G	0	1	1	Exon expression	NCIT_C16608	BIOSQTL	27918533	European	2017	Whole blood	DNAJB12	ENSG00000148719	chr_10_74100547_74100626	NA	NA	1.829e-38	-	2116	1	-	BIOSQTL_eQTL_EUR_2017
1020	rs9416018	rs9416018	chr10:74100642	chr10:72340884	A	G	rs9416018	chr10:74100642	chr10:72340884	A	G	0	1	1	Exon expression	NCIT_C16608	BIOSQTL	27918533	European	2017	Whole blood	DNAJB12	ENSG00000148719	chr_10_74104708_74104885	NA	NA	8.769e-36	-	2116	1	-	BIOSQTL_eQTL_EUR_2017
1021	rs9416018	rs9416018	chr10:74100642	chr10:72340884	A	G	rs9416018	chr10:74100642	chr10:72340884	A	G	0	1	1	Exon expression	NCIT_C16608	BIOSQTL	27918533	European	2017	Whole blood	DNAJB12	ENSG00000148719	chr_10_74096282_74096623	NA	NA	4.113e-32	-	2116	1	-	BIOSQTL_eQTL_EUR_2017
1022	rs9416018	rs9416018	chr10:74100642	chr10:72340884	A	G	rs9416018	chr10:74100642	chr10:72340884	A	G	0	1	1	Exon expression	NCIT_C16608	BIOSQTL	27918533	European	2017	Whole blood	DNAJB12	ENSG00000148719	chr_10_74097960_74098069	NA	NA	1.739e-31	-	2116	1	-	BIOSQTL_eQTL_EUR_2017
1023	rs9416018	rs9416018	chr10:74100642	chr10:72340884	A	G	rs9416018	chr10:74100642	chr10:72340884	A	G	0	1	1	Exon expression	NCIT_C16608	BIOSQTL	27918533	European	2017	Whole blood	DNAJB12	ENSG00000148719	chr_10_74114523_74114988	NA	NA	6.431e-22	-	2116	1	-	BIOSQTL_eQTL_EUR_2017
1024	rs9416018	rs9416018	chr10:74100642	chr10:72340884	A	G	rs9416018	chr10:74100642	chr10:72340884	A	G	0	1	1	Gene expression	NCIT_C16608	BIOSQTL	27918533	European	2017	Whole blood	DNAJB12	ENSG00000148719	ENSG00000148719	NA	NA	4.366e-80	-	2116	1	-	BIOSQTL_eQTL_EUR_2017
1025	rs9416018	rs9416018	chr10:74100642	chr10:72340884	A	G	rs9416018	chr10:74100642	chr10:72340884	A	G	0	1	1	Gene expression	NCIT_C16608	BIOSQTL	27918533	European	2017	Whole blood	MICU1	ENSG00000107745	ENSG00000107745	NA	NA	4.196e-35	-	2116	1	-	BIOSQTL_eQTL_EUR_2017
1026	rs9416018	rs9416018	chr10:74100642	chr10:72340884	A	G	rs9416018	chr10:74100642	chr10:72340884	A	G	0	1	1	Gene expression	NCIT_C16608	BIOSQTL	27918533	European	2017	Whole blood	ASCC1	ENSG00000138303	ENSG00000138303	NA	NA	2.96e-09	-	2116	1	-	BIOSQTL_eQTL_EUR_2017
1027	rs9416018	rs9416018	chr10:74100642	chr10:72340884	A	G	rs9416018	chr10:74100642	chr10:72340884	A	G	0	1	1	Gene expression	NCIT_C16608	GTEx	25954001	Unspecified	2015	Cells transformed fibroblasts	DNAJB12	ENSG00000148719.10	-	-0.2917	0.03832	6.9e-13	-	272	1	-	GTEx-V6p_eQTL_EUR_2016
1028	rs9416018	rs9416018	chr10:74100642	chr10:72340884	A	G	rs9416018	chr10:74100642	chr10:72340884	A	G	0	1	1	Gene expression	NCIT_C16608	GTEx	25954001	Unspecified	2015	Thyroid	DNAJB12	ENSG00000148719.10	-	-0.3376	0.03582	4.191e-18	-	278	1	-	GTEx-V6p_eQTL_EUR_2016
1029	rs9416018	rs9416018	chr10:74100642	chr10:72340884	A	G	rs9416018	chr10:74100642	chr10:72340884	A	G	0	1	1	Gene expression	NCIT_C16608	GTEx	25954001	Unspecified	2015	Whole blood	DNAJB12	ENSG00000148719.10	-	-0.1472	0.02213	1.378e-10	-	338	1	-	GTEx-V6p_eQTL_EUR_2016
1030	rs9416018	rs9416018	chr10:74100642	chr10:72340884	A	G	rs9416018	chr10:74100642	chr10:72340884	A	G	0	1	1	Gene expression	NCIT_C16608	GTEx	25954001	Unspecified	2015	Adipose subcutaneous	DNAJB12	ENSG00000148719.10	-	-0.146	0.0241	3.876e-09	-	385	1	-	GTEx-V7_eQTL_EUR_2017
1031	rs9416018	rs9416018	chr10:74100642	chr10:72340884	A	G	rs9416018	chr10:74100642	chr10:72340884	A	G	0	1	1	Gene expression	NCIT_C16608	GTEx	25954001	Unspecified	2015	Adipose subcutaneous	MICU1	ENSG00000107745.12	-	-0.2374	0.03809	1.467e-09	-	385	1	-	GTEx-V7_eQTL_EUR_2017
1032	rs9416018	rs9416018	chr10:74100642	chr10:72340884	A	G	rs9416018	chr10:74100642	chr10:72340884	A	G	0	1	1	Gene expression	NCIT_C16608	GTEx	25954001	Unspecified	2015	Brain cerebellum	MCU	ENSG00000156026.10	-	-0.4534	0.05897	5.064e-12	-	154	1	-	GTEx-V7_eQTL_EUR_2017
1033	rs9416018	rs9416018	chr10:74100642	chr10:72340884	A	G	rs9416018	chr10:74100642	chr10:72340884	A	G	0	1	1	Gene expression	NCIT_C16608	GTEx	25954001	Unspecified	2015	Cells transformed fibroblasts	DNAJB12	ENSG00000148719.10	-	-0.264	0.03136	3.105e-15	-	300	1	-	GTEx-V7_eQTL_EUR_2017
1034	rs9416018	rs9416018	chr10:74100642	chr10:72340884	A	G	rs9416018	chr10:74100642	chr10:72340884	A	G	0	1	1	Gene expression	NCIT_C16608	GTEx	25954001	Unspecified	2015	Colon transverse	DNAJB12	ENSG00000148719.10	-	-0.2594	0.03936	3.513e-10	-	246	1	-	GTEx-V7_eQTL_EUR_2017
1035	rs9416018	rs9416018	chr10:74100642	chr10:72340884	A	G	rs9416018	chr10:74100642	chr10:72340884	A	G	0	1	1	Gene expression	NCIT_C16608	GTEx	25954001	Unspecified	2015	Esophagus mucosa	DNAJB12	ENSG00000148719.10	-	-0.2522	0.03191	5.659e-14	-	358	1	-	GTEx-V7_eQTL_EUR_2017
1036	rs9416018	rs9416018	chr10:74100642	chr10:72340884	A	G	rs9416018	chr10:74100642	chr10:72340884	A	G	0	1	1	Gene expression	NCIT_C16608	GTEx	25954001	Unspecified	2015	Esophagus muscularis	DNAJB12	ENSG00000148719.10	-	-0.1759	0.02966	8.77e-09	-	335	1	-	GTEx-V7_eQTL_EUR_2017
1037	rs9416018	rs9416018	chr10:74100642	chr10:72340884	A	G	rs9416018	chr10:74100642	chr10:72340884	A	G	0	1	1	Gene expression	NCIT_C16608	GTEx	25954001	Unspecified	2015	Esophagus muscularis	MICU1	ENSG00000107745.12	-	-0.2094	0.03438	3.627e-09	-	335	1	-	GTEx-V7_eQTL_EUR_2017
1038	rs9416018	rs9416018	chr10:74100642	chr10:72340884	A	G	rs9416018	chr10:74100642	chr10:72340884	A	G	0	1	1	Gene expression	NCIT_C16608	GTEx	25954001	Unspecified	2015	Pancreas	DNAJB12	ENSG00000148719.10	-	-0.223	0.03841	2.784e-08	-	220	1	-	GTEx-V7_eQTL_EUR_2017
1039	rs9416018	rs9416018	chr10:74100642	chr10:72340884	A	G	rs9416018	chr10:74100642	chr10:72340884	A	G	0	1	1	Gene expression	NCIT_C16608	GTEx	25954001	Unspecified	2015	Thyroid	DNAJB12	ENSG00000148719.10	-	-0.3021	0.02507	5.455e-28	-	399	1	-	GTEx-V7_eQTL_EUR_2017
1040	rs9416018	rs9416018	chr10:74100642	chr10:72340884	A	G	rs9416018	chr10:74100642	chr10:72340884	A	G	0	1	1	Gene expression	NCIT_C16608	GTEx	25954001	Unspecified	2015	Whole blood	DNAJB12	ENSG00000148719.10	-	-0.09801	0.01721	2.923e-08	-	369	1	-	GTEx-V7_eQTL_EUR_2017
1041	rs9416018	rs9416018	chr10:74100642	chr10:72340884	A	G	rs9416018	chr10:74100642	chr10:72340884	A	G	0	1	1	Exon expression	NCIT_C16608	Geuvadis	24037378	European	2013	Lymphoblastoid cell lines	MICU1	ENSG00000107745.10	ENSG00000107745.10_74236928_74237014	NA	NA	1.749e-08	NA	462	1	-	Geuvadis_eQTL_EUR_2013
1042	rs9416018	rs9416018	chr10:74100642	chr10:72340884	A	G	rs9416018	chr10:74100642	chr10:72340884	A	G	0	1	1	Exon expression	NCIT_C16608	Geuvadis	24037378	European	2013	Lymphoblastoid cell lines	MICU1	ENSG00000107745.10	ENSG00000107745.10_74234858_74235055	NA	NA	7.777e-09	NA	462	1	-	Geuvadis_eQTL_EUR_2013
1043	rs9416018	rs9416018	chr10:74100642	chr10:72340884	A	G	rs9416018	chr10:74100642	chr10:72340884	A	G	0	1	1	Exon expression	NCIT_C16608	Geuvadis	24037378	European	2013	Lymphoblastoid cell lines	MICU1	ENSG00000107745.10	ENSG00000107745.10_74167687_74167795	NA	NA	1.511e-08	NA	462	1	-	Geuvadis_eQTL_EUR_2013
1044	rs9416018	rs9416018	chr10:74100642	chr10:72340884	A	G	rs9416018	chr10:74100642	chr10:72340884	A	G	0	1	1	Exon expression	NCIT_C16608	Geuvadis	24037378	European	2013	Lymphoblastoid cell lines	MICU1	ENSG00000107745.10	ENSG00000107745.10_74310937_74311099	NA	NA	1.161e-08	NA	462	1	-	Geuvadis_eQTL_EUR_2013
1045	rs9416018	rs9416018	chr10:74100642	chr10:72340884	A	G	rs9416018	chr10:74100642	chr10:72340884	A	G	0	1	1	Exon expression	NCIT_C16608	Geuvadis	24037378	European	2013	Lymphoblastoid cell lines	MICU1	ENSG00000107745.10	ENSG00000107745.10_74182992_74183129	NA	NA	1.175e-10	NA	462	1	-	Geuvadis_eQTL_EUR_2013
1046	rs9416018	rs9416018	chr10:74100642	chr10:72340884	A	G	rs9416018	chr10:74100642	chr10:72340884	A	G	0	1	1	Exon expression	NCIT_C16608	Geuvadis	24037378	European	2013	Lymphoblastoid cell lines	MICU1	ENSG00000107745.10	ENSG00000107745.10_74135541_74135630	NA	NA	6.04e-10	NA	462	1	-	Geuvadis_eQTL_EUR_2013
1047	rs9416018	rs9416018	chr10:74100642	chr10:72340884	A	G	rs9416018	chr10:74100642	chr10:72340884	A	G	0	1	1	Exon expression	NCIT_C16608	Geuvadis	24037378	European	2013	Lymphoblastoid cell lines	MICU1	ENSG00000107745.10	ENSG00000107745.10_74127098_74128113	NA	NA	5.669e-20	NA	462	1	-	Geuvadis_eQTL_EUR_2013
1048	rs9416018	rs9416018	chr10:74100642	chr10:72340884	A	G	rs9416018	chr10:74100642	chr10:72340884	A	G	0	1	1	Exon expression	NCIT_C16608	Geuvadis	24037378	European	2013	Lymphoblastoid cell lines	MICU1	ENSG00000107745.10	ENSG00000107745.10_74267913_74268027	NA	NA	1.449e-10	NA	462	1	-	Geuvadis_eQTL_EUR_2013
1049	rs9416018	rs9416018	chr10:74100642	chr10:72340884	A	G	rs9416018	chr10:74100642	chr10:72340884	A	G	0	1	1	Exon expression	NCIT_C16608	Geuvadis	24037378	European	2013	Lymphoblastoid cell lines	MICU1	ENSG00000107745.10	ENSG00000107745.10_74293504_74293547	NA	NA	1.597e-08	NA	462	1	-	Geuvadis_eQTL_EUR_2013
1050	rs9416018	rs9416018	chr10:74100642	chr10:72340884	A	G	rs9416018	chr10:74100642	chr10:72340884	A	G	0	1	1	Exon expression	NCIT_C16608	Geuvadis	24037378	European	2013	Lymphoblastoid cell lines	DNAJB12	ENSG00000148719.9	ENSG00000148719.9_74092588_74095689	NA	NA	4.792e-11	NA	462	1	-	Geuvadis_eQTL_EUR_2013
1051	rs9416018	rs9416018	chr10:74100642	chr10:72340884	A	G	rs9416018	chr10:74100642	chr10:72340884	A	G	0	1	1	Gene expression	NCIT_C16608	Joehanes R	28122634	Mixed	2017	Whole blood	SPOCK2	-	3293840	0.0175	0.00216	6.933e-16	+	5257	1	-	Joehanes-R_eQTL_EUR_2017
1052	rs9416018	rs9416018	chr10:74100642	chr10:72340884	A	G	rs9416018	chr10:74100642	chr10:72340884	A	G	0	1	1	Gene expression	NCIT_C16608	Joehanes R	28122634	Mixed	2017	Whole blood	TRIM17	-	2459587	0.0203	0.00292	3.994e-12	+	5257	1	-	Joehanes-R_eQTL_EUR_2017
1053	rs9416018	rs9416018	chr10:74100642	chr10:72340884	A	G	rs9416018	chr10:74100642	chr10:72340884	A	G	0	1	1	Gene expression	NCIT_C16608	Joehanes R	28122634	Mixed	2017	Whole blood	DNAJB12	-	3293963	-0.014	0.00202	5.054e-12	-	5257	1	-	Joehanes-R_eQTL_EUR_2017
1054	rs9416018	rs9416018	chr10:74100642	chr10:72340884	A	G	rs9416018	chr10:74100642	chr10:72340884	A	G	0	1	1	Gene expression	NCIT_C16608	eQTLGen	eQTLGen	European	2018	Whole blood	DNAJB12	ENSG00000148719	-	NA	NA	8.38e-299	-	28584	34	-	eQTLGen_eQTL_EUR_2018
1055	rs9416018	rs9416018	chr10:74100642	chr10:72340884	A	G	rs9416018	chr10:74100642	chr10:72340884	A	G	0	1	1	Gene expression	NCIT_C16608	eQTLGen	eQTLGen	European	2018	Whole blood	MICU1	ENSG00000107745	-	NA	NA	3.76e-112	-	22804	33	-	eQTLGen_eQTL_EUR_2018
1056	rs9416018	rs9416018	chr10:74100642	chr10:72340884	A	G	rs9416018	chr10:74100642	chr10:72340884	A	G	0	1	1	Gene expression	NCIT_C16608	eQTLGen	eQTLGen	European	2018	Whole blood	ASCC1	ENSG00000138303	-	NA	NA	2e-65	-	28798	35	-	eQTLGen_eQTL_EUR_2018
1057	rs9416018	rs9416018	chr10:74100642	chr10:72340884	A	G	rs9416018	chr10:74100642	chr10:72340884	A	G	0	1	1	Gene expression	NCIT_C16608	eQTLGen	eQTLGen	European	2018	Whole blood	SPOCK2	ENSG00000107742	-	NA	NA	1.76e-34	+	28798	35	-	eQTLGen_eQTL_EUR_2018
1058	rs9416018	rs9416018	chr10:74100642	chr10:72340884	A	G	rs9416018	chr10:74100642	chr10:72340884	A	G	0	1	1	Gene expression	NCIT_C16608	eQTLGen	eQTLGen	European	2018	Whole blood	DDIT4	ENSG00000168209	-	NA	NA	1.16e-18	+	28798	35	-	eQTLGen_eQTL_EUR_2018
1059	rs9416018	rs9416018	chr10:74100642	chr10:72340884	A	G	rs9416018	chr10:74100642	chr10:72340884	A	G	0	1	1	Gene expression	NCIT_C16608	eQTLGen	eQTLGen	European	2018	Whole blood	ANAPC16	ENSG00000166295	-	NA	NA	3.51e-09	-	28798	35	-	eQTLGen_eQTL_EUR_2018
1060	rs9416018	rs9416018	chr10:74100642	chr10:72340884	A	G	rs9416018	chr10:74100642	chr10:72340884	A	G	0	1	1	Gene expression	NCIT_C16608	Hao K	23209423	European	2012	Lung	DNAJB12	-	100312257_TGI_at	NA	NA	1.23e-09	NA	1111	1	-	eQTL_2017
1061	rs9416018	rs9416018	chr10:74100642	chr10:72340884	A	G	rs9415064	chr10:74089364	chr10:72329606	T	C	1	0.95187	0.98763	Gene expression	NCIT_C16608	BIOSQTL	27918533	European	2017	Whole blood	DNAJB12	ENSG00000148719	ENSG00000148719	NA	NA	2.458e-80	-	2116	1	-	BIOSQTL_eQTL_EUR_2017
1062	rs9416018	rs9416018	chr10:74100642	chr10:72340884	A	G	rs9415064	chr10:74089364	chr10:72329606	T	C	1	0.95187	0.98763	Gene expression	NCIT_C16608	BIOSQTL	27918533	European	2017	Whole blood	MICU1	ENSG00000107745	ENSG00000107745	NA	NA	2.092e-35	-	2116	1	-	BIOSQTL_eQTL_EUR_2017
1063	rs9416018	rs9416018	chr10:74100642	chr10:72340884	A	G	rs9415064	chr10:74089364	chr10:72329606	T	C	1	0.95187	0.98763	Gene expression	NCIT_C16608	BIOSQTL	27918533	European	2017	Whole blood	ASCC1	ENSG00000138303	ENSG00000138303	NA	NA	3.074e-09	-	2116	1	-	BIOSQTL_eQTL_EUR_2017
1064	rs9416018	rs9416018	chr10:74100642	chr10:72340884	A	G	rs9415064	chr10:74089364	chr10:72329606	T	C	1	0.95187	0.98763	Gene expression	NCIT_C16608	GTEx	25954001	Unspecified	2015	Cells transformed fibroblasts	DNAJB12	ENSG00000148719.10	-	-0.3185	0.03777	3.708e-15	-	272	1	-	GTEx-V6p_eQTL_EUR_2016
1065	rs9416018	rs9416018	chr10:74100642	chr10:72340884	A	G	rs9415064	chr10:74089364	chr10:72329606	T	C	1	0.95187	0.98763	Gene expression	NCIT_C16608	GTEx	25954001	Unspecified	2015	Esophagus mucosa	DNAJB12	ENSG00000148719.10	-	-0.3063	0.05108	9.029e-09	-	241	1	-	GTEx-V6p_eQTL_EUR_2016
1066	rs9416018	rs9416018	chr10:74100642	chr10:72340884	A	G	rs9415064	chr10:74089364	chr10:72329606	T	C	1	0.95187	0.98763	Gene expression	NCIT_C16608	GTEx	25954001	Unspecified	2015	Thyroid	DNAJB12	ENSG00000148719.10	-	-0.3363	0.03728	6.661e-17	-	278	1	-	GTEx-V6p_eQTL_EUR_2016
1067	rs9416018	rs9416018	chr10:74100642	chr10:72340884	A	G	rs9415064	chr10:74089364	chr10:72329606	T	C	1	0.95187	0.98763	Gene expression	NCIT_C16608	GTEx	25954001	Unspecified	2015	Whole blood	DNAJB12	ENSG00000148719.10	-	-0.1468	0.02226	1.933e-10	-	338	1	-	GTEx-V6p_eQTL_EUR_2016
1068	rs9416018	rs9416018	chr10:74100642	chr10:72340884	A	G	rs9415064	chr10:74089364	chr10:72329606	T	C	1	0.95187	0.98763	Gene expression	NCIT_C16608	GTEx	25954001	Unspecified	2015	Adipose subcutaneous	DNAJB12	ENSG00000148719.10	-	-0.1384	0.02449	3.499e-08	-	385	1	-	GTEx-V7_eQTL_EUR_2017
1069	rs9416018	rs9416018	chr10:74100642	chr10:72340884	A	G	rs9415064	chr10:74089364	chr10:72329606	T	C	1	0.95187	0.98763	Gene expression	NCIT_C16608	GTEx	25954001	Unspecified	2015	Adipose subcutaneous	MICU1	ENSG00000107745.12	-	-0.2552	0.03813	9.918e-11	-	385	1	-	GTEx-V7_eQTL_EUR_2017
1070	rs9416018	rs9416018	chr10:74100642	chr10:72340884	A	G	rs9415064	chr10:74089364	chr10:72329606	T	C	1	0.95187	0.98763	Gene expression	NCIT_C16608	GTEx	25954001	Unspecified	2015	Brain cerebellum	MCU	ENSG00000156026.10	-	-0.4465	0.05858	7.199e-12	-	154	1	-	GTEx-V7_eQTL_EUR_2017
1071	rs9416018	rs9416018	chr10:74100642	chr10:72340884	A	G	rs9415064	chr10:74089364	chr10:72329606	T	C	1	0.95187	0.98763	Gene expression	NCIT_C16608	GTEx	25954001	Unspecified	2015	Cells transformed fibroblasts	DNAJB12	ENSG00000148719.10	-	-0.274	0.03023	3.928e-17	-	300	1	-	GTEx-V7_eQTL_EUR_2017
1072	rs9416018	rs9416018	chr10:74100642	chr10:72340884	A	G	rs9415064	chr10:74089364	chr10:72329606	T	C	1	0.95187	0.98763	Gene expression	NCIT_C16608	GTEx	25954001	Unspecified	2015	Colon transverse	DNAJB12	ENSG00000148719.10	-	-0.2378	0.03938	7.027e-09	-	246	1	-	GTEx-V7_eQTL_EUR_2017
1073	rs9416018	rs9416018	chr10:74100642	chr10:72340884	A	G	rs9415064	chr10:74089364	chr10:72329606	T	C	1	0.95187	0.98763	Gene expression	NCIT_C16608	GTEx	25954001	Unspecified	2015	Esophagus mucosa	DNAJB12	ENSG00000148719.10	-	-0.2538	0.03163	2.544e-14	-	358	1	-	GTEx-V7_eQTL_EUR_2017
1074	rs9416018	rs9416018	chr10:74100642	chr10:72340884	A	G	rs9415064	chr10:74089364	chr10:72329606	T	C	1	0.95187	0.98763	Gene expression	NCIT_C16608	GTEx	25954001	Unspecified	2015	Esophagus muscularis	MICU1	ENSG00000107745.12	-	-0.1991	0.03415	1.512e-08	-	335	1	-	GTEx-V7_eQTL_EUR_2017
1075	rs9416018	rs9416018	chr10:74100642	chr10:72340884	A	G	rs9415064	chr10:74089364	chr10:72329606	T	C	1	0.95187	0.98763	Gene expression	NCIT_C16608	GTEx	25954001	Unspecified	2015	Pancreas	DNAJB12	ENSG00000148719.10	-	-0.2238	0.03925	4.701e-08	-	220	1	-	GTEx-V7_eQTL_EUR_2017
1076	rs9416018	rs9416018	chr10:74100642	chr10:72340884	A	G	rs9415064	chr10:74089364	chr10:72329606	T	C	1	0.95187	0.98763	Gene expression	NCIT_C16608	GTEx	25954001	Unspecified	2015	Thyroid	DNAJB12	ENSG00000148719.10	-	-0.2971	0.02593	7.83e-26	-	399	1	-	GTEx-V7_eQTL_EUR_2017
1077	rs9416018	rs9416018	chr10:74100642	chr10:72340884	A	G	rs9415064	chr10:74089364	chr10:72329606	T	C	1	0.95187	0.98763	Exon expression	NCIT_C16608	Geuvadis	24037378	European	2013	Lymphoblastoid cell lines	MICU1	ENSG00000107745.10	ENSG00000107745.10_74167687_74167795	NA	NA	9.909e-09	NA	462	1	-	Geuvadis_eQTL_EUR_2013
1078	rs9416018	rs9416018	chr10:74100642	chr10:72340884	A	G	rs9415064	chr10:74089364	chr10:72329606	T	C	1	0.95187	0.98763	Exon expression	NCIT_C16608	Geuvadis	24037378	European	2013	Lymphoblastoid cell lines	MICU1	ENSG00000107745.10	ENSG00000107745.10_74310937_74311099	NA	NA	1.82e-08	NA	462	1	-	Geuvadis_eQTL_EUR_2013
1079	rs9416018	rs9416018	chr10:74100642	chr10:72340884	A	G	rs9415064	chr10:74089364	chr10:72329606	T	C	1	0.95187	0.98763	Exon expression	NCIT_C16608	Geuvadis	24037378	European	2013	Lymphoblastoid cell lines	MICU1	ENSG00000107745.10	ENSG00000107745.10_74234858_74235055	NA	NA	1.533e-09	NA	462	1	-	Geuvadis_eQTL_EUR_2013
1080	rs9416018	rs9416018	chr10:74100642	chr10:72340884	A	G	rs9415064	chr10:74089364	chr10:72329606	T	C	1	0.95187	0.98763	Exon expression	NCIT_C16608	Geuvadis	24037378	European	2013	Lymphoblastoid cell lines	MICU1	ENSG00000107745.10	ENSG00000107745.10_74293504_74293547	NA	NA	2.038e-08	NA	462	1	-	Geuvadis_eQTL_EUR_2013
1081	rs9416018	rs9416018	chr10:74100642	chr10:72340884	A	G	rs9415064	chr10:74089364	chr10:72329606	T	C	1	0.95187	0.98763	Exon expression	NCIT_C16608	Geuvadis	24037378	European	2013	Lymphoblastoid cell lines	MICU1	ENSG00000107745.10	ENSG00000107745.10_74135541_74135630	NA	NA	2.242e-10	NA	462	1	-	Geuvadis_eQTL_EUR_2013
1082	rs9416018	rs9416018	chr10:74100642	chr10:72340884	A	G	rs9415064	chr10:74089364	chr10:72329606	T	C	1	0.95187	0.98763	Exon expression	NCIT_C16608	Geuvadis	24037378	European	2013	Lymphoblastoid cell lines	MICU1	ENSG00000107745.10	ENSG00000107745.10_74322653_74322821	NA	NA	4.602e-08	NA	462	1	-	Geuvadis_eQTL_EUR_2013
1083	rs9416018	rs9416018	chr10:74100642	chr10:72340884	A	G	rs9415064	chr10:74089364	chr10:72329606	T	C	1	0.95187	0.98763	Exon expression	NCIT_C16608	Geuvadis	24037378	European	2013	Lymphoblastoid cell lines	MICU1	ENSG00000107745.10	ENSG00000107745.10_74127098_74128113	NA	NA	1.05e-20	NA	462	1	-	Geuvadis_eQTL_EUR_2013
1084	rs9416018	rs9416018	chr10:74100642	chr10:72340884	A	G	rs9415064	chr10:74089364	chr10:72329606	T	C	1	0.95187	0.98763	Exon expression	NCIT_C16608	Geuvadis	24037378	European	2013	Lymphoblastoid cell lines	MICU1	ENSG00000107745.10	ENSG00000107745.10_74385768_74385899	NA	NA	2.606e-08	NA	462	1	-	Geuvadis_eQTL_EUR_2013
1085	rs9416018	rs9416018	chr10:74100642	chr10:72340884	A	G	rs9415064	chr10:74089364	chr10:72329606	T	C	1	0.95187	0.98763	Exon expression	NCIT_C16608	Geuvadis	24037378	European	2013	Lymphoblastoid cell lines	MICU1	ENSG00000107745.10	ENSG00000107745.10_74267913_74268027	NA	NA	4.705e-10	NA	462	1	-	Geuvadis_eQTL_EUR_2013
1086	rs9416018	rs9416018	chr10:74100642	chr10:72340884	A	G	rs9415064	chr10:74089364	chr10:72329606	T	C	1	0.95187	0.98763	Exon expression	NCIT_C16608	Geuvadis	24037378	European	2013	Lymphoblastoid cell lines	MICU1	ENSG00000107745.10	ENSG00000107745.10_74182992_74183129	NA	NA	2.75e-11	NA	462	1	-	Geuvadis_eQTL_EUR_2013
1087	rs9416018	rs9416018	chr10:74100642	chr10:72340884	A	G	rs9415064	chr10:74089364	chr10:72329606	T	C	1	0.95187	0.98763	Exon expression	NCIT_C16608	Geuvadis	24037378	European	2013	Lymphoblastoid cell lines	DNAJB12	ENSG00000148719.9	ENSG00000148719.9_74092588_74095689	NA	NA	1.551e-10	NA	462	1	-	Geuvadis_eQTL_EUR_2013
1088	rs9416018	rs9416018	chr10:74100642	chr10:72340884	A	G	rs9415064	chr10:74089364	chr10:72329606	T	C	1	0.95187	0.98763	Gene expression	NCIT_C16608	Joehanes R	28122634	Mixed	2017	Whole blood	SPOCK2	-	3293840	0.0177	0.00218	5.431e-16	+	5257	1	-	Joehanes-R_eQTL_EUR_2017
1089	rs9416018	rs9416018	chr10:74100642	chr10:72340884	A	G	rs9415064	chr10:74089364	chr10:72329606	T	C	1	0.95187	0.98763	Gene expression	NCIT_C16608	Joehanes R	28122634	Mixed	2017	Whole blood	TRIM17	-	2459587	0.0205	0.00294	3.74e-12	+	5257	1	-	Joehanes-R_eQTL_EUR_2017
1090	rs9416018	rs9416018	chr10:74100642	chr10:72340884	A	G	rs9415064	chr10:74089364	chr10:72329606	T	C	1	0.95187	0.98763	Gene expression	NCIT_C16608	Joehanes R	28122634	Mixed	2017	Whole blood	DNAJB12	-	3293963	-0.0141	0.00204	5.485e-12	-	5257	1	-	Joehanes-R_eQTL_EUR_2017
1091	rs9416018	rs9416018	chr10:74100642	chr10:72340884	A	G	rs9415064	chr10:74089364	chr10:72329606	T	C	1	0.95187	0.98763	Gene expression	NCIT_C16608	MuTHER	22941192	European	2012	Adipose subcutaneous	DNAJB12	-	ILMN_1712929	-0.06262	0.01024	9.724e-10	-	776	1	-	MuTHER_eQTL_EUR_2012
1092	rs9416018	rs9416018	chr10:74100642	chr10:72340884	A	G	rs9415064	chr10:74089364	chr10:72329606	T	C	1	0.95187	0.98763	Gene expression	NCIT_C16608	MuTHER	22941192	European	2012	Adipose subcutaneous	SPOCK2	-	ILMN_1656287	0.1509	0.02392	2.79e-10	+	776	1	-	MuTHER_eQTL_EUR_2012
1093	rs9416018	rs9416018	chr10:74100642	chr10:72340884	A	G	rs9415064	chr10:74089364	chr10:72329606	T	C	1	0.95187	0.98763	Gene expression	NCIT_C16608	Westra H	24013639	European	2013	Peripheral blood	DNAJB12	-	3780326	NA	NA	4.739e-27	NA	5311	1	-	Westra-H_eQTL_EUR_2013
1094	rs9416018	rs9416018	chr10:74100642	chr10:72340884	A	G	rs9415064	chr10:74089364	chr10:72329606	T	C	1	0.95187	0.98763	Gene expression	NCIT_C16608	Westra H	24013639	European	2013	Peripheral blood	DNAJB12	-	610221	NA	NA	1.366e-19	NA	5311	1	-	Westra-H_eQTL_EUR_2013
1095	rs9416018	rs9416018	chr10:74100642	chr10:72340884	A	G	rs9415064	chr10:74089364	chr10:72329606	T	C	1	0.95187	0.98763	Gene expression	NCIT_C16608	Westra H	24013639	European	2013	Peripheral blood	ASCC1	-	830528	NA	NA	9.885e-19	NA	5311	1	-	Westra-H_eQTL_EUR_2013
1096	rs9416018	rs9416018	chr10:74100642	chr10:72340884	A	G	rs9415064	chr10:74089364	chr10:72329606	T	C	1	0.95187	0.98763	Gene expression	NCIT_C16608	Westra H	24013639	European	2013	Peripheral blood	CBARA1	-	1010465	NA	NA	8.751e-15	NA	5311	1	-	Westra-H_eQTL_EUR_2013
1097	rs9416018	rs9416018	chr10:74100642	chr10:72340884	A	G	rs9415064	chr10:74089364	chr10:72329606	T	C	1	0.95187	0.98763	Gene expression	NCIT_C16608	Westra H	24013639	European	2013	Peripheral blood	DNAJB12	-	520296	NA	NA	3.901e-11	NA	5311	1	-	Westra-H_eQTL_EUR_2013
1098	rs9416018	rs9416018	chr10:74100642	chr10:72340884	A	G	rs9415064	chr10:74089364	chr10:72329606	T	C	1	0.95187	0.98763	Gene expression	NCIT_C16608	eQTLGen	eQTLGen	European	2018	Whole blood	DNAJB12	ENSG00000148719	-	NA	NA	2.55e-295	-	31466	36	-	eQTLGen_eQTL_EUR_2018
1099	rs9416018	rs9416018	chr10:74100642	chr10:72340884	A	G	rs9415064	chr10:74089364	chr10:72329606	T	C	1	0.95187	0.98763	Gene expression	NCIT_C16608	eQTLGen	eQTLGen	European	2018	Whole blood	MICU1	ENSG00000107745	-	NA	NA	4.13e-104	-	25686	35	-	eQTLGen_eQTL_EUR_2018
1100	rs9416018	rs9416018	chr10:74100642	chr10:72340884	A	G	rs9415064	chr10:74089364	chr10:72329606	T	C	1	0.95187	0.98763	Gene expression	NCIT_C16608	eQTLGen	eQTLGen	European	2018	Whole blood	ASCC1	ENSG00000138303	-	NA	NA	2.46e-59	-	31680	37	-	eQTLGen_eQTL_EUR_2018
1101	rs9416018	rs9416018	chr10:74100642	chr10:72340884	A	G	rs9415064	chr10:74089364	chr10:72329606	T	C	1	0.95187	0.98763	Gene expression	NCIT_C16608	eQTLGen	eQTLGen	European	2018	Whole blood	SPOCK2	ENSG00000107742	-	NA	NA	1.71e-37	+	31680	37	-	eQTLGen_eQTL_EUR_2018
1102	rs9416018	rs9416018	chr10:74100642	chr10:72340884	A	G	rs9415064	chr10:74089364	chr10:72329606	T	C	1	0.95187	0.98763	Gene expression	NCIT_C16608	eQTLGen	eQTLGen	European	2018	Whole blood	DDIT4	ENSG00000168209	-	NA	NA	5.03e-15	+	31680	37	-	eQTLGen_eQTL_EUR_2018
1103	rs9416018	rs9416018	chr10:74100642	chr10:72340884	A	G	rs9415064	chr10:74089364	chr10:72329606	T	C	1	0.95187	0.98763	Gene expression	NCIT_C16608	eQTLGen	eQTLGen	European	2018	Whole blood	ANAPC16	ENSG00000166295	-	NA	NA	1.4e-08	-	31680	37	-	eQTLGen_eQTL_EUR_2018
1104	rs9416018	rs9416018	chr10:74100642	chr10:72340884	A	G	rs9416015	chr10:74090617	chr10:72330859	T	G	1	0.94428	0.9917	Exon expression	NCIT_C16608	BIOSQTL	27918533	European	2017	Whole blood	DNAJB12	ENSG00000148719	chr_10_74092588_74095689	NA	NA	1.431e-64	-	2116	1	-	BIOSQTL_eQTL_EUR_2017
1105	rs9416018	rs9416018	chr10:74100642	chr10:72340884	A	G	rs9416015	chr10:74090617	chr10:72330859	T	G	1	0.94428	0.9917	Exon expression	NCIT_C16608	BIOSQTL	27918533	European	2017	Whole blood	DNAJB12	ENSG00000148719	chr_10_74103124_74103271	NA	NA	6.939e-45	-	2116	1	-	BIOSQTL_eQTL_EUR_2017
1106	rs9416018	rs9416018	chr10:74100642	chr10:72340884	A	G	rs9416015	chr10:74090617	chr10:72330859	T	G	1	0.94428	0.9917	Gene expression	NCIT_C16608	BIOSQTL	27918533	European	2017	Whole blood	DNAJB12	ENSG00000148719	ENSG00000148719	NA	NA	3.077e-80	-	2116	1	-	BIOSQTL_eQTL_EUR_2017
1107	rs9416018	rs9416018	chr10:74100642	chr10:72340884	A	G	rs9416015	chr10:74090617	chr10:72330859	T	G	1	0.94428	0.9917	Gene expression	NCIT_C16608	BIOSQTL	27918533	European	2017	Whole blood	MICU1	ENSG00000107745	ENSG00000107745	NA	NA	1.297e-35	-	2116	1	-	BIOSQTL_eQTL_EUR_2017
1108	rs9416018	rs9416018	chr10:74100642	chr10:72340884	A	G	rs9416015	chr10:74090617	chr10:72330859	T	G	1	0.94428	0.9917	Gene expression	NCIT_C16608	BIOSQTL	27918533	European	2017	Whole blood	ASCC1	ENSG00000138303	ENSG00000138303	NA	NA	3.857e-09	-	2116	1	-	BIOSQTL_eQTL_EUR_2017
1109	rs9416018	rs9416018	chr10:74100642	chr10:72340884	A	G	rs9416015	chr10:74090617	chr10:72330859	T	G	1	0.94428	0.9917	Gene expression	NCIT_C16608	GTEx	25954001	Unspecified	2015	Cells transformed fibroblasts	DNAJB12	ENSG00000148719.10	-	-0.3293	0.03848	1.645e-15	-	272	1	-	GTEx-V6p_eQTL_EUR_2016
1110	rs9416018	rs9416018	chr10:74100642	chr10:72340884	A	G	rs9416015	chr10:74090617	chr10:72330859	T	G	1	0.94428	0.9917	Gene expression	NCIT_C16608	GTEx	25954001	Unspecified	2015	Esophagus mucosa	DNAJB12	ENSG00000148719.10	-	-0.3059	0.0513	1.082e-08	-	241	1	-	GTEx-V6p_eQTL_EUR_2016
1111	rs9416018	rs9416018	chr10:74100642	chr10:72340884	A	G	rs9416015	chr10:74090617	chr10:72330859	T	G	1	0.94428	0.9917	Gene expression	NCIT_C16608	GTEx	25954001	Unspecified	2015	Skin sun exposed lower leg	DNAJB12	ENSG00000148719.10	-	-0.1808	0.032	4.192e-08	-	302	1	-	GTEx-V6p_eQTL_EUR_2016
1112	rs9416018	rs9416018	chr10:74100642	chr10:72340884	A	G	rs9416015	chr10:74090617	chr10:72330859	T	G	1	0.94428	0.9917	Gene expression	NCIT_C16608	GTEx	25954001	Unspecified	2015	Thyroid	DNAJB12	ENSG00000148719.10	-	-0.3315	0.03844	9.724e-16	-	278	1	-	GTEx-V6p_eQTL_EUR_2016
1113	rs9416018	rs9416018	chr10:74100642	chr10:72340884	A	G	rs9416015	chr10:74090617	chr10:72330859	T	G	1	0.94428	0.9917	Gene expression	NCIT_C16608	GTEx	25954001	Unspecified	2015	Whole blood	DNAJB12	ENSG00000148719.10	-	-0.1297	0.02316	4.924e-08	-	338	1	-	GTEx-V6p_eQTL_EUR_2016
1114	rs9416018	rs9416018	chr10:74100642	chr10:72340884	A	G	rs9416015	chr10:74090617	chr10:72330859	T	G	1	0.94428	0.9917	Gene expression	NCIT_C16608	GTEx	25954001	Unspecified	2015	Adipose subcutaneous	DNAJB12	ENSG00000148719.10	-	-0.1401	0.02474	3.352e-08	-	385	1	-	GTEx-V7_eQTL_EUR_2017
1115	rs9416018	rs9416018	chr10:74100642	chr10:72340884	A	G	rs9416015	chr10:74090617	chr10:72330859	T	G	1	0.94428	0.9917	Gene expression	NCIT_C16608	GTEx	25954001	Unspecified	2015	Adipose subcutaneous	MICU1	ENSG00000107745.12	-	-0.2531	0.03862	2.272e-10	-	385	1	-	GTEx-V7_eQTL_EUR_2017
1116	rs9416018	rs9416018	chr10:74100642	chr10:72340884	A	G	rs9416015	chr10:74090617	chr10:72330859	T	G	1	0.94428	0.9917	Gene expression	NCIT_C16608	GTEx	25954001	Unspecified	2015	Adrenal gland	SPOCK2	ENSG00000107742.8	-	-0.5625	0.09219	9.98e-09	-	175	1	-	GTEx-V7_eQTL_EUR_2017
1117	rs9416018	rs9416018	chr10:74100642	chr10:72340884	A	G	rs9416015	chr10:74090617	chr10:72330859	T	G	1	0.94428	0.9917	Gene expression	NCIT_C16608	GTEx	25954001	Unspecified	2015	Brain cerebellum	MCU	ENSG00000156026.10	-	-0.4368	0.0614	9.667e-11	-	154	1	-	GTEx-V7_eQTL_EUR_2017
1118	rs9416018	rs9416018	chr10:74100642	chr10:72340884	A	G	rs9416015	chr10:74090617	chr10:72330859	T	G	1	0.94428	0.9917	Gene expression	NCIT_C16608	GTEx	25954001	Unspecified	2015	Cells transformed fibroblasts	DNAJB12	ENSG00000148719.10	-	-0.2608	0.03088	2.609e-15	-	300	1	-	GTEx-V7_eQTL_EUR_2017
1119	rs9416018	rs9416018	chr10:74100642	chr10:72340884	A	G	rs9416015	chr10:74090617	chr10:72330859	T	G	1	0.94428	0.9917	Gene expression	NCIT_C16608	GTEx	25954001	Unspecified	2015	Colon transverse	DNAJB12	ENSG00000148719.10	-	-0.2534	0.04005	1.486e-09	-	246	1	-	GTEx-V7_eQTL_EUR_2017
1120	rs9416018	rs9416018	chr10:74100642	chr10:72340884	A	G	rs9416015	chr10:74090617	chr10:72330859	T	G	1	0.94428	0.9917	Gene expression	NCIT_C16608	GTEx	25954001	Unspecified	2015	Esophagus mucosa	DNAJB12	ENSG00000148719.10	-	-0.256	0.03233	5.091e-14	-	358	1	-	GTEx-V7_eQTL_EUR_2017
1121	rs9416018	rs9416018	chr10:74100642	chr10:72340884	A	G	rs9416015	chr10:74090617	chr10:72330859	T	G	1	0.94428	0.9917	Gene expression	NCIT_C16608	GTEx	25954001	Unspecified	2015	Pancreas	DNAJB12	ENSG00000148719.10	-	-0.2485	0.03967	2.592e-09	-	220	1	-	GTEx-V7_eQTL_EUR_2017
1122	rs9416018	rs9416018	chr10:74100642	chr10:72340884	A	G	rs9416015	chr10:74090617	chr10:72330859	T	G	1	0.94428	0.9917	Gene expression	NCIT_C16608	GTEx	25954001	Unspecified	2015	Thyroid	DNAJB12	ENSG00000148719.10	-	-0.3	0.02637	1.479e-25	-	399	1	-	GTEx-V7_eQTL_EUR_2017
1123	rs9416018	rs9416018	chr10:74100642	chr10:72340884	A	G	rs9416015	chr10:74090617	chr10:72330859	T	G	1	0.94428	0.9917	Exon expression	NCIT_C16608	Geuvadis	24037378	European	2013	Lymphoblastoid cell lines	MICU1	ENSG00000107745.10	ENSG00000107745.10_74310937_74311099	NA	NA	1.927e-08	NA	462	1	-	Geuvadis_eQTL_EUR_2013
1124	rs9416018	rs9416018	chr10:74100642	chr10:72340884	A	G	rs9416015	chr10:74090617	chr10:72330859	T	G	1	0.94428	0.9917	Exon expression	NCIT_C16608	Geuvadis	24037378	European	2013	Lymphoblastoid cell lines	MICU1	ENSG00000107745.10	ENSG00000107745.10_74234858_74235055	NA	NA	3.42e-09	NA	462	1	-	Geuvadis_eQTL_EUR_2013
1125	rs9416018	rs9416018	chr10:74100642	chr10:72340884	A	G	rs9416015	chr10:74090617	chr10:72330859	T	G	1	0.94428	0.9917	Exon expression	NCIT_C16608	Geuvadis	24037378	European	2013	Lymphoblastoid cell lines	MICU1	ENSG00000107745.10	ENSG00000107745.10_74293504_74293547	NA	NA	1.69e-08	NA	462	1	-	Geuvadis_eQTL_EUR_2013
1126	rs9416018	rs9416018	chr10:74100642	chr10:72340884	A	G	rs9416015	chr10:74090617	chr10:72330859	T	G	1	0.94428	0.9917	Exon expression	NCIT_C16608	Geuvadis	24037378	European	2013	Lymphoblastoid cell lines	MICU1	ENSG00000107745.10	ENSG00000107745.10_74135541_74135630	NA	NA	2.172e-08	NA	462	1	-	Geuvadis_eQTL_EUR_2013
1127	rs9416018	rs9416018	chr10:74100642	chr10:72340884	A	G	rs9416015	chr10:74090617	chr10:72330859	T	G	1	0.94428	0.9917	Exon expression	NCIT_C16608	Geuvadis	24037378	European	2013	Lymphoblastoid cell lines	MICU1	ENSG00000107745.10	ENSG00000107745.10_74127098_74128113	NA	NA	1.506e-17	NA	462	1	-	Geuvadis_eQTL_EUR_2013
1128	rs9416018	rs9416018	chr10:74100642	chr10:72340884	A	G	rs9416015	chr10:74090617	chr10:72330859	T	G	1	0.94428	0.9917	Exon expression	NCIT_C16608	Geuvadis	24037378	European	2013	Lymphoblastoid cell lines	MICU1	ENSG00000107745.10	ENSG00000107745.10_74267913_74268027	NA	NA	3.168e-09	NA	462	1	-	Geuvadis_eQTL_EUR_2013
1129	rs9416018	rs9416018	chr10:74100642	chr10:72340884	A	G	rs9416015	chr10:74090617	chr10:72330859	T	G	1	0.94428	0.9917	Exon expression	NCIT_C16608	Geuvadis	24037378	European	2013	Lymphoblastoid cell lines	MICU1	ENSG00000107745.10	ENSG00000107745.10_74182992_74183129	NA	NA	5.309e-10	NA	462	1	-	Geuvadis_eQTL_EUR_2013
1130	rs9416018	rs9416018	chr10:74100642	chr10:72340884	A	G	rs9416015	chr10:74090617	chr10:72330859	T	G	1	0.94428	0.9917	Exon expression	NCIT_C16608	Geuvadis	24037378	European	2013	Lymphoblastoid cell lines	DNAJB12	ENSG00000148719.9	ENSG00000148719.9_74092588_74095689	NA	NA	4.173e-10	NA	462	1	-	Geuvadis_eQTL_EUR_2013
1131	rs9416018	rs9416018	chr10:74100642	chr10:72340884	A	G	rs9416015	chr10:74090617	chr10:72330859	T	G	1	0.94428	0.9917	Gene expression	NCIT_C16608	Joehanes R	28122634	Mixed	2017	Whole blood	SPOCK2	-	3293840	0.0177	0.00229	1.225e-14	+	5257	1	-	Joehanes-R_eQTL_EUR_2017
1132	rs9416018	rs9416018	chr10:74100642	chr10:72340884	A	G	rs9416015	chr10:74090617	chr10:72330859	T	G	1	0.94428	0.9917	Gene expression	NCIT_C16608	Joehanes R	28122634	Mixed	2017	Whole blood	DNAJB12	-	3293963	-0.0146	0.00214	1.037e-11	-	5257	1	-	Joehanes-R_eQTL_EUR_2017
1133	rs9416018	rs9416018	chr10:74100642	chr10:72340884	A	G	rs9416015	chr10:74090617	chr10:72330859	T	G	1	0.94428	0.9917	Gene expression	NCIT_C16608	Joehanes R	28122634	Mixed	2017	Whole blood	TRIM17	-	2459587	0.0208	0.00309	1.843e-11	+	5257	1	-	Joehanes-R_eQTL_EUR_2017
1134	rs9416018	rs9416018	chr10:74100642	chr10:72340884	A	G	rs9416015	chr10:74090617	chr10:72330859	T	G	1	0.94428	0.9917	Gene expression	NCIT_C16608	eQTLGen	eQTLGen	European	2018	Whole blood	DNAJB12	ENSG00000148719	-	NA	NA	3.85e-176	-	26942	25	-	eQTLGen_eQTL_EUR_2018
1135	rs9416018	rs9416018	chr10:74100642	chr10:72340884	A	G	rs9416015	chr10:74090617	chr10:72330859	T	G	1	0.94428	0.9917	Gene expression	NCIT_C16608	eQTLGen	eQTLGen	European	2018	Whole blood	MICU1	ENSG00000107745	-	NA	NA	1.49e-59	-	21162	24	-	eQTLGen_eQTL_EUR_2018
1136	rs9416018	rs9416018	chr10:74100642	chr10:72340884	A	G	rs9416015	chr10:74090617	chr10:72330859	T	G	1	0.94428	0.9917	Gene expression	NCIT_C16608	eQTLGen	eQTLGen	European	2018	Whole blood	ASCC1	ENSG00000138303	-	NA	NA	1.28e-48	-	27156	26	-	eQTLGen_eQTL_EUR_2018
1137	rs9416018	rs9416018	chr10:74100642	chr10:72340884	A	G	rs9416015	chr10:74090617	chr10:72330859	T	G	1	0.94428	0.9917	Gene expression	NCIT_C16608	eQTLGen	eQTLGen	European	2018	Whole blood	SPOCK2	ENSG00000107742	-	NA	NA	1.46e-28	+	27156	26	-	eQTLGen_eQTL_EUR_2018
1138	rs9416018	rs9416018	chr10:74100642	chr10:72340884	A	G	rs9416015	chr10:74090617	chr10:72330859	T	G	1	0.94428	0.9917	Gene expression	NCIT_C16608	eQTLGen	eQTLGen	European	2018	Whole blood	DDIT4	ENSG00000168209	-	NA	NA	2.55e-09	+	27156	26	-	eQTLGen_eQTL_EUR_2018
1139	rs9416018	rs9416018	chr10:74100642	chr10:72340884	A	G	rs9416015	chr10:74090617	chr10:72330859	T	G	1	0.94428	0.9917	Gene expression	NCIT_C16608	STARNET	25720628	European	2015	Subcutaneous fat	DNAJB12	ENSG00000148719.10	-	NA	NA	1.26e-10	NA	600	1	-	eQTL_2017
1140	rs62019074	rs62019074	chr15:50726023	chr15:50433826	C	T	rs62019074	chr15:50726023	chr15:50433826	C	T	0	1	1	Exon expression	NCIT_C16608	BIOSQTL	27918533	European	2017	Whole blood	USP8;USP50	ENSG00000138592;ENSG00000170236	chr_15_50791100_50793280	NA	NA	1.052e-19	-	2116	1	-	BIOSQTL_eQTL_EUR_2017
1141	rs62019074	rs62019074	chr15:50726023	chr15:50433826	C	T	rs62019074	chr15:50726023	chr15:50433826	C	T	0	1	1	Gene expression	NCIT_C16608	BIOSQTL	27918533	European	2017	Whole blood	USP8;USP50	ENSG00000138592;ENSG00000170236	ENSG00000138592;ENSG00000170236	NA	NA	2.757e-20	-	2116	1	-	BIOSQTL_eQTL_EUR_2017
1142	rs62019074	rs62019074	chr15:50726023	chr15:50433826	C	T	rs62019074	chr15:50726023	chr15:50433826	C	T	0	1	1	Gene expression	NCIT_C16608	BIOSQTL	27918533	European	2017	Whole blood	USP8	ENSG00000138592	ENSG00000138592	NA	NA	2.118e-18	-	2116	1	-	BIOSQTL_eQTL_EUR_2017
1143	rs62019074	rs62019074	chr15:50726023	chr15:50433826	C	T	rs62019074	chr15:50726023	chr15:50433826	C	T	0	1	1	Gene expression	NCIT_C16608	BIOSQTL	27918533	European	2017	Whole blood	CTD-3110H11.1	ENSG00000259715	ENSG00000259715	NA	NA	1.543e-13	+	2116	1	-	BIOSQTL_eQTL_EUR_2017
1144	rs62019074	rs62019074	chr15:50726023	chr15:50433826	C	T	rs62019074	chr15:50726023	chr15:50433826	C	T	0	1	1	Gene expression	NCIT_C16608	BIOSQTL	27918533	European	2017	Whole blood	GABPB1;GABPB1-AS1	ENSG00000104064;ENSG00000244879	ENSG00000104064;ENSG00000244879	NA	NA	3.747e-13	+	2116	1	-	BIOSQTL_eQTL_EUR_2017
1145	rs62019074	rs62019074	chr15:50726023	chr15:50433826	C	T	rs62019074	chr15:50726023	chr15:50433826	C	T	0	1	1	Gene expression	NCIT_C16608	BIOSQTL	27918533	European	2017	Whole blood	MIR4712	ENSG00000264109	ENSG00000264109	NA	NA	1.738e-12	+	2116	1	-	BIOSQTL_eQTL_EUR_2017
1146	rs62019074	rs62019074	chr15:50726023	chr15:50433826	C	T	rs62019074	chr15:50726023	chr15:50433826	C	T	0	1	1	Gene expression	NCIT_C16608	BIOSQTL	27918533	European	2017	Whole blood	GABPB1-AS1	ENSG00000244879	ENSG00000244879	NA	NA	4.196e-11	+	2116	1	-	BIOSQTL_eQTL_EUR_2017
1147	rs62019074	rs62019074	chr15:50726023	chr15:50433826	C	T	rs62019074	chr15:50726023	chr15:50433826	C	T	0	1	1	Gene expression	NCIT_C16608	BIOSQTL	27918533	European	2017	Whole blood	USP8;RP11-562A8.4	ENSG00000138592;ENSG00000259298	ENSG00000138592;ENSG00000259298	NA	NA	3.456e-10	-	2116	1	-	BIOSQTL_eQTL_EUR_2017
1148	rs62019074	rs62019074	chr15:50726023	chr15:50433826	C	T	rs62019074	chr15:50726023	chr15:50433826	C	T	0	1	1	Gene expression	NCIT_C16608	BIOSQTL	27918533	European	2017	Whole blood	RP11-562A8.5	ENSG00000259618	ENSG00000259618	NA	NA	2.085e-08	-	2116	1	-	BIOSQTL_eQTL_EUR_2017
1149	rs62019074	rs62019074	chr15:50726023	chr15:50433826	C	T	rs62019074	chr15:50726023	chr15:50433826	C	T	0	1	1	Gene expression	NCIT_C16608	GTEx	25954001	Unspecified	2015	Artery tibial	USP8	ENSG00000138592.9	-	-0.2795	0.04916	3.726e-08	-	285	1	-	GTEx-V6p_eQTL_EUR_2016
1150	rs62019074	rs62019074	chr15:50726023	chr15:50433826	C	T	rs62019074	chr15:50726023	chr15:50433826	C	T	0	1	1	Gene expression	NCIT_C16608	GTEx	25954001	Unspecified	2015	Whole blood	USP8	ENSG00000138592.9	-	-0.2357	0.0338	2.052e-11	-	338	1	-	GTEx-V6p_eQTL_EUR_2016
1151	rs62019074	rs62019074	chr15:50726023	chr15:50433826	C	T	rs62019074	chr15:50726023	chr15:50433826	C	T	0	1	1	Gene expression	NCIT_C16608	GTEx	25954001	Unspecified	2015	Adipose subcutaneous	USP8	ENSG00000138592.9	-	-0.2296	0.03922	1.195e-08	-	385	1	-	GTEx-V7_eQTL_EUR_2017
1152	rs62019074	rs62019074	chr15:50726023	chr15:50433826	C	T	rs62019074	chr15:50726023	chr15:50433826	C	T	0	1	1	Gene expression	NCIT_C16608	GTEx	25954001	Unspecified	2015	Testis	USP8	ENSG00000138592.9	-	0.2885	0.04348	3.385e-10	+	225	1	-	GTEx-V7_eQTL_EUR_2017
1153	rs62019074	rs62019074	chr15:50726023	chr15:50433826	C	T	rs62019074	chr15:50726023	chr15:50433826	C	T	0	1	1	Gene expression	NCIT_C16608	GTEx	25954001	Unspecified	2015	Testis	-	ENSG00000259618.1	-	0.3545	0.05578	1.53e-09	+	225	1	-	GTEx-V7_eQTL_EUR_2017
1154	rs62019074	rs62019074	chr15:50726023	chr15:50433826	C	T	rs62019074	chr15:50726023	chr15:50433826	C	T	0	1	1	Gene expression	NCIT_C16608	GTEx	25954001	Unspecified	2015	Whole blood	USP8	ENSG00000138592.9	-	-0.1744	0.022	4.442e-14	-	369	1	-	GTEx-V7_eQTL_EUR_2017
1155	rs62019074	rs62019074	chr15:50726023	chr15:50433826	C	T	rs62019074	chr15:50726023	chr15:50433826	C	T	0	1	1	Exon expression	NCIT_C16608	Geuvadis	24037378	European	2013	Lymphoblastoid cell lines	USP8	ENSG00000138592.8	ENSG00000138592.8_50724535_50724696	NA	NA	1.14e-14	NA	462	1	-	Geuvadis_eQTL_EUR_2013
1156	rs62019074	rs62019074	chr15:50726023	chr15:50433826	C	T	rs62019074	chr15:50726023	chr15:50433826	C	T	0	1	1	Gene expression	NCIT_C16608	Joehanes R	28122634	Mixed	2017	Whole blood	USP8	-	3593652	-0.0633	0.00269	1.66e-116	-	5257	1	-	Joehanes-R_eQTL_EUR_2017
1157	rs62019074	rs62019074	chr15:50726023	chr15:50433826	C	T	rs62019074	chr15:50726023	chr15:50433826	C	T	0	1	1	Gene expression	NCIT_C16608	Joehanes R	28122634	Mixed	2017	Whole blood	TRPM7	-	3623771	-0.0206	0.00186	4.174e-28	-	5257	1	-	Joehanes-R_eQTL_EUR_2017
1158	rs62019074	rs62019074	chr15:50726023	chr15:50433826	C	T	rs62019074	chr15:50726023	chr15:50433826	C	T	0	1	1	Gene expression	NCIT_C16608	eQTLGen	eQTLGen	European	2018	Whole blood	USP8	ENSG00000138592	-	NA	NA	1.81e-159	-	14257	16	-	eQTLGen_eQTL_EUR_2018
1159	rs62019074	rs62019074	chr15:50726023	chr15:50433826	C	T	rs62019074	chr15:50726023	chr15:50433826	C	T	0	1	1	Gene expression	NCIT_C16608	eQTLGen	eQTLGen	European	2018	Whole blood	GABPB1-AS1	ENSG00000244879	-	NA	NA	7.03e-32	+	17314	24	-	eQTLGen_eQTL_EUR_2018
1160	rs62019074	rs62019074	chr15:50726023	chr15:50433826	C	T	rs62019074	chr15:50726023	chr15:50433826	C	T	0	1	1	Gene expression	NCIT_C16608	eQTLGen	eQTLGen	European	2018	Whole blood	CTD-3110H11.1	ENSG00000259715	-	NA	NA	3.9e-24	+	4988	12	-	eQTLGen_eQTL_EUR_2018
1161	rs62019074	rs62019074	chr15:50726023	chr15:50433826	C	T	rs62019074	chr15:50726023	chr15:50433826	C	T	0	1	1	Gene expression	NCIT_C16608	eQTLGen	eQTLGen	European	2018	Whole blood	MIR4712	ENSG00000264109	-	NA	NA	1.15e-18	+	4656	11	-	eQTLGen_eQTL_EUR_2018
1162	rs62019074	rs62019074	chr15:50726023	chr15:50433826	C	T	rs62019074	chr15:50726023	chr15:50433826	C	T	0	1	1	Gene expression	NCIT_C16608	eQTLGen	eQTLGen	European	2018	Whole blood	RP11-120K9.2	ENSG00000259684	-	NA	NA	2.13e-15	+	4656	11	-	eQTLGen_eQTL_EUR_2018
1163	rs62019074	rs62019074	chr15:50726023	chr15:50433826	C	T	rs62019074	chr15:50726023	chr15:50433826	C	T	0	1	1	Gene expression	NCIT_C16608	eQTLGen	eQTLGen	European	2018	Whole blood	AP4E1	ENSG00000081014	-	NA	NA	2.37e-12	+	31563	36	-	eQTLGen_eQTL_EUR_2018
1164	rs62019074	rs62019074	chr15:50726023	chr15:50433826	C	T	rs62019074	chr15:50726023	chr15:50433826	C	T	0	1	1	Gene expression	NCIT_C16608	eQTLGen	eQTLGen	European	2018	Whole blood	TRPM7	ENSG00000092439	-	NA	NA	2.48e-08	-	31309	34	-	eQTLGen_eQTL_EUR_2018
1165	rs62019074	rs62019074	chr15:50726023	chr15:50433826	C	T	rs75701961	chr15:50715567	chr15:50423370	A	G	1	0.96776	1	Gene expression	NCIT_C16608	BIOSQTL	27918533	European	2017	Whole blood	USP8;USP50	ENSG00000138592;ENSG00000170236	ENSG00000138592;ENSG00000170236	NA	NA	1.286e-19	-	2116	1	-	BIOSQTL_eQTL_EUR_2017
1166	rs62019074	rs62019074	chr15:50726023	chr15:50433826	C	T	rs75701961	chr15:50715567	chr15:50423370	A	G	1	0.96776	1	Gene expression	NCIT_C16608	BIOSQTL	27918533	European	2017	Whole blood	USP8	ENSG00000138592	ENSG00000138592	NA	NA	1.174e-18	-	2116	1	-	BIOSQTL_eQTL_EUR_2017
1167	rs62019074	rs62019074	chr15:50726023	chr15:50433826	C	T	rs75701961	chr15:50715567	chr15:50423370	A	G	1	0.96776	1	Gene expression	NCIT_C16608	BIOSQTL	27918533	European	2017	Whole blood	GABPB1;GABPB1-AS1	ENSG00000104064;ENSG00000244879	ENSG00000104064;ENSG00000244879	NA	NA	3.145e-14	+	2116	1	-	BIOSQTL_eQTL_EUR_2017
1168	rs62019074	rs62019074	chr15:50726023	chr15:50433826	C	T	rs75701961	chr15:50715567	chr15:50423370	A	G	1	0.96776	1	Gene expression	NCIT_C16608	BIOSQTL	27918533	European	2017	Whole blood	CTD-3110H11.1	ENSG00000259715	ENSG00000259715	NA	NA	5.503e-14	+	2116	1	-	BIOSQTL_eQTL_EUR_2017
1169	rs62019074	rs62019074	chr15:50726023	chr15:50433826	C	T	rs75701961	chr15:50715567	chr15:50423370	A	G	1	0.96776	1	Gene expression	NCIT_C16608	BIOSQTL	27918533	European	2017	Whole blood	MIR4712	ENSG00000264109	ENSG00000264109	NA	NA	6.633e-13	+	2116	1	-	BIOSQTL_eQTL_EUR_2017
1170	rs62019074	rs62019074	chr15:50726023	chr15:50433826	C	T	rs75701961	chr15:50715567	chr15:50423370	A	G	1	0.96776	1	Gene expression	NCIT_C16608	BIOSQTL	27918533	European	2017	Whole blood	GABPB1-AS1	ENSG00000244879	ENSG00000244879	NA	NA	2.903e-11	+	2116	1	-	BIOSQTL_eQTL_EUR_2017
1171	rs62019074	rs62019074	chr15:50726023	chr15:50433826	C	T	rs75701961	chr15:50715567	chr15:50423370	A	G	1	0.96776	1	Gene expression	NCIT_C16608	BIOSQTL	27918533	European	2017	Whole blood	USP8;RP11-562A8.4	ENSG00000138592;ENSG00000259298	ENSG00000138592;ENSG00000259298	NA	NA	9.051e-11	-	2116	1	-	BIOSQTL_eQTL_EUR_2017
1172	rs62019074	rs62019074	chr15:50726023	chr15:50433826	C	T	rs75701961	chr15:50715567	chr15:50423370	A	G	1	0.96776	1	Gene expression	NCIT_C16608	BIOSQTL	27918533	European	2017	Whole blood	RP11-562A8.5	ENSG00000259618	ENSG00000259618	NA	NA	1.215e-08	-	2116	1	-	BIOSQTL_eQTL_EUR_2017
1173	rs62019074	rs62019074	chr15:50726023	chr15:50433826	C	T	rs75701961	chr15:50715567	chr15:50423370	A	G	1	0.96776	1	Gene expression	NCIT_C16608	BIOSQTL	27918533	European	2017	Whole blood	USP8;RP11-562A8.5	ENSG00000138592;ENSG00000259618	ENSG00000138592;ENSG00000259618	NA	NA	1.842e-08	-	2116	1	-	BIOSQTL_eQTL_EUR_2017
1174	rs62019074	rs62019074	chr15:50726023	chr15:50433826	C	T	rs75701961	chr15:50715567	chr15:50423370	A	G	1	0.96776	1	Gene expression	NCIT_C16608	BLUEPRINT	27863251	European	2016	Monocytes	USP8	ENSG00000138592.9	-	-0.8315	0.1224	1.077e-11	-	194	1	-	BLUEPRINT_eQTL_EUR_2016
1175	rs62019074	rs62019074	chr15:50726023	chr15:50433826	C	T	rs75701961	chr15:50715567	chr15:50423370	A	G	1	0.96776	1	Gene expression	NCIT_C16608	BLUEPRINT	27863251	European	2016	Neutrophils	USP8	ENSG00000138592.9	-	-1.157	0.1133	1.8e-24	-	192	1	-	BLUEPRINT_eQTL_EUR_2016
1176	rs62019074	rs62019074	chr15:50726023	chr15:50433826	C	T	rs75701961	chr15:50715567	chr15:50423370	A	G	1	0.96776	1	Gene expression	NCIT_C16608	GTEx	25954001	Unspecified	2015	Artery tibial	USP8	ENSG00000138592.9	-	-0.2797	0.04919	3.699e-08	-	285	1	-	GTEx-V6p_eQTL_EUR_2016
1177	rs62019074	rs62019074	chr15:50726023	chr15:50433826	C	T	rs75701961	chr15:50715567	chr15:50423370	A	G	1	0.96776	1	Gene expression	NCIT_C16608	GTEx	25954001	Unspecified	2015	Testis	USP50	ENSG00000170236.10	-	-0.3227	0.05253	1.065e-08	-	157	1	-	GTEx-V6p_eQTL_EUR_2016
1178	rs62019074	rs62019074	chr15:50726023	chr15:50433826	C	T	rs75701961	chr15:50715567	chr15:50423370	A	G	1	0.96776	1	Gene expression	NCIT_C16608	GTEx	25954001	Unspecified	2015	Whole blood	USP8	ENSG00000138592.9	-	-0.2416	0.03366	5.805e-12	-	338	1	-	GTEx-V6p_eQTL_EUR_2016
1179	rs62019074	rs62019074	chr15:50726023	chr15:50433826	C	T	rs75701961	chr15:50715567	chr15:50423370	A	G	1	0.96776	1	Gene expression	NCIT_C16608	GTEx	25954001	Unspecified	2015	Adipose subcutaneous	USP8	ENSG00000138592.9	-	-0.2279	0.04032	3.517e-08	-	385	1	-	GTEx-V7_eQTL_EUR_2017
1180	rs62019074	rs62019074	chr15:50726023	chr15:50433826	C	T	rs75701961	chr15:50715567	chr15:50423370	A	G	1	0.96776	1	Gene expression	NCIT_C16608	GTEx	25954001	Unspecified	2015	Testis	USP8	ENSG00000138592.9	-	0.2875	0.04474	1.05e-09	+	225	1	-	GTEx-V7_eQTL_EUR_2017
1181	rs62019074	rs62019074	chr15:50726023	chr15:50433826	C	T	rs75701961	chr15:50715567	chr15:50423370	A	G	1	0.96776	1	Gene expression	NCIT_C16608	GTEx	25954001	Unspecified	2015	Testis	-	ENSG00000259618.1	-	0.3617	0.05708	1.696e-09	+	225	1	-	GTEx-V7_eQTL_EUR_2017
1182	rs62019074	rs62019074	chr15:50726023	chr15:50433826	C	T	rs75701961	chr15:50715567	chr15:50423370	A	G	1	0.96776	1	Gene expression	NCIT_C16608	GTEx	25954001	Unspecified	2015	Testis	USP50	ENSG00000170236.10	-	-0.221	0.0355	3.051e-09	-	225	1	-	GTEx-V7_eQTL_EUR_2017
1183	rs62019074	rs62019074	chr15:50726023	chr15:50433826	C	T	rs75701961	chr15:50715567	chr15:50423370	A	G	1	0.96776	1	Gene expression	NCIT_C16608	GTEx	25954001	Unspecified	2015	Whole blood	USP8	ENSG00000138592.9	-	-0.1775	0.02254	6.11e-14	-	369	1	-	GTEx-V7_eQTL_EUR_2017
1184	rs62019074	rs62019074	chr15:50726023	chr15:50433826	C	T	rs75701961	chr15:50715567	chr15:50423370	A	G	1	0.96776	1	Exon expression	NCIT_C16608	Geuvadis	24037378	European	2013	Lymphoblastoid cell lines	USP8	ENSG00000138592.8	ENSG00000138592.8_50724535_50724696	NA	NA	2.476e-15	NA	462	1	-	Geuvadis_eQTL_EUR_2013
1185	rs62019074	rs62019074	chr15:50726023	chr15:50433826	C	T	rs75701961	chr15:50715567	chr15:50423370	A	G	1	0.96776	1	Gene expression	NCIT_C16608	Joehanes R	28122634	Mixed	2017	Whole blood	USP8	-	3593652	-0.0649	0.00267	9.137e-124	-	5257	1	-	Joehanes-R_eQTL_EUR_2017
1186	rs62019074	rs62019074	chr15:50726023	chr15:50433826	C	T	rs75701961	chr15:50715567	chr15:50423370	A	G	1	0.96776	1	Gene expression	NCIT_C16608	Joehanes R	28122634	Mixed	2017	Whole blood	TRPM7	-	3623771	-0.0216	0.00185	5.655e-31	-	5257	1	-	Joehanes-R_eQTL_EUR_2017
1187	rs62019074	rs62019074	chr15:50726023	chr15:50433826	C	T	rs75701961	chr15:50715567	chr15:50423370	A	G	1	0.96776	1	Gene expression	NCIT_C16608	eQTLGen	eQTLGen	European	2018	Whole blood	USP8	ENSG00000138592	-	NA	NA	5.82e-163	-	14263	16	-	eQTLGen_eQTL_EUR_2018
1188	rs62019074	rs62019074	chr15:50726023	chr15:50433826	C	T	rs75701961	chr15:50715567	chr15:50423370	A	G	1	0.96776	1	Gene expression	NCIT_C16608	eQTLGen	eQTLGen	European	2018	Whole blood	GABPB1-AS1	ENSG00000244879	-	NA	NA	1.06e-31	+	17320	24	-	eQTLGen_eQTL_EUR_2018
1189	rs62019074	rs62019074	chr15:50726023	chr15:50433826	C	T	rs75701961	chr15:50715567	chr15:50423370	A	G	1	0.96776	1	Gene expression	NCIT_C16608	eQTLGen	eQTLGen	European	2018	Whole blood	CTD-3110H11.1	ENSG00000259715	-	NA	NA	3.46e-24	+	4994	12	-	eQTLGen_eQTL_EUR_2018
1190	rs62019074	rs62019074	chr15:50726023	chr15:50433826	C	T	rs75701961	chr15:50715567	chr15:50423370	A	G	1	0.96776	1	Gene expression	NCIT_C16608	eQTLGen	eQTLGen	European	2018	Whole blood	MIR4712	ENSG00000264109	-	NA	NA	1.06e-18	+	4656	11	-	eQTLGen_eQTL_EUR_2018
1191	rs62019074	rs62019074	chr15:50726023	chr15:50433826	C	T	rs75701961	chr15:50715567	chr15:50423370	A	G	1	0.96776	1	Gene expression	NCIT_C16608	eQTLGen	eQTLGen	European	2018	Whole blood	RP11-120K9.2	ENSG00000259684	-	NA	NA	8.9e-16	+	4656	11	-	eQTLGen_eQTL_EUR_2018
1192	rs62019074	rs62019074	chr15:50726023	chr15:50433826	C	T	rs75701961	chr15:50715567	chr15:50423370	A	G	1	0.96776	1	Gene expression	NCIT_C16608	eQTLGen	eQTLGen	European	2018	Whole blood	AP4E1	ENSG00000081014	-	NA	NA	8.23e-14	+	31569	36	-	eQTLGen_eQTL_EUR_2018
1193	rs62019074	rs62019074	chr15:50726023	chr15:50433826	C	T	rs75701961	chr15:50715567	chr15:50423370	A	G	1	0.96776	1	Gene expression	NCIT_C16608	eQTLGen	eQTLGen	European	2018	Whole blood	TRPM7	ENSG00000092439	-	NA	NA	3.71e-09	-	31315	34	-	eQTLGen_eQTL_EUR_2018
1194	rs62019074	rs62019074	chr15:50726023	chr15:50433826	C	T	rs62016939	chr15:50717042	chr15:50424845	G	A	1	0.96776	1	Gene expression	NCIT_C16608	BIOSQTL	27918533	European	2017	Whole blood	USP8;USP50	ENSG00000138592;ENSG00000170236	ENSG00000138592;ENSG00000170236	NA	NA	1.286e-19	-	2116	1	-	BIOSQTL_eQTL_EUR_2017
1195	rs62019074	rs62019074	chr15:50726023	chr15:50433826	C	T	rs62016939	chr15:50717042	chr15:50424845	G	A	1	0.96776	1	Gene expression	NCIT_C16608	BIOSQTL	27918533	European	2017	Whole blood	USP8	ENSG00000138592	ENSG00000138592	NA	NA	1.174e-18	-	2116	1	-	BIOSQTL_eQTL_EUR_2017
1196	rs62019074	rs62019074	chr15:50726023	chr15:50433826	C	T	rs62016939	chr15:50717042	chr15:50424845	G	A	1	0.96776	1	Gene expression	NCIT_C16608	BIOSQTL	27918533	European	2017	Whole blood	GABPB1;GABPB1-AS1	ENSG00000104064;ENSG00000244879	ENSG00000104064;ENSG00000244879	NA	NA	3.145e-14	+	2116	1	-	BIOSQTL_eQTL_EUR_2017
1197	rs62019074	rs62019074	chr15:50726023	chr15:50433826	C	T	rs62016939	chr15:50717042	chr15:50424845	G	A	1	0.96776	1	Gene expression	NCIT_C16608	BIOSQTL	27918533	European	2017	Whole blood	CTD-3110H11.1	ENSG00000259715	ENSG00000259715	NA	NA	6.866e-14	+	2116	1	-	BIOSQTL_eQTL_EUR_2017
1198	rs62019074	rs62019074	chr15:50726023	chr15:50433826	C	T	rs62016939	chr15:50717042	chr15:50424845	G	A	1	0.96776	1	Gene expression	NCIT_C16608	BIOSQTL	27918533	European	2017	Whole blood	MIR4712	ENSG00000264109	ENSG00000264109	NA	NA	6.633e-13	+	2116	1	-	BIOSQTL_eQTL_EUR_2017
1199	rs62019074	rs62019074	chr15:50726023	chr15:50433826	C	T	rs62016939	chr15:50717042	chr15:50424845	G	A	1	0.96776	1	Gene expression	NCIT_C16608	BIOSQTL	27918533	European	2017	Whole blood	GABPB1-AS1	ENSG00000244879	ENSG00000244879	NA	NA	2.903e-11	+	2116	1	-	BIOSQTL_eQTL_EUR_2017
1200	rs62019074	rs62019074	chr15:50726023	chr15:50433826	C	T	rs62016939	chr15:50717042	chr15:50424845	G	A	1	0.96776	1	Gene expression	NCIT_C16608	BIOSQTL	27918533	European	2017	Whole blood	USP8;RP11-562A8.4	ENSG00000138592;ENSG00000259298	ENSG00000138592;ENSG00000259298	NA	NA	9.051e-11	-	2116	1	-	BIOSQTL_eQTL_EUR_2017
1201	rs62019074	rs62019074	chr15:50726023	chr15:50433826	C	T	rs62016939	chr15:50717042	chr15:50424845	G	A	1	0.96776	1	Gene expression	NCIT_C16608	BIOSQTL	27918533	European	2017	Whole blood	RP11-562A8.5	ENSG00000259618	ENSG00000259618	NA	NA	1.215e-08	-	2116	1	-	BIOSQTL_eQTL_EUR_2017
1202	rs62019074	rs62019074	chr15:50726023	chr15:50433826	C	T	rs62016939	chr15:50717042	chr15:50424845	G	A	1	0.96776	1	Gene expression	NCIT_C16608	BIOSQTL	27918533	European	2017	Whole blood	USP8;RP11-562A8.5	ENSG00000138592;ENSG00000259618	ENSG00000138592;ENSG00000259618	NA	NA	1.842e-08	-	2116	1	-	BIOSQTL_eQTL_EUR_2017
1203	rs62019074	rs62019074	chr15:50726023	chr15:50433826	C	T	rs62016939	chr15:50717042	chr15:50424845	G	A	1	0.96776	1	Gene expression	NCIT_C16608	GTEx	25954001	Unspecified	2015	Artery tibial	USP8	ENSG00000138592.9	-	-0.2795	0.04917	3.762e-08	-	285	1	-	GTEx-V6p_eQTL_EUR_2016
1204	rs62019074	rs62019074	chr15:50726023	chr15:50433826	C	T	rs62016939	chr15:50717042	chr15:50424845	G	A	1	0.96776	1	Gene expression	NCIT_C16608	GTEx	25954001	Unspecified	2015	Testis	USP50	ENSG00000170236.10	-	-0.3223	0.05252	1.103e-08	-	157	1	-	GTEx-V6p_eQTL_EUR_2016
1205	rs62019074	rs62019074	chr15:50726023	chr15:50433826	C	T	rs62016939	chr15:50717042	chr15:50424845	G	A	1	0.96776	1	Gene expression	NCIT_C16608	GTEx	25954001	Unspecified	2015	Whole blood	USP8	ENSG00000138592.9	-	-0.2416	0.03365	5.648e-12	-	338	1	-	GTEx-V6p_eQTL_EUR_2016
1206	rs62019074	rs62019074	chr15:50726023	chr15:50433826	C	T	rs62016939	chr15:50717042	chr15:50424845	G	A	1	0.96776	1	Gene expression	NCIT_C16608	GTEx	25954001	Unspecified	2015	Testis	USP8	ENSG00000138592.9	-	0.2806	0.04661	8.915e-09	+	225	1	-	GTEx-V7_eQTL_EUR_2017
1207	rs62019074	rs62019074	chr15:50726023	chr15:50433826	C	T	rs62016939	chr15:50717042	chr15:50424845	G	A	1	0.96776	1	Gene expression	NCIT_C16608	GTEx	25954001	Unspecified	2015	Testis	-	ENSG00000259618.1	-	0.3699	0.0589	2.29e-09	+	225	1	-	GTEx-V7_eQTL_EUR_2017
1208	rs62019074	rs62019074	chr15:50726023	chr15:50433826	C	T	rs62016939	chr15:50717042	chr15:50424845	G	A	1	0.96776	1	Gene expression	NCIT_C16608	GTEx	25954001	Unspecified	2015	Testis	USP50	ENSG00000170236.10	-	-0.2232	0.03672	6.559e-09	-	225	1	-	GTEx-V7_eQTL_EUR_2017
1209	rs62019074	rs62019074	chr15:50726023	chr15:50433826	C	T	rs62016939	chr15:50717042	chr15:50424845	G	A	1	0.96776	1	Gene expression	NCIT_C16608	GTEx	25954001	Unspecified	2015	Whole blood	USP8	ENSG00000138592.9	-	-0.1925	0.02344	6.402e-15	-	369	1	-	GTEx-V7_eQTL_EUR_2017
1210	rs62019074	rs62019074	chr15:50726023	chr15:50433826	C	T	rs62016939	chr15:50717042	chr15:50424845	G	A	1	0.96776	1	Exon expression	NCIT_C16608	Geuvadis	24037378	European	2013	Lymphoblastoid cell lines	USP8	ENSG00000138592.8	ENSG00000138592.8_50724535_50724696	NA	NA	3.126e-15	NA	462	1	-	Geuvadis_eQTL_EUR_2013
1211	rs62019074	rs62019074	chr15:50726023	chr15:50433826	C	T	rs62016939	chr15:50717042	chr15:50424845	G	A	1	0.96776	1	Gene expression	NCIT_C16608	Joehanes R	28122634	Mixed	2017	Whole blood	USP8	-	3593652	-0.0644	0.00265	9.656e-124	-	5257	1	-	Joehanes-R_eQTL_EUR_2017
1212	rs62019074	rs62019074	chr15:50726023	chr15:50433826	C	T	rs62016939	chr15:50717042	chr15:50424845	G	A	1	0.96776	1	Gene expression	NCIT_C16608	Joehanes R	28122634	Mixed	2017	Whole blood	TRPM7	-	3623771	-0.0214	0.00184	6.414e-31	-	5257	1	-	Joehanes-R_eQTL_EUR_2017
1213	rs62019074	rs62019074	chr15:50726023	chr15:50433826	C	T	rs62016939	chr15:50717042	chr15:50424845	G	A	1	0.96776	1	Gene expression	NCIT_C16608	eQTLGen	eQTLGen	European	2018	Whole blood	USP8	ENSG00000138592	-	NA	NA	8.91e-163	-	14263	16	-	eQTLGen_eQTL_EUR_2018
1214	rs62019074	rs62019074	chr15:50726023	chr15:50433826	C	T	rs62016939	chr15:50717042	chr15:50424845	G	A	1	0.96776	1	Gene expression	NCIT_C16608	eQTLGen	eQTLGen	European	2018	Whole blood	GABPB1-AS1	ENSG00000244879	-	NA	NA	1.51e-31	+	17320	24	-	eQTLGen_eQTL_EUR_2018
1215	rs62019074	rs62019074	chr15:50726023	chr15:50433826	C	T	rs62016939	chr15:50717042	chr15:50424845	G	A	1	0.96776	1	Gene expression	NCIT_C16608	eQTLGen	eQTLGen	European	2018	Whole blood	CTD-3110H11.1	ENSG00000259715	-	NA	NA	2.26e-24	+	4994	12	-	eQTLGen_eQTL_EUR_2018
1216	rs62019074	rs62019074	chr15:50726023	chr15:50433826	C	T	rs62016939	chr15:50717042	chr15:50424845	G	A	1	0.96776	1	Gene expression	NCIT_C16608	eQTLGen	eQTLGen	European	2018	Whole blood	MIR4712	ENSG00000264109	-	NA	NA	1.57e-18	+	4656	11	-	eQTLGen_eQTL_EUR_2018
1217	rs62019074	rs62019074	chr15:50726023	chr15:50433826	C	T	rs62016939	chr15:50717042	chr15:50424845	G	A	1	0.96776	1	Gene expression	NCIT_C16608	eQTLGen	eQTLGen	European	2018	Whole blood	RP11-120K9.2	ENSG00000259684	-	NA	NA	1.29e-15	+	4656	11	-	eQTLGen_eQTL_EUR_2018
1218	rs62019074	rs62019074	chr15:50726023	chr15:50433826	C	T	rs62016939	chr15:50717042	chr15:50424845	G	A	1	0.96776	1	Gene expression	NCIT_C16608	eQTLGen	eQTLGen	European	2018	Whole blood	AP4E1	ENSG00000081014	-	NA	NA	1.03e-13	+	31569	36	-	eQTLGen_eQTL_EUR_2018
1219	rs62019074	rs62019074	chr15:50726023	chr15:50433826	C	T	rs62016939	chr15:50717042	chr15:50424845	G	A	1	0.96776	1	Gene expression	NCIT_C16608	eQTLGen	eQTLGen	European	2018	Whole blood	TRPM7	ENSG00000092439	-	NA	NA	4.71e-09	-	31315	34	-	eQTLGen_eQTL_EUR_2018
1220	rs62019074	rs62019074	chr15:50726023	chr15:50433826	C	T	rs62016940	chr15:50717923	chr15:50425726	G	A	1	0.96776	1	Gene expression	NCIT_C16608	BIOSQTL	27918533	European	2017	Whole blood	USP8;USP50	ENSG00000138592;ENSG00000170236	ENSG00000138592;ENSG00000170236	NA	NA	1.124e-19	-	2116	1	-	BIOSQTL_eQTL_EUR_2017
1221	rs62019074	rs62019074	chr15:50726023	chr15:50433826	C	T	rs62016940	chr15:50717923	chr15:50425726	G	A	1	0.96776	1	Gene expression	NCIT_C16608	BIOSQTL	27918533	European	2017	Whole blood	USP8	ENSG00000138592	ENSG00000138592	NA	NA	1.028e-18	-	2116	1	-	BIOSQTL_eQTL_EUR_2017
1222	rs62019074	rs62019074	chr15:50726023	chr15:50433826	C	T	rs62016940	chr15:50717923	chr15:50425726	G	A	1	0.96776	1	Gene expression	NCIT_C16608	BIOSQTL	27918533	European	2017	Whole blood	GABPB1;GABPB1-AS1	ENSG00000104064;ENSG00000244879	ENSG00000104064;ENSG00000244879	NA	NA	3.145e-14	+	2116	1	-	BIOSQTL_eQTL_EUR_2017
1223	rs62019074	rs62019074	chr15:50726023	chr15:50433826	C	T	rs62016940	chr15:50717923	chr15:50425726	G	A	1	0.96776	1	Gene expression	NCIT_C16608	BIOSQTL	27918533	European	2017	Whole blood	CTD-3110H11.1	ENSG00000259715	ENSG00000259715	NA	NA	6.343e-14	+	2116	1	-	BIOSQTL_eQTL_EUR_2017
1224	rs62019074	rs62019074	chr15:50726023	chr15:50433826	C	T	rs62016940	chr15:50717923	chr15:50425726	G	A	1	0.96776	1	Gene expression	NCIT_C16608	BIOSQTL	27918533	European	2017	Whole blood	MIR4712	ENSG00000264109	ENSG00000264109	NA	NA	9.065e-13	+	2116	1	-	BIOSQTL_eQTL_EUR_2017
1225	rs62019074	rs62019074	chr15:50726023	chr15:50433826	C	T	rs62016940	chr15:50717923	chr15:50425726	G	A	1	0.96776	1	Gene expression	NCIT_C16608	BIOSQTL	27918533	European	2017	Whole blood	GABPB1-AS1	ENSG00000244879	ENSG00000244879	NA	NA	2.987e-11	+	2116	1	-	BIOSQTL_eQTL_EUR_2017
1226	rs62019074	rs62019074	chr15:50726023	chr15:50433826	C	T	rs62016940	chr15:50717923	chr15:50425726	G	A	1	0.96776	1	Gene expression	NCIT_C16608	BIOSQTL	27918533	European	2017	Whole blood	USP8;RP11-562A8.4	ENSG00000138592;ENSG00000259298	ENSG00000138592;ENSG00000259298	NA	NA	9.71e-11	-	2116	1	-	BIOSQTL_eQTL_EUR_2017
1227	rs62019074	rs62019074	chr15:50726023	chr15:50433826	C	T	rs62016940	chr15:50717923	chr15:50425726	G	A	1	0.96776	1	Gene expression	NCIT_C16608	BIOSQTL	27918533	European	2017	Whole blood	RP11-562A8.5	ENSG00000259618	ENSG00000259618	NA	NA	1.142e-08	-	2116	1	-	BIOSQTL_eQTL_EUR_2017
1228	rs62019074	rs62019074	chr15:50726023	chr15:50433826	C	T	rs62016940	chr15:50717923	chr15:50425726	G	A	1	0.96776	1	Gene expression	NCIT_C16608	BIOSQTL	27918533	European	2017	Whole blood	USP8;RP11-562A8.5	ENSG00000138592;ENSG00000259618	ENSG00000138592;ENSG00000259618	NA	NA	2.049e-08	-	2116	1	-	BIOSQTL_eQTL_EUR_2017
1229	rs62019074	rs62019074	chr15:50726023	chr15:50433826	C	T	rs62016940	chr15:50717923	chr15:50425726	G	A	1	0.96776	1	Gene expression	NCIT_C16608	BLUEPRINT	27863251	European	2016	Monocytes	USP8	ENSG00000138592.9	-	-0.8277	0.1222	1.24e-11	-	194	1	-	BLUEPRINT_eQTL_EUR_2016
1230	rs62019074	rs62019074	chr15:50726023	chr15:50433826	C	T	rs62016940	chr15:50717923	chr15:50425726	G	A	1	0.96776	1	Gene expression	NCIT_C16608	BLUEPRINT	27863251	European	2016	Neutrophils	USP8	ENSG00000138592.9	-	-1.141	0.1135	8.9e-24	-	192	1	-	BLUEPRINT_eQTL_EUR_2016
1231	rs62019074	rs62019074	chr15:50726023	chr15:50433826	C	T	rs62016940	chr15:50717923	chr15:50425726	G	A	1	0.96776	1	Gene expression	NCIT_C16608	GTEx	25954001	Unspecified	2015	Testis	USP50	ENSG00000170236.10	-	-0.3306	0.05252	5.142e-09	-	157	1	-	GTEx-V6p_eQTL_EUR_2016
1232	rs62019074	rs62019074	chr15:50726023	chr15:50433826	C	T	rs62016940	chr15:50717923	chr15:50425726	G	A	1	0.96776	1	Gene expression	NCIT_C16608	GTEx	25954001	Unspecified	2015	Whole blood	USP8	ENSG00000138592.9	-	-0.2415	0.03406	9.722e-12	-	338	1	-	GTEx-V6p_eQTL_EUR_2016
1233	rs62019074	rs62019074	chr15:50726023	chr15:50433826	C	T	rs62016940	chr15:50717923	chr15:50425726	G	A	1	0.96776	1	Gene expression	NCIT_C16608	GTEx	25954001	Unspecified	2015	Adipose subcutaneous	USP8	ENSG00000138592.9	-	-0.2335	0.04074	2.319e-08	-	385	1	-	GTEx-V7_eQTL_EUR_2017
1234	rs62019074	rs62019074	chr15:50726023	chr15:50433826	C	T	rs62016940	chr15:50717923	chr15:50425726	G	A	1	0.96776	1	Gene expression	NCIT_C16608	GTEx	25954001	Unspecified	2015	Testis	USP8	ENSG00000138592.9	-	0.2863	0.04524	1.774e-09	+	225	1	-	GTEx-V7_eQTL_EUR_2017
1235	rs62019074	rs62019074	chr15:50726023	chr15:50433826	C	T	rs62016940	chr15:50717923	chr15:50425726	G	A	1	0.96776	1	Gene expression	NCIT_C16608	GTEx	25954001	Unspecified	2015	Testis	-	ENSG00000259618.1	-	0.3684	0.05744	1.12e-09	+	225	1	-	GTEx-V7_eQTL_EUR_2017
1236	rs62019074	rs62019074	chr15:50726023	chr15:50433826	C	T	rs62016940	chr15:50717923	chr15:50425726	G	A	1	0.96776	1	Gene expression	NCIT_C16608	GTEx	25954001	Unspecified	2015	Testis	USP50	ENSG00000170236.10	-	-0.2224	0.03581	3.328e-09	-	225	1	-	GTEx-V7_eQTL_EUR_2017
1237	rs62019074	rs62019074	chr15:50726023	chr15:50433826	C	T	rs62016940	chr15:50717923	chr15:50425726	G	A	1	0.96776	1	Gene expression	NCIT_C16608	GTEx	25954001	Unspecified	2015	Whole blood	USP8	ENSG00000138592.9	-	-0.1767	0.02291	1.833e-13	-	369	1	-	GTEx-V7_eQTL_EUR_2017
1238	rs62019074	rs62019074	chr15:50726023	chr15:50433826	C	T	rs62016940	chr15:50717923	chr15:50425726	G	A	1	0.96776	1	Exon expression	NCIT_C16608	Geuvadis	24037378	European	2013	Lymphoblastoid cell lines	USP8	ENSG00000138592.8	ENSG00000138592.8_50724535_50724696	NA	NA	3.072e-15	NA	462	1	-	Geuvadis_eQTL_EUR_2013
1239	rs62019074	rs62019074	chr15:50726023	chr15:50433826	C	T	rs62016940	chr15:50717923	chr15:50425726	G	A	1	0.96776	1	Gene expression	NCIT_C16608	Joehanes R	28122634	Mixed	2017	Whole blood	USP8	-	3593652	-0.0644	0.00265	6.285e-124	-	5257	1	-	Joehanes-R_eQTL_EUR_2017
1240	rs62019074	rs62019074	chr15:50726023	chr15:50433826	C	T	rs62016940	chr15:50717923	chr15:50425726	G	A	1	0.96776	1	Gene expression	NCIT_C16608	Joehanes R	28122634	Mixed	2017	Whole blood	TRPM7	-	3623771	-0.0214	0.00184	7.681e-31	-	5257	1	-	Joehanes-R_eQTL_EUR_2017
1241	rs62019074	rs62019074	chr15:50726023	chr15:50433826	C	T	rs62016940	chr15:50717923	chr15:50425726	G	A	1	0.96776	1	Gene expression	NCIT_C16608	eQTLGen	eQTLGen	European	2018	Whole blood	USP8	ENSG00000138592	-	NA	NA	3.99e-164	-	14263	16	-	eQTLGen_eQTL_EUR_2018
1242	rs62019074	rs62019074	chr15:50726023	chr15:50433826	C	T	rs62016940	chr15:50717923	chr15:50425726	G	A	1	0.96776	1	Gene expression	NCIT_C16608	eQTLGen	eQTLGen	European	2018	Whole blood	GABPB1-AS1	ENSG00000244879	-	NA	NA	2.37e-31	+	17320	24	-	eQTLGen_eQTL_EUR_2018
1243	rs62019074	rs62019074	chr15:50726023	chr15:50433826	C	T	rs62016940	chr15:50717923	chr15:50425726	G	A	1	0.96776	1	Gene expression	NCIT_C16608	eQTLGen	eQTLGen	European	2018	Whole blood	CTD-3110H11.1	ENSG00000259715	-	NA	NA	1.86e-24	+	4994	12	-	eQTLGen_eQTL_EUR_2018
1244	rs62019074	rs62019074	chr15:50726023	chr15:50433826	C	T	rs62016940	chr15:50717923	chr15:50425726	G	A	1	0.96776	1	Gene expression	NCIT_C16608	eQTLGen	eQTLGen	European	2018	Whole blood	MIR4712	ENSG00000264109	-	NA	NA	1.83e-18	+	4656	11	-	eQTLGen_eQTL_EUR_2018
1245	rs62019074	rs62019074	chr15:50726023	chr15:50433826	C	T	rs62016940	chr15:50717923	chr15:50425726	G	A	1	0.96776	1	Gene expression	NCIT_C16608	eQTLGen	eQTLGen	European	2018	Whole blood	RP11-120K9.2	ENSG00000259684	-	NA	NA	1.14e-15	+	4656	11	-	eQTLGen_eQTL_EUR_2018
1246	rs62019074	rs62019074	chr15:50726023	chr15:50433826	C	T	rs62016940	chr15:50717923	chr15:50425726	G	A	1	0.96776	1	Gene expression	NCIT_C16608	eQTLGen	eQTLGen	European	2018	Whole blood	AP4E1	ENSG00000081014	-	NA	NA	1.22e-13	+	31569	36	-	eQTLGen_eQTL_EUR_2018
1247	rs62019074	rs62019074	chr15:50726023	chr15:50433826	C	T	rs62016940	chr15:50717923	chr15:50425726	G	A	1	0.96776	1	Gene expression	NCIT_C16608	eQTLGen	eQTLGen	European	2018	Whole blood	TRPM7	ENSG00000092439	-	NA	NA	3.9e-09	-	31315	34	-	eQTLGen_eQTL_EUR_2018
1248	rs10875723	rs10875723	chr12:48417537	chr12:48023754	A	G	rs10875723	chr12:48417537	chr12:48023754	A	G	0	1	1	Gene expression	NCIT_C16608	BIOSQTL	27918533	European	2017	Whole blood	DKFZP779L1853	ENSG00000269514	ENSG00000269514	NA	NA	3.624e-47	+	2116	1	-	BIOSQTL_eQTL_EUR_2017
1249	rs10875723	rs10875723	chr12:48417537	chr12:48023754	A	G	rs10875723	chr12:48417537	chr12:48023754	A	G	0	1	1	Gene expression	NCIT_C16608	BIOSQTL	27918533	European	2017	Whole blood	ASB8	ENSG00000177981	ENSG00000177981	NA	NA	6.662e-27	+	2116	1	-	BIOSQTL_eQTL_EUR_2017
1250	rs10875723	rs10875723	chr12:48417537	chr12:48023754	A	G	rs10875723	chr12:48417537	chr12:48023754	A	G	0	1	1	Gene expression	NCIT_C16608	BIOSQTL	27918533	European	2017	Whole blood	PFKM	ENSG00000152556	ENSG00000152556	NA	NA	1.29e-18	+	2116	1	-	BIOSQTL_eQTL_EUR_2017
1251	rs10875723	rs10875723	chr12:48417537	chr12:48023754	A	G	rs10875723	chr12:48417537	chr12:48023754	A	G	0	1	1	Gene expression	NCIT_C16608	BIOSQTL	27918533	European	2017	Whole blood	RP11-370I10.2	ENSG00000258234	ENSG00000258234	NA	NA	5.447e-18	+	2116	1	-	BIOSQTL_eQTL_EUR_2017
1252	rs10875723	rs10875723	chr12:48417537	chr12:48023754	A	G	rs10875723	chr12:48417537	chr12:48023754	A	G	0	1	1	Gene expression	NCIT_C16608	BIOSQTL	27918533	European	2017	Whole blood	VDR	ENSG00000111424	ENSG00000111424	NA	NA	1.389e-15	+	2116	1	-	BIOSQTL_eQTL_EUR_2017
1253	rs10875723	rs10875723	chr12:48417537	chr12:48023754	A	G	rs10875723	chr12:48417537	chr12:48023754	A	G	0	1	1	Gene expression	NCIT_C16608	GTEx	25954001	Unspecified	2015	Muscle skeletal	ZNF641	ENSG00000167528.8	-	-0.4193	0.04019	4.001e-22	-	361	1	-	GTEx-V6p_eQTL_EUR_2016
1254	rs10875723	rs10875723	chr12:48417537	chr12:48023754	A	G	rs10875723	chr12:48417537	chr12:48023754	A	G	0	1	1	Gene expression	NCIT_C16608	GTEx	25954001	Unspecified	2015	Muscle skeletal	H1FNT	ENSG00000187166.1	-	-0.4449	0.0578	1.766e-13	-	361	1	-	GTEx-V6p_eQTL_EUR_2016
1255	rs10875723	rs10875723	chr12:48417537	chr12:48023754	A	G	rs10875723	chr12:48417537	chr12:48023754	A	G	0	1	1	Gene expression	NCIT_C16608	GTEx	25954001	Unspecified	2015	Nerve tibial	C12orf54	ENSG00000177627.5	-	0.3367	0.05938	4.595e-08	+	256	1	-	GTEx-V6p_eQTL_EUR_2016
1256	rs10875723	rs10875723	chr12:48417537	chr12:48023754	A	G	rs10875723	chr12:48417537	chr12:48023754	A	G	0	1	1	Gene expression	NCIT_C16608	GTEx	25954001	Unspecified	2015	Skin sun exposed lower leg	-	ENSG00000240399.1	-	-0.5425	0.06926	1.219e-13	-	302	1	-	GTEx-V6p_eQTL_EUR_2016
1257	rs10875723	rs10875723	chr12:48417537	chr12:48023754	A	G	rs10875723	chr12:48417537	chr12:48023754	A	G	0	1	1	Gene expression	NCIT_C16608	GTEx	25954001	Unspecified	2015	Whole blood	ZNF641	ENSG00000167528.8	-	0.2734	0.0329	3.443e-15	+	338	1	-	GTEx-V6p_eQTL_EUR_2016
1258	rs10875723	rs10875723	chr12:48417537	chr12:48023754	A	G	rs10875723	chr12:48417537	chr12:48023754	A	G	0	1	1	Gene expression	NCIT_C16608	GTEx	25954001	Unspecified	2015	Muscle skeletal	H1FNT	ENSG00000187166.1	-	-0.402	0.05031	1.287e-14	-	491	1	-	GTEx-V7_eQTL_EUR_2017
1259	rs10875723	rs10875723	chr12:48417537	chr12:48023754	A	G	rs10875723	chr12:48417537	chr12:48023754	A	G	0	1	1	Gene expression	NCIT_C16608	GTEx	25954001	Unspecified	2015	Muscle skeletal	ZNF641	ENSG00000167528.8	-	-0.3832	0.03364	2.051e-26	-	491	1	-	GTEx-V7_eQTL_EUR_2017
1260	rs10875723	rs10875723	chr12:48417537	chr12:48023754	A	G	rs10875723	chr12:48417537	chr12:48023754	A	G	0	1	1	Gene expression	NCIT_C16608	GTEx	25954001	Unspecified	2015	Skin sun exposed lower leg	-	ENSG00000240399.1	-	-0.5573	0.06056	3.384e-18	-	414	1	-	GTEx-V7_eQTL_EUR_2017
1261	rs10875723	rs10875723	chr12:48417537	chr12:48023754	A	G	rs10875723	chr12:48417537	chr12:48023754	A	G	0	1	1	Gene expression	NCIT_C16608	GTEx	25954001	Unspecified	2015	Spleen	ZNF641	ENSG00000167528.8	-	0.4029	0.06679	1.726e-08	+	146	1	-	GTEx-V7_eQTL_EUR_2017
1262	rs10875723	rs10875723	chr12:48417537	chr12:48023754	A	G	rs10875723	chr12:48417537	chr12:48023754	A	G	0	1	1	Gene expression	NCIT_C16608	GTEx	25954001	Unspecified	2015	Testis	-	ENSG00000269514.1	-	0.3039	0.04671	6.813e-10	+	225	1	-	GTEx-V7_eQTL_EUR_2017
1263	rs10875723	rs10875723	chr12:48417537	chr12:48023754	A	G	rs10875723	chr12:48417537	chr12:48023754	A	G	0	1	1	Gene expression	NCIT_C16608	GTEx	25954001	Unspecified	2015	Whole blood	ZNF641	ENSG00000167528.8	-	0.2313	0.0321	4.669e-12	+	369	1	-	GTEx-V7_eQTL_EUR_2017
1264	rs10875723	rs10875723	chr12:48417537	chr12:48023754	A	G	rs10875723	chr12:48417537	chr12:48023754	A	G	0	1	1	Gene expression	NCIT_C16608	Joehanes R	28122634	Mixed	2017	Whole blood	ZNF641	-	3453120	0.0697	0.0032	1.298e-100	+	5257	1	-	Joehanes-R_eQTL_EUR_2017
1265	rs10875723	rs10875723	chr12:48417537	chr12:48023754	A	G	rs10875723	chr12:48417537	chr12:48023754	A	G	0	1	1	Gene expression	NCIT_C16608	Joehanes R	28122634	Mixed	2017	Whole blood	OR10AD1;DKFZP779L1853	-	3453078	0.0436	0.00499	3.286e-18	+	5257	1	-	Joehanes-R_eQTL_EUR_2017
1266	rs10875723	rs10875723	chr12:48417537	chr12:48023754	A	G	rs10875723	chr12:48417537	chr12:48023754	A	G	0	1	1	Gene expression	NCIT_C16608	Joehanes R	28122634	Mixed	2017	Whole blood	FBXL13	-	3065407	-0.0209	0.00271	1.566e-14	-	5257	1	-	Joehanes-R_eQTL_EUR_2017
1267	rs10875723	rs10875723	chr12:48417537	chr12:48023754	A	G	rs10875723	chr12:48417537	chr12:48023754	A	G	0	1	1	Gene expression	NCIT_C16608	Joehanes R	28122634	Mixed	2017	Whole blood	ASB8;PHB	-	3453036	0.0316	0.00416	3.602e-14	+	5257	1	-	Joehanes-R_eQTL_EUR_2017
[truncated: 141 more rows]

## Sheet: methQTL
	snp	ref_rsid	ref_hg19_coordinates	ref_hg38_coordinates	ref_a1	ref_a2	rsid	hg19_coordinates	hg38_coordinates	a1	a2	proxy	r2	dprime	trait	efo	study	pmid	ancestry	year	tissue	marker	location	beta	se	p	direction	n	n_studies	unit	dataset
[truncated: 1,441 more rows]
