# Supplementary material for: Mendelian randomization analysis to identify potential drug targets for osteoarthritis
Source: PLoS One. 2025 Feb 11;20(2):e0316824. doi: 10.1371/journal.pone.0316824 (PMC11813149; doi:10.1371/journal.pone.0316824)
Supplement: S6 Table — (XLSX) [file pone.0316824.s006.xlsx]

## Sheet: OR-Knee OA
	id.exposure	id.outcome	outcome	exposure	method	nsnp	b	se	pval	lo_ci	up_ci	or	or_lci95	or_uci95
1	A0A024R064;B3KTY7;Q9NS62	Knee OA	outcome	THSD1	Wald ratio	1	0.013688	0.0234074	0.5587	-0.0321905	0.0595666	1.01378	0.968322	1.06138
2	A0A024R0A1;P09603	Knee OA	outcome	CSF1	Wald ratio	1	0.08	0.0472277	0.09028	-0.0125662	0.172566	1.08329	0.987512	1.18835
3	A0A024R0M1;Q9BYZ8	Knee OA	outcome	REG4	Wald ratio	1	-0.0246914	0.0441172	0.5757	-0.111161	0.0617783	0.975611	0.894795	1.06373
4	A0A024R0P1;Q16674	Knee OA	outcome	MIA	Wald ratio	1	-0.000485538	0.00880015	0.956	-0.0177338	0.0167628	0.999515	0.982422	1.0169
5	A0A024R1G9;O60704	Knee OA	outcome	TPST2	Wald ratio	1	0.0292301	0.0295514	0.3226	-0.0286906	0.0871509	1.02966	0.971717	1.09106
6	A0A024R2C8;Q01344;Q8NHV7	Knee OA	outcome	IL5RA	Wald ratio	1	0.0235479	0.0212721	0.2683	-0.0181454	0.0652411	1.02383	0.982018	1.06742
7	A0A024R2E5;Q8IWV2	Knee OA	outcome	CNTN4	Wald ratio	1	0.0344721	0.0333775	0.3017	-0.0309478	0.0998921	1.03507	0.969526	1.10505
8	A0A024R2P4;Q8NAT1	Knee OA	outcome	POMGNT2	Wald ratio	1	-0.0171808	0.0288939	0.5521	-0.0738129	0.0394513	0.982966	0.928846	1.04024
9	A0A024R3C4;Q7Z4H8	Knee OA	outcome	KDELC2	Wald ratio	1	0.027634	0.0178886	0.1224	-0.00742776	0.0626957	1.02802	0.9926	1.0647
10	A0A024R3E0;Q14116	Knee OA	outcome	IL18	Wald ratio	1	0.00241379	0.0261303	0.9264	-0.0488017	0.0536293	1.00242	0.95237	1.05509
11	A0A024R3F8;Q9BXJ0	Knee OA	outcome	C1QTNF5	Wald ratio	1	0.0137994	0.0314871	0.6612	-0.0479153	0.0755142	1.0139	0.953215	1.07844
12	A0A024R3I5;P43121	Knee OA	outcome	MCAM	Wald ratio	1	0.0534722	0.0554753	0.3351	-0.0552594	0.162204	1.05493	0.94624	1.1761
13	A0A024R3M4;P58753	Knee OA	outcome	TIRAP	Wald ratio	1	0.0115647	0.04282	0.7871	-0.0723624	0.0954919	1.01163	0.930194	1.1002
14	A0A024R3W8;O75077;E7EWD3	Knee OA	outcome	ADAM23	Wald ratio	1	0.0245314	0.0175009	0.161	-0.00977049	0.0588332	1.02483	0.990277	1.0606
15	A0A024R498;P07093;A0A024R451	Knee OA	outcome	SERPINE2	Wald ratio	1	-0.00492842	0.0220326	0.823	-0.0481122	0.0382554	0.995084	0.953027	1.039
16	A0A024R5N3;Q969Z4	Knee OA	outcome	RELT	Wald ratio	1	0.00775758	0.021331	0.7161	-0.0340512	0.0495664	1.00779	0.966522	1.05082
17	A0A024R693;P17931	Knee OA	outcome	LGALS3	Wald ratio	1	0.0490909	0.0155381	0.001581	0.0186362	0.0795456	1.05032	1.01881	1.08279
18	A0A024R6D3;O75356;A0A024R6B4;G3V4I0	Knee OA	outcome	ENTPD5	Wald ratio	1	-0.011688	0.01534	0.4461	-0.0417544	0.0183783	0.98838	0.959105	1.01855
19	A0A024R6P0;P01011	Knee OA	outcome	SERPINA3	Wald ratio	1	-0.0247513	0.0210831	0.2404	-0.0660743	0.0165716	0.975552	0.936061	1.01671
20	A0A024R778;P21246	Knee OA	outcome	PTN	Wald ratio	1	-0.0204918	0.0322372	0.525	-0.0836767	0.0426931	0.979717	0.919729	1.04362
21	A0A024R7A8;P15121	Knee OA	outcome	AKR1B1	Wald ratio	1	0.00525223	0.0392318	0.8935	-0.0716421	0.0821466	1.00527	0.930864	1.08561
22	A0A024R7F8;P13686	Knee OA	outcome	ACP5	Wald ratio	1	0.00185759	0.0223631	0.9338	-0.0419741	0.0456892	1.00186	0.958895	1.04675
23	A0A024R7V4;P01210	Knee OA	outcome	PENK	Wald ratio	1	-0.00171932	0.0151256	0.9095	-0.0313656	0.0279269	0.998282	0.969121	1.02832
24	A0A024R8G3;P41222	Knee OA	outcome	PTGDS	Wald ratio	1	-0.0141486	0.0360362	0.6946	-0.0847796	0.0564825	0.985951	0.918715	1.05811
25	A0A024R8Y9;P16109;Q6NUL9;Q5R341	Knee OA	outcome	SELP	Wald ratio	1	-0.00222965	0.0143941	0.8769	-0.0304422	0.0259829	0.997773	0.970017	1.02632
26	A0A024R8Z0;P14151	Knee OA	outcome	SELL	Wald ratio	1	0.0135528	0.0156469	0.3864	-0.0171151	0.0442206	1.01365	0.983031	1.04521
27	A0A024R908;O95841	Knee OA	outcome	ANGPTL1	Wald ratio	1	-0.029036	0.0170436	0.08845	-0.0624415	0.00436945	0.971381	0.939468	1.00438
28	A0A024R9B4;Q02246;A1L3A3	Knee OA	outcome	CNTN2	Wald ratio	1	0.00285529	0.0134759	0.8322	-0.0235575	0.0292681	1.00286	0.976718	1.0297
29	A0A024R9H2;P52758	Knee OA	outcome	RIDA	Wald ratio	1	0.0242102	0.0224382	0.2806	-0.0197687	0.0681891	1.02451	0.980425	1.07057
30	A0A024R9J4;P48745	Knee OA	outcome	NOV	Wald ratio	1	-0.0263789	0.0411505	0.5215	-0.107034	0.0542761	0.973966	0.898495	1.05578
31	A0A024R9L6;Q11201	Knee OA	outcome	ST3GAL1	Wald ratio	1	-0.00894594	0.0284997	0.7536	-0.0648053	0.0469134	0.991094	0.93725	1.04803
32	A0A024RA08;Q96EE4	Knee OA	outcome	CCDC126	Wald ratio	1	0.0221899	0.0255486	0.3851	-0.0278853	0.0722651	1.02244	0.9725	1.07494
33	A0A024RA96;P14555	Knee OA	outcome	PLA2G2A	Wald ratio	1	-0.00764331	0.00820206	0.3514	-0.0237193	0.00843272	0.992386	0.97656	1.00847
34	A0A024RAA7;P02747	Knee OA	outcome	C1QC	Wald ratio	1	0.00120885	0.0159802	0.9397	-0.0301123	0.03253	1.00121	0.970337	1.03306
35	A0A024RAX0;P08493	Knee OA	outcome	MGP	Wald ratio	1	0.0811321	0.0276722	0.003369	0.0268945	0.13537	1.08451	1.02726	1.14496
36	A0A024RCX8;Q9Y3C6	Knee OA	outcome	PPIL1	Wald ratio	1	0.00443038	0.0188621	0.8143	-0.0325394	0.0414001	1.00444	0.967984	1.04227
37	A0A024RD04;O15264	Knee OA	outcome	MAPK13	Wald ratio	1	-0.0409771	0.0423366	0.3331	-0.123957	0.0420027	0.959851	0.883418	1.0429
38	A0A024RD74;P16562	Knee OA	outcome	CRISP2	Wald ratio	1	0.0277436	0.0123948	0.0252	0.00344977	0.0520375	1.02813	1.00346	1.05342
39	A0A024RD88;P35968	Knee OA	outcome	KDR	Wald ratio	1	0.0318272	0.0189444	0.09295	-0.00530371	0.0689582	1.03234	0.99471	1.07139
40	A0A024RDE1;Q14515;B7ZB68;Q8N4S1	Knee OA	outcome	SPARCL1	Inverse variance weighted	2	0.0049412	0.0120853	0.682642	-0.018746	0.0286284	1.00495	0.981429	1.02904
41	A0A024RDK9;O60507	Knee OA	outcome	TPST1	Wald ratio	1	-0.0557717	0.032813	0.08919	-0.120085	0.00854167	0.945755	0.886845	1.00858
42	A0A067XJP8;Q8WVF2;A0A067XKV3;A0A067XJX6	Knee OA	outcome	UCMA	Wald ratio	1	0.0146683	0.0199997	0.4633	-0.0245312	0.0538677	1.01478	0.975767	1.05534
43	A0A087WSY5;Q96IY4	Knee OA	outcome	CPB2	Wald ratio	1	0.00376914	0.00870984	0.6652	-0.0133021	0.0208404	1.00378	0.986786	1.02106
44	A0A087WVM2;Q8N6Q3	Knee OA	outcome	CD177	Wald ratio	1	-0.0296695	0.0135054	0.02803	-0.05614	-0.00319896	0.970766	0.945407	0.996806
45	A0A087WXB8;Q9Y274	Knee OA	outcome	ST3GAL6	Wald ratio	1	0.0126171	0.0088185	0.1525	-0.00466713	0.0299014	1.0127	0.995344	1.03035
46	A0A087WZW1;A0A087X0Q7;P04118	Knee OA	outcome	CLPS	Wald ratio	1	-0.0319482	0.020404	0.1174	-0.07194	0.00804365	0.968557	0.930587	1.00808
47	A0A087X1S7;P09326	Knee OA	outcome	CD48	Wald ratio	1	0.00947329	0.0329312	0.7736	-0.0550718	0.0740184	1.00952	0.946417	1.07683
48	A0A090N7T7;B2RCH4;Q9UHC6	Knee OA	outcome	CNTNAP2	Wald ratio	1	-0.0212373	0.0181014	0.2407	-0.0567161	0.0142415	0.978987	0.944862	1.01434
49	A0A090N7U9;Q99969	Knee OA	outcome	RARRES2	Wald ratio	1	-0.0480852	0.0211277	0.02285	-0.0894955	-0.00667494	0.953053	0.914392	0.993347
50	A0A096LNX8;Q96GP6	Knee OA	outcome	SCARF2	Wald ratio	1	-0.0266934	0.0299508	0.3728	-0.0853969	0.0320102	0.97366	0.918148	1.03253
51	A0A0A0MQY9;O60259	Knee OA	outcome	KLK8	Wald ratio	1	0.0188435	0.0227448	0.4074	-0.0257362	0.0634233	1.01902	0.974592	1.06548
52	A0A0A0MTQ4;Q96B86	Knee OA	outcome	RGMA	Wald ratio	1	0.0521869	0.0371685	0.1603	-0.0206633	0.125037	1.05357	0.979549	1.13319
53	A0A0A0N0L2;P40189;Q17RA0	Knee OA	outcome	IL6ST	Wald ratio	1	-0.0217905	0.0291666	0.455	-0.078957	0.035376	0.978445	0.92408	1.03601
54	A0A0A8K9B4;Q96BQ1	Knee OA	outcome	FAM3D	Wald ratio	1	0.0174636	0.0247592	0.4806	-0.0310645	0.0659917	1.01762	0.969413	1.06822
55	A0A0B4J2E2;Q16663	Knee OA	outcome	CCL15	Wald ratio	1	0.00857379	0.00771447	0.2664	-0.00654657	0.0236942	1.00861	0.993475	1.02398
56	A0A0B4RUS7;Q6Q788	Knee OA	outcome	APOA5	Wald ratio	1	0.0773333	0.038875	0.04667	0.00113837	0.153528	1.0804	1.00114	1.16594
57	A0A0C4DFU4;Q9HBG7;Q05CA2;Q0VAI0;Q5VYH9	Knee OA	outcome	LY9	Wald ratio	1	-0.0194105	0.017837	0.2765	-0.054371	0.01555	0.980777	0.947081	1.01567
58	A0A0F7RQE6;P01229	Knee OA	outcome	LHB	Wald ratio	1	-0.0476739	0.029434	0.1053	-0.105365	0.0100169	0.953445	0.899996	1.01007
59	A0A0K0K1J1;P01034	Knee OA	outcome	CST3	Wald ratio	1	0.00508906	0.0216902	0.8145	-0.0374237	0.0476019	1.0051	0.963268	1.04875
60	A0A0S2Z4C6;Q08209;A0A0S2Z4B5;P63098	Knee OA	outcome	PPP3CA;PPP3R1	Wald ratio	1	-0.0233632	0.02062	0.2572	-0.0637785	0.0170521	0.976908	0.938213	1.0172
61	A0A0S2Z4F1;B2R6M6;Q12805;A0A0S2Z3V1	Knee OA	outcome	EFEMP1	Wald ratio	1	-0.127876	0.0365903	0.0004744	-0.199593	-0.0561591	0.879962	0.819064	0.945389
62	A0A0S2Z4Q2;Q15582	Knee OA	outcome	TGFBI	Wald ratio	1	0.0401255	0.0164569	0.01476	0.00786995	0.0723811	1.04094	1.0079	1.07506
63	A0A0S2Z4T8;P10746;A0A0S2Z5C5;Q5T3L8	Knee OA	outcome	UROS	Wald ratio	1	0.0704165	0.0392507	0.07281	-0.00651483	0.147348	1.07295	0.993506	1.15876
64	A0A0S2Z5K4;Q8N6G5;A0A0S2Z5F9;A0A0S2Z5F5	Knee OA	outcome	CSGALNACT2	Wald ratio	1	-0.0234574	0.0404734	0.5622	-0.102785	0.0558704	0.976816	0.902321	1.05746
65	A0A140VJJ2;P10768	Knee OA	outcome	ESD	Wald ratio	1	0.0146348	0.0148201	0.3234	-0.0144126	0.0436821	1.01474	0.985691	1.04465
66	A0A140VJK4;P08263;B7Z1F9	Knee OA	outcome	GSTA1	Wald ratio	1	-0.0170796	0.0173999	0.3263	-0.0511834	0.0170242	0.983065	0.950104	1.01717
67	A0A140VJV6;O43291	Knee OA	outcome	SPINT2	Wald ratio	1	-0.00656036	0.00813515	0.42	-0.0225052	0.00938453	0.993461	0.977746	1.00943
68	A0A140VK37;P24666;Q59EH3	Knee OA	outcome	ACP1	Wald ratio	1	-0.009135	0.00595298	0.1249	-0.0208028	0.00253283	0.990907	0.979412	1.00254
69	A0A140VK80;Q9H0B8	Knee OA	outcome	CRISPLD2	Wald ratio	1	-0.0370937	0.0364319	0.3086	-0.1085	0.0343129	0.963586	0.897179	1.03491
70	A0A140VKA9;P09417	Knee OA	outcome	QDPR	Wald ratio	1	0.0105857	0.0144754	0.4646	-0.017786	0.0389575	1.01064	0.982371	1.03973
71	A0A140VKE5;O00391;Q13876	Knee OA	outcome	QSOX1	Wald ratio	1	-0.0253038	0.0179787	0.1593	-0.0605421	0.00993451	0.975014	0.941254	1.00998
72	A0A140VKF3;P36955	Knee OA	outcome	SERPINF1	Wald ratio	1	0.0119128	0.0185525	0.5208	-0.0244501	0.0482757	1.01198	0.975846	1.04946
73	A0JNV7;Q9UHX3	Knee OA	outcome	ADGRE2	Wald ratio	1	0.0134725	0.0304629	0.6583	-0.0462347	0.0731798	1.01356	0.954818	1.07592
74	A2RRP8;B3KQB2;A5D8U1;O95460;A6NNA4	Knee OA	outcome	MATN4	Wald ratio	1	0.035248	0.0353567	0.3188	-0.0340511	0.104547	1.03588	0.966522	1.11021
75	A5PL27;P00450	Knee OA	outcome	CP	Wald ratio	1	0.00228137	0.0344496	0.9472	-0.0652399	0.0698026	1.00228	0.936843	1.0723
76	A6NH11	Knee OA	outcome	GLTPD2	Wald ratio	1	-0.0408393	0.0293648	0.1643	-0.0983943	0.0167158	0.959983	0.906291	1.01686
77	A6NHS7	Knee OA	outcome	MANSC4	Wald ratio	1	-0.00329722	0.0136482	0.8091	-0.0300476	0.0234532	0.996708	0.970399	1.02373
78	A8K019;P80370;A0A024R6L1	Knee OA	outcome	DLK1	Wald ratio	1	-0.0313667	0.0140154	0.02522	-0.0588369	-0.00389651	0.96912	0.942861	0.996111
79	A8K385;O95185	Knee OA	outcome	UNC5C	Wald ratio	1	0.0193022	0.0370721	0.6026	-0.0533592	0.0919635	1.01949	0.948039	1.09632
80	A8K3H6;B2RE43;Q9HB63	Knee OA	outcome	NTN4	Wald ratio	1	0.00359842	0.0323021	0.9113	-0.0597136	0.0669105	1.0036	0.942034	1.0692
81	A8K3L0;P05156;B4DRF2;Q8WW88;G3XAM2	Knee OA	outcome	CFI	Wald ratio	1	0.0150834	0.0240063	0.5298	-0.0319689	0.0621358	1.0152	0.968537	1.06411
82	A8K6K4;Q9NPH3	Knee OA	outcome	IL1RAP	Wald ratio	1	0.00480769	0.00750349	0.5217	-0.00989916	0.0195145	1.00482	0.99015	1.01971
83	A8K6Z5;Q14162	Knee OA	outcome	SCARF1	Wald ratio	1	0.00932678	0.014953	0.5328	-0.0199812	0.0386347	1.00937	0.980217	1.03939
84	A8K737;P21217	Knee OA	outcome	FUT3	Wald ratio	1	-0.0111372	0.00931806	0.232	-0.0294006	0.00712624	0.988925	0.971027	1.00715
85	A8K7G6;P05451	Knee OA	outcome	REG1A	Wald ratio	1	0.00603774	0.0267306	0.8213	-0.0463543	0.0584298	1.00606	0.954704	1.06017
86	B0QZ18;Q99829	Knee OA	outcome	CPNE1	Wald ratio	1	0.0499488	0.0120143	3.218e-05	0.0264009	0.0734968	1.05122	1.02675	1.07627
87	B0ZBE2;B2R5S1;P01019	Knee OA	outcome	AGT	Wald ratio	1	0.0403105	0.0250876	0.1081	-0.00886114	0.0894822	1.04113	0.991178	1.09361
88	B2R769;Q6P179	Knee OA	outcome	ERAP2	Wald ratio	1	-0.0129241	0.00672106	0.05449	-0.0260974	0.000249212	0.987159	0.97424	1.00025
89	B2R892;P06732	Knee OA	outcome	CKM	Wald ratio	1	-0.053624	0.0398669	0.1786	-0.131763	0.024515	0.947788	0.876549	1.02482
90	B2RDI5;P07384;B4DWH5;P04632;A0A0C4DGQ5	Knee OA	outcome	CAPN1;CAPNS1	Wald ratio	1	-0.037029	0.017989	0.03955	-0.0722875	-0.00177045	0.963648	0.930263	0.998231
91	B3KQL2;Q96QL5;Q6P520;Q00888	Knee OA	outcome	PSG4	Wald ratio	1	0.0157658	0.0141678	0.2658	-0.0120032	0.0435347	1.01589	0.988069	1.0445
92	B3KQM1;Q4LDE5;Q5JB40	Knee OA	outcome	SVEP1	Wald ratio	1	0.0326472	0.0183709	0.07555	-0.00335985	0.0686543	1.03319	0.996646	1.07107
93	B3KSU4;Q96LL9	Knee OA	outcome	DNAJC30	Wald ratio	1	-0.0094668	0.0253757	0.7091	-0.0592032	0.0402696	0.990578	0.942515	1.04109
94	B3KTP7;P39059	Knee OA	outcome	COL15A1	Wald ratio	1	-0.0356996	0.0321149	0.2663	-0.0986447	0.0272455	0.96493	0.906065	1.02762
95	B3KUB9;E7EMB1;Q9UH65	Knee OA	outcome	SWAP70	Wald ratio	1	0.105679	0.0277774	0.0001421	0.051235	0.160123	1.11146	1.05257	1.17365
96	B3KXR2;J3KNC5;K9UUD5;Q92832;F5H6I3	Knee OA	outcome	NELL1	Wald ratio	1	-0.00837989	0.014374	0.5599	-0.0365529	0.0197931	0.991655	0.964107	1.01999
97	B4DGA4;Q99665;A0A0A0MTN7;B7ZB60	Knee OA	outcome	IL12RB2	Wald ratio	1	0.0292056	0.029698	0.3254	-0.0290024	0.0874136	1.02964	0.971414	1.09135
98	B4DN15;P03956;Q53G95	Knee OA	outcome	MMP1	Wald ratio	1	0.0209375	0.0227547	0.3575	-0.0236617	0.0655367	1.02116	0.976616	1.06773
99	B4DSE0;Q4LE53;Q6NVW1;P29323	Knee OA	outcome	EPHB2	Wald ratio	1	0.00555374	0.0207029	0.7885	-0.035024	0.0461314	1.00557	0.965582	1.04721
100	B4DSX9;O75612;Q86SR3;X6R868	Knee OA	outcome	CEL	Wald ratio	1	0.0338488	0.0288508	0.2407	-0.0226987	0.0903964	1.03443	0.977557	1.09461
101	B4DTW8;P35590	Knee OA	outcome	TIE1	Wald ratio	1	-0.0122143	0.0284695	0.6679	-0.0680146	0.043586	0.98786	0.934247	1.04455
102	B4DUH8;P23280	Knee OA	outcome	CA6	Wald ratio	1	-0.00635531	0.0108763	0.559	-0.0276728	0.0149622	0.993665	0.972707	1.01507
103	B4DZT3;P20700	Knee OA	outcome	LMNB1	Wald ratio	1	0.0097027	0.0277814	0.7269	-0.0447488	0.0641542	1.00975	0.956238	1.06626
104	B4E0I2;P22894	Knee OA	outcome	MMP8	Wald ratio	1	0.0243568	0.0390688	0.533	-0.0522181	0.100932	1.02466	0.949122	1.1062
105	B4E1W3;E7EM93;Q9BQG2	Knee OA	outcome	NUDT12	Wald ratio	1	0.0327476	0.0262727	0.2126	-0.018747	0.0842422	1.03329	0.981428	1.08789
106	B4E273;P53367;Q8N8M9;B7ZA10	Knee OA	outcome	ARFIP1	Wald ratio	1	0.0723849	0.0301252	0.01627	0.0133395	0.13143	1.07507	1.01343	1.14046
107	B4E2I9;Q99985	Knee OA	outcome	SEMA3C	Wald ratio	1	-0.07253	0.0409722	0.07669	-0.152836	0.00777559	0.930038	0.858271	1.00781
108	B4E3H9;P22749	Knee OA	outcome	GNLY	Wald ratio	1	0.0108583	0.0110917	0.3276	-0.0108814	0.0325981	1.01092	0.989178	1.03314
109	B4E3S3;Q9H6B4	Knee OA	outcome	CLMP	Wald ratio	1	0.0288693	0.0286369	0.3134	-0.0272591	0.0849977	1.02929	0.973109	1.08871
110	B7Z4Y3;Q8IYA5;Q96MK3;L8B8N7	Knee OA	outcome	FAM20A	Wald ratio	1	-0.00457358	0.0331905	0.8904	-0.0696269	0.0604797	0.995437	0.932742	1.06235
111	B7Z6C2;P36871;B4DDQ8	Knee OA	outcome	PGM1	Wald ratio	1	0.0582084	0.0293554	0.04738	0.000671871	0.115745	1.05994	1.00067	1.12271
112	B7ZLE5;P02751;Q6MZM7;Q9UQS6;Q6MZF4;Q6N084	Knee OA	outcome	FN1	Wald ratio	1	0.00281175	0.0115645	0.8079	-0.0198547	0.0254782	1.00282	0.980341	1.02581
113	C9J6G4;Q8TEU8	Knee OA	outcome	WFIKKN2	Wald ratio	1	-0.00229604	0.0113509	0.8397	-0.0245439	0.0199518	0.997707	0.975755	1.02015
114	C9JEV6;Q9UJ70	Knee OA	outcome	NAGK	Wald ratio	1	-0.0150463	0.022491	0.5035	-0.0591286	0.029036	0.985066	0.942586	1.02946
115	D0EI67;P13501	Knee OA	outcome	CCL5	Wald ratio	1	0.0401966	0.0265413	0.1299	-0.0118242	0.0922175	1.04102	0.988245	1.0966
116	D3DSM5;P39060;D3DSM4	Knee OA	outcome	COL18A1	Wald ratio	1	-0.0704819	0.0451366	0.1184	-0.15895	0.0179858	0.931945	0.853039	1.01815
117	D6RAR4;Q04756	Knee OA	outcome	HGFAC	Wald ratio	1	-0.00416075	0.0150931	0.7828	-0.0337432	0.0254217	0.995848	0.96682	1.02575
118	D6RI10;D6RC51;P20155;A0A087WTA9;A0A024RD95	Knee OA	outcome	SPINK2	Wald ratio	1	-0.0139056	0.0241903	0.5654	-0.0613186	0.0335075	0.986191	0.940523	1.03408
119	D9ZGF6;Q92765	Knee OA	outcome	FRZB	Wald ratio	1	0.0221043	0.0198017	0.2643	-0.016707	0.0609156	1.02235	0.983432	1.06281
120	E5KN55;Q08752	Knee OA	outcome	PPID	Wald ratio	1	0.0285372	0.0155158	0.06588	-0.0018737	0.0589481	1.02895	0.998128	1.06072
121	E9PHK0;A0A024R2Q7;P05452	Knee OA	outcome	CLEC3B	Wald ratio	1	0.0525822	0.0406749	0.1961	-0.0271406	0.132305	1.05399	0.973224	1.14146
122	E9PKC0;Q6IQ23	Knee OA	outcome	PLEKHA7	Wald ratio	1	-0.000361402	0.0272027	0.9894	-0.0536787	0.0529559	0.999639	0.947737	1.05438
123	G5E9D8;Q86UX2;Q96JW9;C9J2H1;A0A096LP62	Knee OA	outcome	ITIH5	Wald ratio	1	-0.0297952	0.0253687	0.2402	-0.0795177	0.0199274	0.970644	0.923562	1.02013
124	I1W660;O94907	Knee OA	outcome	DKK1	Wald ratio	1	-0.0164474	0.0400482	0.6813	-0.0949417	0.062047	0.983687	0.909426	1.06401
125	J3KNF6;Q6NW40	Knee OA	outcome	RGMB	Wald ratio	1	-0.0157335	0.0328813	0.6323	-0.0801809	0.048714	0.98439	0.922949	1.04992
126	K3W4U1;P06734	Knee OA	outcome	FCER2	Wald ratio	1	0.0143697	0.0229484	0.5312	-0.0306091	0.0593485	1.01447	0.969855	1.06114
127	K7EL86;Q9H665	Knee OA	outcome	IGFLR1	Wald ratio	1	-0.00228343	0.0144223	0.8742	-0.0305512	0.0259844	0.997719	0.969911	1.02632
128	K7ENC0;Q11128	Knee OA	outcome	FUT5	Wald ratio	1	-0.0132759	0.0130471	0.3089	-0.0388482	0.0122965	0.986812	0.961897	1.01237
129	L7UYB8;P07359	Knee OA	outcome	GP1BA	Wald ratio	1	0.0685767	0.0397408	0.08442	-0.00931538	0.146469	1.07098	0.990728	1.15774
130	O00182	Knee OA	outcome	LGALS9	Wald ratio	1	0.0187192	0.0398928	0.6389	-0.0594708	0.0969092	1.0189	0.942263	1.10176
131	O00206;Q9Y6Y9	Knee OA	outcome	TLR4;LY96	Wald ratio	1	-0.0229515	0.016589	0.1665	-0.055466	0.00956295	0.97731	0.946044	1.00961
132	O00241;Q5TFQ8;H9KV29	Knee OA	outcome	SIRPB1	Wald ratio	1	0.00402522	0.010561	0.7031	-0.0166744	0.0247249	1.00403	0.983464	1.02503
133	O00462	Knee OA	outcome	MANBA	Wald ratio	1	-0.0189421	0.0132392	0.1525	-0.044891	0.00700677	0.981236	0.956102	1.00703
134	O00533;A0A087X0M8	Knee OA	outcome	CHL1	Wald ratio	1	0.00960615	0.0346336	0.7815	-0.0582758	0.077488	1.00965	0.94339	1.08057
135	O00548	Knee OA	outcome	DLL1	Wald ratio	1	-0.00889587	0.0374017	0.812	-0.0822032	0.0644114	0.991144	0.921085	1.06653
136	O00602	Knee OA	outcome	FCN1	Wald ratio	1	-0.0302042	0.0136029	0.02639	-0.0568659	-0.00354252	0.970247	0.944721	0.996464
137	O14625	Knee OA	outcome	CXCL11	Wald ratio	1	-0.00945017	0.0311766	0.7618	-0.0705562	0.0516559	0.990594	0.931875	1.05301
138	O14737	Knee OA	outcome	PDCD5	Wald ratio	1	-0.0189266	0.022148	0.3928	-0.0623366	0.0244835	0.981251	0.939567	1.02479
139	O14763	Knee OA	outcome	TNFRSF10B	Wald ratio	1	0.0125874	0.0534729	0.8139	-0.0922196	0.117394	1.01267	0.911905	1.12456
140	O14786;Q68DN3;A8K9V7;Q59F20;Q6X907;Q6AWA9	Knee OA	outcome	NRP1	Wald ratio	1	0.0602496	0.0262099	0.02152	0.0088782	0.111621	1.0621	1.00892	1.11809
141	O14791;Q2KHQ6;B1AH95	Knee OA	outcome	APOL1	Wald ratio	1	0.00327958	0.0316613	0.9175	-0.0587766	0.0653358	1.00328	0.942917	1.06752
142	O14960	Knee OA	outcome	LECT2	Wald ratio	1	0.000961538	0.0228265	0.9664	-0.0437784	0.0457014	1.00096	0.957166	1.04676
143	O15031	Knee OA	outcome	PLXNB2	Wald ratio	1	0.0317968	0.0142973	0.02615	0.00377415	0.0598195	1.03231	1.00378	1.06164
144	O15041	Knee OA	outcome	SEMA3E	Wald ratio	1	-0.00258836	0.00982469	0.7922	-0.0218447	0.016668	0.997415	0.978392	1.01681
145	O15197	Knee OA	outcome	EPHB6	Wald ratio	1	-0.0715481	0.033941	0.03503	-0.138073	-0.00502366	0.930951	0.871035	0.994989
146	O15394	Knee OA	outcome	NCAM2	Wald ratio	1	0.00648649	0.0212155	0.7598	-0.0350958	0.0480688	1.00651	0.965513	1.04924
147	O15444	Knee OA	outcome	CCL25	Wald ratio	1	0.0057625	0.0137209	0.6745	-0.0211305	0.0326555	1.00578	0.979091	1.03319
148	O15467	Knee OA	outcome	CCL16	Wald ratio	1	-0.0146277	0.00830933	0.07834	-0.030914	0.00165854	0.985479	0.969559	1.00166
149	O43155	Knee OA	outcome	FLRT2	Wald ratio	1	0.0917977	0.0334602	0.006079	0.0262157	0.15738	1.09614	1.02656	1.17044
150	O43184	Knee OA	outcome	ADAM12	Wald ratio	1	-0.137321	0.0360994	0.0001424	-0.208075	-0.0665658	0.871691	0.812146	0.935601
151	O43240	Knee OA	outcome	KLK10	Wald ratio	1	-0.00493827	0.0185614	0.7902	-0.0413186	0.031442	0.995074	0.959523	1.03194
152	O43405	Knee OA	outcome	COCH	Wald ratio	1	0.000630385	0.0194917	0.9742	-0.0375734	0.0388342	1.00063	0.963124	1.0396
153	O43488	Knee OA	outcome	AKR7A2	Wald ratio	1	0.0688073	0.038993	0.07763	-0.007619	0.145234	1.07123	0.99241	1.15631
154	O43508;Q4ACW9;A0A0A6YY99	Knee OA	outcome	TNFSF12;TNFSF12-TNFSF13	Wald ratio	1	0.028477	0.02018	0.1582	-0.0110757	0.0680297	1.02889	0.988985	1.0704
155	O43555	Knee OA	outcome	GNRH2	Wald ratio	1	-0.0603412	0.0400084	0.1315	-0.138758	0.0180753	0.941443	0.870439	1.01824
156	O43699;A0A024R4K4	Knee OA	outcome	SIGLEC6	Wald ratio	1	-0.0105666	0.0109194	0.3332	-0.0319687	0.0108355	0.989489	0.968537	1.01089
157	O43813	Knee OA	outcome	LANCL1	Wald ratio	1	-0.0084507	0.0570296	0.8822	-0.120229	0.103327	0.991585	0.886718	1.10885
158	O43866	Knee OA	outcome	CD5L	Wald ratio	1	-0.0115789	0.0265374	0.6626	-0.0635922	0.0404343	0.988488	0.938388	1.04126
159	O60243	Knee OA	outcome	HS6ST1	Wald ratio	1	-0.05479	0.0320343	0.0872	-0.117577	0.00799715	0.946684	0.889072	1.00803
160	O60462;Q7LBX6;Q7Z3T9;X5D2Q8;A0A024R412;A0A024R3W6	Knee OA	outcome	NRP2	Wald ratio	1	0.0310411	0.0366952	0.3976	-0.0408816	0.102964	1.03153	0.959943	1.10845
161	O60476	Knee OA	outcome	MAN1A2	Wald ratio	1	-0.00904762	0.0364568	0.804	-0.0805029	0.0624077	0.990993	0.922652	1.0644
162	O60486	Knee OA	outcome	PLXNC1	Inverse variance weighted	2	0.0112803	0.0201364	0.575345	-0.028187	0.0507476	1.01134	0.972207	1.05206
163	O60760	Knee OA	outcome	HPGDS	Wald ratio	1	0.00796178	0.0166932	0.6334	-0.024757	0.0406805	1.00799	0.975547	1.04152
164	O60909	Knee OA	outcome	B4GALT2	Wald ratio	1	-0.00802377	0.0239397	0.7375	-0.0549456	0.0388981	0.992008	0.946537	1.03966
165	O75015;M9MML6;A0A087WZR4;A0A087WU90	Knee OA	outcome	FCGR3B	Wald ratio	1	0.00137836	0.020238	0.9457	-0.0382881	0.0410448	1.00138	0.962436	1.0419
166	O75023	Knee OA	outcome	LILRB5	Wald ratio	1	0.00603084	0.00647171	0.3514	-0.00665372	0.0187154	1.00605	0.993368	1.01889
167	O75144;B7Z1W8;A0N0L8	Knee OA	outcome	ICOSLG	Wald ratio	1	-0.00833044	0.0143844	0.5625	-0.0365238	0.0198629	0.991704	0.964135	1.02006
168	O75462	Knee OA	outcome	CRLF1	Wald ratio	1	-0.0339161	0.0306767	0.2689	-0.0940423	0.0262102	0.966653	0.910244	1.02656
169	O75503	Knee OA	outcome	CLN5	Wald ratio	1	-0.0457143	0.0539497	0.3968	-0.151456	0.0600271	0.955315	0.859456	1.06187
170	O75594	Knee OA	outcome	PGLYRP1	Wald ratio	1	-0.0147601	0.0381058	0.6985	-0.0894476	0.0599273	0.985348	0.914436	1.06176
171	O75629	Knee OA	outcome	CREG1	Wald ratio	1	0.0221794	0.0331689	0.5037	-0.0428317	0.0871904	1.02243	0.958073	1.0911
172	O75636	Knee OA	outcome	FCN3	Wald ratio	1	-0.0421788	0.0181104	0.01986	-0.0776751	-0.00668241	0.958698	0.925265	0.99334
173	O75828;V9HW40	Knee OA	outcome	CBR3	Wald ratio	1	0.00732984	0.00969451	0.4496	-0.0116714	0.0263311	1.00736	0.988396	1.02668
174	O75843	Knee OA	outcome	AP1G2	Wald ratio	1	0.0179104	0.0400588	0.6548	-0.0606048	0.0964257	1.01807	0.941195	1.10123
175	O75973	Knee OA	outcome	C1QL1	Wald ratio	1	-0.00896057	0.0256565	0.7269	-0.0592472	0.0413261	0.991079	0.942474	1.04219
176	O76074;G5E9C5	Knee OA	outcome	PDE5A	Wald ratio	1	-0.00509554	0.0219589	0.8165	-0.048135	0.0379439	0.994917	0.953005	1.03867
177	O76076	Knee OA	outcome	WISP2	Wald ratio	1	-0.029108	0.0348956	0.4042	-0.0975034	0.0392875	0.971312	0.907099	1.04007
178	O76096	Knee OA	outcome	CST7	Wald ratio	1	-0.0154734	0.0112948	0.1707	-0.0376112	0.0066644	0.984646	0.963087	1.00669
179	O94779	Knee OA	outcome	CNTN5	Wald ratio	1	-0.0162125	0.0185842	0.383	-0.0526376	0.0202125	0.983918	0.948724	1.02042
180	O94856;B4DRH7	Knee OA	outcome	NFASC	Wald ratio	1	0.0151957	0.0140806	0.2805	-0.0124022	0.0427937	1.01531	0.987674	1.04372
181	O94923	Knee OA	outcome	GLCE	Wald ratio	1	-0.00760319	0.0101274	0.4528	-0.0274529	0.0122465	0.992426	0.972921	1.01232
182	O94933	Knee OA	outcome	SLITRK3	Wald ratio	1	-0.044058	0.0316942	0.1645	-0.106179	0.0180627	0.956898	0.899264	1.01823
183	O95256	Knee OA	outcome	IL18RAP	Wald ratio	1	0.00947672	0.0158061	0.5488	-0.0215033	0.0404568	1.00952	0.978726	1.04129
184	O95388	Knee OA	outcome	WISP1	Wald ratio	1	-0.0109525	0.0163409	0.5027	-0.0429807	0.0210758	0.989107	0.95793	1.0213
185	O95407	Knee OA	outcome	TNFRSF6B	Wald ratio	1	-0.0678571	0.0637056	0.2868	-0.19272	0.0570058	0.934394	0.824713	1.05866
186	O95502	Knee OA	outcome	NPTXR	Wald ratio	1	0.00345508	0.0260789	0.8946	-0.0476595	0.0545697	1.00346	0.953458	1.05609
187	O95631	Knee OA	outcome	NTN1	Wald ratio	1	0.0150311	0.0189844	0.4285	-0.0221783	0.0522405	1.01514	0.978066	1.05363
188	O95727	Knee OA	outcome	CRTAM	Wald ratio	1	0.0669492	0.0318531	0.03557	0.00451706	0.129381	1.06924	1.00453	1.13812
189	O95897	Knee OA	outcome	OLFM2	Wald ratio	1	0.0185736	0.0131462	0.1577	-0.00719293	0.04434	1.01875	0.992833	1.04534
190	O95954	Knee OA	outcome	FTCD	Wald ratio	1	-0.0644599	0.0724624	0.3737	-0.206486	0.0775663	0.937574	0.813437	1.08065
191	P00738;Q6PEJ8;A0A0C4DGL8	Knee OA	outcome	HP	Wald ratio	1	0.00748158	0.0102467	0.4653	-0.0126019	0.0275651	1.00751	0.987477	1.02795
192	P00742;Q5JVE7;Q5JVE8	Knee OA	outcome	F10	Wald ratio	1	-0.0185974	0.0289629	0.5208	-0.0753647	0.0381698	0.981574	0.927405	1.03891
193	P00747;Q5TEH5	Knee OA	outcome	PLG	Wald ratio	1	0.0475454	0.0211122	0.02432	0.00616552	0.0889253	1.04869	1.00618	1.093
194	P00750	Knee OA	outcome	PLAT	Wald ratio	1	0.023133	0.043539	0.5952	-0.0622035	0.108469	1.0234	0.939692	1.11457
195	P00915	Knee OA	outcome	CA1	Wald ratio	1	0.0360544	0.0489181	0.4611	-0.059825	0.131934	1.03671	0.941929	1.14103
196	P00973;F8VXY3	Knee OA	outcome	OAS1	Wald ratio	1	0.0510922	0.0279854	0.0679	-0.00375929	0.105944	1.05242	0.996248	1.11176
197	P00995	Knee OA	outcome	SPINK1	Wald ratio	1	-0.020283	0.0335107	0.545	-0.085964	0.045398	0.979921	0.917627	1.04644
198	P01024	Knee OA	outcome	C3	Wald ratio	1	0.0212121	0.0389573	0.5861	-0.0551442	0.0975685	1.02144	0.946349	1.10249
199	P01031	Knee OA	outcome	C5	Wald ratio	1	0.0164835	0.0394669	0.6762	-0.0608716	0.0938386	1.01662	0.940944	1.09838
200	P01036	Knee OA	outcome	CST4	Wald ratio	1	0.0178495	0.0245067	0.4664	-0.0301838	0.0658827	1.01801	0.970267	1.0681
201	P01037	Knee OA	outcome	CST1	Wald ratio	1	0.0179078	0.0133565	0.18	-0.00827095	0.0440866	1.01807	0.991763	1.04507
202	P01042	Knee OA	outcome	KNG1	Wald ratio	1	0.000878477	0.00785918	0.911	-0.0145255	0.0162825	1.00088	0.985579	1.01642
203	P01133	Knee OA	outcome	EGF	Wald ratio	1	0.00791258	0.0283017	0.7798	-0.0475588	0.0633839	1.00794	0.953554	1.06544
204	P01178	Knee OA	outcome	OXT	Wald ratio	1	-0.0110613	0.0124841	0.3756	-0.03553	0.0134075	0.989	0.965094	1.0135
205	P01732	Knee OA	outcome	CD8A	Wald ratio	1	0.0109347	0.0232963	0.6388	-0.034726	0.0565955	1.01099	0.96587	1.05823
206	P02008	Knee OA	outcome	HBZ	Wald ratio	1	0.00678273	0.00851306	0.4256	-0.00990287	0.0234683	1.00681	0.990146	1.02375
207	P02647	Knee OA	outcome	APOA1	Wald ratio	1	-0.0409091	0.0312497	0.1905	-0.102159	0.0203404	0.959916	0.902886	1.02055
208	P02741	Knee OA	outcome	CRP	Wald ratio	1	-0.0208054	0.0494583	0.674	-0.117744	0.076133	0.97941	0.888924	1.07911
209	P02743;V9HWP0	Knee OA	outcome	APCS	Wald ratio	1	0.0189987	0.0272202	0.4852	-0.0343528	0.0723502	1.01918	0.966231	1.07503
210	P02748	Knee OA	outcome	C9	Wald ratio	1	-0.0213333	0.0548651	0.6974	-0.128869	0.0862022	0.978893	0.879089	1.09003
211	P02749	Knee OA	outcome	APOH	Wald ratio	1	-0.021558	0.0274234	0.4318	-0.0753079	0.0321919	0.978673	0.927458	1.03272
212	P02753	Knee OA	outcome	RBP4	Wald ratio	1	0.0557823	0.059181	0.3459	-0.0602124	0.171777	1.05737	0.941565	1.18741
213	P02763	Knee OA	outcome	ORM1	Wald ratio	1	-0.0293399	0.0342757	0.392	-0.0965202	0.0378405	0.971086	0.907992	1.03857
214	P02765	Knee OA	outcome	AHSG	Wald ratio	1	-0.0323097	0.0126701	0.01077	-0.057143	-0.00747629	0.968207	0.944459	0.992552
215	P02771	Knee OA	outcome	AFP	Wald ratio	1	0.0433155	0.0451619	0.3375	-0.0452018	0.131833	1.04427	0.955805	1.14092
216	P02778	Knee OA	outcome	CXCL10	Wald ratio	1	0.0180451	0.0533537	0.7352	-0.0865282	0.122618	1.01821	0.91711	1.13045
217	P02787	Knee OA	outcome	TF	Wald ratio	1	0.00264317	0.031629	0.9334	-0.0593497	0.0646361	1.00265	0.942377	1.06677
218	P02790;Q9BS19	Knee OA	outcome	HPX	Wald ratio	1	0.00396825	0.0326962	0.9034	-0.0601163	0.0680528	1.00398	0.941655	1.07042
219	P03950;W0UV28	Knee OA	outcome	ANG	Wald ratio	1	0.00967262	0.0139734	0.4888	-0.0177152	0.0370604	1.00972	0.982441	1.03776
220	P03951	Knee OA	outcome	F11	Wald ratio	1	-0.0208192	0.0163827	0.2038	-0.0529294	0.011291	0.979396	0.948447	1.01135
221	P04003	Knee OA	outcome	C4BPA	Wald ratio	1	0.0270396	0.0250033	0.2795	-0.0219668	0.0760461	1.02741	0.978273	1.07901
222	P04114;Q59HB3;Q7Z7Q0	Knee OA	outcome	APOB	Wald ratio	1	0.00593472	0.0227959	0.7946	-0.0387452	0.0506146	1.00595	0.961996	1.05192
223	P04155	Knee OA	outcome	TFF1	Wald ratio	1	-0.00453721	0.0382595	0.9056	-0.0795259	0.0704514	0.995473	0.923554	1.07299
224	P04278	Knee OA	outcome	SHBG	Wald ratio	1	0.0411215	0.0332511	0.2162	-0.0240507	0.106294	1.04198	0.976236	1.11215
225	P04745;Q6NSB3	Knee OA	outcome	AMY1A	Wald ratio	1	-0.0206751	0.0175436	0.2386	-0.0550606	0.0137105	0.979537	0.946428	1.0138
226	P04792;V9HW43	Knee OA	outcome	HSPB1	Wald ratio	1	-0.0466667	0.0221886	0.03545	-0.0901564	-0.00317698	0.954405	0.913788	0.996828
227	P04843	Knee OA	outcome	RPN1	Wald ratio	1	-0.0551204	0.0209559	0.008531	-0.0961941	-0.0140467	0.946371	0.908288	0.986051
228	P05160	Knee OA	outcome	F13B	Wald ratio	1	-0.0416819	0.0174863	0.01714	-0.075955	-0.00740878	0.959175	0.926858	0.992619
229	P05161	Knee OA	outcome	ISG15	Wald ratio	1	0.0250772	0.0289825	0.3869	-0.0317285	0.0818828	1.02539	0.96877	1.08533
230	P05162	Knee OA	outcome	LGALS2	Wald ratio	1	0.00727273	0.027687	0.7928	-0.0469938	0.0615393	1.0073	0.954093	1.06347
231	P05164	Knee OA	outcome	MPO	Wald ratio	1	0.012901	0.0299548	0.6667	-0.0458104	0.0716124	1.01298	0.955223	1.07424
232	P05362	Knee OA	outcome	ICAM1	Wald ratio	1	-0.00133467	0.00601154	0.8243	-0.0131173	0.0104479	0.998666	0.986968	1.0105
233	P06396	Knee OA	outcome	GSN	Wald ratio	1	-0.0761307	0.0438435	0.08249	-0.162064	0.00980263	0.926695	0.850387	1.00985
234	P07148;Q05CP7;Q6FGL7	Knee OA	outcome	FABP1	Wald ratio	1	-0.0167979	0.0391656	0.668	-0.0935624	0.0599666	0.983342	0.910681	1.0618
235	P07339;V9HWI3	Knee OA	outcome	CTSD	Wald ratio	1	-0.024	0.0219079	0.2733	-0.0669395	0.0189395	0.976286	0.935252	1.01912
236	P07451;V9HWA3	Knee OA	outcome	CA3	Wald ratio	1	-0.0322729	0.038493	0.4018	-0.107719	0.0431733	0.968242	0.89788	1.04412
237	P07602	Knee OA	outcome	PSAP	Wald ratio	1	-0.0378029	0.0130838	0.003861	-0.0634471	-0.0121587	0.962903	0.938524	0.987915
238	P07949;Q9BTX6;A0A024R7T2	Knee OA	outcome	RET	Wald ratio	1	-0.0643064	0.0316047	0.04188	-0.126252	-0.0023612	0.937718	0.881393	0.997642
239	P07988	Knee OA	outcome	SFTPB	Wald ratio	1	-0.00393586	0.0103266	0.7031	-0.0241759	0.0163042	0.996072	0.976114	1.01644
240	P07998;W0UV93	Knee OA	outcome	RNASE1	Wald ratio	1	0.0238923	0.0336814	0.4781	-0.0421232	0.0899077	1.02418	0.958752	1.09407
241	P08118	Knee OA	outcome	MSMB	Wald ratio	1	-0.00661847	0.00732597	0.3663	-0.0209774	0.00774043	0.993403	0.979241	1.00777
242	P08174;B1AP13	Knee OA	outcome	CD55	Wald ratio	1	-0.0230282	0.0158046	0.1451	-0.0540052	0.00794877	0.977235	0.947427	1.00798
243	P08294	Knee OA	outcome	SOD3	Wald ratio	1	0.000543478	0.0186082	0.9767	-0.0359286	0.0370156	1.00054	0.964709	1.03771
244	P08319	Knee OA	outcome	ADH4	Wald ratio	1	-0.0165605	0.0452365	0.7143	-0.105224	0.0721031	0.983576	0.900123	1.07477
245	P08519	Knee OA	outcome	LPA	Wald ratio	1	-0.0193625	0.0113462	0.08791	-0.041601	0.00287595	0.980824	0.959252	1.00288
246	P08571	Knee OA	outcome	CD14	Wald ratio	1	0.0581325	0.0244358	0.01736	0.0102384	0.106027	1.05986	1.01029	1.11185
247	P08697	Knee OA	outcome	SERPINF2	Wald ratio	1	0.0627349	0.0391984	0.1095	-0.014094	0.139564	1.06474	0.986005	1.14977
248	P08709;B4DPM2;F5H8B0	Knee OA	outcome	F7	Wald ratio	1	-0.0162138	0.0109699	0.1394	-0.0377147	0.00528715	0.983917	0.962988	1.0053
249	P08949	Knee OA	outcome	NMB	Wald ratio	1	-0.121341	0.0458	0.008064	-0.211109	-0.0315735	0.885731	0.809685	0.96892
250	P09038	Knee OA	outcome	FGF2	Wald ratio	1	-0.00101764	0.0127934	0.9366	-0.0260928	0.0240575	0.998983	0.974245	1.02435
251	P09211;V9HWE9	Knee OA	outcome	GSTP1	Wald ratio	1	0.125211	0.0418476	0.002771	0.0431893	0.207232	1.13339	1.04414	1.23027
252	P09228	Knee OA	outcome	CST2	Wald ratio	1	0.0196193	0.014633	0.18	-0.00906141	0.0483	1.01981	0.99098	1.04949
253	P09237	Knee OA	outcome	MMP7	Wald ratio	1	-0.0101781	0.0219456	0.6428	-0.0531916	0.0328354	0.989874	0.948198	1.03338
254	P09238	Knee OA	outcome	MMP10	Wald ratio	1	-0.0384217	0.0310951	0.2166	-0.0993681	0.0225247	0.962307	0.905409	1.02278
255	P09543	Knee OA	outcome	CNP	Wald ratio	1	-0.148128	0.042679	0.000519	-0.231779	-0.0644775	0.86232	0.793121	0.937557
256	P09564	Knee OA	outcome	CD7	Wald ratio	1	0.0269231	0.017763	0.1296	-0.00789245	0.0617386	1.02729	0.992139	1.06368
257	P0C8F1	Knee OA	outcome	PATE4	Wald ratio	1	0.0356921	0.0161297	0.02691	0.00407791	0.0673062	1.03634	1.00409	1.06962
258	P10082	Knee OA	outcome	PYY	Wald ratio	1	-0.0598726	0.048308	0.2152	-0.154556	0.0348111	0.941885	0.856795	1.03542
259	P10153;W0UV60	Knee OA	outcome	RNASE2	Wald ratio	1	-0.0321217	0.0299942	0.2842	-0.0909103	0.0266669	0.968389	0.9131	1.02703
260	P10253	Knee OA	outcome	GAA	Wald ratio	1	-0.0178862	0.0196911	0.3637	-0.0564808	0.0207084	0.982273	0.945085	1.02092
261	P10643;Q05CI3	Knee OA	outcome	C7	Wald ratio	1	-0.00553889	0.0183445	0.7627	-0.0414941	0.0304163	0.994476	0.959355	1.03088
262	P10696	Knee OA	outcome	ALPG	Wald ratio	1	0.00520833	0.0368492	0.8876	-0.0670162	0.0774328	1.00522	0.93518	1.08051
263	P10720	Knee OA	outcome	PF4V1	Wald ratio	1	0.000607656	0.0171286	0.9717	-0.0329643	0.0341796	1.00061	0.967573	1.03477
264	P10912;A0A087X0H5;A0A087X162	Knee OA	outcome	GHR	Wald ratio	1	0.108002	0.0580446	0.06279	-0.00576525	0.22177	1.11405	0.994251	1.24828
265	P11226	Knee OA	outcome	MBL2	Wald ratio	1	-0.0105519	0.00781771	0.1771	-0.0258746	0.00477085	0.989504	0.974457	1.00478
266	P11766	Knee OA	outcome	ADH5	Wald ratio	1	-0.0193662	0.0279127	0.4878	-0.0740752	0.0353428	0.98082	0.928602	1.03597
267	P12109	Knee OA	outcome	COL6A1	Wald ratio	1	-0.0448748	0.0454149	0.3231	-0.133888	0.0441384	0.956117	0.874688	1.04513
268	P12272;Q53XY9;A0A024RB29	Knee OA	outcome	PTHLH	Wald ratio	1	0.0789474	0.0423793	0.06248	-0.00411614	0.162011	1.08215	0.995892	1.17587
269	P12273	Knee OA	outcome	PIP	Wald ratio	1	0.0148936	0.0447551	0.7393	-0.0728263	0.102614	1.01501	0.929762	1.10806
270	P12724	Knee OA	outcome	RNASE3	Wald ratio	1	-0.0107477	0.0390979	0.7834	-0.0873796	0.0658842	0.98931	0.916329	1.0681
271	P13232	Knee OA	outcome	IL7	Wald ratio	1	-0.0261765	0.0368512	0.4775	-0.0984048	0.0460518	0.974163	0.906282	1.04713
272	P13236	Knee OA	outcome	CCL4	Wald ratio	1	-0.0405882	0.0223238	0.06904	-0.0843429	0.00316646	0.960224	0.919116	1.00317
273	P13591;A0A087WWD4	Knee OA	outcome	NCAM1	Wald ratio	1	-0.0570652	0.024051	0.01766	-0.104205	-0.00992516	0.944532	0.90104	0.990124
274	P13987;Q6FHM9	Knee OA	outcome	CD59	Wald ratio	1	0.0314917	0.0225631	0.1628	-0.012732	0.0757154	1.03199	0.987349	1.07866
275	P14384	Knee OA	outcome	CPM	Wald ratio	1	-0.0607854	0.042174	0.1495	-0.143446	0.0218757	0.941025	0.866367	1.02212
276	P14415	Knee OA	outcome	ATP1B2	Wald ratio	1	-0.0312392	0.0250571	0.2125	-0.080351	0.0178727	0.969244	0.922792	1.01803
277	P14550;V9HWI0	Knee OA	outcome	AKR1A1	Wald ratio	1	0.0161017	0.0131421	0.2205	-0.00965682	0.0418602	1.01623	0.99039	1.04275
278	P14625;V9HWP2	Knee OA	outcome	HSP90B1	Wald ratio	1	0.0133042	0.00690869	0.05414	-0.000236866	0.0268452	1.01339	0.999763	1.02721
279	P14778	Knee OA	outcome	IL1R1	Wald ratio	1	0.0251534	0.0464808	0.5884	-0.065949	0.116256	1.02547	0.936179	1.12328
280	P14902	Knee OA	outcome	IDO1	Wald ratio	1	-0.0188	0.0321002	0.5581	-0.0817164	0.0441164	0.981376	0.921533	1.0451
281	P15291;W6MEN3	Knee OA	outcome	B4GALT1	Wald ratio	1	0.00245645	0.0263409	0.9257	-0.0491717	0.0540846	1.00246	0.952018	1.05557
282	P15498	Knee OA	outcome	VAV1	Wald ratio	1	0.0046832	0.0452669	0.9176	-0.08404	0.0934064	1.00469	0.919395	1.09791
283	P15559;B4DLR8	Knee OA	outcome	NQO1	Wald ratio	1	-0.0364097	0.0120834	0.002585	-0.0600931	-0.0127263	0.964245	0.941677	0.987354
284	P15692;A0A024RD33;A0A024RD37;A0A0Y0IMM4;A2A2V4	Knee OA	outcome	VEGFA	Wald ratio	1	0.00897053	0.0100316	0.3712	-0.0106914	0.0286324	1.00901	0.989366	1.02905
285	P15814	Knee OA	outcome	IGLL1	Wald ratio	1	0.00261564	0.0308813	0.9325	-0.0579116	0.0631429	1.00262	0.943733	1.06518
286	P16035	Knee OA	outcome	TIMP2	Wald ratio	1	0.0358852	0.0260719	0.1687	-0.0152157	0.0869861	1.03654	0.984899	1.09088
287	P16083	Knee OA	outcome	NQO2	Wald ratio	1	0.00505747	0.0218676	0.8171	-0.0378031	0.047918	1.00507	0.962903	1.04908
288	P16152	Knee OA	outcome	CBR1	Wald ratio	1	-0.00312731	0.0212684	0.8831	-0.0448133	0.0385587	0.996878	0.956176	1.03931
289	P16444	Knee OA	outcome	DPEP1	Wald ratio	1	0.109265	0.0307189	0.0003752	0.0490562	0.169474	1.11546	1.05028	1.18468
290	P16619	Knee OA	outcome	CCL3L1	Wald ratio	1	0.0078629	0.021573	0.7155	-0.0344201	0.0501459	1.00789	0.966166	1.05142
291	P16860	Knee OA	outcome	NPPB	Wald ratio	1	0.0473684	0.0270786	0.08024	-0.00570558	0.100442	1.04851	0.994311	1.10566
292	P16871	Knee OA	outcome	IL7R	Wald ratio	1	-0.00706215	0.0167771	0.6738	-0.0399454	0.0258211	0.992963	0.960842	1.02616
293	P16930	Knee OA	outcome	FAH	Wald ratio	1	0.00334679	0.0127285	0.7926	-0.0216012	0.0282947	1.00335	0.97863	1.0287
294	P17181	Knee OA	outcome	IFNAR1	Wald ratio	1	-0.0127718	0.0374244	0.7329	-0.0861236	0.0605799	0.987309	0.917481	1.06245
295	P17213	Knee OA	outcome	BPI	Wald ratio	1	-0.000620732	0.016616	0.9702	-0.0331882	0.0319467	0.999379	0.967357	1.03246
296	P17405	Knee OA	outcome	SMPD1	Wald ratio	1	-0.0367742	0.0272643	0.1774	-0.0902122	0.0166638	0.963894	0.913737	1.0168
297	P17538	Knee OA	outcome	CTRB1	Wald ratio	1	0.00247257	0.0126556	0.8451	-0.0223323	0.0272775	1.00248	0.977915	1.02765
298	P18428	Knee OA	outcome	LBP	Wald ratio	1	0.0234886	0.0181127	0.1947	-0.0120124	0.0589896	1.02377	0.988059	1.06076
299	P18510;A0A024R528	Knee OA	outcome	IL1RN	Wald ratio	1	0.0566335	0.0374332	0.1303	-0.0167356	0.130003	1.05827	0.983404	1.13883
300	P18627	Knee OA	outcome	LAG3	Wald ratio	1	0.024026	0.0475147	0.6131	-0.0691029	0.117155	1.02432	0.933231	1.12429
301	P19021;O43832	Knee OA	outcome	PAM	Wald ratio	1	-0.0368782	0.0159083	0.02044	-0.0680585	-0.00569791	0.963794	0.934206	0.994318
302	P19224	Knee OA	outcome	UGT1A6	Wald ratio	1	-0.014717	0.0383823	0.7014	-0.0899463	0.0605124	0.985391	0.91398	1.06238
303	P19801	Knee OA	outcome	AOC1	Wald ratio	1	0.0315033	0.00928031	0.0006872	0.0133139	0.0496927	1.032	1.0134	1.05095
304	P19823	Knee OA	outcome	ITIH2	Wald ratio	1	-0.0204064	0.01233	0.09792	-0.0445732	0.00376038	0.9798	0.956406	1.00377
305	P19957	Knee OA	outcome	PI3	Wald ratio	1	0.0103834	0.0233103	0.656	-0.0353047	0.0560715	1.01044	0.965311	1.05767
306	P19961	Knee OA	outcome	AMY2B	Wald ratio	1	0.0170901	0.0228801	0.4551	-0.027755	0.0619351	1.01724	0.972627	1.06389
307	P19971	Knee OA	outcome	TYMP	Wald ratio	1	-0.0504902	0.0426426	0.2364	-0.13407	0.0330892	0.950763	0.874529	1.03364
308	P20061	Knee OA	outcome	TCN1	Wald ratio	1	0.017302	0.0267654	0.518	-0.0351582	0.0697622	1.01745	0.965453	1.07225
309	P20062	Knee OA	outcome	TCN2	Wald ratio	1	0.00689941	0.00973064	0.4783	-0.0121726	0.0259715	1.00692	0.987901	1.02631
310	P20138;Q546G0	Knee OA	outcome	CD33	Wald ratio	1	0.0050869	0.00803747	0.5268	-0.0106665	0.0208403	1.0051	0.98939	1.02106
311	P20160	Knee OA	outcome	AZU1	Wald ratio	1	0.012037	0.0367262	0.7431	-0.0599463	0.0840203	1.01211	0.941815	1.08765
312	P20231;Q15661;A0A140VJT7	Knee OA	outcome	TPSAB1;TPSB2	Wald ratio	1	-0.0356106	0.0156477	0.02286	-0.0662802	-0.00494103	0.965016	0.935869	0.995071
313	P20618	Knee OA	outcome	PSMB1	Wald ratio	1	-0.0269417	0.0174172	0.1219	-0.0610795	0.00719596	0.973418	0.940748	1.00722
314	P20742	Knee OA	outcome	PZP	Wald ratio	1	-0.0168	0.0153803	0.2747	-0.0469455	0.0133455	0.98334	0.954139	1.01343
315	P21128	Knee OA	outcome	ENDOU	Wald ratio	1	-0.00490798	0.0460921	0.9152	-0.0952485	0.0854325	0.995104	0.909147	1.08919
316	P22303	Knee OA	outcome	ACHE	Wald ratio	1	-0.0148148	0.0237807	0.5333	-0.061425	0.0317954	0.985294	0.940423	1.03231
317	P22607	Knee OA	outcome	FGFR3	Wald ratio	1	0.0887006	0.0454118	0.05079	-0.000306538	0.177708	1.09275	0.999694	1.19448
318	P23381	Knee OA	outcome	WARS	Wald ratio	1	-0.02	0.0315548	0.5262	-0.0818475	0.0418475	0.980199	0.921412	1.04274
319	P23435	Knee OA	outcome	CBLN1	Wald ratio	1	0.00425729	0.00955744	0.656	-0.0144753	0.0229899	1.00427	0.985629	1.02326
320	P24158	Knee OA	outcome	PRTN3	Wald ratio	1	0.00767818	0.0170201	0.6519	-0.0256812	0.0410376	1.00771	0.974646	1.04189
321	P24387	Knee OA	outcome	CRHBP	Wald ratio	1	0.0219178	0.0145135	0.131	-0.00652859	0.0503642	1.02216	0.993493	1.05165
322	P24593	Knee OA	outcome	IGFBP5	Wald ratio	1	0.120066	0.0668577	0.07252	-0.0109754	0.251107	1.12757	0.989085	1.28545
323	P25774	Knee OA	outcome	CTSS	Wald ratio	1	-0.0124346	0.0152614	0.4152	-0.042347	0.0174777	0.987642	0.958537	1.01763
324	P26447	Knee OA	outcome	S100A4	Wald ratio	1	-0.00673801	0.0327106	0.8368	-0.0708509	0.0573748	0.993285	0.931601	1.05905
325	P26992	Knee OA	outcome	CNTFR	Wald ratio	1	0.000285878	0.0350915	0.9935	-0.0684935	0.0690652	1.00029	0.9338	1.07151
326	P27930	Knee OA	outcome	IL1R2	Wald ratio	1	-0.0245963	0.0177149	0.165	-0.0593175	0.010125	0.975704	0.942408	1.01018
327	P28325	Knee OA	outcome	CST5	Wald ratio	1	-0.0215998	0.0125712	0.08576	-0.0462393	0.0030397	0.978632	0.954813	1.00304
328	P28799	Knee OA	outcome	GRN	Wald ratio	1	0.00977199	0.0299361	0.7441	-0.0489027	0.0684466	1.00982	0.952274	1.07084
329	P29120	Knee OA	outcome	PCSK1	Wald ratio	1	-0.0225968	0.007201	0.001701	-0.0367108	-0.00848284	0.977657	0.963955	0.991553
330	P29279	Knee OA	outcome	CTGF	Wald ratio	1	0.00906516	0.0238518	0.7039	-0.0376844	0.0558147	1.00911	0.963017	1.0574
331	P29460	Knee OA	outcome	IL12B	Wald ratio	1	-0.0336215	0.0245018	0.17	-0.0816451	0.0144021	0.966937	0.921599	1.01451
332	P29622;A0A024R6I9	Knee OA	outcome	SERPINA4	Inverse variance weighted	2	0.0347192	0.0121419	0.00424378	0.010921	0.0585174	1.03533	1.01098	1.06026
333	P30041	Knee OA	outcome	PRDX6	Wald ratio	1	0.0152542	0.0220367	0.4888	-0.0279378	0.0584462	1.01537	0.972449	1.06019
334	P30086	Knee OA	outcome	PEBP1	Wald ratio	1	-0.0205479	0.0146381	0.1604	-0.0492387	0.00814279	0.979662	0.951954	1.00818
335	P30101	Knee OA	outcome	PDIA3	Wald ratio	1	-0.00824742	0.0501218	0.8693	-0.106486	0.0899913	0.991786	0.898988	1.09416
336	P30533	Knee OA	outcome	LRPAP1	Wald ratio	1	0.0194986	0.0300199	0.516	-0.0393403	0.0783375	1.01969	0.961423	1.08149
337	P31151	Knee OA	outcome	S100A7	Wald ratio	1	-0.0031457	0.0142677	0.8255	-0.0311104	0.024819	0.996859	0.969369	1.02513
338	P31994;P31995	Knee OA	outcome	FCGR2B	Wald ratio	1	-0.002104	0.00893316	0.8138	-0.019613	0.015405	0.997898	0.980578	1.01552
339	P32019	Knee OA	outcome	INPP5B	Wald ratio	1	0.00255941	0.0192632	0.8943	-0.0351966	0.0403154	1.00256	0.965416	1.04114
340	P32927;Q6NSJ8	Knee OA	outcome	CSF2RB	Wald ratio	1	-0.0113996	0.0232221	0.6235	-0.0569149	0.0341156	0.988665	0.944674	1.0347
341	P33316	Knee OA	outcome	DUT	Wald ratio	1	-0.0469027	0.0571964	0.4122	-0.159008	0.0652023	0.95418	0.85299	1.06737
342	P34096;Q53XB4	Knee OA	outcome	RNASE4	Wald ratio	1	0.00934579	0.0188642	0.6203	-0.027628	0.0463196	1.00939	0.97275	1.04741
343	P34896	Knee OA	outcome	SHMT1	Wald ratio	1	0.0436667	0.0241839	0.07098	-0.00373387	0.0910672	1.04463	0.996273	1.09534
344	P35052;H7C410	Knee OA	outcome	GPC1	Wald ratio	1	0.0632523	0.0261725	0.01566	0.0119542	0.11455	1.0653	1.01203	1.12137
345	P35219	Knee OA	outcome	CA8	Wald ratio	1	-0.018617	0.0383548	0.6274	-0.0937924	0.0565584	0.981555	0.910472	1.05819
346	P35318	Knee OA	outcome	ADM	Wald ratio	1	0.136275	0.0439242	0.001919	0.050183	0.222366	1.146	1.05146	1.24903
347	P35442	Knee OA	outcome	THBS2	Wald ratio	1	-0.0566551	0.0148272	0.0001329	-0.0857165	-0.0275938	0.94492	0.917854	0.972783
348	P35443	Knee OA	outcome	THBS4	Wald ratio	1	0.0275168	0.0415494	0.5078	-0.05392	0.108954	1.0279	0.947508	1.11511
349	P35475	Knee OA	outcome	IDUA	Wald ratio	1	0.0110197	0.0121774	0.3655	-0.0128479	0.0348874	1.01108	0.987234	1.0355
350	P35625	Knee OA	outcome	TIMP3	Wald ratio	1	-0.0111744	0.00854747	0.1911	-0.0279274	0.00557866	0.988888	0.972459	1.00559
351	P35916	Knee OA	outcome	FLT4	Wald ratio	1	0.0512397	0.0332938	0.1238	-0.0140161	0.116495	1.05258	0.986082	1.12355
352	P37840;H6UYS5	Knee OA	outcome	SNCA	Wald ratio	1	-0.0283207	0.0353924	0.4236	-0.0976898	0.0410484	0.972077	0.90693	1.0419
353	P39900	Knee OA	outcome	MMP12	Wald ratio	1	0.014636	0.0134692	0.2772	-0.0117636	0.0410356	1.01474	0.988305	1.04189
354	P40121	Knee OA	outcome	CAPG	Wald ratio	1	-0.0398571	0.0231755	0.08547	-0.0852812	0.00556692	0.960927	0.918254	1.00558
355	P40197	Knee OA	outcome	GP5	Wald ratio	1	-0.0994152	0.048314	0.03962	-0.194111	-0.00471975	0.905367	0.823567	0.995291
356	P40394	Knee OA	outcome	ADH7	Wald ratio	1	0.0167082	0.0290884	0.5657	-0.0403049	0.0737214	1.01685	0.960496	1.07651
357	P42127	Knee OA	outcome	ASIP	Wald ratio	1	0.0407862	0.0134009	0.002338	0.0145206	0.0670519	1.04163	1.01463	1.06935
358	P42574	Knee OA	outcome	CASP3	Wald ratio	1	-0.00758534	0.0271819	0.7802	-0.0608618	0.0456912	0.992443	0.940953	1.04675
359	P43251	Knee OA	outcome	BTD	Wald ratio	1	-0.0156534	0.0111593	0.1607	-0.0375256	0.00621884	0.984468	0.96317	1.00624
360	P43652	Knee OA	outcome	AFM	Wald ratio	1	0.062101	0.028786	0.03098	0.00568034	0.118522	1.06407	1.0057	1.12583
361	P46063	Knee OA	outcome	RECQL	Wald ratio	1	-0.0144385	0.0193216	0.4549	-0.0523089	0.0234319	0.985665	0.949036	1.02371
362	P47992	Knee OA	outcome	XCL1	Wald ratio	1	-0.00931315	0.0216519	0.6671	-0.0517508	0.0331245	0.99073	0.949565	1.03368
363	P48147	Knee OA	outcome	PREP	Wald ratio	1	0.0337748	0.0213051	0.1129	-0.0079832	0.0755329	1.03435	0.992049	1.07846
364	P49137	Knee OA	outcome	MAPKAPK2	Wald ratio	1	0.0450782	0.0233735	0.05378	-0.000733826	0.0908902	1.04611	0.999266	1.09515
365	P49223	Knee OA	outcome	SPINT3	Wald ratio	1	-0.0104953	0.0129979	0.4194	-0.0359712	0.0149805	0.98956	0.964668	1.01509
366	P49767	Knee OA	outcome	VEGFC	Wald ratio	1	-0.00298576	0.0184587	0.8715	-0.0391648	0.0331933	0.997019	0.961592	1.03375
367	P49788	Knee OA	outcome	RARRES1	Wald ratio	1	-0.00606015	0.0077023	0.4314	-0.0211567	0.00903635	0.993958	0.979066	1.00908
368	P49862;B4DHX9;A0A024R4H6	Knee OA	outcome	KLK7	Wald ratio	1	0.025032	0.0202102	0.2155	-0.01458	0.064644	1.02535	0.985526	1.06678
369	P49914	Knee OA	outcome	MTHFS	Wald ratio	1	-0.0315146	0.0344428	0.3602	-0.0990224	0.0359932	0.968977	0.905722	1.03665
370	P49961	Knee OA	outcome	ENTPD1	Wald ratio	1	0.0293433	0.0342724	0.3919	-0.0378307	0.0965173	1.02978	0.962876	1.10133
371	P50479	Knee OA	outcome	PDLIM4	Wald ratio	1	-0.0263314	0.0178872	0.141	-0.0613903	0.00872758	0.974012	0.940456	1.00877
372	P50897	Knee OA	outcome	PPT1	Wald ratio	1	-0.0204153	0.0188974	0.28	-0.0574542	0.0166237	0.979792	0.944165	1.01676
373	P51124	Knee OA	outcome	GZMM	Wald ratio	1	0.0060423	0.0361347	0.8672	-0.0647816	0.0768662	1.00606	0.937272	1.0799
374	P53634	Knee OA	outcome	CTSC	Wald ratio	1	0.0185745	0.0131468	0.1577	-0.0071933	0.0443423	1.01875	0.992833	1.04534
375	P54317	Knee OA	outcome	PNLIPRP2	Wald ratio	1	0.00330237	0.00755665	0.6621	-0.0115087	0.0181134	1.00331	0.988557	1.01828
376	P55001;A0A024RA94	Knee OA	outcome	MFAP2	Wald ratio	1	0.0164014	0.0341567	0.6311	-0.0505458	0.0833485	1.01654	0.95071	1.08692
377	P55145	Knee OA	outcome	MANF	Wald ratio	1	0.000767263	0.0272047	0.9775	-0.052554	0.0540885	1.00077	0.948803	1.05558
378	P55287	Knee OA	outcome	CDH11	Wald ratio	1	-0.00996264	0.0133646	0.456	-0.0361573	0.016232	0.990087	0.964489	1.01636
379	P55773	Knee OA	outcome	CCL23	Wald ratio	1	-0.0315544	0.0142523	0.02683	-0.059489	-0.00361984	0.968938	0.942246	0.996387
380	P56159;B7Z856	Knee OA	outcome	GFRA1	Wald ratio	1	-0.0120983	0.0308675	0.6951	-0.0725985	0.0484019	0.987975	0.929974	1.04959
381	P56470	Knee OA	outcome	LGALS4	Wald ratio	1	-0.0104972	0.0390742	0.7882	-0.0870827	0.0660882	0.989558	0.916601	1.06832
382	P58499	Knee OA	outcome	FAM3B	Wald ratio	1	-0.0226185	0.0168971	0.1807	-0.0557369	0.0104998	0.977635	0.945788	1.01056
383	P58658;B3KWG0	Knee OA	outcome	EVA1C	Wald ratio	1	-0.0189732	0.0438718	0.6654	-0.104962	0.0670154	0.981206	0.900359	1.06931
384	P59901	Knee OA	outcome	LILRA4	Wald ratio	1	0.0414508	0.0305543	0.1749	-0.0184357	0.101337	1.04232	0.981733	1.10665
385	P60022	Knee OA	outcome	DEFB1	Wald ratio	1	-0.0113023	0.0186547	0.5446	-0.0478655	0.0252608	0.988761	0.953262	1.02558
386	P61457	Knee OA	outcome	PCBD1	Wald ratio	1	-0.0459893	0.0483184	0.3412	-0.140693	0.0487148	0.955052	0.868756	1.04992
387	P78324	Knee OA	outcome	SIRPA	Wald ratio	1	-0.00520403	0.00626406	0.4061	-0.0174816	0.00707352	0.994809	0.98267	1.0071
388	P78333	Knee OA	outcome	GPC5	Wald ratio	1	-0.0302849	0.0226917	0.182	-0.0747606	0.0141909	0.970169	0.927966	1.01429
389	P78417;V9HWG9	Knee OA	outcome	GSTO1	Wald ratio	1	-0.00505051	0.00839008	0.5472	-0.0214951	0.0113941	0.994962	0.978734	1.01146
390	P80075	Knee OA	outcome	CCL8	Wald ratio	1	0.00127551	0.0210142	0.9516	-0.0399122	0.0424633	1.00128	0.960874	1.04338
391	P80162	Knee OA	outcome	CXCL6	Wald ratio	1	-0.00349217	0.00857717	0.6839	-0.0203034	0.0133191	0.996514	0.979901	1.01341
392	P84157;Q6ZR64	Knee OA	outcome	MXRA7	Wald ratio	1	0.0454148	0.0313238	0.1471	-0.0159798	0.106809	1.04646	0.984147	1.11272
393	P98066	Knee OA	outcome	TNFAIP6	Wald ratio	1	-0.0211717	0.0131015	0.1061	-0.0468508	0.00450727	0.979051	0.95423	1.00452
394	Q01973	Knee OA	outcome	ROR1	Wald ratio	1	-0.00409091	0.0210489	0.8459	-0.0453468	0.037165	0.995917	0.955666	1.03786
395	Q02083	Knee OA	outcome	NAAA	Wald ratio	1	0.0249772	0.0142496	0.07963	-0.00295199	0.0529064	1.02529	0.997052	1.05433
396	Q02487	Knee OA	outcome	DSC2	Wald ratio	1	0.0481704	0.0387815	0.2142	-0.0278413	0.124182	1.04935	0.972543	1.13222
397	Q03405	Knee OA	outcome	PLAUR	Wald ratio	1	-0.0295455	0.0430778	0.4928	-0.113978	0.0548871	0.970887	0.892278	1.05642
398	Q03591	Knee OA	outcome	CFHR1	Wald ratio	1	-0.0113514	0.00786223	0.1488	-0.0267613	0.00405861	0.988713	0.973594	1.00407
399	Q04760	Knee OA	outcome	GLO1	Wald ratio	1	-0.0565476	0.0434883	0.1935	-0.141785	0.0286895	0.945021	0.867808	1.0291
400	Q04828	Knee OA	outcome	AKR1C1	Wald ratio	1	0.0737031	0.0350417	0.03544	0.0050213	0.142385	1.07649	1.00503	1.15302
401	Q06418	Knee OA	outcome	TYRO3	Wald ratio	1	-0.0130435	0.0483184	0.7872	-0.107748	0.0816606	0.987041	0.897854	1.08509
402	Q06520	Knee OA	outcome	SULT2A1	Wald ratio	1	0.0227778	0.0269097	0.3973	-0.0299652	0.0755207	1.02304	0.970479	1.07845
403	Q06828	Knee OA	outcome	FMOD	Wald ratio	1	-0.0864	0.0446191	0.05282	-0.173853	0.00105347	0.917227	0.84042	1.00105
404	Q07507	Knee OA	outcome	DPT	Wald ratio	1	-0.0101083	0.0171722	0.5561	-0.0437658	0.0235492	0.989943	0.957178	1.02383
405	Q07960	Knee OA	outcome	ARHGAP1	Wald ratio	1	-0.0361677	0.0444945	0.4163	-0.123377	0.0510415	0.964479	0.88393	1.05237
406	Q08257	Knee OA	outcome	CRYZ	Wald ratio	1	0.00902128	0.00869515	0.2995	-0.00802123	0.0260638	1.00906	0.992011	1.02641
407	Q08334	Knee OA	outcome	IL10RB	Wald ratio	1	-0.010625	0.0498745	0.8313	-0.108379	0.0871291	0.989431	0.897287	1.09104
408	Q08380	Knee OA	outcome	LGALS3BP	Wald ratio	1	0.0147959	0.0473149	0.7545	-0.0779414	0.107533	1.01491	0.925019	1.11353
409	Q08431;X6R3G6;B4E396;F5GZN3;B3KTQ2	Knee OA	outcome	MFGE8	Wald ratio	1	0.0363959	0.0320348	0.2559	-0.0263924	0.0991842	1.03707	0.973953	1.10427
410	Q08708	Knee OA	outcome	CD300C	Wald ratio	1	-0.0122293	0.0268276	0.6485	-0.0648113	0.0403528	0.987845	0.937244	1.04118
411	Q08830	Knee OA	outcome	FGL1	Wald ratio	1	0.00560538	0.016711	0.7373	-0.0271481	0.0383589	1.00562	0.973217	1.0391
412	Q08ET2	Knee OA	outcome	SIGLEC14	Wald ratio	1	0.006293	0.00936494	0.5016	-0.0120623	0.0246483	1.00631	0.98801	1.02495
413	Q10469	Knee OA	outcome	MGAT2	Wald ratio	1	-0.0502822	0.036489	0.1682	-0.121801	0.0212362	0.950961	0.885325	1.02146
414	Q10588	Knee OA	outcome	BST1	Wald ratio	1	0.0052982	0.00695363	0.4461	-0.00833092	0.0189273	1.00531	0.991704	1.01911
415	Q12797;B7ZM96;A0A0A0MSK8;B4DQ07	Knee OA	outcome	ASPH	Wald ratio	1	-0.00328492	0.0350355	0.9253	-0.0719546	0.0653847	0.99672	0.930573	1.06757
416	Q12841	Knee OA	outcome	FSTL1	Wald ratio	1	0.00899195	0.0393837	0.8194	-0.0682001	0.086184	1.00903	0.934074	1.09001
417	Q12860;A0A024R104	Knee OA	outcome	CNTN1	Wald ratio	1	-0.000966184	0.0353581	0.9782	-0.0702681	0.0683357	0.999034	0.932144	1.07072
418	Q13011	Knee OA	outcome	ECH1	Wald ratio	1	-0.000562852	0.0194384	0.9769	-0.0386622	0.0375365	0.999437	0.962076	1.03825
419	Q13018;B7ZML4	Knee OA	outcome	PLA2R1	Wald ratio	1	-0.00942246	0.00781437	0.2279	-0.0247386	0.00589371	0.990622	0.975565	1.00591
420	Q13137	Knee OA	outcome	CALCOCO2	Wald ratio	1	0.00578947	0.0522665	0.9118	-0.0966528	0.108232	1.00581	0.907871	1.11431
421	Q13231	Knee OA	outcome	CHIT1	Wald ratio	1	0.00582772	0.00807901	0.4707	-0.0100071	0.0216626	1.00584	0.990043	1.0219
422	Q13253	Knee OA	outcome	NOG	Wald ratio	1	0.0144717	0.0299188	0.6286	-0.0441691	0.0731125	1.01458	0.956792	1.07585
423	Q13261;A0A0A0MS77;G8CVM3	Knee OA	outcome	IL15RA	Wald ratio	1	0.0190532	0.0161021	0.2367	-0.0125069	0.0506134	1.01924	0.987571	1.05192
424	Q13449	Knee OA	outcome	LSAMP	Wald ratio	1	-0.00405405	0.0437676	0.9262	-0.0898385	0.0817304	0.995954	0.914079	1.08516
425	Q13478;B7ZKV7	Knee OA	outcome	IL18R1	Wald ratio	1	0.00121079	0.00939905	0.8975	-0.0172114	0.0196329	1.00121	0.982936	1.01983
426	Q13508	Knee OA	outcome	ART3	Wald ratio	1	-0.00236827	0.025361	0.9256	-0.0520759	0.0473393	0.997635	0.949257	1.04848
427	Q13591;X5DR95	Knee OA	outcome	SEMA5A	Wald ratio	1	0.00502793	0.0086641	0.5617	-0.0119537	0.0220096	1.00504	0.988117	1.02225
428	Q13740;B3KNN9	Knee OA	outcome	ALCAM	Wald ratio	1	0.0147059	0.0351187	0.6754	-0.0541267	0.0835385	1.01481	0.947312	1.08713
429	Q13753	Knee OA	outcome	LAMC2	Wald ratio	1	-0.0112104	0.0128584	0.3833	-0.0364129	0.0139921	0.988852	0.964242	1.01409
430	Q14005;Q9UME6	Knee OA	outcome	IL16	Wald ratio	1	0.00749449	0.0188541	0.691	-0.0294596	0.0444486	1.00752	0.97097	1.04545
431	Q14114	Knee OA	outcome	LRP8	Wald ratio	1	-0.039759	0.0474118	0.4017	-0.132686	0.0531681	0.961021	0.87574	1.05461
432	Q14126	Knee OA	outcome	DSG2	Wald ratio	1	0.0693539	0.0422635	0.1008	-0.0134826	0.15219	1.07182	0.986608	1.16438
433	Q14213	Knee OA	outcome	EBI3	Wald ratio	1	0.0056244	0.007385	0.4463	-0.0088502	0.020099	1.00564	0.991189	1.0203
434	Q14242	Knee OA	outcome	SELPLG	Wald ratio	1	0.0655502	0.041544	0.1146	-0.015876	0.146977	1.06775	0.984249	1.15833
435	Q14554	Knee OA	outcome	PDIA5	Wald ratio	1	-0.0231979	0.0138358	0.09361	-0.050316	0.00392031	0.977069	0.950929	1.00393
436	Q14626;Q5VZ79	Knee OA	outcome	IL11RA	Wald ratio	1	-0.0475814	0.0285961	0.09613	-0.10363	0.00846697	0.953533	0.901559	1.0085
437	Q14749	Knee OA	outcome	GNMT	Wald ratio	1	-0.0285	0.0176112	0.1056	-0.0630179	0.00601791	0.971902	0.938927	1.00604
438	Q14914	Knee OA	outcome	PTGR1	Wald ratio	1	-0.0123967	0.0236138	0.5996	-0.0586798	0.0338864	0.98768	0.943009	1.03447
439	Q14956;A0A024RA55;Q96F58	Knee OA	outcome	GPNMB	Wald ratio	1	0.00582411	0.0249464	0.8154	-0.0430707	0.054719	1.00584	0.957844	1.05624
440	Q14C87	Knee OA	outcome	TMEM132D	Wald ratio	1	0.0213992	0.0337216	0.5257	-0.0446952	0.0874935	1.02163	0.956289	1.09144
441	Q15063	Knee OA	outcome	POSTN	Wald ratio	1	-0.0217213	0.0309647	0.483	-0.0824122	0.0389696	0.978513	0.920892	1.03974
442	Q15113	Knee OA	outcome	PCOLCE	Wald ratio	1	0.034548	0.0347549	0.3202	-0.0335716	0.102668	1.03515	0.966986	1.10812
443	Q15181;V9HWB5	Knee OA	outcome	PPA1	Wald ratio	1	-0.0191876	0.0182695	0.2936	-0.0549958	0.0166205	0.980995	0.946489	1.01676
444	Q15485	Knee OA	outcome	FCN2	Wald ratio	1	-0.0077214	0.015954	0.6284	-0.0389912	0.0235484	0.992308	0.961759	1.02383
445	Q15818	Knee OA	outcome	NPTX1	Wald ratio	1	-0.0377432	0.0242035	0.1189	-0.0851821	0.00969576	0.96296	0.918345	1.00974
446	Q15828	Knee OA	outcome	CST6	Wald ratio	1	0.0435876	0.0371199	0.2403	-0.0291674	0.116343	1.04455	0.971254	1.12338
447	Q15848	Knee OA	outcome	ADIPOQ	Wald ratio	1	0.0136471	0.0492488	0.7817	-0.0828806	0.110175	1.01374	0.920461	1.11647
448	Q16270	Knee OA	outcome	IGFBP7	Wald ratio	1	0.00330943	0.0238849	0.8898	-0.043505	0.0501239	1.00331	0.957428	1.0514
449	Q16288	Knee OA	outcome	NTRK3	Wald ratio	1	0.0113122	0.0449726	0.8014	-0.0768341	0.0994586	1.01138	0.926043	1.10457
450	Q16610;A0A140VJI7	Knee OA	outcome	ECM1	Wald ratio	1	0.0237843	0.00846335	0.00495	0.00719613	0.0403725	1.02407	1.00722	1.0412
451	Q16627	Knee OA	outcome	CCL14	Wald ratio	1	0.0120226	0.014931	0.4207	-0.0172422	0.0412874	1.0121	0.982906	1.04215
452	Q16666	Knee OA	outcome	IFI16	Wald ratio	1	-0.0171402	0.020198	0.3961	-0.0567283	0.0224479	0.983006	0.944851	1.0227
453	Q16769	Knee OA	outcome	QPCT	Wald ratio	1	-0.00774908	0.0259121	0.7649	-0.0585368	0.0430386	0.992281	0.943144	1.04398
454	Q24JP5	Knee OA	outcome	TMEM132A	Wald ratio	1	0.0192681	0.0134178	0.151	-0.00703084	0.0455671	1.01945	0.992994	1.04662
455	Q2I0M5	Knee OA	outcome	RSPO4	Wald ratio	1	-0.0116279	0.0441145	0.7921	-0.0980923	0.0748365	0.988439	0.906565	1.07771
456	Q2TAL6	Knee OA	outcome	VWC2	Wald ratio	1	-0.0114706	0.030418	0.7061	-0.0710898	0.0481486	0.988595	0.931378	1.04933
457	Q496F6	Knee OA	outcome	CD300E	Wald ratio	1	0.0107407	0.0259204	0.6786	-0.0400632	0.0615447	1.0108	0.960729	1.06348
458	Q4KMG0	Knee OA	outcome	CDON	Wald ratio	1	0.00337919	0.0152823	0.825	-0.026574	0.0333324	1.00338	0.973776	1.03389
459	Q504Y2	Knee OA	outcome	PKDCC	Wald ratio	1	-0.0436441	0.0353831	0.2174	-0.112995	0.0257069	0.957295	0.893155	1.02604
460	Q53G01;Q9NZA1;Q49AE1	Knee OA	outcome	CLIC5	Wald ratio	1	-0.0175773	0.0308711	0.5691	-0.0780847	0.0429301	0.982576	0.924886	1.04386
461	Q546E0;Q9BYC5;A8K8P8	Knee OA	outcome	FUT8	Wald ratio	1	0.0123928	0.00829766	0.1353	-0.00387066	0.0286562	1.01247	0.996137	1.02907
462	Q59FP8;Q92859	Knee OA	outcome	NEO1	Wald ratio	1	-0.0758476	0.0409104	0.06374	-0.156032	0.00433674	0.926957	0.855532	1.00435
463	Q5GFL6	Knee OA	outcome	VWA2	Wald ratio	1	0.000232019	0.0257113	0.9928	-0.0501622	0.0506262	1.00023	0.951075	1.05193
464	Q5HYG5;A0A024R374;P07858;B4DMY4	Knee OA	outcome	CTSB	Wald ratio	1	-0.0357984	0.019741	0.06977	-0.0744908	0.00289402	0.964835	0.928216	1.0029
465	Q5IEC3;Q5IEC8;Q9Y2I2;X5DNW2;B4DKF0	Knee OA	outcome	NTNG1	Wald ratio	1	-0.0308888	0.0167408	0.06502	-0.0637008	0.00192317	0.969583	0.938286	1.00193
466	Q5JXM2	Knee OA	outcome	METTL24	Wald ratio	1	-0.0417989	0.0497492	0.4008	-0.139307	0.0557095	0.959063	0.869961	1.05729
467	Q5KU26	Knee OA	outcome	COLEC12	Wald ratio	1	0.0356436	0.0418251	0.3941	-0.0463336	0.117621	1.03629	0.954723	1.12482
468	Q5QGZ9	Knee OA	outcome	CLEC12A	Wald ratio	1	0.00693725	0.00642014	0.2799	-0.00564623	0.0195207	1.00696	0.99437	1.01971
469	Q5SRI9	Knee OA	outcome	MANEA	Wald ratio	1	0.0238492	0.00957323	0.01273	0.00508563	0.0426127	1.02414	1.0051	1.04353
470	Q5T2D2	Knee OA	outcome	TREML2	Wald ratio	1	0.0304605	0.0191984	0.1126	-0.00716842	0.0680895	1.03093	0.992857	1.07046
471	Q5U676;G3V150;O94766	Knee OA	outcome	B3GAT3	Wald ratio	1	-0.0402533	0.0262039	0.1245	-0.0916129	0.0111063	0.960546	0.912458	1.01117
472	Q5VWK5	Knee OA	outcome	IL23R	Wald ratio	1	-0.00285714	0.0331419	0.9313	-0.0678153	0.062101	0.997147	0.934433	1.06407
473	Q5VXI9	Knee OA	outcome	LIPN	Wald ratio	1	0.00245942	0.00794166	0.7568	-0.0131062	0.0180251	1.00246	0.986979	1.01819
474	Q5VY43	Knee OA	outcome	PEAR1	Wald ratio	1	-0.083558	0.0339796	0.01393	-0.150158	-0.016958	0.919838	0.860572	0.983185
475	Q66K79	Knee OA	outcome	CPZ	Wald ratio	1	0.0384813	0.0363299	0.2895	-0.0327252	0.109688	1.03923	0.967804	1.11593
476	Q6B8I1;A0A024QZR6;Q9UII6;U3KQ82	Knee OA	outcome	DUSP13	Wald ratio	1	-0.0193721	0.023725	0.4142	-0.0658731	0.027129	0.980814	0.93625	1.0275
477	Q6DN72	Knee OA	outcome	FCRL6	Wald ratio	1	0.0165737	0.0146554	0.2581	-0.0121509	0.0452982	1.01671	0.987923	1.04634
478	Q6IB39;Q93091	Knee OA	outcome	RNASE6	Wald ratio	1	0.00170494	0.00822069	0.8357	-0.0144076	0.0178175	1.00171	0.985696	1.01798
479	Q6N086;Q96DB5;E5RH53	Knee OA	outcome	RMDN1	Wald ratio	1	-0.0198926	0.0220836	0.3677	-0.0631764	0.0233911	0.980304	0.938778	1.02367
480	Q6NSJ0	Knee OA	outcome	KIAA1161	Wald ratio	1	-0.0622972	0.0236118	0.00833	-0.108576	-0.0160181	0.939604	0.89711	0.98411
481	Q6NUJ1	Knee OA	outcome	PSAPL1	Wald ratio	1	0.00912242	0.0165722	0.582	-0.0233591	0.0416039	1.00916	0.976912	1.04248
482	Q6NVY1	Knee OA	outcome	HIBCH	Wald ratio	1	-0.0110935	0.0113742	0.3294	-0.0333869	0.0111999	0.988968	0.967164	1.01126
483	Q6P4F1	Knee OA	outcome	FUT10	Wald ratio	1	-0.0277716	0.0160441	0.08346	-0.0592181	0.00367484	0.97261	0.942501	1.00368
484	Q6P995	Knee OA	outcome	FAM171B	Wald ratio	1	-0.0242806	0.0257439	0.3456	-0.0747386	0.0261775	0.976012	0.927986	1.02652
485	Q6UW15	Knee OA	outcome	REG3G	Wald ratio	1	0.00328542	0.0171982	0.8485	-0.0304231	0.0369939	1.00329	0.970035	1.03769
486	Q6UWB1	Knee OA	outcome	IL27RA	Wald ratio	1	-0.000845934	0.0110541	0.939	-0.022512	0.0208201	0.999154	0.97774	1.02104
487	Q6UWN8	Knee OA	outcome	SPINK6	Wald ratio	1	-0.00907458	0.0121571	0.4554	-0.0329025	0.0147533	0.990966	0.967633	1.01486
488	Q6UWV6	Knee OA	outcome	ENPP7	Wald ratio	1	0.00537144	0.00741468	0.4688	-0.00916134	0.0199042	1.00539	0.99088	1.0201
489	Q6UWY2	Knee OA	outcome	PRSS57	Wald ratio	1	0.0101836	0.0130818	0.4363	-0.0154568	0.035824	1.01024	0.984662	1.03647
490	Q6UX41	Knee OA	outcome	BTNL8	Wald ratio	1	-0.00989011	0.0273256	0.7174	-0.0634483	0.043668	0.990159	0.938523	1.04464
491	Q6UXI7	Knee OA	outcome	VIT	Wald ratio	1	-0.0296744	0.0231757	0.2004	-0.0750988	0.0157499	0.970762	0.927652	1.01587
492	Q6UXK2	Knee OA	outcome	ISLR2	Wald ratio	1	-0.127778	0.0373285	0.0006192	-0.200942	-0.0546139	0.880049	0.81796	0.946851
493	Q6UXK5;A8K6Q2	Knee OA	outcome	LRRN1	Wald ratio	1	-0.0443089	0.0299784	0.1394	-0.103067	0.0144487	0.956658	0.902067	1.01455
494	Q6UXM1;C9K080	Knee OA	outcome	LRIG3	Wald ratio	1	0.0469291	0.0374283	0.2099	-0.0264303	0.120288	1.04805	0.973916	1.12782
495	Q6UXV0	Knee OA	outcome	GFRAL	Wald ratio	1	0.0352655	0.0387434	0.3627	-0.0406716	0.111203	1.03589	0.960144	1.11762
496	Q6UXZ4	Knee OA	outcome	UNC5D	Wald ratio	1	0.100709	0.04986	0.0434	0.00298362	0.198435	1.10596	1.00299	1.21949
497	Q6WN34	Knee OA	outcome	CHRDL2	Wald ratio	1	0.0370774	0.0268116	0.1667	-0.0154734	0.0896282	1.03777	0.984646	1.09377
498	Q6Y288	Knee OA	outcome	B3GLCT	Wald ratio	1	0.0118705	0.0302967	0.6952	-0.0475111	0.0712521	1.01194	0.9536	1.07385
499	Q6ZRP7	Knee OA	outcome	QSOX2	Wald ratio	1	-0.00672646	0.01971	0.7329	-0.0453582	0.0319052	0.993296	0.955655	1.03242
500	Q6ZVL6	Knee OA	outcome	KIAA1549L	Wald ratio	1	0.032574	0.0173349	0.06023	-0.00140228	0.0665503	1.03311	0.998599	1.06881
501	Q76LX8	Knee OA	outcome	ADAMTS13	Wald ratio	1	-0.0213327	0.0144733	0.1405	-0.0497005	0.00703504	0.978893	0.951514	1.00706
502	Q7L1S5;A0A024RC28	Knee OA	outcome	CHST9	Wald ratio	1	0.0183128	0.0227332	0.4205	-0.0262442	0.0628699	1.01848	0.974097	1.06489
503	Q7LG56	Knee OA	outcome	RRM2B	Wald ratio	1	-0.0104487	0.0427928	0.8071	-0.0943226	0.0734253	0.989606	0.909989	1.07619
504	Q7Z3B1	Knee OA	outcome	NEGR1	Wald ratio	1	-0.188514	0.0476497	7.614e-05	-0.281907	-0.0951201	0.828189	0.754344	0.909264
505	Q86U17	Knee OA	outcome	SERPINA11	Wald ratio	1	-0.0253472	0.0328034	0.4397	-0.089642	0.0389475	0.974971	0.914258	1.03972
506	Q86UD1	Knee OA	outcome	OAF	Wald ratio	1	0.00572183	0.018844	0.7614	-0.0312123	0.042656	1.00574	0.96927	1.04358
507	Q86VZ4	Knee OA	outcome	LRP11	Wald ratio	1	0.00133333	0.0084147	0.8741	-0.0151595	0.0178262	1.00133	0.984955	1.01799
508	Q86XP6	Knee OA	outcome	GKN2	Wald ratio	1	-0.0130573	0.0174077	0.4532	-0.0471763	0.0210617	0.987028	0.953919	1.02129
509	Q86YB8	Knee OA	outcome	ERO1B	Wald ratio	1	0.018315	0.0186893	0.3271	-0.0183161	0.0549461	1.01848	0.981851	1.05648
510	Q86YW5	Knee OA	outcome	TREML1	Wald ratio	1	0.0104265	0.049061	0.8317	-0.0857331	0.106586	1.01048	0.917839	1.11247
511	Q8IU57	Knee OA	outcome	IFNLR1	Wald ratio	1	-0.0147541	0.0471415	0.7543	-0.107151	0.0776433	0.985354	0.89839	1.08074
512	Q8IWY4	Knee OA	outcome	SCUBE1	Wald ratio	1	-0.0407407	0.0376491	0.2792	-0.114533	0.0330514	0.960078	0.891783	1.0336
513	Q8IYJ0	Knee OA	outcome	PIANP	Wald ratio	1	0.0437666	0.0447627	0.3282	-0.0439684	0.131502	1.04474	0.956984	1.14054
514	Q8IYS0;B3KUR5	Knee OA	outcome	GRAMD1C	Wald ratio	1	0.0124234	0.0120513	0.3026	-0.0111972	0.0360439	1.0125	0.988865	1.0367
515	Q8IYS2	Knee OA	outcome	KIAA2013	Wald ratio	1	-0.0365169	0.0398103	0.359	-0.114545	0.0415113	0.964142	0.891772	1.04238
516	Q8IYS5	Knee OA	outcome	OSCAR	Wald ratio	1	-0.0195652	0.0526911	0.7104	-0.12284	0.0837094	0.980625	0.884405	1.08731
517	Q8N1Q1	Knee OA	outcome	CA13	Wald ratio	1	-0.0177396	0.0189772	0.3499	-0.0549348	0.0194557	0.982417	0.946547	1.01965
518	Q8N3T6	Knee OA	outcome	TMEM132C	Wald ratio	1	-0.0102222	0.034393	0.7663	-0.0776325	0.0571881	0.98983	0.925304	1.05885
519	Q8N428	Knee OA	outcome	GALNT16	Wald ratio	1	0.0706186	0.041401	0.08806	-0.0105274	0.151765	1.07317	0.989528	1.16389
520	Q8N6I2;Q9UMF0	Knee OA	outcome	ICAM5	Wald ratio	1	0.010989	0.0093644	0.2406	-0.00736521	0.0293432	1.01105	0.992662	1.02978
521	Q8N729	Knee OA	outcome	NPW	Wald ratio	1	0.00351617	0.0210118	0.8671	-0.0376669	0.0446992	1.00352	0.963034	1.04571
522	Q8NBI6	Knee OA	outcome	XXYLT1	Wald ratio	1	-0.00524194	0.0417988	0.9002	-0.0871676	0.0766837	0.994772	0.916523	1.0797
523	Q8NBL1;B4DJ97	Knee OA	outcome	POGLUT1	Wald ratio	1	0.0188056	0.037003	0.6113	-0.0537202	0.0913314	1.01898	0.947697	1.09563
524	Q8NBP7	Knee OA	outcome	PCSK9	Wald ratio	1	-0.0981291	0.0409004	0.01643	-0.178294	-0.0179643	0.906532	0.836697	0.982196
525	Q8NBZ7	Knee OA	outcome	UXS1	Wald ratio	1	-0.056621	0.0712655	0.4269	-0.196301	0.0830594	0.944952	0.821764	1.08661
526	Q8NFM7;B4DXM5	Knee OA	outcome	IL17RD	Wald ratio	1	0.000865239	0.0177858	0.9612	-0.0339949	0.0357254	1.00087	0.966576	1.03637
527	Q8NFT8	Knee OA	outcome	DNER	Wald ratio	1	-0.0290123	0.0567041	0.6089	-0.140152	0.0821278	0.971404	0.869226	1.08559
528	Q8NFZ4	Knee OA	outcome	NLGN2	Wald ratio	1	-0.00595238	0.0735525	0.9355	-0.150115	0.13821	0.994065	0.860609	1.14822
529	Q8NHW4	Knee OA	outcome	CCL4L1	Wald ratio	1	0.00962343	0.0338681	0.7763	-0.0567581	0.076005	1.00967	0.944823	1.07897
530	Q8TAC1;A0A024RAR3	Knee OA	outcome	RFESD	Wald ratio	1	-0.0174146	0.0313698	0.5788	-0.0788995	0.0440703	0.982736	0.924133	1.04506
531	Q8TAT2	Knee OA	outcome	FGFBP3	Wald ratio	1	-0.063245	0.0265396	0.01717	-0.115263	-0.0112275	0.938713	0.891132	0.988835
532	Q8TB22	Knee OA	outcome	SPATA20	Wald ratio	1	0.0410742	0.0292049	0.1596	-0.0161673	0.0983158	1.04193	0.983963	1.10331
533	Q8TCD5;V9HWF3	Knee OA	outcome	NT5C	Wald ratio	1	0.039049	0.0284971	0.1706	-0.0168054	0.0949034	1.03982	0.983335	1.09955
534	Q8TCV5	Knee OA	outcome	WFDC5	Wald ratio	1	-0.0117904	0.0401288	0.7689	-0.0904428	0.066862	0.988279	0.913527	1.06915
535	Q8TD46	Knee OA	outcome	CD200R1	Wald ratio	1	0.0102331	0.0418435	0.8068	-0.0717801	0.0922463	1.01029	0.930736	1.09663
536	Q8TDL5	Knee OA	outcome	BPIFB1	Wald ratio	1	0.0119102	0.0173453	0.4923	-0.0220865	0.0459069	1.01198	0.978156	1.04698
537	Q8TDQ0	Knee OA	outcome	HAVCR2	Wald ratio	1	-0.00395095	0.0158212	0.8028	-0.0349605	0.0270586	0.996057	0.965644	1.02743
538	Q8TDY8	Knee OA	outcome	IGDCC4	Wald ratio	1	-0.0340116	0.037002	0.358	-0.106536	0.0385124	0.96656	0.898943	1.03926
539	Q8TEY5	Knee OA	outcome	CREB3L4	Wald ratio	1	0.00625978	0.0277137	0.8213	-0.048059	0.0605786	1.00628	0.953078	1.06245
540	Q8TF42	Knee OA	outcome	UBASH3B	Wald ratio	1	-0.0294118	0.042587	0.4898	-0.112882	0.0540589	0.971017	0.893256	1.05555
541	Q8TF66;B3KWI4	Knee OA	outcome	LRRC15	Wald ratio	1	-0.0248018	0.0196463	0.2068	-0.0633085	0.013705	0.975503	0.938654	1.0138
542	Q8WTQ1	Knee OA	outcome	DEFB104A	Wald ratio	1	0.00813008	0.0629267	0.8972	-0.115206	0.131466	1.00816	0.891182	1.1405
543	Q8WTT0	Knee OA	outcome	CLEC4C	Wald ratio	1	-0.012	0.00762834	0.1157	-0.0269515	0.00295155	0.988072	0.973408	1.00296
544	Q8WUJ1	Knee OA	outcome	CYB5D2	Wald ratio	1	-0.0988304	0.0442112	0.02539	-0.185484	-0.0121765	0.905896	0.830702	0.987897
545	Q8WVN6	Knee OA	outcome	SECTM1	Wald ratio	1	0.0199643	0.0252862	0.4298	-0.0295967	0.0695254	1.02016	0.970837	1.072
546	Q8WW52	Knee OA	outcome	FAM151A	Wald ratio	1	-0.0196152	0.0277591	0.4798	-0.074023	0.0347926	0.980576	0.92865	1.0354
547	Q8WXD2	Knee OA	outcome	SCG3	Wald ratio	1	-0.0240741	0.0173019	0.1641	-0.0579858	0.00983761	0.976213	0.943663	1.00989
548	Q8WZ59	Knee OA	outcome	TMEM190	Wald ratio	1	-0.00250752	0.00711991	0.7247	-0.0164626	0.0114475	0.997496	0.983672	1.01151
549	Q92496	Knee OA	outcome	CFHR4	Wald ratio	1	-0.0381679	0.0125866	0.002426	-0.0628377	-0.0134982	0.962551	0.939096	0.986593
550	Q92563;A0A024QZQ5	Knee OA	outcome	SPOCK2	Wald ratio	1	-0.103717	0.0327157	0.001523	-0.16784	-0.0395946	0.90148	0.845489	0.961179
551	Q92626	Knee OA	outcome	PXDN	Wald ratio	1	0.0170886	0.045203	0.7054	-0.0715093	0.105687	1.01724	0.930988	1.11147
552	Q92729	Knee OA	outcome	PTPRU	Wald ratio	1	-0.0409091	0.0507729	0.4204	-0.140424	0.0586057	0.959916	0.86899	1.06036
553	Q92820	Knee OA	outcome	GGH	Wald ratio	1	0.0115216	0.017062	0.4995	-0.02192	0.0449632	1.01159	0.978318	1.04599
554	Q92854	Knee OA	outcome	SEMA4D	Wald ratio	1	-0.00852895	0.00997852	0.3927	-0.0280868	0.0110289	0.991507	0.972304	1.01109
555	Q93070	Knee OA	outcome	ART4	Wald ratio	1	-0.0287838	0.00988919	0.003607	-0.0481666	-0.00940097	0.971627	0.952975	0.990643
556	Q969E1	Knee OA	outcome	LEAP2	Wald ratio	1	-0.0526667	0.0314519	0.09403	-0.114312	0.00897915	0.948696	0.891979	1.00902
557	Q96AP7	Knee OA	outcome	ESAM	Wald ratio	1	-0.0463632	0.0346435	0.1808	-0.114265	0.021538	0.954695	0.892022	1.02177
558	Q96DA0	Knee OA	outcome	ZG16B	Wald ratio	1	-0.0102564	0.0483772	0.8321	-0.105076	0.084563	0.989796	0.900256	1.08824
559	Q96DR5	Knee OA	outcome	BPIFA2	Wald ratio	1	-0.0391608	0.0552183	0.4782	-0.147389	0.069067	0.961596	0.862959	1.07151
560	Q96DZ1;V9HWD3	Knee OA	outcome	ERLEC1	Wald ratio	1	0.0895954	0.0416808	0.03159	0.00790103	0.17129	1.09373	1.00793	1.18683
561	Q96F46	Knee OA	outcome	IL17RA	Wald ratio	1	0.00297436	0.00898797	0.7407	-0.0146421	0.0205908	1.00298	0.985465	1.0208
562	Q96FJ2	Knee OA	outcome	DYNLL2	Wald ratio	1	-0.0832298	0.0487069	0.08749	-0.178695	0.0122357	0.92014	0.836361	1.01231
563	Q96GW7	Knee OA	outcome	BCAN	Wald ratio	1	0.00248756	0.044083	0.955	-0.0839151	0.0888902	1.00249	0.919509	1.09296
564	Q96HD1;A0A024R2G1	Knee OA	outcome	CRELD1	Wald ratio	1	-0.0332846	0.0094483	0.000427	-0.0518032	-0.0147659	0.967263	0.949516	0.985343
565	Q96J42	Knee OA	outcome	TXNDC15	Wald ratio	1	-0.0205212	0.0339633	0.5457	-0.0870892	0.0460469	0.979688	0.916595	1.04712
566	Q96KB3;Q9BW91;A0A024RDI6;Q8NG26	Knee OA	outcome	NUDT9	Wald ratio	1	0.00448054	0.0283449	0.8744	-0.0510755	0.0600365	1.00449	0.950207	1.06188
567	Q96KN2	Knee OA	outcome	CNDP1	Wald ratio	1	0.0114286	0.0211585	0.5891	-0.0300421	0.0528992	1.01149	0.970405	1.05432
568	Q96L58	Knee OA	outcome	B3GALT6	Wald ratio	1	-0.0369004	0.0435572	0.3969	-0.122272	0.0484717	0.963772	0.884907	1.04967
569	Q96N21;A0A1B0GV70	Knee OA	outcome	TEPSIN	Wald ratio	1	-0.0829151	0.0333125	0.01281	-0.148208	-0.0176226	0.920429	0.862252	0.982532
570	Q96NZ8	Knee OA	outcome	WFIKKN1	Wald ratio	1	0.00837438	0.0448254	0.8518	-0.0794834	0.0962322	1.00841	0.923593	1.10101
571	Q96P31	Knee OA	outcome	FCRL3	Wald ratio	1	-0.015039	0.0134358	0.263	-0.0413731	0.0112951	0.985073	0.959471	1.01136
572	Q96PD2	Knee OA	outcome	DCBLD2	Wald ratio	1	0.0466204	0.0261592	0.07472	-0.00465165	0.0978925	1.04772	0.995359	1.10284
573	Q96PD5	Knee OA	outcome	PGLYRP2	Wald ratio	1	-0.0395062	0.0194822	0.04258	-0.0776913	-0.00132102	0.961264	0.92525	0.99868
574	Q96PJ5	Knee OA	outcome	FCRL4	Wald ratio	1	-0.000970959	0.00847612	0.9088	-0.0175842	0.0156422	0.99903	0.98257	1.01577
575	Q96PQ1	Knee OA	outcome	SIGLEC12	Wald ratio	1	-0.0153505	0.0106531	0.1496	-0.0362305	0.00552952	0.984767	0.964418	1.00554
576	Q96SL4	Knee OA	outcome	GPX7	Wald ratio	1	-0.0028404	0.0170903	0.868	-0.0363375	0.0306567	0.997164	0.964315	1.03113
577	Q99538	Knee OA	outcome	LGMN	Wald ratio	1	-0.00149254	0.0513235	0.9768	-0.102087	0.0991015	0.998509	0.902951	1.10418
578	Q99650	Knee OA	outcome	OSMR	Wald ratio	1	0.0488272	0.0393789	0.215	-0.0283554	0.12601	1.05004	0.972043	1.13429
579	Q99727	Knee OA	outcome	TIMP4	Wald ratio	1	0.0130532	0.0191868	0.4963	-0.0245529	0.0506594	1.01314	0.975746	1.05196
580	Q99784	Knee OA	outcome	OLFM1	Wald ratio	1	0.0139896	0.0475927	0.7688	-0.0792921	0.107271	1.01409	0.92377	1.11324
581	Q9BPX1	Knee OA	outcome	HSD17B14	Wald ratio	1	0.0324138	0.0521706	0.5344	-0.0698406	0.134668	1.03294	0.932542	1.14416
582	Q9BQ16;A0A0A0MTJ2;B4DI52	Knee OA	outcome	SPOCK3	Wald ratio	1	-0.0674767	0.0256224	0.008451	-0.117697	-0.0172567	0.934749	0.888966	0.982891
583	Q9BQ51	Knee OA	outcome	PDCD1LG2	Wald ratio	1	-0.0159835	0.019893	0.4217	-0.0549737	0.0230067	0.984144	0.94651	1.02327
584	Q9BRX8	Knee OA	outcome	FAM213A	Wald ratio	1	0.0356573	0.0384232	0.3534	-0.0396522	0.110967	1.0363	0.961124	1.11736
585	Q9BUD6	Knee OA	outcome	SPON2	Wald ratio	1	-0.176526	0.0353728	6.024e-07	-0.245856	-0.107195	0.838177	0.782035	0.89835
586	Q9BUN1	Knee OA	outcome	MENT	Wald ratio	1	-0.0648729	0.0521146	0.2132	-0.167017	0.0372716	0.937187	0.846185	1.03797
587	Q9BWV1	Knee OA	outcome	BOC	Wald ratio	1	-0.0448133	0.0397932	0.2601	-0.122808	0.0331813	0.956176	0.884434	1.03374
588	Q9BX59	Knee OA	outcome	TAPBPL	Wald ratio	1	0.00970025	0.00622721	0.1193	-0.00250509	0.0219056	1.00975	0.997498	1.02215
589	Q9BX67	Knee OA	outcome	JAM3	Wald ratio	1	0.0413043	0.0391409	0.2913	-0.0354118	0.11802	1.04217	0.965208	1.12527
590	Q9BXJ4	Knee OA	outcome	C1QTNF3	Wald ratio	1	0.00394089	0.0531556	0.9409	-0.100244	0.108126	1.00395	0.904617	1.11419
591	Q9BXN1;Q6P528	Knee OA	outcome	ASPN	Wald ratio	1	-0.0323878	0.0158912	0.04154	-0.0635345	-0.00124109	0.968131	0.938442	0.99876
592	Q9BXR6	Knee OA	outcome	CFHR5	Wald ratio	1	-0.00466589	0.019262	0.8086	-0.0424195	0.0330877	0.995345	0.958468	1.03364
593	Q9BXY4	Knee OA	outcome	RSPO3	Wald ratio	1	0.0388889	0.0259983	0.1347	-0.0120679	0.0898456	1.03965	0.988005	1.09401
594	Q9BYB0	Knee OA	outcome	SHANK3	Wald ratio	1	-0.00672783	0.0260367	0.7961	-0.0577598	0.0443041	0.993295	0.943877	1.0453
595	Q9BZM4	Knee OA	outcome	ULBP3	Wald ratio	1	-0.0251462	0.0491204	0.6087	-0.121422	0.0711298	0.975167	0.88566	1.07372
596	Q9BZR6	Knee OA	outcome	RTN4R	Wald ratio	1	-0.0171527	0.0231277	0.4583	-0.062483	0.0281777	0.982994	0.939429	1.02858
597	Q9C0C4	Knee OA	outcome	SEMA4C	Wald ratio	1	0.000420757	0.0342559	0.9902	-0.0667207	0.0675622	1.00042	0.935456	1.0699
598	Q9GZN4	Knee OA	outcome	PRSS22	Wald ratio	1	-0.0163079	0.024526	0.5061	-0.0643789	0.0317631	0.983824	0.93765	1.03227
599	Q9GZP0	Knee OA	outcome	PDGFD	Wald ratio	1	-0.0432885	0.0278724	0.1204	-0.0979183	0.0113413	0.957635	0.906723	1.01141
600	Q9H013	Knee OA	outcome	ADAM19	Wald ratio	1	-0.0268293	0.0301033	0.3728	-0.0858317	0.0321732	0.973527	0.917749	1.0327
601	Q9H0R4;V9HW73	Knee OA	outcome	HDHD2	Wald ratio	1	0.032474	0.0207002	0.1167	-0.00809841	0.0730464	1.03301	0.991934	1.07578
602	Q9H0V9;B4DI83;B4E308;B4DVH1	Knee OA	outcome	LMAN2L	Wald ratio	1	0.0479452	0.0285565	0.09316	-0.00802554	0.103916	1.04911	0.992007	1.10951
603	Q9H2A7	Knee OA	outcome	CXCL16	Wald ratio	1	0.030735	0.0487626	0.5285	-0.0648398	0.12631	1.03121	0.937218	1.13463
604	Q9H488	Knee OA	outcome	POFUT1	Wald ratio	1	0.00175	0.0200075	0.9303	-0.0374646	0.0409646	1.00175	0.963229	1.04182
605	Q9H4A4	Knee OA	outcome	RNPEP	Wald ratio	1	-0.0336927	0.0211114	0.1105	-0.0750711	0.00768561	0.966869	0.927678	1.00772
606	Q9H4F8;A0A024R6E0	Knee OA	outcome	SMOC1	Wald ratio	1	0.0302789	0.0273011	0.2674	-0.0232314	0.0837891	1.03074	0.977036	1.0874
607	Q9H5V8	Knee OA	outcome	CDCP1	Wald ratio	1	-0.02	0.0483931	0.6794	-0.11485	0.0748505	0.980199	0.891499	1.07772
608	Q9H7M9	Knee OA	outcome	VSIR	Wald ratio	1	0.000369686	0.0378156	0.9922	-0.0737489	0.0744883	1.00037	0.928905	1.07733
609	Q9H8J5	Knee OA	outcome	MANSC1	Wald ratio	1	0.00318471	0.0226334	0.8881	-0.0411767	0.0475461	1.00319	0.95966	1.04869
610	Q9HBL8	Knee OA	outcome	NMRAL1	Wald ratio	1	-0.00978593	0.0273714	0.7207	-0.063434	0.0438621	0.990262	0.938536	1.04484
611	Q9HC16	Knee OA	outcome	APOBEC3G	Wald ratio	1	-0.0163265	0.0493161	0.7406	-0.112986	0.080333	0.983806	0.893163	1.08365
612	Q9HC23	Knee OA	outcome	PROK2	Wald ratio	1	-0.00829171	0.0102204	0.4172	-0.0283237	0.0117403	0.991743	0.972074	1.01181
613	Q9HC56	Knee OA	outcome	PCDH9	Wald ratio	1	-0.012782	0.038076	0.7371	-0.0874108	0.0618469	0.987299	0.916301	1.0638
614	Q9HC57	Knee OA	outcome	WFDC1	Wald ratio	1	-0.0305987	0.0201249	0.1284	-0.0700434	0.00884605	0.969865	0.932353	1.00889
615	Q9HCB6	Knee OA	outcome	SPON1	Wald ratio	1	0.00560299	0.0191981	0.7704	-0.0320252	0.0432312	1.00562	0.968482	1.04418
616	Q9HCJ2	Knee OA	outcome	LRRC4C	Wald ratio	1	-0.00291971	0.0494318	0.9529	-0.099806	0.0939666	0.997085	0.905013	1.09852
617	Q9HD89	Knee OA	outcome	RETN	Wald ratio	1	0.0507973	0.0330151	0.1239	-0.0139123	0.115507	1.05211	0.986184	1.12244
618	Q9HDC9	Knee OA	outcome	APMAP	Wald ratio	1	0.0394338	0.0372059	0.2892	-0.0334899	0.112357	1.04022	0.967065	1.11891
619	Q9NP99	Knee OA	outcome	TREM1	Wald ratio	1	-0.0403743	0.0210743	0.05539	-0.0816801	0.000931394	0.96043	0.921567	1.00093
620	Q9NPH6	Knee OA	outcome	OBP2B	Wald ratio	1	0.00977654	0.0239482	0.6831	-0.037162	0.056715	1.00982	0.96352	1.05835
621	Q9NQ25;B4DVL7;B4DW98	Knee OA	outcome	SLAMF7	Wald ratio	1	-0.00658887	0.00880748	0.4544	-0.0238515	0.0106738	0.993433	0.976431	1.01073
622	Q9NQ38	Knee OA	outcome	SPINK5	Wald ratio	1	-0.00592105	0.0504115	0.9065	-0.104728	0.0928855	0.994096	0.90057	1.09734
623	Q9NQ79	Knee OA	outcome	CRTAC1	Wald ratio	1	-0.0101156	0.0212216	0.6336	-0.0517099	0.0314787	0.989935	0.949604	1.03198
624	Q9NR34	Knee OA	outcome	MAN1C1	Wald ratio	1	-0.0651163	0.0428721	0.1288	-0.149146	0.018913	0.936959	0.861444	1.01909
625	Q9NR71;P0C7U1	Knee OA	outcome	ASAH2;ASAH2B	Wald ratio	1	0.015904	0.016831	0.3447	-0.0170849	0.0488928	1.01603	0.98306	1.05011
626	Q9NRB3	Knee OA	outcome	CHST12	Wald ratio	1	-0.126383	0.0679335	0.06283	-0.259533	0.00676668	0.881277	0.771412	1.00679
627	Q9NRM6	Knee OA	outcome	IL17RB	Wald ratio	1	0.0211542	0.0180191	0.2404	-0.0141632	0.0564716	1.02138	0.985937	1.0581
628	Q9NRR1	Knee OA	outcome	CYTL1	Wald ratio	1	0.030226	0.0275682	0.2729	-0.0238076	0.0842596	1.03069	0.976474	1.08791
629	Q9NRW1	Knee OA	outcome	RAB6B	Wald ratio	1	-0.0726619	0.0354228	0.04024	-0.14209	-0.00323327	0.929915	0.867543	0.996772
630	Q9NS18	Knee OA	outcome	GLRX2	Wald ratio	1	-0.00878601	0.0219459	0.6889	-0.0518	0.034228	0.991252	0.949519	1.03482
631	Q9NS68	Knee OA	outcome	TNFRSF19	Wald ratio	1	-0.135542	0.0461952	0.003345	-0.226085	-0.0449995	0.873242	0.79765	0.955998
632	Q9NS85	Knee OA	outcome	CA10	Wald ratio	1	0.0414211	0.0352074	0.2394	-0.0275855	0.110428	1.04229	0.972792	1.11676
633	Q9NS98	Knee OA	outcome	SEMA3G	Wald ratio	1	-0.0807592	0.03507	0.02129	-0.149496	-0.0120221	0.922416	0.861142	0.98805
634	Q9NT22	Knee OA	outcome	EMILIN3	Wald ratio	1	0.0226112	0.0279667	0.4188	-0.0322035	0.077426	1.02287	0.968309	1.0805
635	Q9NTU7	Knee OA	outcome	CBLN4	Wald ratio	1	-0.0312356	0.0413946	0.4505	-0.112369	0.0498979	0.969247	0.893714	1.05116
636	Q9NUM4	Knee OA	outcome	TMEM106B	Wald ratio	1	-0.0404412	0.0329292	0.2194	-0.104982	0.0241001	0.960366	0.90034	1.02439
637	Q9NX62	Knee OA	outcome	IMPAD1	Wald ratio	1	-0.00456973	0.0180744	0.8004	-0.0399955	0.030856	0.995441	0.960794	1.03134
638	Q9NXS2	Knee OA	outcome	QPCTL	Wald ratio	1	-0.0301978	0.0268431	0.2606	-0.0828104	0.0224147	0.970254	0.920526	1.02267
639	Q9NZC2	Knee OA	outcome	TREM2	Wald ratio	1	-0.0213889	0.064711	0.741	-0.148222	0.105445	0.978838	0.862239	1.1112
640	Q9NZP8	Knee OA	outcome	C1RL	Wald ratio	1	0.0159259	0.0295721	0.5902	-0.0420353	0.0738872	1.01605	0.958836	1.07669
641	Q9NZQ7	Knee OA	outcome	CD274	Wald ratio	1	-0.0287097	0.0258322	0.2664	-0.0793408	0.0219214	0.971699	0.923725	1.02216
642	Q9NZU0	Knee OA	outcome	FLRT3	Wald ratio	1	-0.0276778	0.0185366	0.1354	-0.0640095	0.00865396	0.972702	0.937996	1.00869
643	Q9P0K1	Knee OA	outcome	ADAM22	Wald ratio	1	0.0039548	0.037995	0.9171	-0.0705154	0.078425	1.00396	0.931913	1.08158
644	Q9P121	Knee OA	outcome	NTM	Wald ratio	1	-0.023622	0.0185842	0.2037	-0.0600471	0.012803	0.976655	0.94172	1.01289
645	Q9P126	Knee OA	outcome	CLEC1B	Wald ratio	1	0.0242063	0.0160913	0.1325	-0.00733253	0.0557452	1.0245	0.992694	1.05733
646	Q9P1W8	Knee OA	outcome	SIRPG	Wald ratio	1	-0.0251142	0.0283623	0.3759	-0.0807043	0.030476	0.975199	0.922466	1.03095
647	Q9P2B2	Knee OA	outcome	PTGFRN	Wald ratio	1	-0.00209853	0.00968736	0.8285	-0.0210857	0.0168887	0.997904	0.979135	1.01703
648	Q9UBC7	Knee OA	outcome	GALP	Wald ratio	1	0.0344774	0.0451903	0.4455	-0.0540956	0.12305	1.03508	0.947342	1.13094
649	Q9UBG0	Knee OA	outcome	MRC2	Wald ratio	1	0.0854662	0.0498638	0.08653	-0.0122668	0.183199	1.08922	0.987808	1.20105
650	Q9UBP4;F6SYF8	Knee OA	outcome	DKK3	Wald ratio	1	-0.00356718	0.0231617	0.8776	-0.048964	0.0418297	0.996439	0.952215	1.04272
651	Q9UBU2	Knee OA	outcome	DKK2	Wald ratio	1	-0.00962963	0.0193155	0.6181	-0.0474879	0.0282287	0.990417	0.953622	1.02863
652	Q9UBX1	Knee OA	outcome	CTSF	Wald ratio	1	-0.0710941	0.0328957	0.03068	-0.13557	-0.00661856	0.931374	0.873218	0.993403
653	Q9UBX8	Knee OA	outcome	B4GALT6	Wald ratio	1	-0.0155731	0.0158258	0.3251	-0.0465916	0.0154454	0.984548	0.954477	1.01557
654	Q9UGC7;B4DMX1	Knee OA	outcome	MTRF1L	Wald ratio	1	-0.033293	0.042647	0.435	-0.116881	0.0502951	0.967255	0.889691	1.05158
655	Q9UGM5;E9PG08;Q5J875;B7Z8T3	Knee OA	outcome	FETUB	Wald ratio	1	0.0052592	0.0278654	0.8503	-0.0493571	0.0598755	1.00527	0.951841	1.0617
656	Q9UHG3	Knee OA	outcome	PCYOX1	Wald ratio	1	-0.0181013	0.0132779	0.1728	-0.044126	0.00792343	0.982062	0.956833	1.00795
657	Q9UHL4	Knee OA	outcome	DPP7	Wald ratio	1	0.0192255	0.0227612	0.3983	-0.0253864	0.0638374	1.01941	0.974933	1.06592
658	Q9UIW2	Knee OA	outcome	PLXNA1	Wald ratio	1	0.0115385	0.0423354	0.7852	-0.0714389	0.0945158	1.01161	0.931053	1.09913
659	Q9UJA9;B4DHN2	Knee OA	outcome	ENPP5	Wald ratio	1	0.00963123	0.00938538	0.3048	-0.00876412	0.0280266	1.00968	0.991274	1.02842
660	Q9UJJ9	Knee OA	outcome	GNPTG	Wald ratio	1	-0.055814	0.0377815	0.1396	-0.129866	0.0182378	0.945715	0.878213	1.01841
661	Q9UK23	Knee OA	outcome	NAGPA	Wald ratio	1	0.00789852	0.0221668	0.7216	-0.0355485	0.0513455	1.00793	0.965076	1.05269
662	Q9UKG9	Knee OA	outcome	CROT	Wald ratio	1	0.0270115	0.0387715	0.486	-0.0489806	0.103004	1.02738	0.9522	1.1085
663	Q9UKR3	Knee OA	outcome	KLK13	Wald ratio	1	0.0131443	0.0190281	0.4897	-0.0241507	0.0504394	1.01323	0.976139	1.05173
664	Q9UKZ9	Knee OA	outcome	PCOLCE2	Wald ratio	1	-0.0168246	0.0259711	0.5171	-0.067728	0.0340787	0.983316	0.934515	1.03467
665	Q9UNE0	Knee OA	outcome	EDAR	Wald ratio	1	-0.0447727	0.0186126	0.01615	-0.0812534	-0.00829206	0.956215	0.92196	0.991742
666	Q9UNP9;B3KSZ1	Knee OA	outcome	PPIE	Wald ratio	1	-0.0242693	0.0199762	0.2244	-0.0634227	0.014884	0.976023	0.938547	1.015
667	Q9UQ53	Knee OA	outcome	MGAT4B	Wald ratio	1	0.0476737	0.0271627	0.07924	-0.0055653	0.100913	1.04883	0.99445	1.10618
668	Q9Y240	Knee OA	outcome	CLEC11A	Wald ratio	1	-0.0038961	0.0553668	0.9439	-0.112415	0.104623	0.996111	0.893673	1.11029
669	Q9Y251	Knee OA	outcome	HPSE	Wald ratio	1	-0.00110906	0.0157888	0.944	-0.0320551	0.029837	0.998892	0.968453	1.03029
670	Q9Y286	Knee OA	outcome	SIGLEC7	Wald ratio	1	0.0842503	0.0295442	0.004349	0.0263437	0.142157	1.0879	1.02669	1.15276
671	Q9Y2C2	Knee OA	outcome	UST	Wald ratio	1	0.0718121	0.0527625	0.1735	-0.0316025	0.175227	1.07445	0.968892	1.19152
672	Q9Y336	Knee OA	outcome	SIGLEC9	Wald ratio	1	-0.00913913	0.00578894	0.1144	-0.0204855	0.0022072	0.990903	0.979723	1.00221
673	Q9Y4X3	Knee OA	outcome	CCL27	Wald ratio	1	0.0507788	0.0380909	0.1825	-0.0238793	0.125437	1.05209	0.976404	1.13364
674	Q9Y561	Knee OA	outcome	LRP12	Wald ratio	1	0.0905213	0.0419399	0.0309	0.00831912	0.172724	1.09474	1.00835	1.18854
675	Q9Y5Y7	Knee OA	outcome	LYVE1	Wald ratio	1	-0.0439024	0.0470141	0.3504	-0.13605	0.0482453	0.957047	0.872799	1.04943
676	Q9Y646	Knee OA	outcome	CPQ	Wald ratio	1	-0.00134228	0.0215785	0.9504	-0.0436362	0.0409517	0.998659	0.957302	1.0418
677	Q9Y680	Knee OA	outcome	FKBP7	Wald ratio	1	-0.0205479	0.0242753	0.3973	-0.0681276	0.0270317	0.979662	0.934141	1.0274
678	Q9Y6Q6	Knee OA	outcome	TNFRSF11A	Wald ratio	1	-0.0380313	0.0361515	0.2928	-0.108888	0.0328256	0.962683	0.896831	1.03337
679	R4GMU1;O95479	Knee OA	outcome	H6PD	Wald ratio	1	-0.00856503	0.0136285	0.5297	-0.0352769	0.0181469	0.991472	0.965338	1.01831

## Sheet: OR-Hip OA
	id.exposure	id.outcome	outcome	exposure	method	nsnp	b	se	pval	lo_ci	up_ci	or	or_lci95	or_uci95
1	A0A024R064;B3KTY7;Q9NS62	Hip OA	outcome	THSD1	Wald ratio	1	-0.0203113	0.0297724	0.4951	-0.0786651	0.0380425	0.979894	0.924349	1.03878
2	A0A024R0A1;P09603	Hip OA	outcome	CSF1	Wald ratio	1	0.08	0.0601067	0.1832	-0.0378091	0.197809	1.08329	0.962897	1.21873
3	A0A024R0M1;Q9BYZ8	Hip OA	outcome	REG4	Wald ratio	1	0.106072	0.0550888	0.05417	-0.00190196	0.214046	1.1119	0.9981	1.23868
4	A0A024R0P1;Q16674	Hip OA	outcome	MIA	Wald ratio	1	0.00117916	0.0119658	0.9215	-0.0222738	0.0246321	1.00118	0.977972	1.02494
5	A0A024R1G9;O60704	Hip OA	outcome	TPST2	Wald ratio	1	0.054755	0.0376259	0.1456	-0.0189916	0.128502	1.05628	0.981188	1.13712
6	A0A024R2C8;Q01344;Q8NHV7	Hip OA	outcome	IL5RA	Wald ratio	1	0.00392465	0.027892	0.8881	-0.0507436	0.0585929	1.00393	0.950522	1.06034
7	A0A024R2E5;Q8IWV2	Hip OA	outcome	CNTN4	Wald ratio	1	-0.00769468	0.0391793	0.8443	-0.0844862	0.0690968	0.992335	0.918984	1.07154
8	A0A024R2P4;Q8NAT1	Hip OA	outcome	POMGNT2	Wald ratio	1	0.0363139	0.0357916	0.3103	-0.0338377	0.106466	1.03698	0.966728	1.11234
9	A0A024R3C4;Q7Z4H8	Hip OA	outcome	KDELC2	Wald ratio	1	0.0281669	0.0230794	0.2223	-0.0170687	0.0734024	1.02857	0.983076	1.07616
10	A0A024R3E0;Q14116	Hip OA	outcome	IL18	Wald ratio	1	-0.00172414	0.0374708	0.9633	-0.0751669	0.0717186	0.998277	0.927589	1.07435
11	A0A024R3F8;Q9BXJ0	Hip OA	outcome	C1QTNF5	Wald ratio	1	0.0739037	0.0407761	0.06992	-0.00601738	0.153825	1.0767	0.994001	1.16629
12	A0A024R3I5;P43121	Hip OA	outcome	MCAM	Wald ratio	1	0.0520833	0.0712049	0.4645	-0.0874783	0.191645	1.05346	0.916239	1.21124
13	A0A024R3M4;P58753	Hip OA	outcome	TIRAP	Wald ratio	1	-0.0198002	0.0546056	0.7169	-0.126827	0.0872266	0.980394	0.880886	1.09114
14	A0A024R3W8;O75077;E7EWD3	Hip OA	outcome	ADAM23	Wald ratio	1	0.0330942	0.0224587	0.1406	-0.0109248	0.0771132	1.03365	0.989135	1.08016
15	A0A024R498;P07093;A0A024R451	Hip OA	outcome	SERPINE2	Wald ratio	1	-0.00211218	0.0265957	0.9367	-0.0542397	0.0500153	0.99789	0.947205	1.05129
16	A0A024R5N3;Q969Z4	Hip OA	outcome	RELT	Wald ratio	1	0.0518788	0.0265878	0.05103	-0.000233244	0.103991	1.05325	0.999767	1.10959
17	A0A024R693;P17931	Hip OA	outcome	LGALS3	Wald ratio	1	0.0345455	0.0198323	0.08153	-0.00432589	0.0734168	1.03515	0.995683	1.07618
18	A0A024R6D3;O75356;A0A024R6B4;G3V4I0	Hip OA	outcome	ENTPD5	Wald ratio	1	-0.0326851	0.0200987	0.1039	-0.0720786	0.00670827	0.967843	0.930458	1.00673
19	A0A024R6P0;P01011	Hip OA	outcome	SERPINA3	Wald ratio	1	-0.0217442	0.0263919	0.41	-0.0734724	0.0299841	0.978491	0.929162	1.03044
20	A0A024R778;P21246	Hip OA	outcome	PTN	Wald ratio	1	0.00910747	0.0415501	0.8265	-0.0723307	0.0905456	1.00915	0.930223	1.09477
21	A0A024R7A8;P15121	Hip OA	outcome	AKR1B1	Wald ratio	1	0.00757298	0.0484923	0.8759	-0.0874719	0.102618	1.0076	0.916245	1.10807
22	A0A024R7F8;P13686	Hip OA	outcome	ACP5	Wald ratio	1	-0.00846233	0.0279055	0.7617	-0.0631572	0.0462325	0.991573	0.938796	1.04732
23	A0A024R7V4;P01210	Hip OA	outcome	PENK	Wald ratio	1	0.0245003	0.0192454	0.203	-0.0132206	0.0622212	1.0248	0.986866	1.0642
24	A0A024R8G3;P41222	Hip OA	outcome	PTGDS	Wald ratio	1	0.0242547	0.0452808	0.5922	-0.0644956	0.113005	1.02455	0.93754	1.11964
25	A0A024R8Y9;P16109;Q6NUL9;Q5R341	Hip OA	outcome	SELP	Wald ratio	1	-0.0143689	0.0175788	0.4137	-0.0488233	0.0200855	0.985734	0.952349	1.02029
26	A0A024R8Z0;P14151	Hip OA	outcome	SELL	Wald ratio	1	0.0282672	0.0198194	0.1538	-0.0105789	0.0671132	1.02867	0.989477	1.06942
27	A0A024R908;O95841	Hip OA	outcome	ANGPTL1	Wald ratio	1	0.00348432	0.0221672	0.8751	-0.0399633	0.046932	1.00349	0.960825	1.04805
28	A0A024R9B4;Q02246;A1L3A3	Hip OA	outcome	CNTN2	Wald ratio	1	-0.0124594	0.017339	0.4724	-0.0464439	0.021525	0.987618	0.954618	1.02176
29	A0A024R9H2;P52758	Hip OA	outcome	RIDA	Wald ratio	1	0.0307056	0.0284464	0.2804	-0.0250493	0.0864606	1.03118	0.975262	1.09031
30	A0A024R9J4;P48745	Hip OA	outcome	NOV	Wald ratio	1	0.0431655	0.0518806	0.4054	-0.0585205	0.144851	1.04411	0.943159	1.15587
31	A0A024R9L6;Q11201	Hip OA	outcome	ST3GAL1	Wald ratio	1	0.0474524	0.0356444	0.1831	-0.0224107	0.117315	1.0486	0.977839	1.12447
32	A0A024RA08;Q96EE4	Hip OA	outcome	CCDC126	Wald ratio	1	0.0436522	0.0328498	0.1839	-0.0207334	0.108038	1.04462	0.97948	1.11409
33	A0A024RA96;P14555	Hip OA	outcome	PLA2G2A	Wald ratio	1	-0.0156786	0.0103874	0.1312	-0.0360379	0.0046807	0.984444	0.964604	1.00469
34	A0A024RAA7;P02747	Hip OA	outcome	C1QC	Wald ratio	1	0.0101358	0.0211454	0.6317	-0.0313093	0.0515808	1.01019	0.969176	1.05293
35	A0A024RAX0;P08493	Hip OA	outcome	MGP	Wald ratio	1	0.0950943	0.0352339	0.006956	0.0260359	0.164153	1.09976	1.02638	1.17839
36	A0A024RCX8;Q9Y3C6	Hip OA	outcome	PPIL1	Wald ratio	1	0.0349005	0.0239825	0.1456	-0.0121052	0.0819062	1.03552	0.987968	1.08535
37	A0A024RD04;O15264	Hip OA	outcome	MAPK13	Wald ratio	1	0.0279748	0.0520851	0.5912	-0.074112	0.130062	1.02837	0.928568	1.1389
38	A0A024RD74;P16562	Hip OA	outcome	CRISP2	Wald ratio	1	-0.00632133	0.015578	0.6849	-0.0368542	0.0242116	0.993699	0.963817	1.02451
39	A0A024RD88;P35968	Hip OA	outcome	KDR	Wald ratio	1	-0.00199462	0.0240493	0.9339	-0.0491312	0.0451419	0.998007	0.952056	1.04618
40	A0A024RDE1;Q14515;B7ZB68;Q8N4S1	Hip OA	outcome	SPARCL1	Inverse variance weighted	2	0.00402807	0.0154148	0.793852	-0.026185	0.0342412	1.00404	0.974155	1.03483
41	A0A024RDK9;O60507	Hip OA	outcome	TPST1	Wald ratio	1	-0.107652	0.0418492	0.0101	-0.189677	-0.0256279	0.89794	0.827226	0.974698
42	A0A067XJP8;Q8WVF2;A0A067XKV3;A0A067XJX6	Hip OA	outcome	UCMA	Wald ratio	1	0.0337711	0.0259835	0.1937	-0.0171566	0.0846989	1.03435	0.98299	1.08839
43	A0A087WSY5;Q96IY4	Hip OA	outcome	CPB2	Wald ratio	1	-0.0155477	0.0112721	0.1678	-0.037641	0.00654563	0.984573	0.963059	1.00657
44	A0A087WVM2;Q8N6Q3	Hip OA	outcome	CD177	Wald ratio	1	0.00604481	0.0169709	0.7217	-0.0272181	0.0393077	1.00606	0.973149	1.04009
45	A0A087WXB8;Q9Y274	Hip OA	outcome	ST3GAL6	Wald ratio	1	0.0306112	0.0112886	0.006694	0.00848557	0.0527367	1.03108	1.00852	1.05415
46	A0A087WZW1;A0A087X0Q7;P04118	Hip OA	outcome	CLPS	Wald ratio	1	0.0147453	0.0245751	0.5485	-0.0334219	0.0629126	1.01485	0.96713	1.06493
47	A0A087X1S7;P09326	Hip OA	outcome	CD48	Wald ratio	1	0.0140205	0.0386517	0.7168	-0.0617368	0.0897777	1.01412	0.94013	1.09393
48	A0A090N7T7;B2RCH4;Q9UHC6	Hip OA	outcome	CNTNAP2	Wald ratio	1	0.00461681	0.0229111	0.8403	-0.0402889	0.0495225	1.00463	0.960512	1.05077
49	A0A090N7U9;Q99969	Hip OA	outcome	RARRES2	Wald ratio	1	-0.062482	0.0270826	0.02105	-0.115564	-0.00940002	0.93943	0.890864	0.990644
50	A0A096LNX8;Q96GP6	Hip OA	outcome	SCARF2	Wald ratio	1	-0.0900901	0.0377398	0.01698	-0.16406	-0.0161202	0.913849	0.848691	0.984009
51	A0A0A0MQY9;O60259	Hip OA	outcome	KLK8	Wald ratio	1	0.0211048	0.0278764	0.449	-0.033533	0.0757426	1.02133	0.967023	1.07868
52	A0A0A0MTQ4;Q96B86	Hip OA	outcome	RGMA	Wald ratio	1	0.0203777	0.0461339	0.6587	-0.0700447	0.1108	1.02059	0.932352	1.11717
53	A0A0A0N0L2;P40189;Q17RA0	Hip OA	outcome	IL6ST	Wald ratio	1	0.0454187	0.0373199	0.2236	-0.0277283	0.118566	1.04647	0.972653	1.12588
54	A0A0A8K9B4;Q96BQ1	Hip OA	outcome	FAM3D	Wald ratio	1	0.0027027	0.0317207	0.9321	-0.05947	0.0648754	1.00271	0.942264	1.06703
55	A0A0B4J2E2;Q16663	Hip OA	outcome	CCL15	Wald ratio	1	0.00756859	0.0100902	0.4532	-0.0122083	0.0273454	1.0076	0.987866	1.02772
56	A0A0B4RUS7;Q6Q788	Hip OA	outcome	APOA5	Wald ratio	1	0.13219	0.0503681	0.008678	0.0334689	0.230912	1.14133	1.03404	1.25975
57	A0A0C4DFU4;Q9HBG7;Q05CA2;Q0VAI0;Q5VYH9	Hip OA	outcome	LY9	Wald ratio	1	0.0273185	0.0229839	0.2346	-0.0177299	0.0723669	1.0277	0.982426	1.07505
58	A0A0F7RQE6;P01229	Hip OA	outcome	LHB	Wald ratio	1	0.00253339	0.0376132	0.9463	-0.0711885	0.0762553	1.00254	0.931286	1.07924
59	A0A0K0K1J1;P01034	Hip OA	outcome	CST3	Wald ratio	1	0.0206107	0.027508	0.4537	-0.033305	0.0745264	1.02082	0.967243	1.07737
60	A0A0S2Z4C6;Q08209;A0A0S2Z4B5;P63098	Hip OA	outcome	PPP3CA;PPP3R1	Wald ratio	1	0.0488998	0.0262015	0.062	-0.00245519	0.100255	1.05012	0.997548	1.10545
61	A0A0S2Z4F1;B2R6M6;Q12805;A0A0S2Z3V1	Hip OA	outcome	EFEMP1	Wald ratio	1	-0.132301	0.0470307	0.004907	-0.224481	-0.0401208	0.876077	0.798931	0.960673
62	A0A0S2Z4Q2;Q15582	Hip OA	outcome	TGFBI	Wald ratio	1	0.00717328	0.0202682	0.7234	-0.0325523	0.0468989	1.0072	0.967972	1.04802
63	A0A0S2Z4T8;P10746;A0A0S2Z5C5;Q5T3L8	Hip OA	outcome	UROS	Wald ratio	1	0.0622585	0.0492193	0.2059	-0.0342114	0.158728	1.06424	0.966367	1.17202
64	A0A0S2Z5K4;Q8N6G5;A0A0S2Z5F9;A0A0S2Z5F5	Hip OA	outcome	CSGALNACT2	Wald ratio	1	-0.126976	0.0509061	0.01262	-0.226752	-0.0272	0.880755	0.797118	0.973167
65	A0A140VJJ2;P10768	Hip OA	outcome	ESD	Wald ratio	1	-0.00198437	0.0188364	0.9161	-0.0389038	0.034935	0.998018	0.961843	1.03555
66	A0A140VJK4;P08263;B7Z1F9	Hip OA	outcome	GSTA1	Wald ratio	1	0.00384893	0.0221745	0.8622	-0.0396132	0.047311	1.00386	0.961161	1.04845
67	A0A140VJV6;O43291	Hip OA	outcome	SPINT2	Wald ratio	1	0.00131207	0.0105581	0.9011	-0.0193817	0.0220059	1.00131	0.980805	1.02225
68	A0A140VK37;P24666;Q59EH3	Hip OA	outcome	ACP1	Wald ratio	1	0.00598222	0.00751158	0.4258	-0.00874048	0.0207049	1.006	0.991298	1.02092
69	A0A140VK80;Q9H0B8	Hip OA	outcome	CRISPLD2	Wald ratio	1	-0.132314	0.0461692	0.004159	-0.222805	-0.041822	0.876066	0.800271	0.95904
70	A0A140VKA9;P09417	Hip OA	outcome	QDPR	Wald ratio	1	0.01729	0.0186428	0.3537	-0.0192499	0.05383	1.01744	0.980934	1.05531
71	A0A140VKE5;O00391;Q13876	Hip OA	outcome	QSOX1	Wald ratio	1	0.00757684	0.0227411	0.739	-0.0369958	0.0521494	1.00761	0.96368	1.05353
72	A0A140VKF3;P36955	Hip OA	outcome	SERPINF1	Wald ratio	1	0.0615869	0.0226248	0.006487	0.0172422	0.105932	1.06352	1.01739	1.11175
73	A0JNV7;Q9UHX3	Hip OA	outcome	ADGRE2	Wald ratio	1	-0.0266083	0.0363445	0.4641	-0.0978436	0.044627	0.973743	0.906791	1.04564
74	A2RRP8;B3KQB2;A5D8U1;O95460;A6NNA4	Hip OA	outcome	MATN4	Wald ratio	1	0.0478677	0.0447623	0.2849	-0.0398663	0.135602	1.04903	0.960918	1.14523
75	A5PL27;P00450	Hip OA	outcome	CP	Wald ratio	1	-0.0304183	0.0446182	0.4954	-0.11787	0.0570334	0.97004	0.888812	1.05869
76	A6NH11	Hip OA	outcome	GLTPD2	Wald ratio	1	-0.047958	0.0366922	0.1912	-0.119875	0.0239586	0.953174	0.887032	1.02425
77	A6NHS7	Hip OA	outcome	MANSC4	Wald ratio	1	0.0120898	0.0176926	0.4944	-0.0225876	0.0467672	1.01216	0.977666	1.04788
78	A8K019;P80370;A0A024R6L1	Hip OA	outcome	DLK1	Wald ratio	1	-0.0509709	0.0177457	0.004075	-0.0857524	-0.0161893	0.950306	0.917821	0.983941
79	A8K385;O95185	Hip OA	outcome	UNC5C	Wald ratio	1	-0.0219005	0.045264	0.6285	-0.110618	0.066817	0.978338	0.895281	1.0691
80	A8K3H6;B2RE43;Q9HB63	Hip OA	outcome	NTN4	Wald ratio	1	0.0241094	0.0423654	0.5693	-0.0589267	0.107145	1.0244	0.942776	1.1131
81	A8K3L0;P05156;B4DRF2;Q8WW88;G3XAM2	Hip OA	outcome	CFI	Wald ratio	1	0.00160462	0.0291493	0.9561	-0.0555281	0.0587373	1.00161	0.945985	1.0605
82	A8K6K4;Q9NPH3	Hip OA	outcome	IL1RAP	Wald ratio	1	0.0156805	0.00960032	0.1024	-0.00313615	0.0344971	1.0158	0.996869	1.0351
83	A8K6Z5;Q14162	Hip OA	outcome	SCARF1	Wald ratio	1	-0.0193319	0.0183801	0.2929	-0.0553569	0.0166932	0.980854	0.946147	1.01683
84	A8K737;P21217	Hip OA	outcome	FUT3	Wald ratio	1	0.0042204	0.0120245	0.7256	-0.0193475	0.0277883	1.00423	0.980838	1.02818
85	A8K7G6;P05451	Hip OA	outcome	REG1A	Wald ratio	1	-0.00641509	0.0341514	0.851	-0.0733519	0.0605217	0.993605	0.929274	1.06239
86	B0QZ18;Q99829	Hip OA	outcome	CPNE1	Wald ratio	1	0.0297851	0.0153499	0.05233	-0.000300719	0.0598708	1.03023	0.999699	1.0617
87	B0ZBE2;B2R5S1;P01019	Hip OA	outcome	AGT	Wald ratio	1	0.0391162	0.0321759	0.2241	-0.0239486	0.102181	1.03989	0.976336	1.10758
88	B2R769;Q6P179	Hip OA	outcome	ERAP2	Wald ratio	1	-0.00209066	0.00876144	0.8114	-0.0192631	0.0150818	0.997912	0.980921	1.0152
89	B2R892;P06732	Hip OA	outcome	CKM	Wald ratio	1	-0.0246022	0.0499874	0.6226	-0.122578	0.0733731	0.975698	0.884637	1.07613
90	B2RDI5;P07384;B4DWH5;P04632;A0A0C4DGQ5	Hip OA	outcome	CAPN1;CAPNS1	Wald ratio	1	0.0243956	0.0229173	0.2871	-0.0205223	0.0693134	1.0247	0.979687	1.07177
91	B3KQL2;Q96QL5;Q6P520;Q00888	Hip OA	outcome	PSG4	Wald ratio	1	0.01997	0.0168157	0.235	-0.0129888	0.0529288	1.02017	0.987095	1.05435
92	B3KQM1;Q4LDE5;Q5JB40	Hip OA	outcome	SVEP1	Wald ratio	1	0.00202463	0.0231473	0.9303	-0.0433441	0.0473933	1.00203	0.957582	1.04853
93	B3KSU4;Q96LL9	Hip OA	outcome	DNAJC30	Wald ratio	1	0.014061	0.0314101	0.6544	-0.0475028	0.0756247	1.01416	0.953608	1.07856
94	B3KTP7;P39059	Hip OA	outcome	COL15A1	Wald ratio	1	-0.0783751	0.0412512	0.05744	-0.159227	0.00247723	0.924618	0.852802	1.00248
95	B3KUB9;E7EMB1;Q9UH65	Hip OA	outcome	SWAP70	Wald ratio	1	-0.00714554	0.0353478	0.8398	-0.0764273	0.0621362	0.99288	0.92642	1.06411
96	B3KXR2;J3KNC5;K9UUD5;Q92832;F5H6I3	Hip OA	outcome	NELL1	Wald ratio	1	0.00874031	0.0184395	0.6355	-0.0274011	0.0448817	1.00878	0.972971	1.0459
97	B4DGA4;Q99665;A0A0A0MTN7;B7ZB60	Hip OA	outcome	IL12RB2	Wald ratio	1	-0.0124611	0.0377608	0.7414	-0.0864722	0.0615501	0.987616	0.917161	1.06348
98	B4DN15;P03956;Q53G95	Hip OA	outcome	MMP1	Wald ratio	1	0.0109375	0.0295305	0.7111	-0.0469424	0.0688174	1.011	0.954142	1.07124
99	B4DSE0;Q4LE53;Q6NVW1;P29323	Hip OA	outcome	EPHB2	Wald ratio	1	0.00963737	0.0267757	0.7189	-0.0428431	0.0621178	1.00968	0.958062	1.06409
100	B4DSX9;O75612;Q86SR3;X6R868	Hip OA	outcome	CEL	Wald ratio	1	0.0627371	0.037632	0.09549	-0.0110215	0.136496	1.06475	0.989039	1.14625
101	B4DTW8;P35590	Hip OA	outcome	TIE1	Wald ratio	1	-0.000394011	0.0285787	0.989	-0.0564082	0.0556202	0.999606	0.945153	1.0572
102	B4DUH8;P23280	Hip OA	outcome	CA6	Wald ratio	1	0.00916346	0.0137457	0.505	-0.0177781	0.036105	1.00921	0.982379	1.03676
103	B4DZT3;P20700	Hip OA	outcome	LMNB1	Wald ratio	1	0.0294813	0.03466	0.395	-0.0384523	0.0974149	1.02992	0.962278	1.10232
104	B4E0I2;P22894	Hip OA	outcome	MMP8	Wald ratio	1	0.0603774	0.0500407	0.2276	-0.0377025	0.158457	1.06224	0.962999	1.1717
105	B4E1W3;E7EM93;Q9BQG2	Hip OA	outcome	NUDT12	Wald ratio	1	0.0327476	0.0336874	0.331	-0.0332798	0.098775	1.03329	0.967268	1.10382
106	B4E273;P53367;Q8N8M9;B7ZA10	Hip OA	outcome	ARFIP1	Wald ratio	1	0.0573222	0.0382035	0.1335	-0.0175567	0.132201	1.059	0.982596	1.14134
107	B4E2I9;Q99985	Hip OA	outcome	SEMA3C	Wald ratio	1	-0.00571102	0.0519724	0.9125	-0.107577	0.0961548	0.994305	0.898007	1.10093
108	B4E3H9;P22749	Hip OA	outcome	GNLY	Wald ratio	1	0.00866081	0.01395	0.5347	-0.0186811	0.0360028	1.0087	0.981492	1.03666
109	B4E3S3;Q9H6B4	Hip OA	outcome	CLMP	Wald ratio	1	0.0148356	0.0362802	0.6826	-0.0562735	0.0859447	1.01495	0.945281	1.08975
110	B7Z4Y3;Q8IYA5;Q96MK3;L8B8N7	Hip OA	outcome	FAM20A	Wald ratio	1	-0.00780199	0.0418759	0.8522	-0.0898788	0.0742748	0.992228	0.914042	1.0771
111	B7Z6C2;P36871;B4DDQ8	Hip OA	outcome	PGM1	Wald ratio	1	0.00557686	0.0382569	0.8841	-0.0694067	0.0805604	1.00559	0.932947	1.08389
112	B7ZLE5;P02751;Q6MZM7;Q9UQS6;Q6MZF4;Q6N084	Hip OA	outcome	FN1	Wald ratio	1	0.00970055	0.0142389	0.4957	-0.0182077	0.0376088	1.00975	0.981957	1.03832
113	C9J6G4;Q8TEU8	Hip OA	outcome	WFIKKN2	Wald ratio	1	-0.0186744	0.0150149	0.2136	-0.0481036	0.0107548	0.981499	0.953035	1.01081
114	C9JEV6;Q9UJ70	Hip OA	outcome	NAGK	Wald ratio	1	-0.0196759	0.028761	0.4939	-0.0760474	0.0366956	0.980516	0.926772	1.03738
115	D0EI67;P13501	Hip OA	outcome	CCL5	Wald ratio	1	0.0349913	0.0338032	0.3006	-0.031263	0.101246	1.03561	0.969221	1.10655
116	D3DSM5;P39060;D3DSM4	Hip OA	outcome	COL18A1	Wald ratio	1	-0.114458	0.0578943	0.04804	-0.227931	-0.000985038	0.89185	0.796179	0.999015
117	D6RAR4;Q04756	Hip OA	outcome	HGFAC	Wald ratio	1	0.000101482	0.0224918	0.9964	-0.0439824	0.0441853	1.0001	0.956971	1.04518
118	D6RI10;D6RC51;P20155;A0A087WTA9;A0A024RD95	Hip OA	outcome	SPINK2	Wald ratio	1	-0.037515	0.0312867	0.2305	-0.0988369	0.0238069	0.96318	0.90589	1.02409
119	D9ZGF6;Q92765	Hip OA	outcome	FRZB	Wald ratio	1	-0.0440318	0.0255981	0.08541	-0.094204	0.00614037	0.956923	0.910097	1.00616
120	E5KN55;Q08752	Hip OA	outcome	PPID	Wald ratio	1	-0.0249451	0.0200436	0.2133	-0.0642306	0.0143404	0.975363	0.937789	1.01444
121	E9PHK0;A0A024R2Q7;P05452	Hip OA	outcome	CLEC3B	Wald ratio	1	-0.113146	0.0521735	0.03011	-0.215406	-0.0108855	0.893021	0.806214	0.989174
122	E9PKC0;Q6IQ23	Hip OA	outcome	PLEKHA7	Wald ratio	1	-0.0209613	0.0516908	0.6851	-0.122275	0.0803527	0.979257	0.884905	1.08367
123	G5E9D8;Q86UX2;Q96JW9;C9J2H1;A0A096LP62	Hip OA	outcome	ITIH5	Wald ratio	1	-0.0142768	0.0328972	0.6643	-0.0787553	0.0502016	0.985825	0.924266	1.05148
124	I1W660;O94907	Hip OA	outcome	DKK1	Wald ratio	1	-0.00383772	0.0523856	0.9416	-0.106514	0.0988381	0.99617	0.898963	1.10389
125	J3KNF6;Q6NW40	Hip OA	outcome	RGMB	Wald ratio	1	-0.0596946	0.0419563	0.1548	-0.141929	0.0225398	0.942052	0.867683	1.0228
126	K3W4U1;P06734	Hip OA	outcome	FCER2	Wald ratio	1	0.0176355	0.0295101	0.5501	-0.0402042	0.0754753	1.01779	0.960593	1.0784
127	K7EL86;Q9H665	Hip OA	outcome	IGFLR1	Wald ratio	1	-0.00570858	0.0183866	0.7562	-0.0417463	0.0303292	0.994308	0.959113	1.03079
128	K7ENC0;Q11128	Hip OA	outcome	FUT5	Wald ratio	1	0.0165517	0.0168238	0.3252	-0.0164229	0.0495264	1.01669	0.983711	1.05077
129	L7UYB8;P07359	Hip OA	outcome	GP1BA	Wald ratio	1	0.0530326	0.0512319	0.3006	-0.047382	0.153447	1.05446	0.953723	1.16585
130	O00182	Hip OA	outcome	LGALS9	Wald ratio	1	0.105419	0.0512627	0.03974	0.00494384	0.205894	1.11118	1.00496	1.22862
131	O00206;Q9Y6Y9	Hip OA	outcome	TLR4;LY96	Wald ratio	1	-0.0424659	0.0210324	0.04348	-0.0836894	-0.00124237	0.958423	0.919717	0.998758
132	O00241;Q5TFQ8;H9KV29	Hip OA	outcome	SIRPB1	Wald ratio	1	0.0036227	0.0136033	0.79	-0.0230398	0.0302852	1.00363	0.977224	1.03075
133	O00462	Hip OA	outcome	MANBA	Wald ratio	1	0.0178699	0.0168638	0.2893	-0.0151832	0.050923	1.01803	0.984931	1.05224
134	O00533;A0A087X0M8	Hip OA	outcome	CHL1	Wald ratio	1	0.00144092	0.0410519	0.972	-0.0790208	0.0819027	1.00144	0.924021	1.08535
135	O00548	Hip OA	outcome	DLL1	Wald ratio	1	0.0162219	0.0490981	0.7411	-0.0800104	0.112454	1.01635	0.923107	1.11902
136	O00602	Hip OA	outcome	FCN1	Wald ratio	1	-0.0413592	0.017365	0.01723	-0.0753945	-0.00732389	0.959484	0.927378	0.992703
137	O14625	Hip OA	outcome	CXCL11	Wald ratio	1	0.00472509	0.0379066	0.9008	-0.0695718	0.079022	1.00474	0.932793	1.08223
138	O14737	Hip OA	outcome	PDCD5	Wald ratio	1	0.0254237	0.0278787	0.3618	-0.0292185	0.080066	1.02575	0.971204	1.08336
139	O14763	Hip OA	outcome	TNFRSF10B	Wald ratio	1	0.00559441	0.0692366	0.9356	-0.130109	0.141298	1.00561	0.877999	1.15177
140	O14786;Q68DN3;A8K9V7;Q59F20;Q6X907;Q6AWA9	Hip OA	outcome	NRP1	Wald ratio	1	0.0698752	0.0335629	0.03735	0.00409191	0.135659	1.07237	1.0041	1.14529
141	O14791;Q2KHQ6;B1AH95	Hip OA	outcome	APOL1	Wald ratio	1	0.0382618	0.0416692	0.3585	-0.0434099	0.119934	1.039	0.957519	1.12742
142	O14960	Hip OA	outcome	LECT2	Wald ratio	1	0.00737179	0.0300167	0.806	-0.051461	0.0662046	1.0074	0.949841	1.06845
143	O15031	Hip OA	outcome	PLXNB2	Wald ratio	1	0.0028222	0.0190294	0.8821	-0.0344754	0.0401198	1.00283	0.966112	1.04094
144	O15041	Hip OA	outcome	SEMA3E	Wald ratio	1	-0.00437344	0.0127704	0.732	-0.0294035	0.0206566	0.995636	0.971025	1.02087
145	O15197	Hip OA	outcome	EPHB6	Wald ratio	1	-0.0786611	0.0430015	0.06736	-0.162944	0.00562182	0.924353	0.849639	1.00564
146	O15394	Hip OA	outcome	NCAM2	Wald ratio	1	-0.0105405	0.0272027	0.6984	-0.0638579	0.0427768	0.989515	0.938138	1.0437
147	O15444	Hip OA	outcome	CCL25	Wald ratio	1	0.0126569	0.0171842	0.4614	-0.0210241	0.046338	1.01274	0.979195	1.04743
148	O15467	Hip OA	outcome	CCL16	Wald ratio	1	-0.0205969	0.0106278	0.05262	-0.0414274	0.00023353	0.979614	0.959419	1.00023
149	O43155	Hip OA	outcome	FLRT2	Wald ratio	1	-0.038674	0.0426923	0.365	-0.122351	0.0450028	0.962064	0.884838	1.04603
150	O43184	Hip OA	outcome	ADAM12	Wald ratio	1	-0.116268	0.0452884	0.01025	-0.205033	-0.0275027	0.890237	0.81462	0.972872
151	O43405	Hip OA	outcome	COCH	Wald ratio	1	0.0476991	0.0287504	0.0971	-0.0086516	0.10405	1.04886	0.991386	1.10966
152	O43488	Hip OA	outcome	AKR7A2	Wald ratio	1	-0.104128	0.0457116	0.02273	-0.193723	-0.0145337	0.90111	0.823886	0.985571
153	O43508;Q4ACW9;A0A0A6YY99	Hip OA	outcome	TNFSF12;TNFSF12-TNFSF13	Wald ratio	1	0.0752606	0.0255257	0.003194	0.0252302	0.125291	1.07817	1.02555	1.13348
154	O43555	Hip OA	outcome	GNRH2	Wald ratio	1	-0.0328756	0.0513468	0.522	-0.133515	0.0677641	0.967659	0.875014	1.07011
155	O43699;A0A024R4K4	Hip OA	outcome	SIGLEC6	Wald ratio	1	0.0127106	0.0140693	0.3663	-0.0148653	0.0402864	1.01279	0.985245	1.04111
156	O43813	Hip OA	outcome	LANCL1	Wald ratio	1	0.0385403	0.0692605	0.5779	-0.0972102	0.174291	1.03929	0.907365	1.1904
157	O43866	Hip OA	outcome	CD5L	Wald ratio	1	-0.0582456	0.0325605	0.07364	-0.122064	0.00557293	0.943418	0.885092	1.00559
158	O60243	Hip OA	outcome	HS6ST1	Wald ratio	1	-0.0249344	0.0403295	0.5364	-0.10398	0.0541115	0.975374	0.901243	1.0556
159	O60462;Q7LBX6;Q7Z3T9;X5D2Q8;A0A024R412;A0A024R3W6	Hip OA	outcome	NRP2	Wald ratio	1	-0.0253104	0.0472135	0.5919	-0.117849	0.067228	0.975007	0.88883	1.06954
160	O60476	Hip OA	outcome	MAN1A2	Wald ratio	1	-0.0766667	0.0457901	0.09407	-0.166415	0.0130818	0.926199	0.846695	1.01317
161	O60486	Hip OA	outcome	PLXNC1	Inverse variance weighted	2	-0.0349941	0.0147348	0.0175518	-0.0638743	-0.00611403	0.965611	0.938123	0.993905
162	O60760	Hip OA	outcome	HPGDS	Wald ratio	1	0.0511829	0.0210548	0.01506	0.00991542	0.0924504	1.05252	1.00996	1.09686
163	O60909	Hip OA	outcome	B4GALT2	Wald ratio	1	-0.0142645	0.0316978	0.6527	-0.0763923	0.0478633	0.985837	0.926453	1.04903
164	O75015;M9MML6;A0A087WZR4;A0A087WU90	Hip OA	outcome	FCGR3B	Wald ratio	1	0.0264186	0.0234837	0.2606	-0.0196095	0.0724466	1.02677	0.980582	1.07514
165	O75023	Hip OA	outcome	LILRB5	Wald ratio	1	-0.00404928	0.00826065	0.624	-0.0202402	0.0121416	0.995959	0.979963	1.01222
166	O75144;B7Z1W8;A0N0L8	Hip OA	outcome	ICOSLG	Wald ratio	1	0.0286359	0.0191537	0.1349	-0.00890543	0.0661772	1.02905	0.991134	1.06842
167	O75462	Hip OA	outcome	CRLF1	Wald ratio	1	-0.0559441	0.0393679	0.1553	-0.133105	0.021217	0.945592	0.875373	1.02144
168	O75503	Hip OA	outcome	CLN5	Wald ratio	1	-0.0354286	0.0687068	0.6061	-0.170094	0.0992368	0.965192	0.843586	1.10433
169	O75594	Hip OA	outcome	PGLYRP1	Wald ratio	1	0.0332103	0.0474404	0.4839	-0.0597728	0.126193	1.03377	0.941979	1.1345
170	O75629	Hip OA	outcome	CREG1	Wald ratio	1	0.0247509	0.0422182	0.5577	-0.0579968	0.107499	1.02506	0.943653	1.11349
171	O75636	Hip OA	outcome	FCN3	Wald ratio	1	-0.052514	0.0235381	0.02568	-0.0986487	-0.00637923	0.948841	0.906061	0.993641
172	O75828;V9HW40	Hip OA	outcome	CBR3	Wald ratio	1	-0.00942408	0.0124068	0.4475	-0.0337414	0.0148933	0.99062	0.966821	1.015
173	O75843	Hip OA	outcome	AP1G2	Wald ratio	1	-0.0447761	0.0492535	0.3633	-0.141313	0.0517608	0.956212	0.868218	1.05312
174	O75973	Hip OA	outcome	C1QL1	Wald ratio	1	0.0369176	0.0322894	0.2529	-0.0263697	0.100205	1.03761	0.973975	1.1054
175	O76074;G5E9C5	Hip OA	outcome	PDE5A	Wald ratio	1	-0.0388535	0.028766	0.1768	-0.0952349	0.0175279	0.961892	0.909159	1.01768
176	O76076	Hip OA	outcome	WISP2	Wald ratio	1	-0.0460094	0.044227	0.2982	-0.132694	0.0406755	0.955033	0.875733	1.04151
177	O76096	Hip OA	outcome	CST7	Wald ratio	1	-0.0373721	0.0143341	0.009128	-0.065467	-0.00927734	0.963318	0.93663	0.990766
178	O94779	Hip OA	outcome	CNTN5	Wald ratio	1	-0.0331063	0.023139	0.1525	-0.0784587	0.0122462	0.967436	0.92454	1.01232
179	O94856;B4DRH7	Hip OA	outcome	NFASC	Wald ratio	1	-0.014831	0.0181753	0.4145	-0.0504546	0.0207925	0.985278	0.950797	1.02101
180	O94923	Hip OA	outcome	GLCE	Wald ratio	1	-0.000482742	0.014316	0.9731	-0.028542	0.0275765	0.999517	0.971861	1.02796
181	O94933	Hip OA	outcome	SLITRK3	Wald ratio	1	0.0228986	0.0404154	0.571	-0.0563157	0.102113	1.02316	0.945241	1.10751
182	O95256	Hip OA	outcome	IL18RAP	Wald ratio	1	-0.00762258	0.0201705	0.7055	-0.0471568	0.0319117	0.992406	0.953938	1.03243
183	O95388	Hip OA	outcome	WISP1	Wald ratio	1	-0.0176022	0.0206156	0.3932	-0.0580088	0.0228044	0.982552	0.943642	1.02307
184	O95407	Hip OA	outcome	TNFRSF6B	Wald ratio	1	-0.0933036	0.0785328	0.2348	-0.247228	0.0606206	0.910917	0.780963	1.0625
185	O95502	Hip OA	outcome	NPTXR	Wald ratio	1	-0.0370188	0.0343878	0.2817	-0.104419	0.0303813	0.963658	0.900848	1.03085
186	O95631	Hip OA	outcome	NTN1	Wald ratio	1	0.0767104	0.0239304	0.001348	0.0298068	0.123614	1.07973	1.03026	1.13158
187	O95727	Hip OA	outcome	CRTAM	Wald ratio	1	0.0639831	0.0408856	0.1176	-0.0161528	0.144119	1.06607	0.983977	1.15502
188	O95897	Hip OA	outcome	OLFM2	Wald ratio	1	-0.00282318	0.0159722	0.8597	-0.0341287	0.0284823	0.997181	0.966447	1.02889
189	O95954	Hip OA	outcome	FTCD	Wald ratio	1	0.000696864	0.118301	0.9953	-0.231173	0.232566	1.0007	0.793602	1.26183
190	P00738;Q6PEJ8;A0A0C4DGL8	Hip OA	outcome	HP	Wald ratio	1	-0.0233656	0.0131138	0.07479	-0.0490687	0.00233754	0.976905	0.952116	1.00234
191	P00742;Q5JVE7;Q5JVE8	Hip OA	outcome	F10	Wald ratio	1	-0.0236343	0.0373429	0.5268	-0.0968263	0.0495578	0.976643	0.907714	1.05081
192	P00747;Q5TEH5	Hip OA	outcome	PLG	Wald ratio	1	0.0622342	0.0265928	0.01927	0.0101123	0.114356	1.06421	1.01016	1.12115
193	P00750	Hip OA	outcome	PLAT	Wald ratio	1	-0.020765	0.0537584	0.6993	-0.126132	0.0846015	0.979449	0.881499	1.08828
194	P00915	Hip OA	outcome	CA1	Wald ratio	1	-0.0340136	0.0626519	0.5872	-0.156811	0.0887842	0.966558	0.854865	1.09284
195	P00973;F8VXY3	Hip OA	outcome	OAS1	Wald ratio	1	0.0547945	0.0359064	0.127	-0.0155819	0.125171	1.05632	0.984539	1.13334
196	P00995	Hip OA	outcome	SPINK1	Wald ratio	1	0.00424528	0.0420061	0.9195	-0.0780866	0.0865772	1.00425	0.924884	1.09044
197	P01024	Hip OA	outcome	C3	Wald ratio	1	-0.0030303	0.0468245	0.9484	-0.0948064	0.0887458	0.996974	0.909549	1.0928
198	P01031	Hip OA	outcome	C5	Wald ratio	1	-0.0181319	0.0507721	0.721	-0.117645	0.0813815	0.982032	0.889011	1.08478
199	P01036	Hip OA	outcome	CST4	Wald ratio	1	0.0202151	0.0315805	0.5221	-0.0416827	0.0821129	1.02042	0.959174	1.08558
200	P01037	Hip OA	outcome	CST1	Wald ratio	1	0.0289007	0.0170709	0.09046	-0.00455835	0.0623598	1.02932	0.995452	1.06435
201	P01042	Hip OA	outcome	KNG1	Wald ratio	1	-0.00849195	0.010349	0.4119	-0.0287761	0.0117922	0.991544	0.971634	1.01186
202	P01133	Hip OA	outcome	EGF	Wald ratio	1	0.0369254	0.0359531	0.3044	-0.0335427	0.107393	1.03762	0.967014	1.11337
203	P01178	Hip OA	outcome	OXT	Wald ratio	1	-0.0116592	0.0158473	0.4619	-0.0427199	0.0194015	0.988409	0.95818	1.01959
204	P01732	Hip OA	outcome	CD8A	Wald ratio	1	-0.0333333	0.0282666	0.2383	-0.0887359	0.0220693	0.967216	0.915087	1.02231
205	P02008	Hip OA	outcome	HBZ	Wald ratio	1	0.00180873	0.0108995	0.8682	-0.0195544	0.0231718	1.00181	0.980636	1.02344
206	P02647	Hip OA	outcome	APOA1	Wald ratio	1	-0.00636364	0.0394034	0.8717	-0.0835944	0.0708671	0.993657	0.919804	1.07344
207	P02741	Hip OA	outcome	CRP	Wald ratio	1	0.132215	0.0637985	0.03823	0.00716969	0.25726	1.14135	1.0072	1.29338
208	P02743;V9HWP0	Hip OA	outcome	APCS	Wald ratio	1	-0.00776676	0.0347413	0.8231	-0.0758598	0.0603263	0.992263	0.926946	1.06218
209	P02748	Hip OA	outcome	C9	Wald ratio	1	0.0797333	0.0692099	0.2493	-0.055918	0.215385	1.083	0.945617	1.24034
210	P02749	Hip OA	outcome	APOH	Wald ratio	1	0.0143116	0.0351157	0.6836	-0.0545152	0.0831383	1.01441	0.946944	1.08669
211	P02753	Hip OA	outcome	RBP4	Wald ratio	1	-0.0802721	0.0704162	0.2543	-0.218288	0.0577436	0.922865	0.803894	1.05944
212	P02763	Hip OA	outcome	ORM1	Wald ratio	1	-0.00831296	0.043371	0.848	-0.0933201	0.0766942	0.991721	0.910902	1.07971
213	P02765	Hip OA	outcome	AHSG	Wald ratio	1	-0.0121561	0.0162854	0.4554	-0.0440755	0.0197633	0.987917	0.956882	1.01996
214	P02771	Hip OA	outcome	AFP	Wald ratio	1	0.0647059	0.0581963	0.2662	-0.0493588	0.178771	1.06685	0.95184	1.19575
215	P02778	Hip OA	outcome	CXCL10	Wald ratio	1	-0.0075188	0.0687393	0.9129	-0.142248	0.12721	0.992509	0.867406	1.13566
216	P02787	Hip OA	outcome	TF	Wald ratio	1	0.00264317	0.039913	0.9472	-0.0755863	0.0808726	1.00265	0.9272	1.08423
217	P02790;Q9BS19	Hip OA	outcome	HPX	Wald ratio	1	-0.0103175	0.0420331	0.8061	-0.0927023	0.0720674	0.989736	0.911465	1.07473
218	P03950;W0UV28	Hip OA	outcome	ANG	Wald ratio	1	0.00285218	0.0177724	0.8725	-0.0319817	0.0376861	1.00286	0.968524	1.03841
219	P03951	Hip OA	outcome	F11	Wald ratio	1	-0.0400543	0.0207937	0.05407	-0.0808099	0.000701259	0.960737	0.922369	1.0007
220	P04003	Hip OA	outcome	C4BPA	Wald ratio	1	0.0543124	0.0324614	0.0943	-0.00931191	0.117937	1.05581	0.990731	1.12517
221	P04114;Q59HB3;Q7Z7Q0	Hip OA	outcome	APOB	Wald ratio	1	-0.00098912	0.0267466	0.9705	-0.0534124	0.0514341	0.999011	0.947989	1.05278
222	P04155	Hip OA	outcome	TFF1	Wald ratio	1	0.0335753	0.0482593	0.4866	-0.061013	0.128164	1.03415	0.940811	1.13674
223	P04278	Hip OA	outcome	SHBG	Wald ratio	1	0.11215	0.0426175	0.0085	0.0286192	0.19568	1.11868	1.02903	1.21614
224	P04745;Q6NSB3	Hip OA	outcome	AMY1A	Wald ratio	1	-0.045389	0.0220011	0.03911	-0.0885112	-0.00226673	0.955626	0.915293	0.997736
225	P04792;V9HW43	Hip OA	outcome	HSPB1	Wald ratio	1	-0.0936111	0.0278468	0.0007748	-0.148191	-0.0390313	0.910637	0.862267	0.961721
226	P04843	Hip OA	outcome	RPN1	Wald ratio	1	-0.0356832	0.0268467	0.1838	-0.0883028	0.0169364	0.964946	0.915484	1.01708
227	P05160	Hip OA	outcome	F13B	Wald ratio	1	-0.0047532	0.0227219	0.8343	-0.0492882	0.0397818	0.995258	0.951907	1.04058
228	P05161	Hip OA	outcome	ISG15	Wald ratio	1	0.0208333	0.0366371	0.5696	-0.0509753	0.092642	1.02105	0.950302	1.09707
229	P05162	Hip OA	outcome	LGALS2	Wald ratio	1	0.0483636	0.0341736	0.157	-0.0186166	0.115344	1.04955	0.981556	1.12226
230	P05164	Hip OA	outcome	MPO	Wald ratio	1	-0.0261506	0.0361712	0.4697	-0.0970463	0.044745	0.974188	0.907514	1.04576
231	P05362	Hip OA	outcome	ICAM1	Wald ratio	1	-0.00558892	0.00750571	0.4565	-0.0203001	0.00912228	0.994427	0.979905	1.00916
232	P06396	Hip OA	outcome	GSN	Wald ratio	1	-0.0934673	0.0559787	0.09498	-0.203186	0.016251	0.910768	0.816127	1.01638
233	P07148;Q05CP7;Q6FGL7	Hip OA	outcome	FABP1	Wald ratio	1	-0.0997375	0.0500482	0.04628	-0.197832	-0.00164311	0.905075	0.820508	0.998358
234	P07339;V9HWI3	Hip OA	outcome	CTSD	Wald ratio	1	-0.0188571	0.0283066	0.5053	-0.0743382	0.0366239	0.98132	0.928358	1.0373
235	P07451;V9HWA3	Hip OA	outcome	CA3	Wald ratio	1	0.0382665	0.0493287	0.4379	-0.0584178	0.134951	1.03901	0.943256	1.14448
236	P07602	Hip OA	outcome	PSAP	Wald ratio	1	0.00468498	0.0167027	0.7791	-0.0280523	0.0374223	1.0047	0.972337	1.03813
237	P07949;Q9BTX6;A0A024R7T2	Hip OA	outcome	RET	Wald ratio	1	-0.0458815	0.0404348	0.2565	-0.125134	0.0333708	0.955155	0.882379	1.03393
238	P07988	Hip OA	outcome	SFTPB	Wald ratio	1	0.0294461	0.0131482	0.02512	0.00367561	0.0552165	1.02988	1.00368	1.05677
239	P07998;W0UV93	Hip OA	outcome	RNASE1	Wald ratio	1	-0.13119	0.043389	0.002498	-0.216233	-0.0461478	0.877051	0.805548	0.954901
240	P08118	Hip OA	outcome	MSMB	Wald ratio	1	-0.0142552	0.00941493	0.13	-0.0327084	0.0041981	0.985846	0.967821	1.00421
241	P08174;B1AP13	Hip OA	outcome	CD55	Wald ratio	1	-0.00844368	0.0199359	0.6719	-0.047518	0.0306306	0.991592	0.953593	1.0311
242	P08294	Hip OA	outcome	SOD3	Wald ratio	1	0.011413	0.0250906	0.6492	-0.0377645	0.0605906	1.01148	0.96294	1.06246
243	P08319	Hip OA	outcome	ADH4	Wald ratio	1	-0.0541401	0.0581703	0.352	-0.168154	0.0598738	0.947299	0.845224	1.0617
244	P08519	Hip OA	outcome	LPA	Wald ratio	1	-0.0218327	0.0143557	0.1283	-0.0499698	0.00630443	0.978404	0.951258	1.00632
245	P08571	Hip OA	outcome	CD14	Wald ratio	1	0.038253	0.0307971	0.2142	-0.0221092	0.0986153	1.03899	0.978133	1.10364
246	P08697	Hip OA	outcome	SERPINF2	Wald ratio	1	-0.0202371	0.0492922	0.6814	-0.11685	0.0763756	0.979966	0.889719	1.07937
247	P08709;B4DPM2;F5H8B0	Hip OA	outcome	F7	Wald ratio	1	0.00190217	0.014385	0.8948	-0.0262925	0.0300968	1.0019	0.97405	1.03055
248	P08949	Hip OA	outcome	NMB	Wald ratio	1	-0.145732	0.0582532	0.01236	-0.259908	-0.0315555	0.86439	0.771123	0.968937
249	P09038	Hip OA	outcome	FGF2	Wald ratio	1	0.02154	0.0167667	0.1989	-0.0113227	0.0544027	1.02177	0.988741	1.05591
250	P09211;V9HWE9	Hip OA	outcome	GSTP1	Wald ratio	1	0.048849	0.0529343	0.3561	-0.0549023	0.1526	1.05006	0.946578	1.16486
251	P09228	Hip OA	outcome	CST2	Wald ratio	1	0.0316628	0.0187024	0.09046	-0.004994	0.0683196	1.03217	0.995018	1.07071
252	P09237	Hip OA	outcome	MMP7	Wald ratio	1	0.0245472	0.0275025	0.3721	-0.0293576	0.078452	1.02485	0.971069	1.08161
253	P09238	Hip OA	outcome	MMP10	Wald ratio	1	-0.104912	0.0400959	0.008883	-0.1835	-0.026324	0.900404	0.832352	0.974019
254	P09543	Hip OA	outcome	CNP	Wald ratio	1	-0.0700535	0.054408	0.1979	-0.176693	0.0365863	0.932344	0.838037	1.03726
255	P09564	Hip OA	outcome	CD7	Wald ratio	1	0.000831601	0.0217495	0.9695	-0.0417974	0.0434606	1.00083	0.959064	1.04442
256	P0C8F1	Hip OA	outcome	PATE4	Wald ratio	1	0.0317493	0.0207229	0.1255	-0.00886751	0.0723662	1.03226	0.991172	1.07505
257	P10082	Hip OA	outcome	PYY	Wald ratio	1	-0.055414	0.0620334	0.3717	-0.176999	0.0661714	0.946093	0.83778	1.06841
258	P10153;W0UV60	Hip OA	outcome	RNASE2	Wald ratio	1	-0.0502959	0.0384635	0.191	-0.125684	0.0250925	0.950948	0.881893	1.02541
259	P10253	Hip OA	outcome	GAA	Wald ratio	1	0.00379404	0.0251735	0.8802	-0.045546	0.0531341	1.0038	0.955476	1.05457
260	P10643;Q05CI3	Hip OA	outcome	C7	Wald ratio	1	0.00646204	0.0236645	0.7848	-0.0399203	0.0528444	1.00648	0.960866	1.05427
261	P10696	Hip OA	outcome	ALPG	Wald ratio	1	-0.0421875	0.0491704	0.3909	-0.138561	0.0541864	0.95869	0.87061	1.05568
262	P10720	Hip OA	outcome	PF4V1	Wald ratio	1	-0.0097225	0.0204632	0.6347	-0.0498303	0.0303853	0.990325	0.951391	1.03085
263	P10912;A0A087X0H5;A0A087X162	Hip OA	outcome	GHR	Wald ratio	1	0.184667	0.0712609	0.009558	0.0449957	0.324338	1.20282	1.04602	1.38312
264	P11226	Hip OA	outcome	MBL2	Wald ratio	1	0.00464282	0.00988555	0.6386	-0.0147329	0.0240185	1.00465	0.985375	1.02431
265	P11766	Hip OA	outcome	ADH5	Wald ratio	1	-0.00492958	0.035224	0.8887	-0.0739686	0.0641095	0.995083	0.928701	1.06621
266	P12109	Hip OA	outcome	COL6A1	Wald ratio	1	-0.0307038	0.0543892	0.5724	-0.137307	0.075899	0.969763	0.871703	1.07885
267	P12272;Q53XY9;A0A024RB29	Hip OA	outcome	PTHLH	Wald ratio	1	0.203008	0.0541977	0.0001799	0.0967801	0.309235	1.22508	1.10162	1.36238
268	P12273	Hip OA	outcome	PIP	Wald ratio	1	0.124468	0.0573701	0.03004	0.0120226	0.236914	1.13255	1.0121	1.26733
269	P12724	Hip OA	outcome	RNASE3	Wald ratio	1	0.00841121	0.0498092	0.8659	-0.0892149	0.106037	1.00845	0.914649	1.11186
270	P13232	Hip OA	outcome	IL7	Wald ratio	1	-0.0408824	0.045575	0.3697	-0.130209	0.0484446	0.959942	0.877912	1.04964
271	P13236	Hip OA	outcome	CCL4	Wald ratio	1	-0.0127451	0.0290905	0.6613	-0.0697625	0.0442723	0.987336	0.932615	1.04527
272	P13591;A0A087WWD4	Hip OA	outcome	NCAM1	Wald ratio	1	-0.0595109	0.0306275	0.05201	-0.119541	0.000519107	0.942225	0.887328	1.00052
273	P13987;Q6FHM9	Hip OA	outcome	CD59	Wald ratio	1	0.0668508	0.0285133	0.01905	0.0109648	0.122737	1.06914	1.01103	1.13059
274	P14384	Hip OA	outcome	CPM	Wald ratio	1	-0.0613233	0.0537939	0.2543	-0.166759	0.0441128	0.940519	0.846403	1.0451
275	P14415	Hip OA	outcome	ATP1B2	Wald ratio	1	-0.0808747	0.0319561	0.01138	-0.143509	-0.0182408	0.922309	0.866313	0.981925
276	P14550;V9HWI0	Hip OA	outcome	AKR1A1	Wald ratio	1	0.0059322	0.0163781	0.7172	-0.0261689	0.0380333	1.00595	0.974171	1.03877
277	P14625;V9HWP2	Hip OA	outcome	HSP90B1	Wald ratio	1	0.0201385	0.00889484	0.02357	0.00270463	0.0375724	1.02034	1.00271	1.03829
278	P14778	Hip OA	outcome	IL1R1	Wald ratio	1	-0.0190184	0.0601842	0.752	-0.136979	0.0989426	0.981161	0.871988	1.104
279	P14902	Hip OA	outcome	IDO1	Wald ratio	1	0.0344	0.0409952	0.4014	-0.0459505	0.114751	1.035	0.955089	1.12159
280	P15291;W6MEN3	Hip OA	outcome	B4GALT1	Wald ratio	1	0.0417597	0.0335909	0.2138	-0.0240785	0.107598	1.04264	0.976209	1.1136
281	P15498	Hip OA	outcome	VAV1	Wald ratio	1	0.0170799	0.0554111	0.7579	-0.0915258	0.125686	1.01723	0.912538	1.13393
282	P15559;B4DLR8	Hip OA	outcome	NQO1	Wald ratio	1	0.0245399	0.0156042	0.1158	-0.00604428	0.055124	1.02484	0.993974	1.05667
283	P15692;A0A024RD33;A0A024RD37;A0A0Y0IMM4;A2A2V4	Hip OA	outcome	VEGFA	Wald ratio	1	0.0230671	0.0128847	0.07341	-0.00218687	0.048321	1.02334	0.997816	1.04951
284	P15814	Hip OA	outcome	IGLL1	Wald ratio	1	-0.0313877	0.0385643	0.4157	-0.106974	0.0441984	0.9691	0.898549	1.04519
285	P16035	Hip OA	outcome	TIMP2	Wald ratio	1	0.012201	0.0330136	0.7117	-0.0525057	0.0769076	1.01228	0.948849	1.07994
286	P16083	Hip OA	outcome	NQO2	Wald ratio	1	0.028046	0.0262864	0.286	-0.0234754	0.0795674	1.02844	0.976798	1.08282
287	P16152	Hip OA	outcome	CBR1	Wald ratio	1	-0.0116863	0.0269793	0.6649	-0.0645656	0.0411931	0.988382	0.937475	1.04205
288	P16444	Hip OA	outcome	DPEP1	Wald ratio	1	0.0744409	0.0365891	0.0419	0.00272632	0.146155	1.07728	1.00273	1.15738
289	P16619	Hip OA	outcome	CCL3L1	Wald ratio	1	0.0199597	0.0278205	0.4731	-0.0345686	0.0744879	1.02016	0.966022	1.07733
290	P16860	Hip OA	outcome	NPPB	Wald ratio	1	0.0342105	0.0344581	0.3208	-0.0333273	0.101748	1.0348	0.967222	1.1071
291	P16871	Hip OA	outcome	IL7R	Wald ratio	1	0.00729755	0.0216445	0.736	-0.0351257	0.0497208	1.00732	0.965484	1.05098
292	P16930	Hip OA	outcome	FAH	Wald ratio	1	0.0145028	0.0163066	0.3738	-0.0174582	0.0464638	1.01461	0.982693	1.04756
293	P17181	Hip OA	outcome	IFNAR1	Wald ratio	1	-0.0607525	0.0477642	0.2034	-0.15437	0.0328654	0.941056	0.856955	1.03341
294	P17213	Hip OA	outcome	BPI	Wald ratio	1	-0.00760397	0.0210949	0.7185	-0.0489501	0.0337421	0.992425	0.952229	1.03432
295	P17405	Hip OA	outcome	SMPD1	Wald ratio	1	-0.013871	0.0345769	0.6883	-0.0816416	0.0538997	0.986225	0.921602	1.05538
296	P17538	Hip OA	outcome	CTRB1	Wald ratio	1	0.0288982	0.0158896	0.06896	-0.00224549	0.0600418	1.02932	0.997757	1.06188
297	P18428	Hip OA	outcome	LBP	Wald ratio	1	0.0325074	0.0215089	0.1307	-0.00965003	0.0746649	1.03304	0.990396	1.07752
298	P18510;A0A024R528	Hip OA	outcome	IL1RN	Wald ratio	1	-0.00367069	0.0474979	0.9384	-0.0967666	0.0894252	0.996336	0.907768	1.09355
299	P18627	Hip OA	outcome	LAG3	Wald ratio	1	-0.0896104	0.0614397	0.1447	-0.210032	0.0308114	0.914287	0.810558	1.03129
300	P19021;O43832	Hip OA	outcome	PAM	Wald ratio	1	-0.0255146	0.0203447	0.2098	-0.0653902	0.014361	0.974808	0.936702	1.01446
301	P19224	Hip OA	outcome	UGT1A6	Wald ratio	1	0.0245283	0.0471355	0.6028	-0.0678573	0.116914	1.02483	0.934394	1.12402
302	P19801	Hip OA	outcome	AOC1	Wald ratio	1	-0.00823529	0.0118343	0.4865	-0.0314304	0.0149598	0.991799	0.969058	1.01507
303	P19823	Hip OA	outcome	ITIH2	Wald ratio	1	0.0239627	0.0156695	0.1262	-0.00674948	0.054675	1.02425	0.993273	1.0562
304	P19957	Hip OA	outcome	PI3	Wald ratio	1	-0.029819	0.0297998	0.317	-0.0882266	0.0285887	0.970621	0.915553	1.029
305	P19961	Hip OA	outcome	AMY2B	Wald ratio	1	-0.00623557	0.0287339	0.8282	-0.062554	0.0500829	0.993784	0.939362	1.05136
306	P19971	Hip OA	outcome	TYMP	Wald ratio	1	-0.0504902	0.0543502	0.3529	-0.157017	0.0560362	0.950763	0.85469	1.05764
307	P20061	Hip OA	outcome	TCN1	Wald ratio	1	-0.0275707	0.0341302	0.4192	-0.0944658	0.0393244	0.972806	0.909859	1.04011
308	P20062	Hip OA	outcome	TCN2	Wald ratio	1	0.00151787	0.0129929	0.907	-0.0239481	0.0269839	1.00152	0.976336	1.02735
309	P20138;Q546G0	Hip OA	outcome	CD33	Wald ratio	1	0.0110216	0.0101725	0.2786	-0.00891652	0.0309598	1.01108	0.991123	1.03144
310	P20160	Hip OA	outcome	AZU1	Wald ratio	1	-0.0731481	0.0468695	0.1186	-0.165012	0.0187161	0.929463	0.847883	1.01889
311	P20231;Q15661;A0A140VJT7	Hip OA	outcome	TPSAB1;TPSB2	Wald ratio	1	-0.0230308	0.0192773	0.2322	-0.0608142	0.0147527	0.977232	0.940998	1.01486
312	P20618	Hip OA	outcome	PSMB1	Wald ratio	1	-0.0271845	0.0221686	0.2201	-0.0706348	0.0162659	0.973182	0.931802	1.0164
313	P20742	Hip OA	outcome	PZP	Wald ratio	1	-0.0044	0.0202157	0.8277	-0.0440228	0.0352228	0.99561	0.956932	1.03585
314	P21128	Hip OA	outcome	ENDOU	Wald ratio	1	-0.0582822	0.0606786	0.3368	-0.177212	0.0606478	0.943384	0.837602	1.06252
315	P22303	Hip OA	outcome	ACHE	Wald ratio	1	0.00639731	0.0309413	0.8362	-0.0542475	0.0670422	1.00642	0.947198	1.06934
316	P22607	Hip OA	outcome	FGFR3	Wald ratio	1	-0.112994	0.0574543	0.04922	-0.225605	-0.000383852	0.893156	0.798033	0.999616
317	P23381	Hip OA	outcome	WARS	Wald ratio	1	-0.0572549	0.0403001	0.1554	-0.136243	0.0217333	0.944353	0.87263	1.02197
318	P23435	Hip OA	outcome	CBLN1	Wald ratio	1	0.00906988	0.0123306	0.462	-0.0150981	0.0332379	1.00911	0.985015	1.0338
319	P24158	Hip OA	outcome	PRTN3	Wald ratio	1	0.0517443	0.0203272	0.01091	0.011903	0.0915856	1.05311	1.01197	1.09591
320	P24387	Hip OA	outcome	CRHBP	Wald ratio	1	0.00528376	0.0185612	0.7759	-0.0310963	0.0416638	1.0053	0.969382	1.04254
321	P24593	Hip OA	outcome	IGFBP5	Wald ratio	1	0.173026	0.0805977	0.03181	0.0150548	0.330998	1.1889	1.01517	1.39236
322	P25774	Hip OA	outcome	CTSS	Wald ratio	1	-0.00244044	0.0189632	0.8976	-0.0396083	0.0347274	0.997563	0.961166	1.03534
323	P26447	Hip OA	outcome	S100A4	Wald ratio	1	-0.0600476	0.0427977	0.1606	-0.143931	0.0238359	0.94172	0.865947	1.02412
324	P26992	Hip OA	outcome	CNTFR	Wald ratio	1	-0.00400229	0.0456262	0.9301	-0.0934297	0.0854251	0.996006	0.910802	1.08918
325	P27930	Hip OA	outcome	IL1R2	Wald ratio	1	0.0186335	0.0224625	0.4068	-0.0253931	0.0626601	1.01881	0.974927	1.06466
326	P28325	Hip OA	outcome	CST5	Wald ratio	1	-0.00919732	0.0161324	0.5686	-0.0408169	0.0224222	0.990845	0.960005	1.02268
327	P28799	Hip OA	outcome	GRN	Wald ratio	1	-0.0253348	0.0371186	0.4949	-0.0980872	0.0474177	0.974983	0.90657	1.04856
328	P29120	Hip OA	outcome	PCSK1	Wald ratio	1	-0.0251481	0.00915159	0.005997	-0.0430852	-0.00721095	0.975166	0.95783	0.992815
329	P29279	Hip OA	outcome	CTGF	Wald ratio	1	0.015864	0.0304101	0.6019	-0.0437397	0.0754677	1.01599	0.957203	1.07839
330	P29460	Hip OA	outcome	IL12B	Wald ratio	1	0.0220941	0.0309073	0.4747	-0.0384841	0.0826724	1.02234	0.962247	1.08619
331	P29622;A0A024R6I9	Hip OA	outcome	SERPINA4	Inverse variance weighted	2	-0.0203906	0.0221149	0.356512	-0.0637358	0.0229545	0.979816	0.938253	1.02322
332	P30041	Hip OA	outcome	PRDX6	Wald ratio	1	-0.00266344	0.0276641	0.9233	-0.0568851	0.0515582	0.99734	0.944703	1.05291
333	P30086	Hip OA	outcome	PEBP1	Wald ratio	1	0.00852359	0.0198162	0.6671	-0.0303163	0.0473634	1.00856	0.970139	1.0485
334	P30101	Hip OA	outcome	PDIA3	Wald ratio	1	-0.124227	0.0615707	0.04363	-0.244905	-0.00354821	0.88318	0.782779	0.996458
335	P30533	Hip OA	outcome	LRPAP1	Wald ratio	1	0.00073303	0.0403339	0.9855	-0.0783214	0.0797875	1.00073	0.924667	1.08306
336	P31151	Hip OA	outcome	S100A7	Wald ratio	1	-0.0110927	0.0176892	0.5306	-0.0457635	0.0235781	0.988969	0.955268	1.02386
337	P31994;P31995	Hip OA	outcome	FCGR2B	Wald ratio	1	-0.00270514	0.0106776	0.8	-0.0236332	0.018223	0.997299	0.976644	1.01839
338	P32019	Hip OA	outcome	INPP5B	Wald ratio	1	-0.0232176	0.0245353	0.344	-0.0713068	0.0248717	0.97705	0.931176	1.02518
339	P32927;Q6NSJ8	Hip OA	outcome	CSF2RB	Wald ratio	1	0.0158328	0.0295661	0.5923	-0.0421167	0.0737823	1.01596	0.958758	1.07657
340	P33316	Hip OA	outcome	DUT	Wald ratio	1	-0.0949853	0.0719202	0.1866	-0.235949	0.0459782	0.909386	0.789821	1.04705
341	P34096;Q53XB4	Hip OA	outcome	RNASE4	Wald ratio	1	0.0313752	0.0243734	0.198	-0.0163967	0.079147	1.03187	0.983737	1.08236
342	P34896	Hip OA	outcome	SHMT1	Wald ratio	1	0.051	0.0308162	0.09793	-0.00939978	0.1114	1.05232	0.990644	1.11784
343	P35052;H7C410	Hip OA	outcome	GPC1	Wald ratio	1	0.0476752	0.0330048	0.1486	-0.0170142	0.112365	1.04883	0.98313	1.11892
344	P35219	Hip OA	outcome	CA8	Wald ratio	1	-0.0393617	0.0481445	0.4136	-0.133725	0.0550014	0.961403	0.874831	1.05654
345	P35318	Hip OA	outcome	ADM	Wald ratio	1	-0.0151961	0.052586	0.7726	-0.118265	0.0878725	0.984919	0.888461	1.09185
346	P35442	Hip OA	outcome	THBS2	Wald ratio	1	-0.023998	0.018601	0.197	-0.060456	0.01246	0.976288	0.941335	1.01254
347	P35443	Hip OA	outcome	THBS4	Wald ratio	1	0.0130872	0.0528443	0.8044	-0.0904876	0.116662	1.01317	0.913486	1.12374
348	P35475	Hip OA	outcome	IDUA	Wald ratio	1	-0.0251645	0.015559	0.1058	-0.05566	0.00533108	0.97515	0.945861	1.00535
349	P35625	Hip OA	outcome	TIMP3	Wald ratio	1	0.00268615	0.0108576	0.8046	-0.0185947	0.023967	1.00269	0.981577	1.02426
350	P35916	Hip OA	outcome	FLT4	Wald ratio	1	0.0559229	0.0407922	0.1704	-0.0240299	0.135876	1.05752	0.976257	1.14554
351	P37840;H6UYS5	Hip OA	outcome	SNCA	Wald ratio	1	0.0518548	0.0449918	0.2491	-0.0363292	0.140039	1.05322	0.964323	1.15032
352	P39900	Hip OA	outcome	MMP12	Wald ratio	1	0.00308127	0.016944	0.8557	-0.0301289	0.0362914	1.00309	0.97032	1.03696
353	P40121	Hip OA	outcome	CAPG	Wald ratio	1	-0.0717143	0.0285001	0.01186	-0.127574	-0.0158541	0.930797	0.880228	0.984271
354	P40197	Hip OA	outcome	GP5	Wald ratio	1	-0.0532164	0.0621821	0.3921	-0.175093	0.0686605	0.948175	0.839379	1.07107
355	P40394	Hip OA	outcome	ADH7	Wald ratio	1	-0.0326683	0.0373373	0.3816	-0.105849	0.0405127	0.96786	0.89956	1.04134
356	P42127	Hip OA	outcome	ASIP	Wald ratio	1	0.0105651	0.0170339	0.5351	-0.0228214	0.0439516	1.01062	0.977437	1.04493
357	P42574	Hip OA	outcome	CASP3	Wald ratio	1	0.0381795	0.0349532	0.2747	-0.0303288	0.106688	1.03892	0.970126	1.11259
358	P43251	Hip OA	outcome	BTD	Wald ratio	1	0.00656883	0.0141337	0.6421	-0.0211332	0.0342708	1.00659	0.979089	1.03486
359	P43652	Hip OA	outcome	AFM	Wald ratio	1	0.00824144	0.0375991	0.8265	-0.0654527	0.0819356	1.00828	0.936643	1.08539
360	P46063	Hip OA	outcome	RECQL	Wald ratio	1	0.0349733	0.0253258	0.1673	-0.0146654	0.0846119	1.03559	0.985442	1.08829
361	P47992	Hip OA	outcome	XCL1	Wald ratio	1	0.0155995	0.0275901	0.5718	-0.0384771	0.0696762	1.01572	0.962254	1.07216
362	P48147	Hip OA	outcome	PREP	Wald ratio	1	0.0492274	0.0273879	0.07227	-0.0044529	0.102908	1.05046	0.995557	1.10839
363	P49137	Hip OA	outcome	MAPKAPK2	Wald ratio	1	0.0116529	0.030168	0.6993	-0.0474765	0.0707822	1.01172	0.953633	1.07335
364	P49223	Hip OA	outcome	SPINT3	Wald ratio	1	-0.0222795	0.0165561	0.1784	-0.0547295	0.0101704	0.977967	0.946741	1.01022
365	P49767	Hip OA	outcome	VEGFC	Wald ratio	1	0.00430638	0.0231455	0.8524	-0.0410588	0.0496716	1.00432	0.959773	1.05093
366	P49788	Hip OA	outcome	RARRES1	Wald ratio	1	-0.0153374	0.00987538	0.1204	-0.0346932	0.00401832	0.98478	0.965902	1.00403
367	P49862;B4DHX9;A0A024R4H6	Hip OA	outcome	KLK7	Wald ratio	1	-0.000711136	0.0240391	0.9764	-0.0478277	0.0464054	0.999289	0.953298	1.0475
368	P49914	Hip OA	outcome	MTHFS	Wald ratio	1	-0.0404516	0.0441733	0.3598	-0.127031	0.0461282	0.960356	0.880706	1.04721
369	P49961	Hip OA	outcome	ENTPD1	Wald ratio	1	-0.0288775	0.0434299	0.5061	-0.114	0.056245	0.971535	0.892258	1.05786
370	P50479	Hip OA	outcome	PDLIM4	Wald ratio	1	-0.035503	0.0231361	0.1249	-0.0808497	0.00984378	0.96512	0.922332	1.00989
371	P50897	Hip OA	outcome	PPT1	Wald ratio	1	-0.00359587	0.024184	0.8818	-0.0509966	0.0438048	0.996411	0.950282	1.04478
372	P51124	Hip OA	outcome	GZMM	Wald ratio	1	0.0139438	0.0460609	0.7621	-0.0763357	0.104223	1.01404	0.926505	1.10985
373	P53634	Hip OA	outcome	CTSC	Wald ratio	1	-0.0138229	0.0167739	0.4099	-0.0466998	0.019054	0.986272	0.954374	1.01924
374	P54317	Hip OA	outcome	PNLIPRP2	Wald ratio	1	-0.000928793	0.00993276	0.9255	-0.020397	0.0185394	0.999072	0.97981	1.01871
375	P55001;A0A024RA94	Hip OA	outcome	MFAP2	Wald ratio	1	0.0487217	0.0438201	0.2662	-0.0371658	0.134609	1.04993	0.963516	1.14409
376	P55145	Hip OA	outcome	MANF	Wald ratio	1	-0.112276	0.0328409	0.000629	-0.176644	-0.047908	0.893797	0.838078	0.953221
377	P55287	Hip OA	outcome	CDH11	Wald ratio	1	0.0183064	0.0174304	0.2936	-0.0158571	0.0524698	1.01847	0.984268	1.05387
378	P55773	Hip OA	outcome	CCL23	Wald ratio	1	-0.0334751	0.0185527	0.07118	-0.0698383	0.00288814	0.967079	0.932545	1.00289
379	P56159;B7Z856	Hip OA	outcome	GFRA1	Wald ratio	1	0.0192817	0.038435	0.6159	-0.0560509	0.0946142	1.01947	0.945491	1.09923
380	P56470	Hip OA	outcome	LGALS4	Wald ratio	1	-0.0116022	0.0499436	0.8163	-0.109492	0.0862872	0.988465	0.89629	1.09012
381	P58499	Hip OA	outcome	FAM3B	Wald ratio	1	-0.000521966	0.0212463	0.9804	-0.0421646	0.0411207	0.999478	0.958712	1.04198
382	P58658;B3KWG0	Hip OA	outcome	EVA1C	Wald ratio	1	0.0764509	0.0532776	0.1513	-0.0279731	0.180875	1.07945	0.972414	1.19827
383	P59901	Hip OA	outcome	LILRA4	Wald ratio	1	-0.0259067	0.0385351	0.5014	-0.101436	0.0496221	0.974426	0.903539	1.05087
384	P60022	Hip OA	outcome	DEFB1	Wald ratio	1	0.00976111	0.0237125	0.6806	-0.0367153	0.0562376	1.00981	0.96395	1.05785
385	P61457	Hip OA	outcome	PCBD1	Wald ratio	1	-0.0403743	0.0610501	0.5084	-0.160033	0.0792839	0.96043	0.852116	1.08251
386	P78324	Hip OA	outcome	SIRPA	Wald ratio	1	-0.00495622	0.00791892	0.5314	-0.0204773	0.0105649	0.995056	0.979731	1.01062
387	P78333	Hip OA	outcome	GPC5	Wald ratio	1	0.0593703	0.0286662	0.03835	0.00318464	0.115556	1.06117	1.00319	1.1225
388	P80075	Hip OA	outcome	CCL8	Wald ratio	1	-0.0301871	0.0266035	0.2565	-0.08233	0.0219558	0.970264	0.920968	1.0222
389	P80162	Hip OA	outcome	CXCL6	Wald ratio	1	0.00247831	0.0109039	0.8202	-0.0188933	0.0238499	1.00248	0.981284	1.02414
390	P84157;Q6ZR64	Hip OA	outcome	MXRA7	Wald ratio	1	0.0467249	0.0398171	0.2406	-0.0313166	0.124766	1.04783	0.969169	1.13288
391	P98066	Hip OA	outcome	TNFAIP6	Wald ratio	1	-0.0151487	0.016674	0.3636	-0.0478297	0.0175322	0.984965	0.953296	1.01769
392	Q01973	Hip OA	outcome	ROR1	Wald ratio	1	-0.0245455	0.0268708	0.361	-0.0772123	0.0281214	0.975753	0.925693	1.02852
393	Q02083	Hip OA	outcome	NAAA	Wald ratio	1	0.0114859	0.0181349	0.5265	-0.0240585	0.0470302	1.01155	0.976229	1.04815
394	Q02487	Hip OA	outcome	DSC2	Wald ratio	1	0.070403	0.0500464	0.1595	-0.0276879	0.168494	1.07294	0.972692	1.18352
395	Q03405	Hip OA	outcome	PLAUR	Wald ratio	1	0.000909091	0.0684272	0.9894	-0.133208	0.135026	1.00091	0.875283	1.14457
396	Q03591	Hip OA	outcome	CFHR1	Wald ratio	1	0.0011583	0.0102014	0.9096	-0.0188365	0.0211531	1.00116	0.98134	1.02138
397	Q04760	Hip OA	outcome	GLO1	Wald ratio	1	-0.0464286	0.0552359	0.4006	-0.154691	0.0618339	0.954633	0.85668	1.06379
398	Q04828	Hip OA	outcome	AKR1C1	Wald ratio	1	0.0469954	0.0414862	0.2573	-0.0343175	0.128308	1.04812	0.966265	1.1369
399	Q06418	Hip OA	outcome	TYRO3	Wald ratio	1	0.00248447	0.0617379	0.9679	-0.118522	0.123491	1.00249	0.888232	1.13144
400	Q06520	Hip OA	outcome	SULT2A1	Wald ratio	1	-0.0338889	0.0341271	0.3207	-0.100778	0.0330002	0.966679	0.904134	1.03355
401	Q06828	Hip OA	outcome	FMOD	Wald ratio	1	0.0724	0.0586961	0.2174	-0.0426444	0.187444	1.07509	0.958252	1.20616
402	Q07507	Hip OA	outcome	DPT	Wald ratio	1	0.0170878	0.0222115	0.4417	-0.0264466	0.0606223	1.01723	0.9739	1.0625
403	Q07960	Hip OA	outcome	ARHGAP1	Wald ratio	1	0.0168862	0.0567642	0.7661	-0.0943717	0.128144	1.01703	0.909945	1.13672
404	Q08257	Hip OA	outcome	CRYZ	Wald ratio	1	0.00476596	0.011098	0.6676	-0.0169861	0.026518	1.00478	0.983157	1.02687
405	Q08334	Hip OA	outcome	IL10RB	Wald ratio	1	0.031875	0.0646714	0.6221	-0.0948809	0.158631	1.03239	0.909481	1.17191
406	Q08380	Hip OA	outcome	LGALS3BP	Wald ratio	1	-0.0178571	0.0606689	0.7685	-0.136768	0.101054	0.982301	0.872172	1.10634
407	Q08431;X6R3G6;B4E396;F5GZN3;B3KTQ2	Hip OA	outcome	MFGE8	Wald ratio	1	-0.042166	0.0406081	0.2991	-0.121758	0.0374258	0.958711	0.885363	1.03813
408	Q08708	Hip OA	outcome	CD300C	Wald ratio	1	-0.0187122	0.034302	0.5854	-0.0859442	0.0485197	0.981462	0.917645	1.04972
409	Q08830	Hip OA	outcome	FGL1	Wald ratio	1	-0.0107623	0.0216986	0.6199	-0.0532916	0.0317669	0.989295	0.948104	1.03228
410	Q08ET2	Hip OA	outcome	SIGLEC14	Wald ratio	1	0.0100688	0.0118125	0.394	-0.0130837	0.0332213	1.01012	0.987002	1.03378
411	Q10469	Hip OA	outcome	MGAT2	Wald ratio	1	-0.0831195	0.0462764	0.07247	-0.173821	0.00758219	0.920241	0.840447	1.00761
412	Q10588	Hip OA	outcome	BST1	Wald ratio	1	0.0101668	0.00891289	0.254	-0.00730244	0.0276361	1.01022	0.992724	1.02802
413	Q12797;B7ZM96;A0A0A0MSK8;B4DQ07	Hip OA	outcome	ASPH	Wald ratio	1	-0.0183264	0.0448019	0.6825	-0.106138	0.0694854	0.98184	0.8993	1.07196
414	Q12841	Hip OA	outcome	FSTL1	Wald ratio	1	-0.0307619	0.0478615	0.5204	-0.12457	0.0630465	0.969706	0.882876	1.06508
415	Q12860;A0A024R104	Hip OA	outcome	CNTN1	Wald ratio	1	0.00386473	0.0432516	0.9288	-0.0809084	0.0886379	1.00387	0.922278	1.09268
416	Q13011	Hip OA	outcome	ECH1	Wald ratio	1	0.0168856	0.027981	0.5462	-0.0379573	0.0717284	1.01703	0.962754	1.07436
417	Q13018;B7ZML4	Hip OA	outcome	PLA2R1	Wald ratio	1	-0.00155193	0.00976302	0.8737	-0.0206875	0.0175836	0.998449	0.979525	1.01774
418	Q13137	Hip OA	outcome	CALCOCO2	Wald ratio	1	0.0273684	0.0664635	0.6805	-0.1029	0.157637	1.02775	0.902217	1.17074
419	Q13231	Hip OA	outcome	CHIT1	Wald ratio	1	0.0106538	0.0105092	0.3107	-0.00994433	0.0312519	1.01071	0.990105	1.03175
420	Q13253	Hip OA	outcome	NOG	Wald ratio	1	-0.000727626	0.036742	0.9842	-0.0727419	0.0712866	0.999273	0.929841	1.07389
421	Q13261;A0A0A0MS77;G8CVM3	Hip OA	outcome	IL15RA	Wald ratio	1	-0.00451778	0.0197873	0.8194	-0.0433009	0.0342654	0.995492	0.957623	1.03486
422	Q13449	Hip OA	outcome	LSAMP	Wald ratio	1	0.0310811	0.0529889	0.5575	-0.0727771	0.134939	1.03157	0.929808	1.14447
423	Q13478;B7ZKV7	Hip OA	outcome	IL18R1	Wald ratio	1	-0.0156302	0.0119154	0.1896	-0.0389843	0.00772399	0.984491	0.961766	1.00775
424	Q13508	Hip OA	outcome	ART3	Wald ratio	1	-0.0666075	0.0319377	0.03702	-0.129205	-0.00400957	0.935562	0.878793	0.995998
425	Q13591;X5DR95	Hip OA	outcome	SEMA5A	Wald ratio	1	0.00160615	0.0108021	0.8818	-0.019566	0.0227783	1.00161	0.980624	1.02304
426	Q13740;B3KNN9	Hip OA	outcome	ALCAM	Wald ratio	1	-0.0480392	0.0441909	0.277	-0.134653	0.038575	0.953096	0.874019	1.03933
427	Q13753	Hip OA	outcome	LAMC2	Wald ratio	1	-0.0141348	0.016343	0.3871	-0.0461671	0.0178974	0.985965	0.954882	1.01806
428	Q14005;Q9UME6	Hip OA	outcome	IL16	Wald ratio	1	-0.0365907	0.023845	0.1249	-0.0833269	0.0101454	0.964071	0.92005	1.0102
429	Q14114	Hip OA	outcome	LRP8	Wald ratio	1	-0.118675	0.06081	0.05099	-0.237862	0.000512998	0.888097	0.788311	1.00051
430	Q14126	Hip OA	outcome	DSG2	Wald ratio	1	-0.00474215	0.0542162	0.9303	-0.111006	0.101522	0.995269	0.894934	1.10685
431	Q14213	Hip OA	outcome	EBI3	Wald ratio	1	0.00571973	0.00943113	0.5442	-0.0127653	0.0242047	1.00574	0.987316	1.0245
432	Q14242	Hip OA	outcome	SELPLG	Wald ratio	1	-0.0124402	0.0536102	0.8165	-0.117516	0.0926358	0.987637	0.889126	1.09706
433	Q14554	Hip OA	outcome	PDIA5	Wald ratio	1	0.0289494	0.0176103	0.1002	-0.0055669	0.0634657	1.02937	0.994449	1.06552
434	Q14626;Q5VZ79	Hip OA	outcome	IL11RA	Wald ratio	1	-0.0803554	0.036066	0.02588	-0.151045	-0.00966597	0.922788	0.859809	0.990381
435	Q14749	Hip OA	outcome	GNMT	Wald ratio	1	0.00275	0.0230663	0.9051	-0.04246	0.04796	1.00275	0.958429	1.04913
436	Q14914	Hip OA	outcome	PTGR1	Wald ratio	1	-0.0363636	0.0299247	0.2243	-0.095016	0.0222887	0.96429	0.909358	1.02254
437	Q14956;A0A024RA55;Q96F58	Hip OA	outcome	GPNMB	Wald ratio	1	0.0215492	0.0318819	0.4991	-0.0409394	0.0840378	1.02178	0.959887	1.08767
438	Q14C87	Hip OA	outcome	TMEM132D	Wald ratio	1	-0.0146091	0.0427413	0.7325	-0.098382	0.0691639	0.985497	0.906303	1.07161
439	Q15063	Hip OA	outcome	POSTN	Wald ratio	1	0.017623	0.0387899	0.6496	-0.0584053	0.0936512	1.01778	0.943268	1.09818
440	Q15113	Hip OA	outcome	PCOLCE	Wald ratio	1	0.0946522	0.0443257	0.03273	0.00777383	0.18153	1.09928	1.0078	1.19905
441	Q15181;V9HWB5	Hip OA	outcome	PPA1	Wald ratio	1	-0.0201844	0.0232542	0.3854	-0.0657626	0.0253938	0.980018	0.936353	1.02572
442	Q15485	Hip OA	outcome	FCN2	Wald ratio	1	0.0102427	0.0205861	0.6188	-0.0301062	0.0505915	1.0103	0.970343	1.05189
443	Q15818	Hip OA	outcome	NPTX1	Wald ratio	1	-0.0418288	0.0301405	0.1652	-0.100904	0.0172466	0.959034	0.90402	1.0174
444	Q15828	Hip OA	outcome	CST6	Wald ratio	1	0.0112322	0.0494463	0.8203	-0.0856826	0.108147	1.0113	0.917885	1.11421
445	Q15848	Hip OA	outcome	ADIPOQ	Wald ratio	1	0.0108235	0.0606662	0.8584	-0.108082	0.129729	1.01088	0.897554	1.13852
446	Q16270	Hip OA	outcome	IGFBP7	Wald ratio	1	-0.0129619	0.0293266	0.6585	-0.0704422	0.0445183	0.987122	0.931982	1.04552
447	Q16288	Hip OA	outcome	NTRK3	Wald ratio	1	-0.0199095	0.0588892	0.7353	-0.135332	0.0955134	0.980287	0.873426	1.10022
448	Q16610;A0A140VJI7	Hip OA	outcome	ECM1	Wald ratio	1	0.0485105	0.0108494	7.776e-06	0.0272457	0.0697754	1.04971	1.02762	1.07227
449	Q16627	Hip OA	outcome	CCL14	Wald ratio	1	0.0195135	0.0194407	0.3155	-0.0185902	0.0576173	1.01971	0.981582	1.05931
450	Q16666	Hip OA	outcome	IFI16	Wald ratio	1	-0.0471942	0.0256786	0.06608	-0.0975242	0.00313585	0.953902	0.90708	1.00314
451	Q16769	Hip OA	outcome	QPCT	Wald ratio	1	0.00110701	0.0390774	0.9774	-0.0754847	0.0776987	1.00111	0.927294	1.0808
452	Q24JP5	Hip OA	outcome	TMEM132A	Wald ratio	1	-0.00890544	0.0170616	0.6017	-0.0423462	0.0245353	0.991134	0.958538	1.02484
453	Q2I0M5	Hip OA	outcome	RSPO4	Wald ratio	1	-0.0430233	0.0535234	0.4215	-0.147929	0.0618826	0.957889	0.862492	1.06384
454	Q2TAL6	Hip OA	outcome	VWC2	Wald ratio	1	0.0252941	0.0389797	0.5164	-0.0511061	0.101694	1.02562	0.950178	1.10705
455	Q496F6	Hip OA	outcome	CD300E	Wald ratio	1	0.0118519	0.0333994	0.7227	-0.0536109	0.0773146	1.01192	0.947801	1.08038
456	Q4KMG0	Hip OA	outcome	CDON	Wald ratio	1	0.00627565	0.0194217	0.7466	-0.0317909	0.0443421	1.0063	0.968709	1.04534
457	Q504Y2	Hip OA	outcome	PKDCC	Wald ratio	1	-0.0173729	0.0442028	0.6943	-0.10401	0.0692647	0.982777	0.901216	1.07172
458	Q53G01;Q9NZA1;Q49AE1	Hip OA	outcome	CLIC5	Wald ratio	1	-0.0309306	0.0391588	0.4296	-0.107682	0.0458207	0.969543	0.897913	1.04689
459	Q546E0;Q9BYC5;A8K8P8	Hip OA	outcome	FUT8	Wald ratio	1	-0.0109628	0.0106477	0.3032	-0.0318323	0.00990667	0.989097	0.968669	1.00996
460	Q59FP8;Q92859	Hip OA	outcome	NEO1	Wald ratio	1	-0.104858	0.0520057	0.04377	-0.20679	-0.00292723	0.900452	0.813191	0.997077
461	Q5GFL6	Hip OA	outcome	VWA2	Wald ratio	1	0.0106729	0.036132	0.7677	-0.060146	0.0814917	1.01073	0.941627	1.0849
462	Q5HYG5;A0A024R374;P07858;B4DMY4	Hip OA	outcome	CTSB	Wald ratio	1	-0.074894	0.024863	0.002593	-0.123625	-0.0261626	0.927842	0.883711	0.974177
463	Q5IEC3;Q5IEC8;Q9Y2I2;X5DNW2;B4DKF0	Hip OA	outcome	NTNG1	Wald ratio	1	-0.0392587	0.0208212	0.05936	-0.0800681	0.00155081	0.961502	0.923053	1.00155
464	Q5JXM2	Hip OA	outcome	METTL24	Wald ratio	1	-0.00634921	0.0622036	0.9187	-0.128268	0.11557	0.993671	0.879617	1.12251
465	Q5KU26	Hip OA	outcome	COLEC12	Wald ratio	1	-0.0237624	0.0530651	0.6543	-0.12777	0.0802452	0.976518	0.880056	1.08355
466	Q5QGZ9	Hip OA	outcome	CLEC12A	Wald ratio	1	0.00406666	0.00844678	0.6302	-0.012489	0.0206223	1.00407	0.987589	1.02084
467	Q5SRI9	Hip OA	outcome	MANEA	Wald ratio	1	0.0109433	0.0113391	0.3345	-0.0112814	0.0331679	1.011	0.988782	1.03372
468	Q5T2D2	Hip OA	outcome	TREML2	Wald ratio	1	-0.00317598	0.0231971	0.8911	-0.0486424	0.0422904	0.996829	0.952522	1.0432
469	Q5U676;G3V150;O94766	Hip OA	outcome	B3GAT3	Wald ratio	1	0.0124378	0.031679	0.6946	-0.049653	0.0745286	1.01252	0.95156	1.07738
470	Q5VWK5	Hip OA	outcome	IL23R	Wald ratio	1	0.0278571	0.044315	0.5296	-0.0590002	0.114715	1.02825	0.942707	1.12155
471	Q5VXI9	Hip OA	outcome	LIPN	Wald ratio	1	-0.00147565	0.00962896	0.8782	-0.0203484	0.0173971	0.998525	0.979857	1.01755
472	Q5VY43	Hip OA	outcome	PEAR1	Wald ratio	1	-0.0561545	0.0424511	0.1859	-0.139359	0.0270496	0.945393	0.869916	1.02742
473	Q66K79	Hip OA	outcome	CPZ	Wald ratio	1	-0.0143663	0.0472112	0.7609	-0.1069	0.0781677	0.985736	0.898615	1.0813
474	Q6B8I1;A0A024QZR6;Q9UII6;U3KQ82	Hip OA	outcome	DUSP13	Wald ratio	1	-0.0400802	0.0305889	0.1901	-0.100034	0.0198741	0.960712	0.904806	1.02007
475	Q6DN72	Hip OA	outcome	FCRL6	Wald ratio	1	0.0162455	0.018819	0.388	-0.0206397	0.0531307	1.01638	0.979572	1.05457
476	Q6IB39;Q93091	Hip OA	outcome	RNASE6	Wald ratio	1	-0.00912647	0.010433	0.3817	-0.0295752	0.0113222	0.990915	0.970858	1.01139
477	Q6N086;Q96DB5;E5RH53	Hip OA	outcome	RMDN1	Wald ratio	1	0.0394695	0.0283934	0.1645	-0.0161815	0.0951206	1.04026	0.983949	1.09979
478	Q6NSJ0	Hip OA	outcome	KIAA1161	Wald ratio	1	-0.077547	0.0301339	0.01007	-0.136609	-0.0184846	0.925383	0.872311	0.981685
479	Q6NUJ1	Hip OA	outcome	PSAPL1	Wald ratio	1	-0.0295567	0.0209803	0.1589	-0.070678	0.0115647	0.970876	0.931762	1.01163
480	Q6NVY1	Hip OA	outcome	HIBCH	Wald ratio	1	0.00966719	0.014532	0.5059	-0.0188155	0.0381499	1.00971	0.98136	1.03889
481	Q6P4F1	Hip OA	outcome	FUT10	Wald ratio	1	0.0208842	0.0207033	0.3131	-0.0196943	0.0614628	1.0211	0.980498	1.06339
482	Q6P995	Hip OA	outcome	FAM171B	Wald ratio	1	-0.0218825	0.0326255	0.5024	-0.0858284	0.0420634	0.978355	0.917752	1.04296
483	Q6UW15	Hip OA	outcome	REG3G	Wald ratio	1	-0.0244353	0.0224405	0.2762	-0.0684186	0.019548	0.975861	0.933869	1.01974
484	Q6UWB1	Hip OA	outcome	IL27RA	Wald ratio	1	0.013112	0.0133192	0.3249	-0.0129937	0.0392177	1.0132	0.98709	1.04
485	Q6UWN8	Hip OA	outcome	SPINK6	Wald ratio	1	-0.00699499	0.0158065	0.6581	-0.0379758	0.0239858	0.993029	0.962736	1.02428
486	Q6UWV6	Hip OA	outcome	ENPP7	Wald ratio	1	0.00901997	0.0094866	0.3417	-0.00957376	0.0276137	1.00906	0.990472	1.028
487	Q6UWY2	Hip OA	outcome	PRSS57	Wald ratio	1	0.0133556	0.0166977	0.4238	-0.0193719	0.0460831	1.01345	0.980815	1.04716
488	Q6UX41	Hip OA	outcome	BTNL8	Wald ratio	1	0.0040293	0.0342685	0.9064	-0.0631369	0.0711955	1.00404	0.938815	1.07379
489	Q6UXI7	Hip OA	outcome	VIT	Wald ratio	1	0.00259291	0.0299458	0.931	-0.0561009	0.0612868	1.0026	0.945444	1.0632
490	Q6UXK2	Hip OA	outcome	ISLR2	Wald ratio	1	-0.120202	0.0475934	0.01155	-0.213485	-0.026919	0.886741	0.807764	0.97344
491	Q6UXK5;A8K6Q2	Hip OA	outcome	LRRN1	Wald ratio	1	-0.0162602	0.038193	0.6703	-0.0911185	0.0585982	0.983871	0.91291	1.06035
492	Q6UXM1;C9K080	Hip OA	outcome	LRIG3	Wald ratio	1	-0.175389	0.046318	0.0001527	-0.266172	-0.0846061	0.83913	0.766307	0.918874
493	Q6UXV0	Hip OA	outcome	GFRAL	Wald ratio	1	-0.0016214	0.051533	0.9749	-0.102626	0.0993833	0.99838	0.902464	1.10449
494	Q6UXZ4	Hip OA	outcome	UNC5D	Wald ratio	1	0.0787234	0.0637394	0.2168	-0.0462059	0.203653	1.08191	0.954845	1.22587
495	Q6WN34	Hip OA	outcome	CHRDL2	Wald ratio	1	-0.0158903	0.0334447	0.6347	-0.081442	0.0496613	0.984235	0.921786	1.05092
496	Q6Y288	Hip OA	outcome	B3GLCT	Wald ratio	1	-0.00395683	0.0390546	0.9193	-0.0805038	0.0725901	0.996051	0.922651	1.07529
497	Q6ZRP7	Hip OA	outcome	QSOX2	Wald ratio	1	-0.00476457	0.0258741	0.8539	-0.0554778	0.0459486	0.995247	0.946033	1.04702
498	Q6ZVL6	Hip OA	outcome	KIAA1549L	Wald ratio	1	0.0375854	0.0218665	0.08564	-0.0052729	0.0804437	1.0383	0.994741	1.08377
499	Q76LX8	Hip OA	outcome	ADAMTS13	Wald ratio	1	-0.0200711	0.0182719	0.272	-0.055884	0.0157418	0.980129	0.945649	1.01587
500	Q7L1S5;A0A024RC28	Hip OA	outcome	CHST9	Wald ratio	1	-0.0279195	0.0288816	0.3337	-0.0845276	0.0286885	0.972467	0.918946	1.0291
501	Q7LG56	Hip OA	outcome	RRM2B	Wald ratio	1	-0.152735	0.0557385	0.00614	-0.261982	-0.0434877	0.858357	0.769524	0.957444
502	Q7Z3B1	Hip OA	outcome	NEGR1	Wald ratio	1	-0.137162	0.060682	0.0238	-0.256099	-0.0182254	0.871829	0.774065	0.98194
503	Q86U17	Hip OA	outcome	SERPINA11	Wald ratio	1	0.028125	0.041485	0.4978	-0.0531857	0.109436	1.02852	0.948204	1.11565
504	Q86UD1	Hip OA	outcome	OAF	Wald ratio	1	-0.00777582	0.0239469	0.7454	-0.0547118	0.0391601	0.992254	0.946758	1.03994
505	Q86VZ4	Hip OA	outcome	LRP11	Wald ratio	1	-0.00509091	0.0111782	0.6488	-0.0270003	0.0168185	0.994922	0.973361	1.01696
506	Q86XP6	Hip OA	outcome	GKN2	Wald ratio	1	-0.00690021	0.0218541	0.7522	-0.0497343	0.0359338	0.993124	0.951482	1.03659
507	Q86YB8	Hip OA	outcome	ERO1B	Wald ratio	1	0.0371533	0.023935	0.1206	-0.00975925	0.0840659	1.03785	0.990288	1.0877
508	Q86YW5	Hip OA	outcome	TREML1	Wald ratio	1	-0.0606635	0.0633542	0.3383	-0.184838	0.0635107	0.94114	0.831239	1.06557
509	Q8IU57	Hip OA	outcome	IFNLR1	Wald ratio	1	0.0233607	0.0593765	0.694	-0.0930173	0.139739	1.02364	0.911178	1.14997
510	Q8IWY4	Hip OA	outcome	SCUBE1	Wald ratio	1	0.0733333	0.0480673	0.1271	-0.0208786	0.167545	1.07609	0.979338	1.1824
511	Q8IYJ0	Hip OA	outcome	PIANP	Wald ratio	1	0.0194518	0.0546111	0.7217	-0.087586	0.12649	1.01964	0.91614	1.13484
512	Q8IYS0;B3KUR5	Hip OA	outcome	GRAMD1C	Wald ratio	1	0.0156502	0.0152697	0.3054	-0.0142783	0.0455787	1.01577	0.985823	1.04663
513	Q8IYS2	Hip OA	outcome	KIAA2013	Wald ratio	1	-0.0337079	0.0510419	0.509	-0.13375	0.0663343	0.966854	0.874809	1.06858
514	Q8IYS5	Hip OA	outcome	OSCAR	Wald ratio	1	0.0210145	0.0653554	0.7478	-0.107082	0.149111	1.02124	0.898452	1.1608
515	Q8N1Q1	Hip OA	outcome	CA13	Wald ratio	1	0.0131703	0.0237306	0.5789	-0.0333416	0.0596822	1.01326	0.967208	1.0615
516	Q8N3T6	Hip OA	outcome	TMEM132C	Wald ratio	1	-0.0213333	0.0429869	0.6197	-0.105588	0.0629209	0.978893	0.899796	1.06494
517	Q8N428	Hip OA	outcome	GALNT16	Wald ratio	1	-0.0273196	0.0506875	0.5899	-0.126667	0.0720279	0.97305	0.881027	1.07469
518	Q8N6I2;Q9UMF0	Hip OA	outcome	ICAM5	Wald ratio	1	-0.00358825	0.012004	0.765	-0.0271161	0.0199396	0.996418	0.973248	1.02014
519	Q8N729	Hip OA	outcome	NPW	Wald ratio	1	-0.0375059	0.0255679	0.1424	-0.0876189	0.0126072	0.963189	0.91611	1.01269
520	Q8NBI6	Hip OA	outcome	XXYLT1	Wald ratio	1	-0.0564516	0.049229	0.2515	-0.152941	0.0400373	0.945112	0.858181	1.04085
521	Q8NBL1;B4DJ97	Hip OA	outcome	POGLUT1	Wald ratio	1	0.0546379	0.0466692	0.2417	-0.0368337	0.146109	1.05616	0.963836	1.15732
522	Q8NBP7	Hip OA	outcome	PCSK9	Wald ratio	1	-0.0661366	0.0517444	0.2012	-0.167556	0.0352824	0.936003	0.84573	1.03591
523	Q8NBZ7	Hip OA	outcome	UXS1	Wald ratio	1	-0.0881279	0.0887473	0.3207	-0.262073	0.0858168	0.915644	0.769455	1.08961
524	Q8NFM7;B4DXM5	Hip OA	outcome	IL17RD	Wald ratio	1	-0.0240104	0.0213252	0.2602	-0.0658077	0.0177869	0.976276	0.936311	1.01795
525	Q8NFT8	Hip OA	outcome	DNER	Wald ratio	1	0.0135802	0.0680402	0.8418	-0.119778	0.146939	1.01367	0.887117	1.15828
526	Q8NFZ4	Hip OA	outcome	NLGN2	Wald ratio	1	0.0357143	0.0853718	0.6757	-0.131615	0.203043	1.03636	0.876679	1.22513
527	Q8NHW4	Hip OA	outcome	CCL4L1	Wald ratio	1	0.0121339	0.0433803	0.7797	-0.0728914	0.0971592	1.01221	0.929702	1.10204
528	Q8TAC1;A0A024RAR3	Hip OA	outcome	RFESD	Wald ratio	1	-0.0135633	0.0400239	0.7347	-0.0920101	0.0648835	0.986528	0.912096	1.06703
529	Q8TAT2	Hip OA	outcome	FGFBP3	Wald ratio	1	-0.0139073	0.0344109	0.6861	-0.0813527	0.0535381	0.986189	0.921869	1.055
530	Q8TB22	Hip OA	outcome	SPATA20	Wald ratio	1	-0.0868878	0.0369756	0.01878	-0.15936	-0.0144157	0.91678	0.852689	0.985688
531	Q8TCD5;V9HWF3	Hip OA	outcome	NT5C	Wald ratio	1	0.0363926	0.0357877	0.3092	-0.0337513	0.106537	1.03706	0.966812	1.11242
532	Q8TCV5	Hip OA	outcome	WFDC5	Wald ratio	1	0.0371179	0.0514452	0.4706	-0.0637148	0.137951	1.03782	0.938273	1.14792
533	Q8TD46	Hip OA	outcome	CD200R1	Wald ratio	1	-0.000568505	0.0431989	0.9895	-0.0852383	0.0841013	0.999432	0.918293	1.08774
534	Q8TDL5	Hip OA	outcome	BPIFB1	Wald ratio	1	0.0116812	0.0214991	0.5869	-0.030457	0.0538194	1.01175	0.970002	1.05529
535	Q8TDQ0	Hip OA	outcome	HAVCR2	Wald ratio	1	0.000408719	0.0177218	0.9816	-0.0343261	0.0351435	1.00041	0.966256	1.03577
536	Q8TDY8	Hip OA	outcome	IGDCC4	Wald ratio	1	-0.0625	0.0461663	0.1758	-0.152986	0.027986	0.939413	0.858142	1.02838
537	Q8TEY5	Hip OA	outcome	CREB3L4	Wald ratio	1	-0.00938967	0.0356757	0.7924	-0.079314	0.0605346	0.990654	0.92375	1.0624
538	Q8TF42	Hip OA	outcome	UBASH3B	Wald ratio	1	0.0486631	0.0544419	0.3714	-0.058043	0.155369	1.04987	0.943609	1.16809
539	Q8TF66;B3KWI4	Hip OA	outcome	LRRC15	Wald ratio	1	0.0151847	0.0249881	0.5434	-0.0337919	0.0641614	1.0153	0.966773	1.06626
540	Q8WTQ1	Hip OA	outcome	DEFB104A	Wald ratio	1	0.016855	0.0790237	0.8311	-0.138031	0.171742	1.017	0.871071	1.18737
541	Q8WTT0	Hip OA	outcome	CLEC4C	Wald ratio	1	-0.0130526	0.00973752	0.1801	-0.0321382	0.00603291	0.987032	0.968373	1.00605
542	Q8WUJ1	Hip OA	outcome	CYB5D2	Wald ratio	1	-0.0792398	0.0558421	0.1559	-0.18869	0.0302108	0.923818	0.828043	1.03067
543	Q8WVN6	Hip OA	outcome	SECTM1	Wald ratio	1	0.0385027	0.0320966	0.2303	-0.0244067	0.101412	1.03925	0.975889	1.10673
544	Q8WW52	Hip OA	outcome	FAM151A	Wald ratio	1	-0.0154659	0.0359561	0.6671	-0.0859399	0.0550081	0.984653	0.917649	1.05655
545	Q8WXD2	Hip OA	outcome	SCG3	Wald ratio	1	0.00164609	0.0211282	0.9379	-0.0397652	0.0430574	1.00165	0.961015	1.044
546	Q8WZ59	Hip OA	outcome	TMEM190	Wald ratio	1	-0.0327984	0.00908309	0.0003051	-0.0506012	-0.0149955	0.967734	0.950658	0.985116
547	Q92496	Hip OA	outcome	CFHR4	Wald ratio	1	-0.0258015	0.0160532	0.108	-0.0572659	0.00566281	0.974528	0.944343	1.00568
548	Q92563;A0A024QZQ5	Hip OA	outcome	SPOCK2	Wald ratio	1	0.137678	0.0418905	0.001014	0.0555725	0.219783	1.14761	1.05715	1.24581
549	Q92626	Hip OA	outcome	PXDN	Wald ratio	1	-0.0474684	0.0566772	0.4023	-0.158556	0.063619	0.953641	0.853375	1.06569
550	Q92729	Hip OA	outcome	PTPRU	Wald ratio	1	0.00909091	0.0644919	0.8879	-0.117313	0.135495	1.00913	0.889307	1.1451
551	Q92820	Hip OA	outcome	GGH	Wald ratio	1	0.030933	0.022089	0.1614	-0.0123615	0.0742275	1.03142	0.987715	1.07705
552	Q92854	Hip OA	outcome	SEMA4D	Wald ratio	1	-0.013928	0.0126293	0.2701	-0.0386815	0.0108254	0.986169	0.962057	1.01088
553	Q93070	Hip OA	outcome	ART4	Wald ratio	1	-0.0333784	0.0125737	0.00794	-0.0580229	-0.00873385	0.967173	0.943628	0.991304
554	Q969E1	Hip OA	outcome	LEAP2	Wald ratio	1	0.00766667	0.0404027	0.8495	-0.0715226	0.0868559	1.0077	0.930975	1.09074
555	Q96AP7	Hip OA	outcome	ESAM	Wald ratio	1	0.017014	0.0441246	0.6998	-0.0694702	0.103498	1.01716	0.932888	1.10904
556	Q96DA0	Hip OA	outcome	ZG16B	Wald ratio	1	-0.114103	0.0625308	0.06804	-0.236663	0.0084578	0.892166	0.789257	1.00849
557	Q96DR5	Hip OA	outcome	BPIFA2	Wald ratio	1	-0.0268065	0.0702581	0.7028	-0.164512	0.110899	0.97355	0.848307	1.11728
558	Q96DZ1;V9HWD3	Hip OA	outcome	ERLEC1	Wald ratio	1	-0.0871869	0.0532866	0.1018	-0.191629	0.0172548	0.916506	0.825613	1.0174
559	Q96F46	Hip OA	outcome	IL17RA	Wald ratio	1	-0.00225641	0.0112046	0.8404	-0.0242175	0.0197047	0.997746	0.976073	1.0199
560	Q96FJ2	Hip OA	outcome	DYNLL2	Wald ratio	1	0.0602484	0.061658	0.3285	-0.0606012	0.181098	1.0621	0.941199	1.19853
561	Q96GW7	Hip OA	outcome	BCAN	Wald ratio	1	0.0621891	0.0530514	0.2411	-0.0417917	0.16617	1.06416	0.95907	1.18077
562	Q96HD1;A0A024R2G1	Hip OA	outcome	CRELD1	Wald ratio	1	-0.0133504	0.0112874	0.2369	-0.0354737	0.00877289	0.986738	0.965148	1.00881
563	Q96J42	Hip OA	outcome	TXNDC15	Wald ratio	1	-0.0726384	0.0433485	0.0938	-0.157602	0.0123247	0.929937	0.85419	1.0124
564	Q96KB3;Q9BW91;A0A024RDI6;Q8NG26	Hip OA	outcome	NUDT9	Wald ratio	1	0.00952114	0.035034	0.7858	-0.0591455	0.0781878	1.00957	0.94257	1.08133
565	Q96KN2	Hip OA	outcome	CNDP1	Wald ratio	1	-0.0217143	0.0271598	0.424	-0.0749475	0.0315189	0.97852	0.927792	1.03202
566	Q96L58	Hip OA	outcome	B3GALT6	Wald ratio	1	-0.0420664	0.0562934	0.4549	-0.152401	0.0682686	0.958806	0.858643	1.07065
567	Q96N21;A0A1B0GV70	Hip OA	outcome	TEPSIN	Wald ratio	1	-0.037979	0.0419513	0.3653	-0.120204	0.0442455	0.962733	0.88674	1.04524
568	Q96NZ8	Hip OA	outcome	WFIKKN1	Wald ratio	1	0.0576355	0.0549685	0.2944	-0.0501028	0.165374	1.05933	0.951132	1.17983
569	Q96P31	Hip OA	outcome	FCRL3	Wald ratio	1	0.0112317	0.0172881	0.5159	-0.0226529	0.0451163	1.01129	0.977602	1.04615
570	Q96PD2	Hip OA	outcome	DCBLD2	Wald ratio	1	0.0992095	0.0333078	0.002896	0.0339262	0.164493	1.1043	1.03451	1.1788
571	Q96PD5	Hip OA	outcome	PGLYRP2	Wald ratio	1	-0.00781893	0.0248364	0.7529	-0.0564982	0.0408603	0.992212	0.945068	1.04171
572	Q96PJ5	Hip OA	outcome	FCRL4	Wald ratio	1	-0.002295	0.0107794	0.8314	-0.0234225	0.0188326	0.997708	0.97685	1.01901
573	Q96PQ1	Hip OA	outcome	SIGLEC12	Wald ratio	1	0.00354925	0.0130224	0.7852	-0.0219747	0.0290732	1.00356	0.978265	1.0295
574	Q96SL4	Hip OA	outcome	GPX7	Wald ratio	1	0.0113616	0.0211708	0.5915	-0.0301332	0.0528565	1.01143	0.970316	1.05428
575	Q99538	Hip OA	outcome	LGMN	Wald ratio	1	-0.0746269	0.0582575	0.2002	-0.188812	0.0395579	0.92809	0.827942	1.04035
576	Q99650	Hip OA	outcome	OSMR	Wald ratio	1	0.0584011	0.0505541	0.248	-0.0406849	0.157487	1.06014	0.960132	1.17057
577	Q99727	Hip OA	outcome	TIMP4	Wald ratio	1	-0.00285539	0.0248172	0.9084	-0.0514972	0.0457864	0.997149	0.949806	1.04685
578	Q99784	Hip OA	outcome	OLFM1	Wald ratio	1	-0.00414508	0.0590103	0.944	-0.119805	0.111515	0.995864	0.887093	1.11797
579	Q9BPX1	Hip OA	outcome	HSD17B14	Wald ratio	1	0.0434483	0.0652666	0.5056	-0.0844743	0.171371	1.04441	0.918995	1.18693
580	Q9BQ16;A0A0A0MTJ2;B4DI52	Hip OA	outcome	SPOCK3	Wald ratio	1	-0.0206441	0.0315276	0.5126	-0.0824382	0.04115	0.979568	0.920868	1.04201
581	Q9BQ51	Hip OA	outcome	PDCD1LG2	Wald ratio	1	-0.0399588	0.0254016	0.1157	-0.0897459	0.00982835	0.960829	0.914163	1.00988
582	Q9BRX8	Hip OA	outcome	FAM213A	Wald ratio	1	0.0196913	0.0490856	0.6883	-0.0765164	0.115899	1.01989	0.926338	1.12288
583	Q9BUD6	Hip OA	outcome	SPON2	Wald ratio	1	-0.0201878	0.0447637	0.652	-0.107925	0.0675491	0.980015	0.897695	1.06988
584	Q9BUN1	Hip OA	outcome	MENT	Wald ratio	1	-0.0862481	0.0650824	0.1851	-0.21381	0.0413134	0.917367	0.807502	1.04218
585	Q9BWV1	Hip OA	outcome	BOC	Wald ratio	1	0.0481328	0.0514161	0.3492	-0.0526428	0.148908	1.04931	0.948719	1.16057
586	Q9BX59	Hip OA	outcome	TAPBPL	Wald ratio	1	0.00477061	0.00789554	0.5457	-0.0107046	0.0202459	1.00478	0.989352	1.02045
587	Q9BX67	Hip OA	outcome	JAM3	Wald ratio	1	0.0945652	0.0496746	0.05695	-0.00279696	0.191927	1.09918	0.997207	1.21158
588	Q9BXJ4	Hip OA	outcome	C1QTNF3	Wald ratio	1	-0.0216749	0.0666158	0.7449	-0.152242	0.108892	0.978558	0.858781	1.11504
589	Q9BXN1;Q6P528	Hip OA	outcome	ASPN	Wald ratio	1	-0.00317528	0.0201522	0.8748	-0.0426736	0.0363231	0.99683	0.958224	1.03699
590	Q9BXR6	Hip OA	outcome	CFHR5	Wald ratio	1	0.00591568	0.0240877	0.806	-0.0412962	0.0531275	1.00593	0.959545	1.05456
591	Q9BXY4	Hip OA	outcome	RSPO3	Wald ratio	1	-0.0414815	0.0333161	0.2131	-0.106781	0.0238182	0.959367	0.898722	1.0241
592	Q9BYB0	Hip OA	outcome	SHANK3	Wald ratio	1	-0.0642202	0.0332696	0.05357	-0.129429	0.000988193	0.937798	0.878597	1.00099
593	Q9BZM4	Hip OA	outcome	ULBP3	Wald ratio	1	0.0374269	0.0617276	0.5443	-0.0835592	0.158413	1.03814	0.919837	1.17165
594	Q9BZR6	Hip OA	outcome	RTN4R	Wald ratio	1	0.0783305	0.0294145	0.007745	0.0206781	0.135983	1.08148	1.02089	1.14566
595	Q9C0C4	Hip OA	outcome	SEMA4C	Wald ratio	1	-0.0656381	0.0424562	0.1221	-0.148852	0.0175761	0.93647	0.861696	1.01773
596	Q9GZN4	Hip OA	outcome	PRSS22	Wald ratio	1	0.00978474	0.0318117	0.7584	-0.0525663	0.0721357	1.00983	0.948791	1.0748
597	Q9GZP0	Hip OA	outcome	PDGFD	Wald ratio	1	-0.048745	0.0357312	0.1725	-0.118778	0.0212881	0.952424	0.888005	1.02152
598	Q9H013	Hip OA	outcome	ADAM19	Wald ratio	1	-0.0691057	0.0385146	0.07277	-0.144594	0.00638301	0.933228	0.865373	1.0064
599	Q9H0R4;V9HW73	Hip OA	outcome	HDHD2	Wald ratio	1	0.0403076	0.026016	0.1213	-0.0106837	0.091299	1.04113	0.989373	1.0956
600	Q9H0V9;B4DI83;B4E308;B4DVH1	Hip OA	outcome	LMAN2L	Wald ratio	1	0.0521309	0.0363559	0.1516	-0.0191268	0.123389	1.05351	0.981055	1.13132
601	Q9H2A7	Hip OA	outcome	CXCL16	Wald ratio	1	-0.00757238	0.0568307	0.894	-0.118961	0.103816	0.992456	0.887843	1.1094
602	Q9H488	Hip OA	outcome	POFUT1	Wald ratio	1	-0.04225	0.0253545	0.09564	-0.0919449	0.00744488	0.95863	0.912155	1.00747
603	Q9H4A4	Hip OA	outcome	RNPEP	Wald ratio	1	0.00485175	0.0262385	0.8533	-0.0465757	0.0562792	1.00486	0.954492	1.05789
604	Q9H4F8;A0A024R6E0	Hip OA	outcome	SMOC1	Wald ratio	1	-0.0143426	0.0352154	0.6838	-0.0833648	0.0546795	0.98576	0.920016	1.0562
605	Q9H5V8	Hip OA	outcome	CDCP1	Wald ratio	1	-0.00333333	0.0606913	0.9562	-0.122288	0.115622	0.996672	0.884893	1.12257
606	Q9H7M9	Hip OA	outcome	VSIR	Wald ratio	1	-0.0151571	0.0464896	0.7444	-0.106277	0.0759626	0.984957	0.899176	1.07892
607	Q9H8J5	Hip OA	outcome	MANSC1	Wald ratio	1	0.0163217	0.028111	0.5615	-0.0387759	0.0714192	1.01646	0.961966	1.07403
608	Q9HBL8	Hip OA	outcome	NMRAL1	Wald ratio	1	-0.0232416	0.0338163	0.4919	-0.0895215	0.0430383	0.977026	0.914369	1.04398
609	Q9HC16	Hip OA	outcome	APOBEC3G	Wald ratio	1	-0.0322449	0.0631102	0.6094	-0.155941	0.0914511	0.968269	0.85561	1.09576
610	Q9HC23	Hip OA	outcome	PROK2	Wald ratio	1	0.001998	0.0127835	0.8758	-0.0230576	0.0270536	1.002	0.977206	1.02742
611	Q9HC56	Hip OA	outcome	PCDH9	Wald ratio	1	0.0105263	0.0488817	0.8295	-0.0852817	0.106334	1.01058	0.918254	1.11219
612	Q9HC57	Hip OA	outcome	WFDC1	Wald ratio	1	0.0117517	0.0255846	0.646	-0.0383941	0.0618974	1.01182	0.962334	1.06385
613	Q9HCB6	Hip OA	outcome	SPON1	Wald ratio	1	-0.0368196	0.0240641	0.126	-0.0839852	0.0103459	0.96385	0.919445	1.0104
614	Q9HCJ2	Hip OA	outcome	LRRC4C	Wald ratio	1	-0.0109489	0.0674242	0.871	-0.1431	0.121202	0.989111	0.866667	1.12885
615	Q9HD89	Hip OA	outcome	RETN	Wald ratio	1	0.0361664	0.0406563	0.3737	-0.0435199	0.115853	1.03683	0.957413	1.12283
616	Q9HDC9	Hip OA	outcome	APMAP	Wald ratio	1	0.0788675	0.0478292	0.09916	-0.0148778	0.172613	1.08206	0.985232	1.18841
617	Q9NP99	Hip OA	outcome	TREM1	Wald ratio	1	0.0128342	0.0266967	0.6307	-0.0394913	0.0651598	1.01292	0.961278	1.06733
618	Q9NPH6	Hip OA	outcome	OBP2B	Wald ratio	1	-0.0430168	0.0308279	0.1629	-0.103439	0.0174059	0.957895	0.901731	1.01756
619	Q9NQ25;B4DVL7;B4DW98	Hip OA	outcome	SLAMF7	Wald ratio	1	-0.00420735	0.0110702	0.7039	-0.0259049	0.0174902	0.995801	0.974428	1.01764
620	Q9NQ38	Hip OA	outcome	SPINK5	Wald ratio	1	-0.0210526	0.0607423	0.7289	-0.140108	0.0980023	0.979167	0.869265	1.10297
621	Q9NQ79	Hip OA	outcome	CRTAC1	Wald ratio	1	-0.000578035	0.0229431	0.9799	-0.0455465	0.0443904	0.999422	0.955475	1.04539
622	Q9NR34	Hip OA	outcome	MAN1C1	Wald ratio	1	0.0261628	0.0537288	0.6263	-0.0791458	0.131471	1.02651	0.923905	1.14051
623	Q9NR71;P0C7U1	Hip OA	outcome	ASAH2;ASAH2B	Wald ratio	1	0.0144036	0.0203883	0.4799	-0.0255575	0.0543647	1.01451	0.974766	1.05587
624	Q9NRB3	Hip OA	outcome	CHST12	Wald ratio	1	-0.0753191	0.083947	0.3696	-0.239855	0.0892169	0.927447	0.786742	1.09332
625	Q9NRM6	Hip OA	outcome	IL17RB	Wald ratio	1	0.0405314	0.0229257	0.07707	-0.00440298	0.0854658	1.04136	0.995607	1.08922
626	Q9NRR1	Hip OA	outcome	CYTL1	Wald ratio	1	0.0367232	0.0351474	0.2961	-0.0321657	0.105612	1.03741	0.968346	1.11139
627	Q9NRW1	Hip OA	outcome	RAB6B	Wald ratio	1	-0.0255396	0.0453474	0.5733	-0.11442	0.0633413	0.974784	0.891883	1.06539
628	Q9NS18	Hip OA	outcome	GLRX2	Wald ratio	1	-0.0191772	0.0274696	0.4851	-0.0730175	0.0346632	0.981006	0.929585	1.03527
629	Q9NS68	Hip OA	outcome	TNFRSF19	Wald ratio	1	-0.0644578	0.0587777	0.2728	-0.179662	0.0507465	0.937576	0.835552	1.05206
630	Q9NS85	Hip OA	outcome	CA10	Wald ratio	1	-0.00151541	0.0422679	0.9714	-0.0843604	0.0813296	0.998486	0.9191	1.08473
631	Q9NS98	Hip OA	outcome	SEMA3G	Wald ratio	1	-0.134723	0.0449534	0.002727	-0.222831	-0.0466142	0.873958	0.80025	0.954456
632	Q9NT22	Hip OA	outcome	EMILIN3	Wald ratio	1	0.0364697	0.0351513	0.2995	-0.0324269	0.105366	1.03714	0.968093	1.11112
633	Q9NTU7	Hip OA	outcome	CBLN4	Wald ratio	1	0.0418006	0.052726	0.4279	-0.0615423	0.145144	1.04269	0.940313	1.15621
634	Q9NUM4	Hip OA	outcome	TMEM106B	Wald ratio	1	-0.00257353	0.0409587	0.9499	-0.0828525	0.0777055	0.99743	0.920487	1.0808
635	Q9NX62	Hip OA	outcome	IMPAD1	Wald ratio	1	-0.024451	0.0228363	0.2843	-0.0692102	0.0203081	0.975845	0.933131	1.02052
636	Q9NXS2	Hip OA	outcome	QPCTL	Wald ratio	1	-0.0426935	0.0342297	0.2123	-0.109784	0.0243967	0.958205	0.896028	1.0247
637	Q9NZC2	Hip OA	outcome	TREM2	Wald ratio	1	-0.159167	0.0774225	0.0398	-0.310915	-0.00741852	0.852854	0.732776	0.992609
638	Q9NZP8	Hip OA	outcome	C1RL	Wald ratio	1	0.0307407	0.0376321	0.414	-0.0430182	0.1045	1.03122	0.957894	1.11016
639	Q9NZQ7	Hip OA	outcome	CD274	Wald ratio	1	-0.0270968	0.0328887	0.41	-0.0915586	0.037365	0.973267	0.912508	1.03807
640	Q9NZU0	Hip OA	outcome	FLRT3	Wald ratio	1	0.0265527	0.023317	0.2548	-0.0191487	0.072254	1.02691	0.981033	1.07493
641	Q9P0K1	Hip OA	outcome	ADAM22	Wald ratio	1	-0.00338983	0.0470794	0.9426	-0.0956655	0.0888858	0.996616	0.908768	1.09296
642	Q9P121	Hip OA	outcome	NTM	Wald ratio	1	0.0165354	0.0236584	0.4846	-0.0298351	0.062906	1.01667	0.970606	1.06493
643	Q9P126	Hip OA	outcome	CLEC1B	Wald ratio	1	0.00734127	0.020735	0.7233	-0.0332994	0.0479819	1.00737	0.967249	1.04915
644	Q9P1W8	Hip OA	outcome	SIRPG	Wald ratio	1	0.00494673	0.0357017	0.8898	-0.0650286	0.074922	1.00496	0.937041	1.0778
645	Q9P2B2	Hip OA	outcome	PTGFRN	Wald ratio	1	-0.00879384	0.0120574	0.4658	-0.0324264	0.0148387	0.991245	0.968094	1.01495
646	Q9UBC7	Hip OA	outcome	GALP	Wald ratio	1	-0.0324675	0.0570081	0.569	-0.144203	0.0792684	0.968054	0.865712	1.08249
647	Q9UBG0	Hip OA	outcome	MRC2	Wald ratio	1	0.0978062	0.0586181	0.09521	-0.0170853	0.212698	1.10275	0.98306	1.23701
648	Q9UBP4;F6SYF8	Hip OA	outcome	DKK3	Wald ratio	1	0.019025	0.0296358	0.5209	-0.0390612	0.0771112	1.01921	0.961692	1.08016
649	Q9UBU2	Hip OA	outcome	DKK2	Wald ratio	1	-0.0573545	0.0241066	0.01735	-0.104603	-0.0101056	0.944259	0.900682	0.989945
650	Q9UBX1	Hip OA	outcome	CTSF	Wald ratio	1	-0.0315028	0.0420731	0.454	-0.113966	0.0509605	0.968988	0.892288	1.05228
651	Q9UBX8	Hip OA	outcome	B4GALT6	Wald ratio	1	0.00787402	0.0203139	0.6983	-0.0319413	0.0476893	1.00791	0.968563	1.04884
652	Q9UGC7;B4DMX1	Hip OA	outcome	MTRF1L	Wald ratio	1	-0.0569007	0.0540994	0.2929	-0.162936	0.0491341	0.944688	0.849646	1.05036
653	Q9UGM5;E9PG08;Q5J875;B7Z8T3	Hip OA	outcome	FETUB	Wald ratio	1	0.0112697	0.0365304	0.7577	-0.0603299	0.0828693	1.01133	0.941454	1.0864
654	Q9UGN4	Hip OA	outcome	CD300A	Wald ratio	1	-0.0195402	0.0259699	0.4518	-0.0704413	0.0313608	0.980649	0.931982	1.03186
655	Q9UHG3	Hip OA	outcome	PCYOX1	Wald ratio	1	-0.0221519	0.0165675	0.1812	-0.0546242	0.0103204	0.978092	0.946841	1.01037
656	Q9UHL4	Hip OA	outcome	DPP7	Wald ratio	1	0.0131832	0.0289379	0.6487	-0.043535	0.0699014	1.01327	0.957399	1.0724
657	Q9UIW2	Hip OA	outcome	PLXNA1	Wald ratio	1	0.000549451	0.0894684	0.9951	-0.174809	0.175908	1.00055	0.839618	1.19233
658	Q9UJA9;B4DHN2	Hip OA	outcome	ENPP5	Wald ratio	1	0.0191357	0.0119599	0.1096	-0.00430563	0.0425771	1.01932	0.995704	1.0435
659	Q9UJJ9	Hip OA	outcome	GNPTG	Wald ratio	1	-0.0319767	0.0478207	0.5037	-0.125705	0.0617519	0.968529	0.881875	1.0637
660	Q9UK23	Hip OA	outcome	NAGPA	Wald ratio	1	0.0246529	0.0284502	0.3862	-0.0311095	0.0804154	1.02496	0.969369	1.08374
661	Q9UKG9	Hip OA	outcome	CROT	Wald ratio	1	0.066092	0.0491361	0.1786	-0.0302149	0.162399	1.06832	0.970237	1.17633
662	Q9UKR3	Hip OA	outcome	KLK13	Wald ratio	1	0.00386598	0.0237143	0.8705	-0.042614	0.0503459	1.00387	0.958281	1.05163
663	Q9UKZ9	Hip OA	outcome	PCOLCE2	Wald ratio	1	0.0310427	0.0319269	0.3309	-0.0315342	0.0936195	1.03153	0.968958	1.09814
664	Q9UNE0	Hip OA	outcome	EDAR	Wald ratio	1	-0.0140909	0.0236083	0.5506	-0.0603633	0.0321815	0.986008	0.941422	1.0327
665	Q9UNP9;B3KSZ1	Hip OA	outcome	PPIE	Wald ratio	1	-0.0167015	0.0252186	0.5078	-0.0661299	0.032727	0.983437	0.936009	1.03327
666	Q9UQ53	Hip OA	outcome	MGAT4B	Wald ratio	1	0.0462132	0.0344918	0.1803	-0.0213907	0.113817	1.0473	0.978836	1.12055
667	Q9Y240	Hip OA	outcome	CLEC11A	Wald ratio	1	0.0402597	0.0732734	0.5827	-0.103356	0.183876	1.04108	0.901806	1.20187
668	Q9Y251	Hip OA	outcome	HPSE	Wald ratio	1	0.00628466	0.0198714	0.7518	-0.0326632	0.0452326	1.0063	0.967864	1.04627
669	Q9Y286	Hip OA	outcome	SIGLEC7	Wald ratio	1	0.099688	0.035005	0.004402	0.0310781	0.168298	1.10483	1.03157	1.18329
670	Q9Y2C2	Hip OA	outcome	UST	Wald ratio	1	0.136913	0.0667117	0.04014	0.00615784	0.267668	1.14673	1.00618	1.30691
671	Q9Y336	Hip OA	outcome	SIGLEC9	Wald ratio	1	0.000407997	0.00674971	0.9518	-0.0128214	0.0136374	1.00041	0.98726	1.01373
672	Q9Y4X3	Hip OA	outcome	CCL27	Wald ratio	1	0.0719626	0.0485405	0.1382	-0.0231768	0.167102	1.07462	0.97709	1.18187
673	Q9Y561	Hip OA	outcome	LRP12	Wald ratio	1	-0.0151659	0.0526004	0.7731	-0.118263	0.0879309	0.984949	0.888463	1.09191
674	Q9Y5Y7	Hip OA	outcome	LYVE1	Wald ratio	1	-0.0271003	0.059687	0.6498	-0.144087	0.0898862	0.973264	0.865813	1.09405
675	Q9Y646	Hip OA	outcome	CPQ	Wald ratio	1	0.0057047	0.027055	0.833	-0.0473231	0.0587325	1.00572	0.953779	1.06049
676	Q9Y680	Hip OA	outcome	FKBP7	Wald ratio	1	-0.08	0.0308612	0.009535	-0.140488	-0.019512	0.923116	0.868934	0.980677
677	Q9Y6Q6	Hip OA	outcome	TNFRSF11A	Wald ratio	1	-0.0527964	0.0459154	0.2502	-0.142791	0.0371977	0.948573	0.866936	1.0379
678	R4GMU1;O95479	Hip OA	outcome	H6PD	Wald ratio	1	-0.0256951	0.0171338	0.1337	-0.0592774	0.00788722	0.974632	0.942445	1.00792

## Sheet: OR-spine OA
	id.exposure	id.outcome	outcome	exposure	method	nsnp	b	se	pval	lo_ci	up_ci	or	or_lci95	or_uci95
1	A0A024R064;B3KTY7;Q9NS62	spine OA	outcome	THSD1	Wald ratio	1	-0.0364279	0.0335865	0.2781	-0.102257	0.0294017	0.964228	0.902797	1.02984
2	A0A024R0A1;P09603	spine OA	outcome	CSF1	Wald ratio	1	0.0493333	0.0674151	0.4643	-0.0828003	0.181467	1.05057	0.920535	1.19897
3	A0A024R0M1;Q9BYZ8	spine OA	outcome	REG4	Wald ratio	1	-0.0391786	0.0595789	0.5108	-0.155953	0.077596	0.961579	0.855599	1.08069
4	A0A024R0P1;Q16674	spine OA	outcome	MIA	Wald ratio	1	-0.0364153	0.0130051	0.005109	-0.0619054	-0.0109253	0.96424	0.939972	0.989134
5	A0A024R1G9;O60704	spine OA	outcome	TPST2	Wald ratio	1	0.0222314	0.0415259	0.5924	-0.0591594	0.103622	1.02248	0.942556	1.10918
6	A0A024R2C8;Q01344;Q8NHV7	spine OA	outcome	IL5RA	Wald ratio	1	-0.0200157	0.0301023	0.5061	-0.0790162	0.0389848	0.980183	0.924025	1.03975
7	A0A024R2E5;Q8IWV2	spine OA	outcome	CNTN4	Wald ratio	1	0.0710988	0.0453336	0.1168	-0.017755	0.159953	1.07369	0.982402	1.17346
8	A0A024R2P4;Q8NAT1	spine OA	outcome	POMGNT2	Wald ratio	1	0.0121046	0.0401248	0.7629	-0.06654	0.0907493	1.01218	0.935625	1.09499
9	A0A024R3C4;Q7Z4H8	spine OA	outcome	KDELC2	Wald ratio	1	0.0121803	0.025508	0.633	-0.0378153	0.0621759	1.01225	0.962891	1.06415
10	A0A024R3E0;Q14116	spine OA	outcome	IL18	Wald ratio	1	0.0172414	0.0381483	0.6513	-0.0575292	0.092012	1.01739	0.944094	1.09638
11	A0A024R3F8;Q9BXJ0	spine OA	outcome	C1QTNF5	Wald ratio	1	-0.0334253	0.0447497	0.4551	-0.121135	0.0542841	0.967127	0.885915	1.05578
12	A0A024R3I5;P43121	spine OA	outcome	MCAM	Wald ratio	1	0.0569444	0.0783058	0.4671	-0.096535	0.210424	1.0586	0.907978	1.2342
13	A0A024R3M4;P58753	spine OA	outcome	TIRAP	Wald ratio	1	-0.0234799	0.0609148	0.6999	-0.142873	0.095913	0.976794	0.866864	1.10066
14	A0A024R3W8;O75077;E7EWD3	spine OA	outcome	ADAM23	Wald ratio	1	0.0372599	0.0249285	0.135	-0.0115999	0.0861197	1.03796	0.988467	1.08994
15	A0A024R498;P07093;A0A024R451	spine OA	outcome	SERPINE2	Wald ratio	1	-0.0173668	0.0313498	0.5796	-0.0788124	0.0440788	0.982783	0.924213	1.04506
16	A0A024R5N3;Q969Z4	spine OA	outcome	RELT	Wald ratio	1	0.0795152	0.0302693	0.008616	0.0201874	0.138843	1.08276	1.02039	1.14894
17	A0A024R693;P17931	spine OA	outcome	LGALS3	Wald ratio	1	0.0419481	0.0221351	0.05808	-0.00143671	0.0853328	1.04284	0.998564	1.08908
18	A0A024R6D3;O75356;A0A024R6B4;G3V4I0	spine OA	outcome	ENTPD5	Wald ratio	1	-0.0367191	0.0216823	0.09036	-0.0792165	0.0057783	0.963947	0.92384	1.0058
19	A0A024R6P0;P01011	spine OA	outcome	SERPINA3	Wald ratio	1	-0.0293777	0.0298421	0.3249	-0.0878683	0.0291128	0.97105	0.915881	1.02954
20	A0A024R778;P21246	spine OA	outcome	PTN	Wald ratio	1	-0.128871	0.045975	0.005062	-0.218982	-0.0387597	0.879088	0.803336	0.961982
21	A0A024R7A8;P15121	spine OA	outcome	AKR1B1	Wald ratio	1	0.0920972	0.0563862	0.1024	-0.0184198	0.202614	1.09647	0.981749	1.2246
22	A0A024R7F8;P13686	spine OA	outcome	ACP5	Wald ratio	1	-0.0458204	0.0316348	0.1475	-0.107825	0.0161838	0.955213	0.897785	1.01632
23	A0A024R7V4;P01210	spine OA	outcome	PENK	Wald ratio	1	0.0470664	0.0215784	0.02917	0.00477274	0.0893601	1.04819	1.00478	1.09347
24	A0A024R8G3;P41222	spine OA	outcome	PTGDS	Wald ratio	1	-0.0212228	0.051352	0.6794	-0.121873	0.079427	0.979001	0.885261	1.08267
25	A0A024R8Y9;P16109;Q6NUL9;Q5R341	spine OA	outcome	SELP	Wald ratio	1	0.0307197	0.0199181	0.123	-0.00831972	0.0697591	1.0312	0.991715	1.07225
26	A0A024R8Z0;P14151	spine OA	outcome	SELL	Wald ratio	1	-0.0106486	0.0220664	0.6294	-0.0538987	0.0326015	0.989408	0.947528	1.03314
27	A0A024R908;O95841	spine OA	outcome	ANGPTL1	Wald ratio	1	-0.00813008	0.0245284	0.7403	-0.0562057	0.0399455	0.991903	0.945345	1.04075
28	A0A024R9B4;Q02246;A1L3A3	spine OA	outcome	CNTN2	Wald ratio	1	0.00635951	0.0192944	0.7417	-0.0314576	0.0441766	1.00638	0.969032	1.04517
29	A0A024R9H2;P52758	spine OA	outcome	RIDA	Wald ratio	1	0.0386773	0.031808	0.224	-0.0236664	0.101021	1.03943	0.976611	1.1063
30	A0A024R9J4;P48745	spine OA	outcome	NOV	Wald ratio	1	-0.053717	0.0593849	0.3657	-0.170111	0.0626773	0.9477	0.843571	1.06468
31	A0A024R9L6;Q11201	spine OA	outcome	ST3GAL1	Wald ratio	1	0.000777907	0.0387899	0.984	-0.0752503	0.0768062	1.00078	0.927511	1.07983
32	A0A024RA08;Q96EE4	spine OA	outcome	CCDC126	Wald ratio	1	0.0476537	0.0366484	0.1935	-0.0241771	0.119485	1.04881	0.976113	1.12692
33	A0A024RA96;P14555	spine OA	outcome	PLA2G2A	Wald ratio	1	0.00813327	0.0116609	0.4855	-0.014722	0.0309886	1.00817	0.985386	1.03147
34	A0A024RAA7;P02747	spine OA	outcome	C1QC	Wald ratio	1	-0.0310582	0.0231541	0.1798	-0.0764402	0.0143238	0.969419	0.926408	1.01443
35	A0A024RAX0;P08493	spine OA	outcome	MGP	Wald ratio	1	-0.0441509	0.0397009	0.2661	-0.121965	0.0336629	0.95681	0.88518	1.03424
36	A0A024RCX8;Q9Y3C6	spine OA	outcome	PPIL1	Wald ratio	1	0.022604	0.0275295	0.4116	-0.0313539	0.0765619	1.02286	0.969133	1.07957
37	A0A024RD04;O15264	spine OA	outcome	MAPK13	Wald ratio	1	-0.0252167	0.0555895	0.6501	-0.134172	0.0837388	0.975099	0.874439	1.08734
38	A0A024RD74;P16562	spine OA	outcome	CRISP2	Wald ratio	1	0.0286216	0.0175643	0.1032	-0.0058044	0.0630476	1.02904	0.994212	1.06508
39	A0A024RD88;P35968	spine OA	outcome	KDR	Wald ratio	1	0.0359899	0.0264614	0.1738	-0.0158743	0.0878542	1.03665	0.984251	1.09183
40	A0A024RDE1;Q14515;B7ZB68;Q8N4S1	spine OA	outcome	SPARCL1	Inverse variance weighted	2	0.00192228	0.0249114	0.938493	-0.046904	0.0507486	1.00192	0.954179	1.05206
41	A0A024RDK9;O60507	spine OA	outcome	TPST1	Wald ratio	1	0.0402075	0.0463323	0.3855	-0.0506039	0.131019	1.04103	0.950655	1.13999
42	A0A067XJP8;Q8WVF2;A0A067XKV3;A0A067XJX6	spine OA	outcome	UCMA	Wald ratio	1	0.00596964	0.0286422	0.8349	-0.050169	0.0621083	1.00599	0.951069	1.06408
43	A0A087WSY5;Q96IY4	spine OA	outcome	CPB2	Wald ratio	1	-0.0133098	0.0124955	0.2868	-0.0378009	0.0111814	0.986778	0.962905	1.01124
44	A0A087WVM2;Q8N6Q3	spine OA	outcome	CD177	Wald ratio	1	-0.00549024	0.0175274	0.7541	-0.0398439	0.0288634	0.994525	0.960939	1.02928
45	A0A087WXB8;Q9Y274	spine OA	outcome	ST3GAL6	Wald ratio	1	0.0104876	0.0124904	0.4011	-0.0139935	0.0349688	1.01054	0.986104	1.03559
46	A0A087WZW1;A0A087X0Q7;P04118	spine OA	outcome	CLPS	Wald ratio	1	0.0366399	0.0270081	0.1749	-0.016296	0.0895757	1.03732	0.983836	1.09371
47	A0A087X1S7;P09326	spine OA	outcome	CD48	Wald ratio	1	0.0473664	0.0454279	0.2971	-0.0416723	0.136405	1.04851	0.959184	1.14615
48	A0A090N7T7;B2RCH4;Q9UHC6	spine OA	outcome	CNTNAP2	Wald ratio	1	0.0212373	0.0256615	0.4079	-0.0290592	0.0715338	1.02146	0.971359	1.07415
49	A0A090N7U9;Q99969	spine OA	outcome	RARRES2	Wald ratio	1	-0.0538439	0.0300162	0.07284	-0.112676	0.00498773	0.94758	0.89344	1.005
50	A0A096LNX8;Q96GP6	spine OA	outcome	SCARF2	Wald ratio	1	0.000333667	0.0299126	0.9911	-0.058295	0.0589624	1.00033	0.943372	1.06074
51	A0A0A0MQY9;O60259	spine OA	outcome	KLK8	Wald ratio	1	-0.0191666	0.0318323	0.5471	-0.0815578	0.0432247	0.981016	0.921679	1.04417
52	A0A0A0MTQ4;Q96B86	spine OA	outcome	RGMA	Wald ratio	1	-0.117296	0.0520626	0.02426	-0.219339	-0.0152536	0.889322	0.80305	0.984862
53	A0A0A0N0L2;P40189;Q17RA0	spine OA	outcome	IL6ST	Wald ratio	1	0.00840116	0.0428044	0.8444	-0.0754955	0.0922978	1.00844	0.927284	1.09669
54	A0A0A8K9B4;Q96BQ1	spine OA	outcome	FAM3D	Wald ratio	1	-0.0255717	0.0347884	0.4623	-0.093757	0.0426135	0.974752	0.910504	1.04353
55	A0A0B4J2E2;Q16663	spine OA	outcome	CCL15	Wald ratio	1	0.0244797	0.0106549	0.02159	0.00359607	0.0453632	1.02478	1.0036	1.04641
56	A0A0B4RUS7;Q6Q788	spine OA	outcome	APOA5	Wald ratio	1	0.119619	0.0552154	0.03028	0.0113969	0.227841	1.12707	1.01146	1.25589
57	A0A0C4DFU4;Q9HBG7;Q05CA2;Q0VAI0;Q5VYH9	spine OA	outcome	LY9	Wald ratio	1	0.0160556	0.0251732	0.5236	-0.0332838	0.065395	1.01619	0.967264	1.06758
58	A0A0F7RQE6;P01229	spine OA	outcome	LHB	Wald ratio	1	0.00667895	0.0417166	0.8728	-0.0750856	0.0884435	1.0067	0.927664	1.09247
59	A0A0K0K1J1;P01034	spine OA	outcome	CST3	Wald ratio	1	0.0592875	0.0308193	0.05439	-0.0011182	0.119693	1.06108	0.998882	1.12715
60	A0A0S2Z4C6;Q08209;A0A0S2Z4B5;P63098	spine OA	outcome	PPP3CA;PPP3R1	Wald ratio	1	-0.00543331	0.0298152	0.8554	-0.0638711	0.0530045	0.994581	0.938126	1.05443
61	A0A0S2Z4F1;B2R6M6;Q12805;A0A0S2Z3V1	spine OA	outcome	EFEMP1	Wald ratio	1	-0.0243363	0.0521588	0.6408	-0.126568	0.077895	0.975957	0.881115	1.08101
62	A0A0S2Z4Q2;Q15582	spine OA	outcome	TGFBI	Wald ratio	1	0.023089	0.0231697	0.319	-0.0223237	0.0685017	1.02336	0.977924	1.0709
63	A0A0S2Z4T8;P10746;A0A0S2Z5C5;Q5T3L8	spine OA	outcome	UROS	Wald ratio	1	0.104766	0.0557531	0.06023	-0.00451008	0.214042	1.11045	0.9955	1.23867
64	A0A0S2Z5K4;Q8N6G5;A0A0S2Z5F9;A0A0S2Z5F5	spine OA	outcome	CSGALNACT2	Wald ratio	1	-0.0922998	0.0571335	0.1062	-0.204282	0.0196818	0.911832	0.815233	1.01988
65	A0A140VJJ2;P10768	spine OA	outcome	ESD	Wald ratio	1	-0.00942577	0.0209843	0.6533	-0.050555	0.0317034	0.990619	0.950702	1.03221
66	A0A140VJK4;P08263;B7Z1F9	spine OA	outcome	GSTA1	Wald ratio	1	0.0420977	0.0244407	0.08499	-0.00580616	0.0900015	1.043	0.994211	1.09418
67	A0A140VJV6;O43291	spine OA	outcome	SPINT2	Wald ratio	1	-0.00171579	0.0114808	0.8812	-0.0242182	0.0207866	0.998286	0.976073	1.021
68	A0A140VK37;P24666;Q59EH3	spine OA	outcome	ACP1	Wald ratio	1	-0.00743735	0.00851459	0.3824	-0.0241259	0.00925125	0.99259	0.976163	1.00929
69	A0A140VK80;Q9H0B8	spine OA	outcome	CRISPLD2	Wald ratio	1	-0.0382409	0.0516999	0.4595	-0.139573	0.063091	0.962481	0.86973	1.06512
70	A0A140VKA9;P09417	spine OA	outcome	QDPR	Wald ratio	1	0.0236415	0.0208876	0.2577	-0.0172982	0.0645812	1.02392	0.982851	1.06671
71	A0A140VKE5;O00391;Q13876	spine OA	outcome	QSOX1	Wald ratio	1	-0.00471766	0.0254957	0.8532	-0.0546893	0.045254	0.995293	0.946779	1.04629
72	A0A140VKF3;P36955	spine OA	outcome	SERPINF1	Wald ratio	1	-0.00944032	0.0260347	0.7169	-0.0604684	0.0415878	0.990604	0.941324	1.04246
73	A0JNV7;Q9UHX3	spine OA	outcome	ADGRE2	Wald ratio	1	-0.00168407	0.0407063	0.967	-0.0814685	0.0781004	0.998317	0.921762	1.08123
74	A2RRP8;B3KQB2;A5D8U1;O95460;A6NNA4	spine OA	outcome	MATN4	Wald ratio	1	0.12141	0.0502707	0.01573	0.0228793	0.219941	1.12909	1.02314	1.246
75	A5PL27;P00450	spine OA	outcome	CP	Wald ratio	1	-0.060076	0.0488532	0.2188	-0.155828	0.0356763	0.941693	0.855706	1.03632
76	A6NH11	spine OA	outcome	GLTPD2	Wald ratio	1	-0.0176096	0.0415366	0.6716	-0.0990214	0.0638022	0.982545	0.905723	1.06588
77	A6NHS7	spine OA	outcome	MANSC4	Wald ratio	1	0.00141309	0.0195915	0.9425	-0.0369862	0.0398124	1.00141	0.963689	1.04062
78	A8K019;P80370;A0A024R6L1	spine OA	outcome	DLK1	Wald ratio	1	-0.0209111	0.0200429	0.2968	-0.0601951	0.0183729	0.979306	0.941581	1.01854
79	A8K385;O95185	spine OA	outcome	UNC5C	Wald ratio	1	0.00965108	0.0489815	0.8438	-0.0863526	0.105655	1.0097	0.917271	1.11144
80	A8K3H6;B2RE43;Q9HB63	spine OA	outcome	NTN4	Wald ratio	1	-0.0179921	0.0474914	0.7048	-0.111075	0.0750911	0.982169	0.894871	1.07798
81	A8K3L0;P05156;B4DRF2;Q8WW88;G3XAM2	spine OA	outcome	CFI	Wald ratio	1	-0.0901797	0.0339279	0.007861	-0.156678	-0.0236811	0.913767	0.854979	0.976597
82	A8K6K4;Q9NPH3	spine OA	outcome	IL1RAP	Wald ratio	1	-0.000591716	0.0102134	0.9538	-0.0206099	0.0194265	0.999408	0.979601	1.01962
83	A8K6Z5;Q14162	spine OA	outcome	SCARF1	Wald ratio	1	0.0445989	0.0209335	0.03313	0.00356925	0.0856286	1.04561	1.00358	1.0894
84	A8K737;P21217	spine OA	outcome	FUT3	Wald ratio	1	-0.0103165	0.013152	0.4328	-0.0360944	0.0154613	0.989737	0.964549	1.01558
85	A8K7G6;P05451	spine OA	outcome	REG1A	Wald ratio	1	0.0264151	0.039218	0.5006	-0.0504521	0.103282	1.02677	0.950799	1.1088
86	B0QZ18;Q99829	spine OA	outcome	CPNE1	Wald ratio	1	0.00235415	0.0172104	0.8912	-0.0313783	0.0360866	1.00236	0.969109	1.03675
87	B0ZBE2;B2R5S1;P01019	spine OA	outcome	AGT	Wald ratio	1	0.0403105	0.0354879	0.256	-0.0292457	0.109867	1.04113	0.971178	1.11613
88	B2R769;Q6P179	spine OA	outcome	ERAP2	Wald ratio	1	0.00560677	0.00952971	0.5563	-0.0130715	0.024285	1.00562	0.987014	1.02458
89	B2R892;P06732	spine OA	outcome	CKM	Wald ratio	1	-0.0512669	0.057499	0.3726	-0.163965	0.0614312	0.950025	0.848772	1.06336
90	B2RDI5;P07384;B4DWH5;P04632;A0A0C4DGQ5	spine OA	outcome	CAPN1;CAPNS1	Wald ratio	1	0.0379002	0.0256554	0.1396	-0.0123843	0.0881848	1.03863	0.987692	1.09219
91	B3KQL2;Q96QL5;Q6P520;Q00888	spine OA	outcome	PSG4	Wald ratio	1	-0.00870871	0.0187323	0.642	-0.0454239	0.0280065	0.991329	0.955592	1.0284
92	B3KQM1;Q4LDE5;Q5JB40	spine OA	outcome	SVEP1	Wald ratio	1	0.00202463	0.0263699	0.9388	-0.0496604	0.0537096	1.00203	0.951553	1.05518
93	B3KSU4;Q96LL9	spine OA	outcome	DNAJC30	Wald ratio	1	0.0215787	0.0358742	0.5475	-0.0487348	0.0918922	1.02181	0.952434	1.09625
94	B3KTP7;P39059	spine OA	outcome	COL15A1	Wald ratio	1	0.0463685	0.0449984	0.3028	-0.0418284	0.134565	1.04746	0.959034	1.14404
95	B3KUB9;E7EMB1;Q9UH65	spine OA	outcome	SWAP70	Wald ratio	1	0.046258	0.0394779	0.2413	-0.0311187	0.123635	1.04734	0.96936	1.1316
96	B3KXR2;J3KNC5;K9UUD5;Q92832;F5H6I3	spine OA	outcome	NELL1	Wald ratio	1	0.00648766	0.0202682	0.7489	-0.033238	0.0462134	1.00651	0.967308	1.0473
97	B4DGA4;Q99665;A0A0A0MTN7;B7ZB60	spine OA	outcome	IL12RB2	Wald ratio	1	-0.0350467	0.0422035	0.4063	-0.117766	0.0476721	0.96556	0.888904	1.04883
98	B4DN15;P03956;Q53G95	spine OA	outcome	MMP1	Wald ratio	1	0.0240625	0.0327133	0.462	-0.0400555	0.0881805	1.02435	0.960736	1.09219
99	B4DSE0;Q4LE53;Q6NVW1;P29323	spine OA	outcome	EPHB2	Wald ratio	1	0.0285854	0.0284434	0.3149	-0.0271636	0.0843345	1.029	0.973202	1.08799
100	B4DSX9;O75612;Q86SR3;X6R868	spine OA	outcome	CEL	Wald ratio	1	0.0971695	0.0417151	0.01984	0.0154079	0.178931	1.10205	1.01553	1.19594
101	B4DTW8;P35590	spine OA	outcome	TIE1	Wald ratio	1	0.0283688	0.0409541	0.4885	-0.0519013	0.108639	1.02878	0.949423	1.11476
102	B4DUH8;P23280	spine OA	outcome	CA6	Wald ratio	1	0.0181791	0.0151805	0.2311	-0.0115747	0.047933	1.01835	0.988492	1.0491
103	B4DZT3;P20700	spine OA	outcome	LMNB1	Wald ratio	1	0.0424182	0.0396663	0.2849	-0.0353277	0.120164	1.04333	0.965289	1.12768
104	B4E0I2;P22894	spine OA	outcome	MMP8	Wald ratio	1	0.0084048	0.0564303	0.8816	-0.102199	0.119008	1.00844	0.90285	1.12638
105	B4E1W3;E7EM93;Q9BQG2	spine OA	outcome	NUDT12	Wald ratio	1	0.0175719	0.0376384	0.6406	-0.0561995	0.0913432	1.01773	0.945351	1.09564
106	B4E273;P53367;Q8N8M9;B7ZA10	spine OA	outcome	ARFIP1	Wald ratio	1	0.00794979	0.0418947	0.8495	-0.0741638	0.0900634	1.00798	0.92852	1.09424
107	B4E2I9;Q99985	spine OA	outcome	SEMA3C	Wald ratio	1	0.0508281	0.0580924	0.3816	-0.0630331	0.164689	1.05214	0.938912	1.17903
108	B4E3H9;P22749	spine OA	outcome	GNLY	Wald ratio	1	0.0164168	0.0158167	0.2993	-0.014584	0.0474176	1.01655	0.985522	1.04856
109	B4E3S3;Q9H6B4	spine OA	outcome	CLMP	Wald ratio	1	0.000801925	0.0378577	0.9831	-0.0733992	0.0750031	1.0008	0.92923	1.07789
110	B7Z4Y3;Q8IYA5;Q96MK3;L8B8N7	spine OA	outcome	FAM20A	Wald ratio	1	-0.0107614	0.0462471	0.816	-0.101406	0.079883	0.989296	0.903566	1.08316
111	B7Z6C2;P36871;B4DDQ8	spine OA	outcome	PGM1	Wald ratio	1	0.0303242	0.0413923	0.4638	-0.0508047	0.111453	1.03079	0.950464	1.1179
112	B7ZLE5;P02751;Q6MZM7;Q9UQS6;Q6MZF4;Q6N084	spine OA	outcome	FN1	Wald ratio	1	0.0113876	0.0159842	0.4762	-0.0199415	0.0427167	1.01145	0.980256	1.04364
113	C9J6G4;Q8TEU8	spine OA	outcome	WFIKKN2	Wald ratio	1	-0.00229604	0.016421	0.8888	-0.0344813	0.0298892	0.997707	0.966106	1.03034
114	C9JEV6;Q9UJ70	spine OA	outcome	NAGK	Wald ratio	1	-0.0335648	0.0323314	0.2992	-0.0969343	0.0298046	0.966992	0.907616	1.03025
115	D0EI67;P13501	spine OA	outcome	CCL5	Wald ratio	1	0.00896472	0.0379379	0.8132	-0.0653936	0.083323	1.00901	0.936699	1.08689
116	D3DSM5;P39060;D3DSM4	spine OA	outcome	COL18A1	Wald ratio	1	-0.0246988	0.0637197	0.6983	-0.149589	0.100192	0.975604	0.861061	1.10538
117	D6RAR4;Q04756	spine OA	outcome	HGFAC	Wald ratio	1	-0.00507408	0.0218301	0.8162	-0.0478611	0.0377129	0.994939	0.953266	1.03843
118	D6RI10;D6RC51;P20155;A0A087WTA9;A0A024RD95	spine OA	outcome	SPINK2	Wald ratio	1	-0.0060024	0.0338611	0.8593	-0.0723702	0.0603654	0.994016	0.930186	1.06222
119	D9ZGF6;Q92765	spine OA	outcome	FRZB	Wald ratio	1	0.0295314	0.0281882	0.2948	-0.0257175	0.0847803	1.02997	0.97461	1.08848
120	E5KN55;Q08752	spine OA	outcome	PPID	Wald ratio	1	-0.0221513	0.022192	0.3182	-0.0656476	0.0213451	0.978092	0.936461	1.02157
121	E9PHK0;A0A024R2Q7;P05452	spine OA	outcome	CLEC3B	Wald ratio	1	0.0206573	0.05735	0.7187	-0.0917487	0.133063	1.02087	0.912334	1.14232
122	E9PKC0;Q6IQ23	spine OA	outcome	PLEKHA7	Wald ratio	1	-0.124684	0.0573223	0.02962	-0.237036	-0.012332	0.882776	0.788963	0.987744
123	G5E9D8;Q86UX2;Q96JW9;C9J2H1;A0A096LP62	spine OA	outcome	ITIH5	Wald ratio	1	-0.00558659	0.0350605	0.8734	-0.0743053	0.0631321	0.994429	0.928388	1.06517
124	I1W660;O94907	spine OA	outcome	DKK1	Wald ratio	1	0.0378289	0.0581579	0.5154	-0.0761605	0.151818	1.03855	0.926667	1.16395
125	J3KNF6;Q6NW40	spine OA	outcome	RGMB	Wald ratio	1	-0.0620083	0.046706	0.1843	-0.153552	0.0295354	0.939875	0.857656	1.02998
126	K3W4U1;P06734	spine OA	outcome	FCER2	Wald ratio	1	-0.0287394	0.0328813	0.3821	-0.0931868	0.035708	0.97167	0.911023	1.03635
127	K7EL86;Q9H665	spine OA	outcome	IGFLR1	Wald ratio	1	0.00842015	0.0205639	0.6822	-0.0318851	0.0487254	1.00846	0.968618	1.04993
128	K7ENC0;Q11128	spine OA	outcome	FUT5	Wald ratio	1	-0.0196552	0.0184182	0.2859	-0.0557549	0.0164445	0.980537	0.945771	1.01658
129	L7UYB8;P07359	spine OA	outcome	GP1BA	Wald ratio	1	0.0902164	0.0574446	0.1163	-0.0223749	0.202808	1.09441	0.977874	1.22484
130	O00182	spine OA	outcome	LGALS9	Wald ratio	1	0.105911	0.0570204	0.06325	-0.00584858	0.217671	1.11172	0.994168	1.24318
131	O00206;Q9Y6Y9	spine OA	outcome	TLR4;LY96	Wald ratio	1	-0.0352589	0.0236622	0.1362	-0.0816369	0.0111191	0.965355	0.921607	1.01118
132	O00241;Q5TFQ8;H9KV29	spine OA	outcome	SIRPB1	Wald ratio	1	0.00684288	0.0148661	0.6453	-0.0222947	0.0359804	1.00687	0.977952	1.03664
133	O00462	spine OA	outcome	MANBA	Wald ratio	1	0.00750536	0.0187917	0.6896	-0.0293263	0.0443371	1.00753	0.9711	1.04533
134	O00533;A0A087X0M8	spine OA	outcome	CHL1	Wald ratio	1	-0.0600384	0.0493114	0.2234	-0.156689	0.0366119	0.941728	0.85497	1.03729
135	O00548	spine OA	outcome	DLL1	Wald ratio	1	-0.0570382	0.0540394	0.2912	-0.162955	0.048879	0.944558	0.849629	1.05009
136	O00602	spine OA	outcome	FCN1	Wald ratio	1	-0.012013	0.0193542	0.5348	-0.0499472	0.0259211	0.988059	0.95128	1.02626
137	O14625	spine OA	outcome	CXCL11	Wald ratio	1	-0.0176117	0.0437534	0.6873	-0.103368	0.0681449	0.982542	0.901795	1.07052
138	O14737	spine OA	outcome	PDCD5	Wald ratio	1	0.0265537	0.0311917	0.3946	-0.0345821	0.0876895	1.02691	0.966009	1.09165
139	O14763	spine OA	outcome	TNFRSF10B	Wald ratio	1	0.0146853	0.0758093	0.8464	-0.133901	0.163272	1.01479	0.874677	1.17736
140	O14786;Q68DN3;A8K9V7;Q59F20;Q6X907;Q6AWA9	spine OA	outcome	NRP1	Wald ratio	1	0.026025	0.037032	0.4822	-0.0465578	0.0986078	1.02637	0.954509	1.10363
141	O14791;Q2KHQ6;B1AH95	spine OA	outcome	APOL1	Wald ratio	1	0.0653184	0.0462428	0.1578	-0.0253175	0.155954	1.0675	0.975	1.16877
142	O14960	spine OA	outcome	LECT2	Wald ratio	1	0.0666667	0.0331189	0.04412	0.00175361	0.13158	1.06894	1.00176	1.14063
143	O15031	spine OA	outcome	PLXNB2	Wald ratio	1	0.0370649	0.0199383	0.06303	-0.00201417	0.076144	1.03776	0.997988	1.07912
144	O15041	spine OA	outcome	SEMA3E	Wald ratio	1	-0.00624777	0.0145392	0.6674	-0.0347446	0.022249	0.993772	0.965852	1.0225
145	O15197	spine OA	outcome	EPHB6	Wald ratio	1	-0.00041841	0.0902275	0.9963	-0.177264	0.176427	0.999582	0.837558	1.19295
146	O15394	spine OA	outcome	NCAM2	Wald ratio	1	-0.0135135	0.0302527	0.6551	-0.0728087	0.0457817	0.986577	0.929779	1.04685
147	O15444	spine OA	outcome	CCL25	Wald ratio	1	0.0185223	0.0194725	0.3415	-0.0196437	0.0566884	1.01869	0.980548	1.05833
148	O15467	spine OA	outcome	CCL16	Wald ratio	1	-0.0274188	0.0117585	0.01971	-0.0504656	-0.0043721	0.972954	0.950787	0.995637
149	O43155	spine OA	outcome	FLRT2	Wald ratio	1	0.0080748	0.0478531	0.866	-0.0857172	0.101867	1.00811	0.917854	1.10724
150	O43184	spine OA	outcome	ADAM12	Wald ratio	1	-0.114354	0.0506599	0.02399	-0.213647	-0.0150607	0.891942	0.807633	0.985052
151	O43240	spine OA	outcome	KLK10	Wald ratio	1	-0.00839506	0.025854	0.7454	-0.0590688	0.0422787	0.99164	0.942642	1.04319
152	O43405	spine OA	outcome	COCH	Wald ratio	1	0.0323597	0.0315794	0.3055	-0.0295359	0.0942554	1.03289	0.970896	1.09884
153	O43488	spine OA	outcome	AKR7A2	Wald ratio	1	-0.0428899	0.0519355	0.4089	-0.144683	0.0589036	0.958017	0.865296	1.06067
154	O43508;Q4ACW9;A0A0A6YY99	spine OA	outcome	TNFSF12;TNFSF12-TNFSF13	Wald ratio	1	-0.0203407	0.0287269	0.4789	-0.0766453	0.0359639	0.979865	0.926218	1.03662
155	O43555	spine OA	outcome	GNRH2	Wald ratio	1	0.0149813	0.0568087	0.792	-0.0963638	0.126326	1.01509	0.908134	1.13465
156	O43699;A0A024R4K4	spine OA	outcome	SIGLEC6	Wald ratio	1	0.011026	0.0156537	0.4812	-0.0196552	0.0417072	1.01109	0.980537	1.04259
157	O43813	spine OA	outcome	LANCL1	Wald ratio	1	0.0482714	0.0819215	0.5557	-0.112295	0.208838	1.04946	0.893781	1.23224
158	O43866	spine OA	outcome	CD5L	Wald ratio	1	-0.0463158	0.0370121	0.2108	-0.11886	0.0262279	0.95474	0.887933	1.02657
159	O60243	spine OA	outcome	HS6ST1	Wald ratio	1	-0.0485564	0.045444	0.2853	-0.137627	0.0405138	0.952604	0.871424	1.04135
160	O60462;Q7LBX6;Q7Z3T9;X5D2Q8;A0A024R412;A0A024R3W6	spine OA	outcome	NRP2	Wald ratio	1	0.0052531	0.0510866	0.9181	-0.0948767	0.105383	1.00527	0.909485	1.11114
161	O60476	spine OA	outcome	MAN1A2	Wald ratio	1	0.0119048	0.05049	0.8136	-0.0870557	0.110865	1.01198	0.916626	1.11724
162	O60486	spine OA	outcome	PLXNC1	Inverse variance weighted	2	-0.0197058	0.0175801	0.262326	-0.0541628	0.0147513	0.980487	0.947278	1.01486
163	O60760	spine OA	outcome	HPGDS	Wald ratio	1	0.0202457	0.0233543	0.386	-0.0255287	0.06602	1.02045	0.974794	1.06825
164	O60909	spine OA	outcome	B4GALT2	Wald ratio	1	-0.0163447	0.0333918	0.6245	-0.0817927	0.0491033	0.983788	0.921463	1.05033
165	O75015;M9MML6;A0A087WZR4;A0A087WU90	spine OA	outcome	FCGR3B	Wald ratio	1	0.00941879	0.0273753	0.7308	-0.0442368	0.0630744	1.00946	0.956727	1.06511
166	O75023	spine OA	outcome	LILRB5	Wald ratio	1	-0.00189541	0.00911653	0.8353	-0.0197638	0.015973	0.998106	0.98043	1.0161
167	O75144;B7Z1W8;A0N0L8	spine OA	outcome	ICOSLG	Wald ratio	1	-0.00885109	0.0206967	0.6689	-0.0494165	0.0317143	0.991188	0.951785	1.03222
168	O75462	spine OA	outcome	CRLF1	Wald ratio	1	-0.0748252	0.0430481	0.08218	-0.1592	0.00954916	0.927906	0.852826	1.00959
169	O75503	spine OA	outcome	CLN5	Wald ratio	1	0.0271429	0.0775101	0.7262	-0.124777	0.179063	1.02751	0.882694	1.1961
170	O75594	spine OA	outcome	PGLYRP1	Wald ratio	1	-0.0170664	0.0547831	0.7554	-0.124441	0.0903085	0.983078	0.88299	1.09451
171	O75629	spine OA	outcome	CREG1	Wald ratio	1	0.0459659	0.0464615	0.3225	-0.0450986	0.13703	1.04704	0.955903	1.14686
172	O75636	spine OA	outcome	FCN3	Wald ratio	1	-0.0156425	0.0256776	0.5424	-0.0659705	0.0346856	0.984479	0.936158	1.03529
173	O75828;V9HW40	spine OA	outcome	CBR3	Wald ratio	1	0.0143979	0.0137004	0.2933	-0.0124549	0.0412507	1.0145	0.987622	1.04211
174	O75843	spine OA	outcome	AP1G2	Wald ratio	1	-0.061194	0.056668	0.2802	-0.172263	0.0498752	0.940641	0.841758	1.05114
175	O75973	spine OA	outcome	C1QL1	Wald ratio	1	-0.0215054	0.0358686	0.5488	-0.0918079	0.0487972	0.978724	0.91228	1.05001
176	O76074;G5E9C5	spine OA	outcome	PDE5A	Wald ratio	1	-0.0022293	0.0339207	0.9476	-0.0687138	0.0642552	0.997773	0.933594	1.06636
177	O76076	spine OA	outcome	WISP2	Wald ratio	1	0.0173709	0.0487872	0.7218	-0.0782521	0.112994	1.01752	0.924731	1.11963
178	O76096	spine OA	outcome	CST7	Wald ratio	1	-0.0115395	0.016179	0.4757	-0.0432504	0.0201715	0.988527	0.957672	1.02038
179	O94779	spine OA	outcome	CNTN5	Wald ratio	1	0.0231608	0.0260197	0.3734	-0.0278379	0.0741595	1.02343	0.972546	1.07698
180	O94856;B4DRH7	spine OA	outcome	NFASC	Wald ratio	1	0.00133722	0.0203082	0.9475	-0.0384668	0.0411413	1.00134	0.962264	1.042
181	O94923	spine OA	outcome	GLCE	Wald ratio	1	0.0119479	0.0142688	0.4024	-0.016019	0.0399147	1.01202	0.984109	1.04072
182	O94933	spine OA	outcome	SLITRK3	Wald ratio	1	0.0542029	0.0452719	0.2312	-0.0345301	0.142936	1.0557	0.966059	1.15366
183	O95256	spine OA	outcome	IL18RAP	Wald ratio	1	0.00288422	0.022001	0.8957	-0.0402376	0.0460061	1.00289	0.960561	1.04708
184	O95388	spine OA	outcome	WISP1	Wald ratio	1	-0.00176022	0.0240273	0.9416	-0.0488538	0.0453334	0.998241	0.95232	1.04638
185	O95407	spine OA	outcome	TNFRSF6B	Wald ratio	1	-0.015625	0.085742	0.8554	-0.183679	0.152429	0.984496	0.832203	1.16466
186	O95502	spine OA	outcome	NPTXR	Wald ratio	1	0.0119447	0.035596	0.7372	-0.0578234	0.0817129	1.01202	0.943817	1.08514
187	O95631	spine OA	outcome	NTN1	Wald ratio	1	-0.00431928	0.0277028	0.8761	-0.0586167	0.0499782	0.99569	0.943068	1.05125
188	O95727	spine OA	outcome	CRTAM	Wald ratio	1	-0.0978814	0.0448447	0.02906	-0.185777	-0.00998565	0.906756	0.830459	0.990064
189	O95897	spine OA	outcome	OLFM2	Wald ratio	1	-0.0267459	0.0180865	0.1392	-0.0621955	0.00870365	0.973609	0.939699	1.00874
190	O95954	spine OA	outcome	FTCD	Wald ratio	1	0.00243902	0.105183	0.9815	-0.20372	0.208598	1.00244	0.815691	1.23195
191	P00738;Q6PEJ8;A0A0C4DGL8	spine OA	outcome	HP	Wald ratio	1	-0.0093232	0.0144606	0.5191	-0.0376659	0.0190195	0.99072	0.963035	1.0192
192	P00742;Q5JVE7;Q5JVE8	spine OA	outcome	F10	Wald ratio	1	-0.00891127	0.0408704	0.8274	-0.0890173	0.0711947	0.991128	0.91483	1.07379
193	P00747;Q5TEH5	spine OA	outcome	PLG	Wald ratio	1	0.0469656	0.0298886	0.1161	-0.011616	0.105547	1.04809	0.988451	1.11132
194	P00750	spine OA	outcome	PLAT	Wald ratio	1	-0.0362477	0.0616876	0.5568	-0.157155	0.08466	0.964401	0.854571	1.08835
195	P00915	spine OA	outcome	CA1	Wald ratio	1	0.0292517	0.0690645	0.6719	-0.106115	0.164618	1.02968	0.899321	1.17894
196	P00973;F8VXY3	spine OA	outcome	OAS1	Wald ratio	1	0.0522029	0.0395624	0.187	-0.0253395	0.129745	1.05359	0.974979	1.13854
197	P00995	spine OA	outcome	SPINK1	Wald ratio	1	0.0396226	0.0477749	0.4069	-0.0540161	0.133261	1.04042	0.947417	1.14255
198	P01024	spine OA	outcome	C3	Wald ratio	1	-0.0128788	0.0543537	0.8127	-0.119412	0.0936544	0.987204	0.887442	1.09818
199	P01031	spine OA	outcome	C5	Wald ratio	1	0.0763736	0.056767	0.1785	-0.0348897	0.187637	1.07937	0.965712	1.2064
200	P01036	spine OA	outcome	CST4	Wald ratio	1	0.0260215	0.0351955	0.4597	-0.0429618	0.0950048	1.02636	0.957948	1.09966
201	P01037	spine OA	outcome	CST1	Wald ratio	1	0.020922	0.0190068	0.271	-0.0163314	0.0581753	1.02114	0.983801	1.0599
202	P01042	spine OA	outcome	KNG1	Wald ratio	1	0.0106149	0.0114955	0.3558	-0.0119163	0.0331461	1.01067	0.988154	1.0337
203	P01133	spine OA	outcome	EGF	Wald ratio	1	0.0542577	0.0402823	0.178	-0.0246955	0.133211	1.05576	0.975607	1.14249
204	P01178	spine OA	outcome	OXT	Wald ratio	1	0.00284006	0.0174756	0.8709	-0.0314122	0.0370923	1.00284	0.969076	1.03779
205	P01732	spine OA	outcome	CD8A	Wald ratio	1	0.0026455	0.0307318	0.9314	-0.0575888	0.0628798	1.00265	0.944038	1.0649
206	P02008	spine OA	outcome	HBZ	Wald ratio	1	0.00757404	0.0119904	0.5276	-0.0159272	0.0310753	1.0076	0.984199	1.03156
207	P02647	spine OA	outcome	APOA1	Wald ratio	1	-0.0665455	0.0442706	0.1328	-0.153316	0.020225	0.93562	0.857859	1.02043
208	P02741	spine OA	outcome	CRP	Wald ratio	1	-0.0697987	0.0706971	0.3235	-0.208365	0.0687678	0.932582	0.811911	1.07119
209	P02743;V9HWP0	spine OA	outcome	APCS	Wald ratio	1	-0.0217469	0.0382834	0.57	-0.0967823	0.0532885	0.978488	0.907754	1.05473
210	P02748	spine OA	outcome	C9	Wald ratio	1	-0.0064	0.0810996	0.9371	-0.165355	0.152555	0.99362	0.847593	1.16481
211	P02749	spine OA	outcome	APOH	Wald ratio	1	-0.0413043	0.0389305	0.2887	-0.117608	0.0349993	0.959537	0.889044	1.03562
212	P02753	spine OA	outcome	RBP4	Wald ratio	1	0.0319728	0.0818859	0.6962	-0.128524	0.192469	1.03249	0.879393	1.21224
213	P02763	spine OA	outcome	ORM1	Wald ratio	1	0.0286064	0.0492313	0.5612	-0.067887	0.1251	1.02902	0.934366	1.13326
214	P02765	spine OA	outcome	AHSG	Wald ratio	1	-0.0630198	0.0180689	0.0004871	-0.0984349	-0.0276048	0.938925	0.906255	0.972773
215	P02771	spine OA	outcome	AFP	Wald ratio	1	0.0427807	0.0643092	0.5059	-0.0832653	0.168827	1.04371	0.920107	1.18392
216	P02787	spine OA	outcome	TF	Wald ratio	1	0.00396476	0.0459899	0.9313	-0.0861754	0.0941049	1.00397	0.917433	1.09868
217	P02790;Q9BS19	spine OA	outcome	HPX	Wald ratio	1	0.00793651	0.0474626	0.8672	-0.0850901	0.100963	1.00797	0.918429	1.10624
218	P03950;W0UV28	spine OA	outcome	ANG	Wald ratio	1	-0.00892857	0.019719	0.6507	-0.0475778	0.0297207	0.991111	0.953536	1.03017
219	P03951	spine OA	outcome	F11	Wald ratio	1	0.00814664	0.0233438	0.7271	-0.0376071	0.0539004	1.00818	0.963091	1.05538
220	P04003	spine OA	outcome	C4BPA	Wald ratio	1	-0.0004662	0.0281786	0.9868	-0.0556962	0.0547638	0.999534	0.945826	1.05629
221	P04114;Q59HB3;Q7Z7Q0	spine OA	outcome	APOB	Wald ratio	1	0.0398945	0.0331927	0.2294	-0.0251632	0.104952	1.0407	0.975151	1.11066
222	P04155	spine OA	outcome	TFF1	Wald ratio	1	0.0294918	0.0532935	0.58	-0.0749635	0.133947	1.02993	0.927777	1.14333
223	P04278	spine OA	outcome	SHBG	Wald ratio	1	-0.00654206	0.0472587	0.8899	-0.0991691	0.086085	0.993479	0.90559	1.0899
224	P04745;Q6NSB3	spine OA	outcome	AMY1A	Wald ratio	1	0.00451967	0.0243586	0.8528	-0.0432232	0.0522625	1.00453	0.957698	1.05365
225	P04792;V9HW43	spine OA	outcome	HSPB1	Wald ratio	1	-0.105	0.0311665	0.0007544	-0.166086	-0.0439137	0.900325	0.846973	0.957037
226	P04843	spine OA	outcome	RPN1	Wald ratio	1	-0.0156658	0.0301046	0.6028	-0.0746709	0.0433393	0.984456	0.928049	1.04429
227	P05160	spine OA	outcome	F13B	Wald ratio	1	0.0159049	0.0246454	0.5187	-0.0324001	0.06421	1.01603	0.968119	1.06632
228	P05161	spine OA	outcome	ISG15	Wald ratio	1	0.037037	0.0400013	0.3545	-0.0413655	0.11544	1.03773	0.959478	1.12237
229	P05162	spine OA	outcome	LGALS2	Wald ratio	1	-0.0203636	0.0384207	0.5961	-0.0956682	0.054941	0.979842	0.908765	1.05648
230	P05164	spine OA	outcome	MPO	Wald ratio	1	0.0165621	0.0411041	0.687	-0.064002	0.0971261	1.0167	0.938003	1.102
231	P05362	spine OA	outcome	ICAM1	Wald ratio	1	-0.0104271	0.00842407	0.2158	-0.0269383	0.00608409	0.989627	0.973421	1.0061
232	P06396	spine OA	outcome	GSN	Wald ratio	1	0.00376884	0.06327	0.9525	-0.12024	0.127778	1.00378	0.886707	1.1363
233	P07148;Q05CP7;Q6FGL7	spine OA	outcome	FABP1	Wald ratio	1	-0.220472	0.0559221	8.064e-05	-0.33008	-0.110865	0.80214	0.718866	0.89506
234	P07339;V9HWI3	spine OA	outcome	CTSD	Wald ratio	1	0.00571429	0.0308819	0.8532	-0.0548141	0.0662427	1.00573	0.946661	1.06849
235	P07451;V9HWA3	spine OA	outcome	CA3	Wald ratio	1	-0.0055325	0.0530241	0.9169	-0.10946	0.0983947	0.994483	0.896318	1.1034
236	P07602	spine OA	outcome	PSAP	Wald ratio	1	0.000323102	0.0193824	0.9867	-0.0376664	0.0383126	1.00032	0.963034	1.03906
237	P07949;Q9BTX6;A0A024R7T2	spine OA	outcome	RET	Wald ratio	1	0.00578035	0.0439656	0.8954	-0.0803921	0.0919528	1.0058	0.922754	1.09631
238	P07988	spine OA	outcome	SFTPB	Wald ratio	1	0.00889213	0.0147205	0.5458	-0.01996	0.0377442	1.00893	0.980238	1.03847
239	P07998;W0UV93	spine OA	outcome	RNASE1	Wald ratio	1	0.0086881	0.0479103	0.8561	-0.0852161	0.102592	1.00873	0.918314	1.10804
240	P08118	spine OA	outcome	MSMB	Wald ratio	1	-0.00162916	0.0107823	0.8799	-0.0227625	0.0195041	0.998372	0.977495	1.0197
241	P08174;B1AP13	spine OA	outcome	CD55	Wald ratio	1	-0.011706	0.0224704	0.6024	-0.055748	0.032336	0.988362	0.945777	1.03286
242	P08294	spine OA	outcome	SOD3	Wald ratio	1	0.00475543	0.0288777	0.8692	-0.0518449	0.0613558	1.00477	0.949476	1.06328
243	P08319	spine OA	outcome	ADH4	Wald ratio	1	0.011465	0.0650506	0.8601	-0.116034	0.138964	1.01153	0.890445	1.14908
244	P08519	spine OA	outcome	LPA	Wald ratio	1	-0.0205578	0.0160449	0.2001	-0.0520057	0.0108902	0.979652	0.949323	1.01095
245	P08571	spine OA	outcome	CD14	Wald ratio	1	0.118373	0.0345953	0.0006224	0.0505666	0.18618	1.12566	1.05187	1.20464
246	P08697	spine OA	outcome	SERPINF2	Wald ratio	1	0.0303556	0.0547532	0.5793	-0.0769607	0.137672	1.03082	0.925926	1.1476
247	P08709;B4DPM2;F5H8B0	spine OA	outcome	F7	Wald ratio	1	0.00208333	0.015695	0.8944	-0.0286788	0.0328455	1.00209	0.971728	1.03339
248	P08949	spine OA	outcome	NMB	Wald ratio	1	0.0115854	0.0645676	0.8576	-0.114967	0.138138	1.01165	0.891395	1.14813
249	P09038	spine OA	outcome	FGF2	Wald ratio	1	0.0252714	0.018572	0.1736	-0.0111297	0.0616724	1.02559	0.988932	1.06361
250	P09211;V9HWE9	spine OA	outcome	GSTP1	Wald ratio	1	0.0437956	0.0596739	0.463	-0.0731652	0.160756	1.04477	0.929447	1.1744
251	P09228	spine OA	outcome	CST2	Wald ratio	1	0.0229215	0.0208233	0.271	-0.0178922	0.0637352	1.02319	0.982267	1.06581
252	P09237	spine OA	outcome	MMP7	Wald ratio	1	0.0215537	0.0316374	0.4957	-0.0404557	0.083563	1.02179	0.960352	1.08715
253	P09238	spine OA	outcome	MMP10	Wald ratio	1	-0.0329	0.0441541	0.4562	-0.119442	0.053642	0.967635	0.887415	1.05511
254	P09543	spine OA	outcome	CNP	Wald ratio	1	-0.0475936	0.0604115	0.4308	-0.166	0.0708129	0.953521	0.847046	1.07338
255	P09564	spine OA	outcome	CD7	Wald ratio	1	0.00644491	0.0250928	0.7973	-0.042737	0.0556268	1.00647	0.958163	1.0572
256	P0C8F1	spine OA	outcome	PATE4	Wald ratio	1	0.0574808	0.0229794	0.01237	0.0124412	0.10252	1.05916	1.01252	1.10796
257	P10082	spine OA	outcome	PYY	Wald ratio	1	-0.0929936	0.0678806	0.1707	-0.22604	0.0400524	0.911199	0.797686	1.04087
258	P10153;W0UV60	spine OA	outcome	RNASE2	Wald ratio	1	0.0207101	0.0427787	0.6283	-0.0631362	0.104556	1.02093	0.938816	1.11022
259	P10253	spine OA	outcome	GAA	Wald ratio	1	0.0127371	0.0279161	0.6482	-0.0419785	0.0674527	1.01282	0.95889	1.06978
260	P10643;Q05CI3	spine OA	outcome	C7	Wald ratio	1	0.0106162	0.0257812	0.6805	-0.0399149	0.0611473	1.01067	0.960871	1.06306
261	P10696	spine OA	outcome	ALPG	Wald ratio	1	0.000520833	0.0472223	0.9912	-0.0920349	0.0930766	1.00052	0.912073	1.09755
262	P10720	spine OA	outcome	PF4V1	Wald ratio	1	-0.000810209	0.0253468	0.9745	-0.0504899	0.0488695	0.99919	0.950764	1.05008
263	P10912;A0A087X0H5;A0A087X162	spine OA	outcome	GHR	Wald ratio	1	0.0856184	0.076107	0.2606	-0.0635513	0.234788	1.08939	0.938426	1.26464
264	P11226	spine OA	outcome	MBL2	Wald ratio	1	0.00749182	0.0110635	0.4983	-0.0141926	0.0291762	1.00752	0.985908	1.02961
265	P11766	spine OA	outcome	ADH5	Wald ratio	1	-0.00316901	0.0404147	0.9375	-0.0823818	0.0760438	0.996836	0.92092	1.07901
266	P12109	spine OA	outcome	COL6A1	Wald ratio	1	-0.0349551	0.0609025	0.566	-0.154324	0.0844137	0.965649	0.856994	1.08808
267	P12272;Q53XY9;A0A024RB29	spine OA	outcome	PTHLH	Wald ratio	1	0.0805585	0.0601535	0.1805	-0.0373422	0.198459	1.08389	0.963346	1.21952
268	P12273	spine OA	outcome	PIP	Wald ratio	1	0.0441489	0.0624644	0.4797	-0.0782814	0.166579	1.04514	0.924704	1.18126
269	P12724	spine OA	outcome	RNASE3	Wald ratio	1	-0.0420561	0.0547261	0.4422	-0.149319	0.065207	0.958816	0.861294	1.06738
270	P13232	spine OA	outcome	IL7	Wald ratio	1	-0.0617647	0.0514442	0.2299	-0.162595	0.0390658	0.940104	0.849935	1.03984
271	P13236	spine OA	outcome	CCL4	Wald ratio	1	-0.0166667	0.0311148	0.5922	-0.0776517	0.0443184	0.983471	0.925287	1.04532
272	P13591;A0A087WWD4	spine OA	outcome	NCAM1	Wald ratio	1	-0.0633152	0.0336746	0.06008	-0.129317	0.00268703	0.938648	0.878695	1.00269
273	P13987;Q6FHM9	spine OA	outcome	CD59	Wald ratio	1	-0.00359116	0.0312806	0.9086	-0.0649012	0.0577189	0.996415	0.93716	1.05942
274	P14384	spine OA	outcome	CPM	Wald ratio	1	0.034965	0.0595953	0.5574	-0.0818418	0.151772	1.03558	0.921418	1.16389
275	P14415	spine OA	outcome	ATP1B2	Wald ratio	1	-0.0225616	0.0356222	0.5265	-0.0923812	0.0472579	0.977691	0.911758	1.04839
276	P14550;V9HWI0	spine OA	outcome	AKR1A1	Wald ratio	1	-0.0211017	0.018503	0.2541	-0.0573676	0.0151642	0.979119	0.944247	1.01528
277	P14625;V9HWP2	spine OA	outcome	HSP90B1	Wald ratio	1	0.00747221	0.00988934	0.4499	-0.0119109	0.0268553	1.0075	0.98816	1.02722
278	P14778	spine OA	outcome	IL1R1	Wald ratio	1	0.0993865	0.0669535	0.1377	-0.0318424	0.230615	1.10449	0.968659	1.25937
279	P14902	spine OA	outcome	IDO1	Wald ratio	1	-0.1152	0.0462214	0.01269	-0.205794	-0.0246061	0.891188	0.814001	0.975694
280	P15291;W6MEN3	spine OA	outcome	B4GALT1	Wald ratio	1	0.0080393	0.0362731	0.8246	-0.063056	0.0791346	1.00807	0.938891	1.08235
281	P15498	spine OA	outcome	VAV1	Wald ratio	1	-0.0606061	0.0619215	0.3277	-0.181972	0.06076	0.941194	0.833625	1.06264
282	P15559;B4DLR8	spine OA	outcome	NQO1	Wald ratio	1	0.00586823	0.0170756	0.7311	-0.0275999	0.0393363	1.00589	0.972778	1.04012
283	P15692;A0A024RD33;A0A024RD37;A0A0Y0IMM4;A2A2V4	spine OA	outcome	VEGFA	Wald ratio	1	0.0250605	0.0143956	0.08171	-0.0031548	0.0532758	1.02538	0.99685	1.05472
284	P15814	spine OA	outcome	IGLL1	Wald ratio	1	0.0406112	0.043032	0.3453	-0.0437315	0.124954	1.04145	0.957211	1.1331
285	P16035	spine OA	outcome	TIMP2	Wald ratio	1	-0.0700957	0.0364934	0.05476	-0.141623	0.00143143	0.932305	0.867949	1.00143
286	P16083	spine OA	outcome	NQO2	Wald ratio	1	0.00206897	0.030322	0.9456	-0.0573621	0.0615	1.00207	0.944252	1.06343
287	P16152	spine OA	outcome	CBR1	Wald ratio	1	0.046169	0.0312132	0.1391	-0.0150088	0.107347	1.04725	0.985103	1.11332
288	P16444	spine OA	outcome	DPEP1	Wald ratio	1	0.070607	0.0414242	0.08829	-0.0105844	0.151798	1.07316	0.989471	1.16393
289	P16619	spine OA	outcome	CCL3L1	Wald ratio	1	-0.0203629	0.0300009	0.4973	-0.0791646	0.0384388	0.979843	0.923888	1.03919
290	P16860	spine OA	outcome	NPPB	Wald ratio	1	-0.0203008	0.038167	0.5948	-0.095108	0.0545065	0.979904	0.909275	1.05602
291	P16871	spine OA	outcome	IL7R	Wald ratio	1	0.0145951	0.0241855	0.5462	-0.0328086	0.0619988	1.0147	0.967724	1.06396
292	P16930	spine OA	outcome	FAH	Wald ratio	1	0.0240119	0.0177695	0.1766	-0.0108163	0.0588401	1.0243	0.989242	1.06061
293	P17181	spine OA	outcome	IFNAR1	Wald ratio	1	0.0390059	0.0532785	0.4641	-0.06542	0.143432	1.03978	0.936674	1.15423
294	P17213	spine OA	outcome	BPI	Wald ratio	1	-0.00418994	0.0233846	0.8578	-0.0500238	0.0416439	0.995819	0.951207	1.04252
295	P17405	spine OA	outcome	SMPD1	Wald ratio	1	0.0283871	0.0384551	0.4604	-0.0469849	0.103759	1.02879	0.954102	1.10933
296	P17538	spine OA	outcome	CTRB1	Wald ratio	1	-0.00231803	0.0175299	0.8948	-0.0366767	0.0320406	0.997685	0.963988	1.03256
297	P18428	spine OA	outcome	LBP	Wald ratio	1	0.0786918	0.0245746	0.001364	0.0305256	0.126858	1.08187	1.031	1.13526
298	P18510;A0A024R528	spine OA	outcome	IL1RN	Wald ratio	1	-0.0865233	0.0535425	0.1061	-0.191467	0.01842	0.917114	0.825747	1.01859
299	P18627	spine OA	outcome	LAG3	Wald ratio	1	-0.087013	0.0672035	0.1954	-0.218732	0.0447059	0.916665	0.803537	1.04572
300	P19021;O43832	spine OA	outcome	PAM	Wald ratio	1	0.0207976	0.0224435	0.3541	-0.0231916	0.0647868	1.02102	0.977075	1.06693
301	P19224	spine OA	outcome	UGT1A6	Wald ratio	1	0.00603774	0.0506431	0.9051	-0.0932227	0.105298	1.00606	0.910991	1.11104
302	P19801	spine OA	outcome	AOC1	Wald ratio	1	-0.0185621	0.0132203	0.1603	-0.0444738	0.00734963	0.981609	0.956501	1.00738
303	P19823	spine OA	outcome	ITIH2	Wald ratio	1	-0.00855207	0.0173713	0.6225	-0.0425998	0.0254957	0.991484	0.958295	1.02582
304	P19957	spine OA	outcome	PI3	Wald ratio	1	0.00772098	0.0332546	0.8164	-0.0574581	0.0729	1.00775	0.944161	1.07562
305	P19961	spine OA	outcome	AMY2B	Wald ratio	1	0.0482679	0.0318041	0.1291	-0.0140682	0.110604	1.04945	0.98603	1.11695
306	P19971	spine OA	outcome	TYMP	Wald ratio	1	0.0127451	0.0601522	0.8322	-0.105153	0.130643	1.01283	0.900187	1.13956
307	P20061	spine OA	outcome	TCN1	Wald ratio	1	0.017724	0.0376596	0.6379	-0.0560889	0.0915369	1.01788	0.945455	1.09586
308	P20062	spine OA	outcome	TCN2	Wald ratio	1	-0.0240099	0.0138601	0.08322	-0.0511758	0.00315594	0.976276	0.950112	1.00316
309	P20138;Q546G0	spine OA	outcome	CD33	Wald ratio	1	-0.0170623	0.0113686	0.1334	-0.0393448	0.00522014	0.983082	0.961419	1.00523
310	P20160	spine OA	outcome	AZU1	Wald ratio	1	0.0199074	0.051737	0.7004	-0.0814972	0.121312	1.02011	0.921735	1.12898
311	P20231;Q15661;A0A140VJT7	spine OA	outcome	TPSAB1;TPSB2	Wald ratio	1	0.00290304	0.021933	0.8947	-0.0400856	0.0458917	1.00291	0.960707	1.04696
312	P20618	spine OA	outcome	PSMB1	Wald ratio	1	-0.0434466	0.0247667	0.07939	-0.0919893	0.00509608	0.957484	0.912115	1.00511
313	P20742	spine OA	outcome	PZP	Wald ratio	1	-0.0288	0.0218858	0.1882	-0.0716961	0.0140961	0.971611	0.930814	1.0142
314	P21128	spine OA	outcome	ENDOU	Wald ratio	1	0.00613497	0.0696392	0.9298	-0.130358	0.142628	1.00615	0.877781	1.1533
315	P22303	spine OA	outcome	ACHE	Wald ratio	1	0.0013468	0.0342138	0.9686	-0.0657123	0.0684059	1.00135	0.9364	1.0708
316	P22607	spine OA	outcome	FGFR3	Wald ratio	1	0.143503	0.0640986	0.02517	0.0178696	0.269136	1.15431	1.01803	1.30883
317	P23381	spine OA	outcome	WARS	Wald ratio	1	-0.0376471	0.0449029	0.4018	-0.125657	0.0503626	0.963053	0.881918	1.05165
318	P23435	spine OA	outcome	CBLN1	Wald ratio	1	-0.000277649	0.0159368	0.9861	-0.0315137	0.0309584	0.999722	0.968978	1.03144
319	P24158	spine OA	outcome	PRTN3	Wald ratio	1	0.00851277	0.0225744	0.7061	-0.035733	0.0527585	1.00855	0.964898	1.05418
320	P24387	spine OA	outcome	CRHBP	Wald ratio	1	0.00469667	0.0202738	0.8168	-0.0350399	0.0444332	1.00471	0.965567	1.04544
321	P24593	spine OA	outcome	IGFBP5	Wald ratio	1	0.0228618	0.0933351	0.8065	-0.160075	0.205799	1.02313	0.85208	1.22851
322	P25774	spine OA	outcome	CTSS	Wald ratio	1	0.0109239	0.0216584	0.614	-0.0315265	0.0533743	1.01098	0.968965	1.05482
323	P26447	spine OA	outcome	S100A4	Wald ratio	1	-0.0544986	0.0465107	0.2413	-0.14566	0.0366624	0.94696	0.864452	1.03734
324	P26992	spine OA	outcome	CNTFR	Wald ratio	1	0.0275872	0.0468538	0.556	-0.0642462	0.119421	1.02797	0.937774	1.12684
325	P27930	spine OA	outcome	IL1R2	Wald ratio	1	-0.0486957	0.025286	0.05413	-0.0982562	0.000864913	0.952471	0.906417	1.00087
326	P28325	spine OA	outcome	CST5	Wald ratio	1	-0.0392977	0.0178008	0.02727	-0.0741873	-0.00440804	0.961464	0.928498	0.995602
327	P28799	spine OA	outcome	GRN	Wald ratio	1	-0.0452407	0.0414263	0.2748	-0.126436	0.0359549	0.955767	0.88123	1.03661
328	P29120	spine OA	outcome	PCSK1	Wald ratio	1	-0.00747153	0.0102928	0.4679	-0.0276454	0.0127023	0.992556	0.972733	1.01278
329	P29279	spine OA	outcome	CTGF	Wald ratio	1	-0.0405099	0.0339586	0.2329	-0.107069	0.0260489	0.9603	0.898464	1.02639
330	P29460	spine OA	outcome	IL12B	Wald ratio	1	-0.142811	0.0349343	4.351e-05	-0.211283	-0.0743403	0.866918	0.809545	0.928356
331	P29622;A0A024R6I9	spine OA	outcome	SERPINA4	Inverse variance weighted	2	-0.00602262	0.0172456	0.72692	-0.0398241	0.0277788	0.993995	0.960958	1.02817
332	P30041	spine OA	outcome	PRDX6	Wald ratio	1	-0.0673123	0.0311626	0.03077	-0.128391	-0.0062336	0.934903	0.879509	0.993786
333	P30086	spine OA	outcome	PEBP1	Wald ratio	1	0.014003	0.0203602	0.4916	-0.0259029	0.053909	1.0141	0.97443	1.05539
334	P30101	spine OA	outcome	PDIA3	Wald ratio	1	0.00360825	0.0759336	0.9621	-0.145222	0.152438	1.00361	0.864831	1.16467
335	P30533	spine OA	outcome	LRPAP1	Wald ratio	1	-0.0686116	0.042701	0.1081	-0.152306	0.0150823	0.933689	0.858726	1.0152
336	P31151	spine OA	outcome	S100A7	Wald ratio	1	0.00811258	0.0200933	0.6864	-0.0312703	0.0474955	1.00815	0.969214	1.04864
337	P31994;P31995	spine OA	outcome	FCGR2B	Wald ratio	1	0.00773971	0.0122113	0.5262	-0.0161944	0.0316738	1.00777	0.983936	1.03218
338	P32019	spine OA	outcome	INPP5B	Wald ratio	1	0.00310786	0.0271904	0.909	-0.0501853	0.056401	1.00311	0.951053	1.05802
339	P32927;Q6NSJ8	spine OA	outcome	CSF2RB	Wald ratio	1	-0.0481317	0.031971	0.1322	-0.110795	0.0145314	0.953008	0.895122	1.01464
340	P33316	spine OA	outcome	DUT	Wald ratio	1	-0.0902655	0.0797341	0.2576	-0.246544	0.0660133	0.913689	0.781497	1.06824
341	P34096;Q53XB4	spine OA	outcome	RNASE4	Wald ratio	1	0.0233645	0.0268331	0.3839	-0.0292284	0.0759574	1.02364	0.971195	1.07892
342	P34896	spine OA	outcome	SHMT1	Wald ratio	1	0.064	0.0344026	0.06284	-0.00342919	0.131429	1.06609	0.996577	1.14046
343	P35052;H7C410	spine OA	outcome	GPC1	Wald ratio	1	0.00613642	0.0369786	0.8682	-0.0663416	0.0786144	1.00616	0.935811	1.08179
344	P35219	spine OA	outcome	CA8	Wald ratio	1	-0.0420213	0.0540274	0.4367	-0.147915	0.0638723	0.958849	0.862505	1.06596
345	P35318	spine OA	outcome	ADM	Wald ratio	1	0.0553922	0.0579929	0.3395	-0.058274	0.169058	1.05696	0.943391	1.18419
346	P35442	spine OA	outcome	THBS2	Wald ratio	1	-0.0164523	0.0210747	0.435	-0.0577586	0.0248541	0.983682	0.943878	1.02517
347	P35443	spine OA	outcome	THBS4	Wald ratio	1	0.0543624	0.0591914	0.3584	-0.0616526	0.170377	1.05587	0.940209	1.18575
348	P35475	spine OA	outcome	IDUA	Wald ratio	1	-0.00148026	0.0173734	0.9321	-0.0355321	0.0325715	0.998521	0.965092	1.03311
349	P35625	spine OA	outcome	TIMP3	Wald ratio	1	0.00128935	0.0121518	0.9155	-0.0225282	0.0251069	1.00129	0.977724	1.02542
350	P35916	spine OA	outcome	FLT4	Wald ratio	1	-0.0506887	0.0462702	0.2733	-0.141378	0.0400008	0.950575	0.868161	1.04081
351	P37840;H6UYS5	spine OA	outcome	SNCA	Wald ratio	1	0.0434783	0.0502386	0.3868	-0.0549894	0.141946	1.04444	0.946495	1.15251
352	P39900	spine OA	outcome	MMP12	Wald ratio	1	-0.000385159	0.0175593	0.9825	-0.0348014	0.034031	0.999615	0.965797	1.03462
353	P40121	spine OA	outcome	CAPG	Wald ratio	1	-0.0661429	0.0335023	0.04835	-0.131807	-0.000478387	0.935997	0.87651	0.999522
354	P40197	spine OA	outcome	GP5	Wald ratio	1	0.0894737	0.0687485	0.1931	-0.0452735	0.224221	1.0936	0.955736	1.25135
355	P40394	spine OA	outcome	ADH7	Wald ratio	1	-0.00673317	0.0414309	0.8709	-0.0879378	0.0744715	0.993289	0.915818	1.07731
356	P42127	spine OA	outcome	ASIP	Wald ratio	1	0.0132678	0.0189572	0.484	-0.0238882	0.0504239	1.01336	0.976395	1.05172
357	P42574	spine OA	outcome	CASP3	Wald ratio	1	0.0108723	0.0386717	0.7786	-0.0649242	0.0866688	1.01093	0.937138	1.09054
358	P43251	spine OA	outcome	BTD	Wald ratio	1	0.0186583	0.0159472	0.242	-0.0125983	0.0499148	1.01883	0.987481	1.05118
359	P43652	spine OA	outcome	AFM	Wald ratio	1	0.0516541	0.041686	0.2153	-0.0300505	0.133359	1.05301	0.970397	1.14266
360	P46063	spine OA	outcome	RECQL	Wald ratio	1	-0.0157219	0.0280764	0.5755	-0.0707516	0.0393078	0.984401	0.931693	1.04009
361	P47992	spine OA	outcome	XCL1	Wald ratio	1	0.0144354	0.0312472	0.6441	-0.0468091	0.0756799	1.01454	0.95427	1.07862
362	P48147	spine OA	outcome	PREP	Wald ratio	1	-0.0128035	0.0302395	0.672	-0.0720729	0.0464658	0.987278	0.930463	1.04756
363	P49137	spine OA	outcome	MAPKAPK2	Wald ratio	1	0.0616375	0.0332596	0.06385	-0.00355127	0.126826	1.06358	0.996455	1.13522
364	P49223	spine OA	outcome	SPINT3	Wald ratio	1	0.0058921	0.018576	0.7511	-0.0305168	0.042301	1.00591	0.969944	1.04321
365	P49767	spine OA	outcome	VEGFC	Wald ratio	1	0.00298576	0.0257807	0.9078	-0.0475443	0.0535159	1.00299	0.953568	1.05497
366	P49788	spine OA	outcome	RARRES1	Wald ratio	1	0.0124196	0.0113039	0.2719	-0.00973608	0.0345752	1.0125	0.990311	1.03518
367	P49862;B4DHX9;A0A024R4H6	spine OA	outcome	KLK7	Wald ratio	1	-0.00668468	0.0288873	0.817	-0.0633039	0.0499345	0.993338	0.938658	1.0512
368	P49914	spine OA	outcome	MTHFS	Wald ratio	1	-0.0211665	0.0489589	0.6655	-0.117126	0.0747929	0.979056	0.889473	1.07766
369	P49961	spine OA	outcome	ENTPD1	Wald ratio	1	0.0391244	0.0492435	0.4269	-0.057393	0.135642	1.0399	0.944223	1.14527
370	P50479	spine OA	outcome	PDLIM4	Wald ratio	1	-0.00946746	0.0250435	0.7054	-0.0585526	0.0396177	0.990577	0.943129	1.04041
371	P50897	spine OA	outcome	PPT1	Wald ratio	1	-0.00788772	0.0265502	0.7664	-0.0599261	0.0441506	0.992143	0.941834	1.04514
372	P51124	spine OA	outcome	GZMM	Wald ratio	1	0.0167325	0.0506234	0.741	-0.0824893	0.115954	1.01687	0.920821	1.12294
373	P53634	spine OA	outcome	CTSC	Wald ratio	1	-0.0133909	0.0187834	0.4759	-0.0502064	0.0234246	0.986698	0.951033	1.0237
374	P54317	spine OA	outcome	PNLIPRP2	Wald ratio	1	-0.0103199	0.0106337	0.3318	-0.0311619	0.0105221	0.989733	0.969319	1.01058
375	P55001;A0A024RA94	spine OA	outcome	MFAP2	Wald ratio	1	-0.000482393	0.0542097	0.9929	-0.106733	0.105769	0.999518	0.898765	1.11156
376	P55145	spine OA	outcome	MANF	Wald ratio	1	-0.0780051	0.0360761	0.0306	-0.148714	-0.00729589	0.92496	0.861815	0.992731
377	P55287	spine OA	outcome	CDH11	Wald ratio	1	-0.0250311	0.018648	0.1795	-0.0615812	0.0115189	0.97528	0.940277	1.01159
378	P55773	spine OA	outcome	CCL23	Wald ratio	1	-0.0311428	0.0200737	0.1208	-0.0704873	0.00820162	0.969337	0.93194	1.00824
379	P56159;B7Z856	spine OA	outcome	GFRA1	Wald ratio	1	-0.0529301	0.0433323	0.2219	-0.137861	0.0320013	0.948446	0.871219	1.03252
380	P56470	spine OA	outcome	LGALS4	Wald ratio	1	-0.0138122	0.0544631	0.7998	-0.12056	0.0929354	0.986283	0.886424	1.09739
381	P58499	spine OA	outcome	FAM3B	Wald ratio	1	0.0379295	0.0245731	0.1227	-0.0102337	0.0860928	1.03866	0.989818	1.08991
382	P58658;B3KWG0	spine OA	outcome	EVA1C	Wald ratio	1	0.00613839	0.0622111	0.9214	-0.115795	0.128072	1.00616	0.890657	1.13664
383	P59901	spine OA	outcome	LILRA4	Wald ratio	1	-0.0670337	0.0434402	0.1228	-0.152176	0.018109	0.935164	0.858837	1.01827
384	P60022	spine OA	outcome	DEFB1	Wald ratio	1	-0.0202928	0.0264237	0.4425	-0.0720833	0.0314976	0.979912	0.930453	1.032
385	P61457	spine OA	outcome	PCBD1	Wald ratio	1	-0.0673797	0.0689703	0.3286	-0.202561	0.0678021	0.93484	0.816636	1.07015
386	P78324	spine OA	outcome	SIRPA	Wald ratio	1	-0.00272592	0.00877985	0.7562	-0.0199344	0.0144826	0.997278	0.980263	1.01459
387	P78333	spine OA	outcome	GPC5	Inverse variance weighted	2	0.037158	0.0135431	0.00607544	0.0106135	0.0637025	1.03786	1.01067	1.06578
388	P78417;V9HWG9	spine OA	outcome	GSTO1	Wald ratio	1	-0.0103206	0.0118852	0.3852	-0.0336156	0.0129744	0.989732	0.966943	1.01306
389	P80075	spine OA	outcome	CCL8	Wald ratio	1	0.0393282	0.0299812	0.1896	-0.0194349	0.0980914	1.04011	0.980753	1.10306
390	P80162	spine OA	outcome	CXCL6	Wald ratio	1	0.00529458	0.0122077	0.6645	-0.0186325	0.0292217	1.00531	0.98154	1.02965
391	P84157;Q6ZR64	spine OA	outcome	MXRA7	Wald ratio	1	0.0366812	0.0445408	0.4102	-0.0506188	0.123981	1.03736	0.950641	1.13199
392	P98066	spine OA	outcome	TNFAIP6	Wald ratio	1	-0.0478189	0.0186727	0.01044	-0.0844174	-0.0112205	0.953306	0.919048	0.988842
393	Q01973	spine OA	outcome	ROR1	Wald ratio	1	-0.0331818	0.0295637	0.2617	-0.0911268	0.0247631	0.967363	0.912902	1.02507
394	Q02083	spine OA	outcome	NAAA	Wald ratio	1	0.0165907	0.0199999	0.4068	-0.0226092	0.0557906	1.01673	0.977645	1.05738
395	Q02487	spine OA	outcome	DSC2	Wald ratio	1	0.020843	0.0555892	0.7077	-0.0881118	0.129798	1.02106	0.915659	1.1386
396	Q03405	spine OA	outcome	PLAUR	Wald ratio	1	0.0577273	0.0618573	0.3507	-0.0635131	0.178968	1.05943	0.938462	1.19598
397	Q03591	spine OA	outcome	CFHR1	Wald ratio	1	-0.00409266	0.0112827	0.7168	-0.0262067	0.0180214	0.995916	0.974134	1.01818
398	Q04760	spine OA	outcome	GLO1	Wald ratio	1	0.00178571	0.0591111	0.9759	-0.114072	0.117643	1.00179	0.892194	1.12484
399	Q04828	spine OA	outcome	AKR1C1	Wald ratio	1	-0.0688238	0.0458809	0.1336	-0.15875	0.0211026	0.933491	0.853209	1.02133
400	Q06418	spine OA	outcome	TYRO3	Wald ratio	1	0.114907	0.0686712	0.09427	-0.0196886	0.249502	1.12177	0.980504	1.28339
401	Q06520	spine OA	outcome	SULT2A1	Wald ratio	1	0.0411111	0.0384919	0.2855	-0.034333	0.116555	1.04197	0.96625	1.12362
402	Q06828	spine OA	outcome	FMOD	Wald ratio	1	0.048	0.0630115	0.4462	-0.0755026	0.171503	1.04917	0.927277	1.18709
403	Q07507	spine OA	outcome	DPT	Wald ratio	1	-0.0226233	0.0245511	0.3568	-0.0707435	0.0254968	0.977631	0.931701	1.02582
404	Q07960	spine OA	outcome	ARHGAP1	Wald ratio	1	-0.0562874	0.0648208	0.3852	-0.183336	0.0707612	0.945267	0.832488	1.07332
405	Q08257	spine OA	outcome	CRYZ	Wald ratio	1	0.00187234	0.0124335	0.8803	-0.0224972	0.0262419	1.00187	0.977754	1.02659
406	Q08334	spine OA	outcome	IL10RB	Wald ratio	1	-0.06125	0.0718116	0.3937	-0.202001	0.0795007	0.940588	0.817094	1.08275
407	Q08380	spine OA	outcome	LGALS3BP	Wald ratio	1	0.103571	0.0661108	0.1172	-0.0260056	0.233149	1.10913	0.97433	1.26257
408	Q08431;X6R3G6;B4E396;F5GZN3;B3KTQ2	spine OA	outcome	MFGE8	Wald ratio	1	-0.0190857	0.0451497	0.6725	-0.107579	0.0694078	0.981095	0.898005	1.07187
409	Q08708	spine OA	outcome	CD300C	Wald ratio	1	-0.0331516	0.038274	0.3864	-0.108169	0.0418655	0.967392	0.897476	1.04275
410	Q08830	spine OA	outcome	FGL1	Wald ratio	1	-0.0356502	0.0240652	0.1385	-0.0828181	0.0115176	0.964978	0.920519	1.01158
411	Q08ET2	spine OA	outcome	SIGLEC14	Wald ratio	1	0.00402752	0.0132183	0.7606	-0.0218803	0.0299354	1.00404	0.978357	1.03039
412	Q10469	spine OA	outcome	MGAT2	Wald ratio	1	-0.111852	0.0520594	0.03167	-0.213889	-0.00981585	0.894176	0.807438	0.990232
413	Q10588	spine OA	outcome	BST1	Wald ratio	1	0.00873488	0.00983779	0.3746	-0.0105472	0.0280169	1.00877	0.989508	1.02841
414	Q12797;B7ZM96;A0A0A0MSK8;B4DQ07	spine OA	outcome	ASPH	Wald ratio	1	-0.00916321	0.050996	0.8574	-0.109115	0.090789	0.990879	0.896627	1.09504
415	Q12841	spine OA	outcome	FSTL1	Wald ratio	1	0.0269759	0.0560802	0.6305	-0.0829413	0.136893	1.02734	0.920405	1.14671
416	Q12860;A0A024R104	spine OA	outcome	CNTN1	Wald ratio	1	-0.0144928	0.0484835	0.765	-0.10952	0.0805349	0.985612	0.896264	1.08387
417	Q13011	spine OA	outcome	ECH1	Wald ratio	1	-0.0260788	0.0303889	0.3908	-0.0856411	0.0334835	0.974258	0.917924	1.03405
418	Q13018;B7ZML4	spine OA	outcome	PLA2R1	Wald ratio	1	0.0136349	0.0110589	0.2176	-0.00804051	0.0353102	1.01373	0.991992	1.03594
419	Q13137	spine OA	outcome	CALCOCO2	Wald ratio	1	-0.0452632	0.0733899	0.5374	-0.189107	0.098581	0.955746	0.827698	1.1036
420	Q13231	spine OA	outcome	CHIT1	Wald ratio	1	-0.00318703	0.0116158	0.7838	-0.025954	0.0195799	0.996818	0.97438	1.01977
421	Q13253	spine OA	outcome	NOG	Wald ratio	1	-0.0519848	0.0421635	0.2176	-0.134625	0.0306556	0.949343	0.874043	1.03113
422	Q13261;A0A0A0MS77;G8CVM3	spine OA	outcome	IL15RA	Wald ratio	1	0.000982125	0.0219429	0.9643	-0.0420259	0.0439902	1.00098	0.958845	1.04497
423	Q13449	spine OA	outcome	LSAMP	Wald ratio	1	-0.0923423	0.058766	0.1161	-0.207524	0.0228391	0.911793	0.812594	1.0231
424	Q13478;B7ZKV7	spine OA	outcome	IL18R1	Wald ratio	1	0.00506329	0.0129452	0.6957	-0.0203094	0.030436	1.00508	0.979895	1.0309
425	Q13508	spine OA	outcome	ART3	Wald ratio	1	0.00947306	0.0352108	0.7879	-0.0595401	0.0784862	1.00952	0.942198	1.08165
426	Q13591;X5DR95	spine OA	outcome	SEMA5A	Wald ratio	1	0.0166899	0.0124853	0.1813	-0.00778133	0.0411612	1.01683	0.992249	1.04202
427	Q13740;B3KNN9	spine OA	outcome	ALCAM	Wald ratio	1	-0.0503268	0.05017	0.3158	-0.14866	0.0480063	0.950919	0.861862	1.04918
428	Q13753	spine OA	outcome	LAMC2	Wald ratio	1	-0.021446	0.0181242	0.2367	-0.0569695	0.0140775	0.978782	0.944623	1.01418
429	Q14005;Q9UME6	spine OA	outcome	IL16	Wald ratio	1	0.0646583	0.0264113	0.01436	0.0128921	0.116425	1.06679	1.01298	1.12347
430	Q14114	spine OA	outcome	LRP8	Wald ratio	1	-0.0283133	0.0666115	0.6708	-0.158872	0.102245	0.972084	0.853106	1.10766
431	Q14126	spine OA	outcome	DSG2	Wald ratio	1	-0.0687611	0.0601155	0.2527	-0.186588	0.0490654	0.93355	0.829786	1.05029
432	Q14213	spine OA	outcome	EBI3	Wald ratio	1	0.0179218	0.0104778	0.08718	-0.00261457	0.0384582	1.01808	0.997389	1.03921
433	Q14242	spine OA	outcome	SELPLG	Wald ratio	1	0.0181818	0.058611	0.7564	-0.0966958	0.133059	1.01835	0.907832	1.14232
434	Q14554	spine OA	outcome	PDIA5	Wald ratio	1	0.00920245	0.0197943	0.642	-0.0295944	0.0479993	1.00924	0.970839	1.04917
435	Q14626;Q5VZ79	spine OA	outcome	IL11RA	Wald ratio	1	-0.0165844	0.0404355	0.6817	-0.095838	0.0626692	0.983552	0.908611	1.06467
436	Q14749	spine OA	outcome	GNMT	Wald ratio	1	0.02	0.0253314	0.4298	-0.0296495	0.0696495	1.0202	0.970786	1.07213
437	Q14914	spine OA	outcome	PTGR1	Wald ratio	1	0.0384298	0.03352	0.2516	-0.0272695	0.104129	1.03918	0.973099	1.10974
438	Q14956;A0A024RA55;Q96F58	spine OA	outcome	GPNMB	Wald ratio	1	0.0527082	0.0338185	0.1191	-0.013576	0.118992	1.05412	0.986516	1.12636
439	Q14C87	spine OA	outcome	TMEM132D	Wald ratio	1	-0.0127572	0.0482326	0.7914	-0.107293	0.0817788	0.987324	0.898262	1.08522
440	Q15063	spine OA	outcome	POSTN	Wald ratio	1	-0.00655738	0.0449052	0.8839	-0.0945716	0.0814568	0.993464	0.909763	1.08487
441	Q15113	spine OA	outcome	PCOLCE	Wald ratio	1	0.0700426	0.0488475	0.1516	-0.0256985	0.165784	1.07255	0.974629	1.18032
442	Q15181;V9HWB5	spine OA	outcome	PPA1	Wald ratio	1	-0.0281585	0.0259784	0.2784	-0.0790761	0.0227591	0.972234	0.92397	1.02302
443	Q15485	spine OA	outcome	FCN2	Wald ratio	1	0.0248976	0.0223881	0.2661	-0.0189831	0.0687783	1.02521	0.981196	1.0712
444	Q15818	spine OA	outcome	NPTX1	Wald ratio	1	-0.0361868	0.0344909	0.2941	-0.103789	0.0314153	0.96446	0.901416	1.03191
445	Q15828	spine OA	outcome	CST6	Wald ratio	1	0.0692372	0.0514982	0.1788	-0.0316993	0.170174	1.07169	0.968798	1.18551
446	Q15848	spine OA	outcome	ADIPOQ	Wald ratio	1	-0.149647	0.0695684	0.03147	-0.286001	-0.013293	0.861012	0.751262	0.986795
447	Q16270	spine OA	outcome	IGFBP7	Wald ratio	1	-0.00275786	0.0323204	0.932	-0.0661058	0.0605901	0.997246	0.936032	1.06246
448	Q16288	spine OA	outcome	NTRK3	Wald ratio	1	0.0316742	0.0666654	0.6347	-0.09899	0.162338	1.03218	0.905752	1.17626
449	Q16610;A0A140VJI7	spine OA	outcome	ECM1	Wald ratio	1	0.0227246	0.0120227	0.05874	-0.000839977	0.0462892	1.02298	0.99916	1.04738
450	Q16627	spine OA	outcome	CCL14	Wald ratio	1	-0.00110978	0.0211233	0.9581	-0.0425114	0.0402919	0.998891	0.95838	1.04111
451	Q16666	spine OA	outcome	IFI16	Wald ratio	1	-0.0172576	0.028755	0.5484	-0.0736173	0.0391022	0.98289	0.929027	1.03988
452	Q16769	spine OA	outcome	QPCT	Wald ratio	1	-0.095941	0.0370855	0.009681	-0.168629	-0.0232534	0.908518	0.844823	0.977015
453	Q24JP5	spine OA	outcome	TMEM132A	Wald ratio	1	0.0108484	0.018999	0.568	-0.0263897	0.0480866	1.01091	0.973955	1.04926
454	Q2I0M5	spine OA	outcome	RSPO4	Wald ratio	1	0.0186047	0.0601781	0.7572	-0.0993445	0.136554	1.01878	0.905431	1.14632
455	Q2TAL6	spine OA	outcome	VWC2	Wald ratio	1	-0.005	0.0439385	0.9094	-0.0911195	0.0811195	0.995012	0.912909	1.0845
456	Q496F6	spine OA	outcome	CD300E	Wald ratio	1	-0.0514815	0.0375262	0.1701	-0.125033	0.0220698	0.949821	0.882468	1.02232
457	Q4KMG0	spine OA	outcome	CDON	Wald ratio	1	-0.0132754	0.0215089	0.5371	-0.0554329	0.0288821	0.986812	0.946075	1.0293
458	Q504Y2	spine OA	outcome	PKDCC	Wald ratio	1	-0.0135593	0.05099	0.7903	-0.1135	0.0863811	0.986532	0.892704	1.09022
459	Q53G01;Q9NZA1;Q49AE1	spine OA	outcome	CLIC5	Wald ratio	1	0.0716719	0.0441105	0.1042	-0.0147848	0.158129	1.0743	0.985324	1.17132
460	Q546E0;Q9BYC5;A8K8P8	spine OA	outcome	FUT8	Wald ratio	1	0.0142993	0.0118513	0.2276	-0.00892918	0.0375278	1.0144	0.991111	1.03824
461	Q59FP8;Q92859	spine OA	outcome	NEO1	Wald ratio	1	-0.0856344	0.0581578	0.1409	-0.199624	0.028355	0.91793	0.819039	1.02876
462	Q5GFL6	spine OA	outcome	VWA2	Wald ratio	1	-0.0183295	0.0415357	0.659	-0.0997394	0.0630805	0.981837	0.905073	1.06511
463	Q5HYG5;A0A024R374;P07858;B4DMY4	spine OA	outcome	CTSB	Wald ratio	1	-0.0412153	0.0279135	0.1398	-0.0959257	0.0134952	0.959623	0.908532	1.01359
464	Q5IEC3;Q5IEC8;Q9Y2I2;X5DNW2;B4DKF0	spine OA	outcome	NTNG1	Wald ratio	1	-0.0455361	0.0233793	0.05145	-0.0913595	0.000287396	0.955485	0.91269	1.00029
465	Q5JXM2	spine OA	outcome	METTL24	Wald ratio	1	-0.0193122	0.069824	0.7821	-0.156167	0.117543	0.980873	0.855416	1.12473
466	Q5KU26	spine OA	outcome	COLEC12	Wald ratio	1	0.10495	0.060105	0.08079	-0.0128552	0.222756	1.11066	0.987227	1.24952
467	Q5QGZ9	spine OA	outcome	CLEC12A	Wald ratio	1	0.00342875	0.00931478	0.7128	-0.0148282	0.0216857	1.00343	0.985281	1.02192
468	Q5SRI9	spine OA	outcome	MANEA	Wald ratio	1	-0.0167717	0.0127366	0.1879	-0.0417354	0.00819195	0.983368	0.959124	1.00823
469	Q5T2D2	spine OA	outcome	TREML2	Wald ratio	1	-0.000433088	0.0246812	0.986	-0.0488082	0.047942	0.999567	0.952364	1.04911
470	Q5U676;G3V150;O94766	spine OA	outcome	B3GAT3	Wald ratio	1	-0.0146992	0.0351717	0.676	-0.0836358	0.0542373	0.985408	0.919766	1.05574
471	Q5VWK5	spine OA	outcome	IL23R	Wald ratio	1	0.00357143	0.0514883	0.9447	-0.0973457	0.104489	1.00358	0.907242	1.11014
472	Q5VXI9	spine OA	outcome	LIPN	Wald ratio	1	-0.00541072	0.0112385	0.6302	-0.0274382	0.0166167	0.994604	0.972935	1.01676
473	Q5VY43	spine OA	outcome	PEAR1	Wald ratio	1	-0.0624438	0.0476567	0.1901	-0.155851	0.0309634	0.939466	0.855687	1.03145
474	Q66K79	spine OA	outcome	CPZ	Wald ratio	1	-0.0164187	0.0509161	0.7471	-0.116214	0.0833768	0.983715	0.890285	1.08695
475	Q6B8I1;A0A024QZR6;Q9UII6;U3KQ82	spine OA	outcome	DUSP13	Wald ratio	1	0.00601202	0.0345859	0.862	-0.0617763	0.0738004	1.00603	0.940093	1.07659
476	Q6DN72	spine OA	outcome	FCRL6	Wald ratio	1	-0.00492287	0.0208445	0.8133	-0.0457782	0.0359324	0.995089	0.955254	1.03659
477	Q6IB39;Q93091	spine OA	outcome	RNASE6	Wald ratio	1	-0.0115334	0.0115023	0.316	-0.0340779	0.011011	0.988533	0.966496	1.01107
478	Q6N086;Q96DB5;E5RH53	spine OA	outcome	RMDN1	Wald ratio	1	0.0359962	0.0316697	0.2557	-0.0260764	0.0980688	1.03665	0.974261	1.10304
479	Q6NSJ0	spine OA	outcome	KIAA1161	Wald ratio	1	-0.00648929	0.0333455	0.8457	-0.0718465	0.0588679	0.993532	0.930674	1.06064
480	Q6NUJ1	spine OA	outcome	PSAPL1	Wald ratio	1	0.0200693	0.023332	0.3897	-0.0256615	0.0658001	1.02027	0.974665	1.06801
481	Q6P4F1	spine OA	outcome	FUT10	Wald ratio	1	-0.0184403	0.0229211	0.4211	-0.0633657	0.026485	0.981729	0.9386	1.02684
482	Q6P995	spine OA	outcome	FAM171B	Wald ratio	1	0.00959233	0.0369371	0.7951	-0.0628043	0.081989	1.00964	0.939127	1.08544
483	Q6UW15	spine OA	outcome	REG3G	Wald ratio	1	-0.013347	0.0247634	0.5899	-0.0618834	0.0351893	0.986742	0.939993	1.03582
484	Q6UWB1	spine OA	outcome	IL27RA	Wald ratio	1	-0.00888231	0.014363	0.5363	-0.0370337	0.0192691	0.991157	0.963644	1.01946
485	Q6UWN8	spine OA	outcome	SPINK6	Wald ratio	1	0.0138955	0.0170799	0.4159	-0.0195812	0.0473721	1.01399	0.980609	1.04851
486	Q6UWV6	spine OA	outcome	ENPP7	Wald ratio	1	0.013682	0.0105057	0.1928	-0.00690916	0.0342731	1.01378	0.993115	1.03487
487	Q6UWY2	spine OA	outcome	PRSS57	Wald ratio	1	-0.00467446	0.0183198	0.7986	-0.0405812	0.0312323	0.995336	0.960231	1.03173
488	Q6UX41	spine OA	outcome	BTNL8	Wald ratio	1	0.0732601	0.0386962	0.05833	-0.00258454	0.149105	1.07601	0.997419	1.16079
489	Q6UXI7	spine OA	outcome	VIT	Wald ratio	1	0.0507058	0.0326746	0.1207	-0.0133364	0.114748	1.05201	0.986752	1.12159
490	Q6UXK2	spine OA	outcome	ISLR2	Wald ratio	1	-0.079798	0.0530597	0.1326	-0.183795	0.0241991	0.923303	0.832106	1.02449
491	Q6UXK5;A8K6Q2	spine OA	outcome	LRRN1	Wald ratio	1	-0.0247967	0.0421572	0.5564	-0.107425	0.0578314	0.975508	0.898144	1.05954
492	Q6UXM1;C9K080	spine OA	outcome	LRIG3	Wald ratio	1	0.00216263	0.0542475	0.9682	-0.104163	0.108488	1.00216	0.901079	1.11459
493	Q6UXV0	spine OA	outcome	GFRAL	Wald ratio	1	0.039319	0.0545697	0.4712	-0.0676376	0.146276	1.0401	0.934599	1.15752
494	Q6UXZ4	spine OA	outcome	UNC5D	Wald ratio	1	0.0730496	0.0714209	0.3064	-0.0669353	0.213035	1.07578	0.935256	1.23743
495	Q6WN34	spine OA	outcome	CHRDL2	Wald ratio	1	-0.0440879	0.0373069	0.2373	-0.117209	0.0290336	0.95687	0.889399	1.02946
496	Q6Y288	spine OA	outcome	B3GLCT	Wald ratio	1	0.021223	0.0431959	0.6232	-0.063441	0.105887	1.02145	0.93853	1.1117
497	Q6ZRP7	spine OA	outcome	QSOX2	Wald ratio	1	0.0044843	0.0288787	0.8766	-0.0521179	0.0610865	1.00449	0.949217	1.06299
498	Q6ZVL6	spine OA	outcome	KIAA1549L	Wald ratio	1	0.0403189	0.0239929	0.09287	-0.00670725	0.0873451	1.04114	0.993315	1.09127
499	Q76LX8	spine OA	outcome	ADAMTS13	Wald ratio	1	-0.00688152	0.0205074	0.7372	-0.0470759	0.0333129	0.993142	0.954015	1.03387
500	Q7L1S5;A0A024RC28	spine OA	outcome	CHST9	Wald ratio	1	-0.0492345	0.0320164	0.1241	-0.111987	0.0135176	0.951958	0.894056	1.01361
501	Q7LG56	spine OA	outcome	RRM2B	Wald ratio	1	-0.0832821	0.0617737	0.1776	-0.204358	0.0377943	0.920092	0.81517	1.03852
502	Q7Z3B1	spine OA	outcome	NEGR1	Wald ratio	1	-0.0722973	0.0677896	0.2862	-0.205165	0.0605704	0.930254	0.814513	1.06244
503	Q86U17	spine OA	outcome	SERPINA11	Wald ratio	1	0.00590278	0.0469737	0.9	-0.0861657	0.0979712	1.00592	0.917442	1.10293
504	Q86UD1	spine OA	outcome	OAF	Wald ratio	1	-0.0313967	0.0271035	0.2467	-0.0845195	0.0217261	0.969091	0.918954	1.02196
505	Q86VZ4	spine OA	outcome	LRP11	Wald ratio	1	-0.00351515	0.0125671	0.7797	-0.0281467	0.0211164	0.996491	0.972246	1.02134
506	Q86XP6	spine OA	outcome	GKN2	Wald ratio	1	-0.0269639	0.0245673	0.2724	-0.0751158	0.021188	0.973396	0.927636	1.02141
507	Q86YW5	spine OA	outcome	TREML1	Wald ratio	1	-0.0459716	0.0709971	0.5173	-0.185126	0.0931828	0.955069	0.831	1.09766
508	Q8IU57	spine OA	outcome	IFNLR1	Wald ratio	1	0.0836066	0.064327	0.1937	-0.0424744	0.209688	1.0872	0.958415	1.23329
509	Q8IWY4	spine OA	outcome	SCUBE1	Wald ratio	1	0.0603704	0.0531143	0.2557	-0.0437336	0.164474	1.06223	0.957209	1.17877
510	Q8IYJ0	spine OA	outcome	PIANP	Wald ratio	1	-0.0654288	0.0593404	0.2702	-0.181736	0.0508783	0.936666	0.833821	1.05219
511	Q8IYS0;B3KUR5	spine OA	outcome	GRAMD1C	Wald ratio	1	0.0141981	0.0170829	0.4059	-0.0192844	0.0476806	1.0143	0.9809	1.04884
512	Q8IYS2	spine OA	outcome	KIAA2013	Wald ratio	1	-0.0747191	0.0562672	0.1842	-0.185003	0.0355646	0.928004	0.831102	1.0362
513	Q8IYS5	spine OA	outcome	OSCAR	Wald ratio	1	-0.0681159	0.0733844	0.3533	-0.211949	0.0757175	0.934152	0.809006	1.07866
514	Q8N1Q1	spine OA	outcome	CA13	Wald ratio	1	-0.065045	0.0270502	0.01619	-0.118063	-0.0120266	0.937025	0.88864	0.988045
515	Q8N3T6	spine OA	outcome	TMEM132C	Wald ratio	1	0.00622222	0.0495158	0.9	-0.0908287	0.103273	1.00624	0.913174	1.10879
516	Q8N428	spine OA	outcome	GALNT16	Wald ratio	1	-0.156701	0.0581789	0.007072	-0.270732	-0.0426704	0.85496	0.762821	0.958227
517	Q8N6I2;Q9UMF0	spine OA	outcome	ICAM5	Wald ratio	1	0.00426105	0.0133285	0.7492	-0.0218628	0.0303849	1.00427	0.978374	1.03085
518	Q8N729	spine OA	outcome	NPW	Wald ratio	1	-0.0379747	0.0288186	0.1876	-0.0944592	0.0185099	0.962737	0.909865	1.01868
519	Q8NBI6	spine OA	outcome	XXYLT1	Wald ratio	1	-0.00846774	0.0540024	0.8754	-0.114312	0.0973769	0.991568	0.891979	1.10228
520	Q8NBL1;B4DJ97	spine OA	outcome	POGLUT1	Wald ratio	1	0.0462516	0.0530399	0.3832	-0.0577066	0.15021	1.04734	0.943927	1.16208
521	Q8NBP7	spine OA	outcome	PCSK9	Wald ratio	1	0.0327409	0.0588383	0.5779	-0.0825823	0.148064	1.03328	0.920736	1.15959
522	Q8NBZ7	spine OA	outcome	UXS1	Wald ratio	1	0.105023	0.0967506	0.2777	-0.0846083	0.294654	1.11074	0.918872	1.34266
523	Q8NFM7;B4DXM5	spine OA	outcome	IL17RD	Wald ratio	1	-0.00713822	0.0233571	0.7599	-0.0529182	0.0386418	0.992887	0.948458	1.0394
524	Q8NFT8	spine OA	outcome	DNER	Wald ratio	1	-0.00246914	0.0751806	0.9738	-0.149823	0.144885	0.997534	0.86086	1.15591
525	Q8NFZ4	spine OA	outcome	NLGN2	Wald ratio	1	0.0503968	0.0941107	0.5923	-0.13406	0.234854	1.05169	0.874538	1.26472
526	Q8NHW4	spine OA	outcome	CCL4L1	Wald ratio	1	-0.0276151	0.0485507	0.5695	-0.122774	0.0675443	0.972763	0.884463	1.06988
527	Q8TAC1;A0A024RAR3	spine OA	outcome	RFESD	Wald ratio	1	0.0430342	0.0445908	0.3345	-0.0443639	0.130432	1.04397	0.956606	1.13932
528	Q8TAT2	spine OA	outcome	FGFBP3	Wald ratio	1	-0.0847682	0.0384823	0.02761	-0.160194	-0.00934288	0.918725	0.851979	0.990701
529	Q8TB22	spine OA	outcome	SPATA20	Wald ratio	1	-0.10466	0.0416861	0.01205	-0.186365	-0.0229556	0.90063	0.82997	0.977306
530	Q8TCD5;V9HWF3	spine OA	outcome	NT5C	Wald ratio	1	0.019126	0.0396105	0.6292	-0.0585105	0.0967626	1.01931	0.943168	1.1016
531	Q8TCV5	spine OA	outcome	WFDC5	Wald ratio	1	0.0327511	0.0566535	0.5632	-0.0782897	0.143792	1.03329	0.924696	1.15464
532	Q8TD46	spine OA	outcome	CD200R1	Wald ratio	1	0.0386583	0.0582217	0.5067	-0.0754562	0.152773	1.03942	0.92732	1.16506
533	Q8TDL5	spine OA	outcome	BPIFB1	Wald ratio	1	-0.00435181	0.0240995	0.8567	-0.0515869	0.0428833	0.995658	0.949721	1.04382
534	Q8TDQ0	spine OA	outcome	HAVCR2	Wald ratio	1	-0.0179837	0.0205021	0.3804	-0.0581679	0.0222006	0.982177	0.943492	1.02245
535	Q8TDY8	spine OA	outcome	IGDCC4	Wald ratio	1	-0.1	0.0522188	0.05549	-0.202349	0.00234882	0.904837	0.81681	1.00235
536	Q8TEY5	spine OA	outcome	CREB3L4	Wald ratio	1	0.0176056	0.0396471	0.657	-0.0601026	0.0953139	1.01776	0.941668	1.1
537	Q8TF42	spine OA	outcome	UBASH3B	Wald ratio	1	-0.0112299	0.0605235	0.8528	-0.129856	0.107396	0.988833	0.878222	1.11338
538	Q8TF66;B3KWI4	spine OA	outcome	LRRC15	Wald ratio	1	0.00253079	0.0265643	0.9241	-0.0495352	0.0545968	1.00253	0.951672	1.05611
539	Q8WTQ1	spine OA	outcome	DEFB104A	Wald ratio	1	-0.0335118	0.0815717	0.6812	-0.193392	0.126369	0.967044	0.824159	1.1347
540	Q8WTT0	spine OA	outcome	CLEC4C	Wald ratio	1	-0.00789474	0.010915	0.4695	-0.0292881	0.0134987	0.992136	0.971137	1.01359
541	Q8WUJ1	spine OA	outcome	CYB5D2	Wald ratio	1	-0.0555556	0.0631897	0.3793	-0.179407	0.0682963	0.945959	0.835765	1.07068
542	Q8WVN6	spine OA	outcome	SECTM1	Wald ratio	1	-0.00499109	0.0356958	0.8888	-0.0749549	0.0649727	0.995021	0.927785	1.06713
543	Q8WW52	spine OA	outcome	FAM151A	Wald ratio	1	-0.0648812	0.0398851	0.1038	-0.143056	0.0132935	0.937179	0.866706	1.01338
544	Q8WXD2	spine OA	outcome	SCG3	Wald ratio	1	0.0331276	0.0249012	0.1834	-0.0156788	0.081934	1.03368	0.984443	1.08538
545	Q8WZ59	spine OA	outcome	TMEM190	Wald ratio	1	-0.00330993	0.0100583	0.7421	-0.0230242	0.0164044	0.996696	0.977239	1.01654
546	Q92496	spine OA	outcome	CFHR4	Wald ratio	1	0.00412214	0.0178532	0.8174	-0.0308702	0.0391145	1.00413	0.969601	1.03989
547	Q92563;A0A024QZQ5	spine OA	outcome	SPOCK2	Wald ratio	1	0.0325838	0.0462908	0.4815	-0.0581463	0.123314	1.03312	0.943512	1.13124
548	Q92626	spine OA	outcome	PXDN	Wald ratio	1	0.035443	0.0632449	0.5752	-0.0885169	0.159403	1.03608	0.915288	1.17281
549	Q92729	spine OA	outcome	PTPRU	Wald ratio	1	0.012987	0.0704286	0.8537	-0.125053	0.151027	1.01307	0.88245	1.16303
550	Q92820	spine OA	outcome	GGH	Wald ratio	1	0.0388228	0.0234918	0.09841	-0.00722111	0.0848667	1.03959	0.992805	1.08857
551	Q92854	spine OA	outcome	SEMA4D	Wald ratio	1	0.00125196	0.0145011	0.9312	-0.0271702	0.0296741	1.00125	0.973196	1.03012
552	Q93070	spine OA	outcome	ART4	Wald ratio	1	0.0167568	0.0140859	0.2342	-0.0108517	0.0443652	1.0169	0.989207	1.04536
553	Q969E1	spine OA	outcome	LEAP2	Wald ratio	1	0.002	0.0480515	0.9668	-0.0921809	0.0961809	1.002	0.91194	1.10096
554	Q96AP7	spine OA	outcome	ESAM	Wald ratio	1	0.00935772	0.0495141	0.8501	-0.08769	0.106405	1.0094	0.916045	1.11227
555	Q96DA0	spine OA	outcome	ZG16B	Wald ratio	1	-0.00384615	0.0648412	0.9527	-0.130935	0.123243	0.996161	0.877275	1.13116
556	Q96DR5	spine OA	outcome	BPIFA2	Wald ratio	1	0.041958	0.0788202	0.5945	-0.112529	0.196446	1.04285	0.893571	1.21707
557	Q96DZ1;V9HWD3	spine OA	outcome	ERLEC1	Wald ratio	1	0.050578	0.0585779	0.3879	-0.0642347	0.165391	1.05188	0.937785	1.17985
558	Q96F46	spine OA	outcome	IL17RA	Wald ratio	1	0.00523077	0.0127239	0.681	-0.019708	0.0301696	1.00524	0.980485	1.03063
559	Q96FJ2	spine OA	outcome	DYNLL2	Wald ratio	1	0.0627329	0.0693376	0.3656	-0.0731688	0.198635	1.06474	0.929444	1.21974
560	Q96GW7	spine OA	outcome	BCAN	Wald ratio	1	0.0323383	0.0580996	0.5778	-0.0815369	0.146214	1.03287	0.921699	1.15744
561	Q96HD1;A0A024R2G1	spine OA	outcome	CRELD1	Wald ratio	1	-0.0176481	0.0125242	0.1588	-0.0421956	0.00689936	0.982507	0.958682	1.00692
562	Q96J42	spine OA	outcome	TXNDC15	Wald ratio	1	-0.0208469	0.0473441	0.6597	-0.113641	0.0719475	0.979369	0.892578	1.0746
563	Q96KB3;Q9BW91;A0A024RDI6;Q8NG26	spine OA	outcome	NUDT9	Wald ratio	1	0.00980118	0.0386868	0.8	-0.0660249	0.0856272	1.00985	0.936108	1.0894
564	Q96KN2	spine OA	outcome	CNDP1	Wald ratio	1	0.0225714	0.030741	0.4628	-0.037681	0.0828239	1.02283	0.96302	1.08635
565	Q96L58	spine OA	outcome	B3GALT6	Wald ratio	1	-0.0118081	0.0614425	0.8476	-0.132235	0.108619	0.988261	0.876135	1.11474
566	Q96N21;A0A1B0GV70	spine OA	outcome	TEPSIN	Wald ratio	1	-0.0203011	0.0463515	0.6614	-0.11115	0.0705479	0.979904	0.894804	1.0731
567	Q96NZ8	spine OA	outcome	WFIKKN1	Wald ratio	1	-0.0152709	0.0619526	0.8053	-0.136698	0.106156	0.984845	0.872234	1.112
568	Q96P31	spine OA	outcome	FCRL3	Wald ratio	1	0.00894727	0.0192338	0.6418	-0.0287511	0.0466456	1.00899	0.971658	1.04775
569	Q96PD2	spine OA	outcome	DCBLD2	Wald ratio	1	0.0383933	0.0372203	0.3023	-0.0345586	0.111345	1.03914	0.966032	1.11778
570	Q96PD5	spine OA	outcome	PGLYRP2	Wald ratio	1	0.00967078	0.0275219	0.7253	-0.0442722	0.0636138	1.00972	0.956693	1.06568
571	Q96PJ5	spine OA	outcome	FCRL4	Wald ratio	1	0.0117398	0.0124422	0.3454	-0.0126468	0.0361264	1.01181	0.987433	1.03679
572	Q96PQ1	spine OA	outcome	SIGLEC12	Wald ratio	1	0.0068323	0.0141581	0.6294	-0.0209176	0.0345822	1.00686	0.9793	1.03519
573	Q96SL4	spine OA	outcome	GPX7	Wald ratio	1	-0.0193503	0.0234613	0.4095	-0.0653344	0.0266339	0.980836	0.936754	1.02699
574	Q99538	spine OA	outcome	LGMN	Wald ratio	1	-0.0462687	0.0656427	0.4809	-0.174928	0.0823911	0.954785	0.839517	1.08588
575	Q99650	spine OA	outcome	OSMR	Wald ratio	1	-0.00430828	0.0593176	0.9421	-0.120571	0.111954	0.995701	0.886414	1.11846
576	Q99727	spine OA	outcome	TIMP4	Wald ratio	1	-0.0267183	0.0274227	0.3299	-0.0804668	0.0270301	0.973635	0.922686	1.0274
577	Q99784	spine OA	outcome	OLFM1	Wald ratio	1	0.0896373	0.0664569	0.1774	-0.0406182	0.219893	1.09378	0.960196	1.24594
578	Q9BPX1	spine OA	outcome	HSD17B14	Wald ratio	1	0.0289655	0.07337	0.693	-0.11484	0.172771	1.02939	0.891509	1.18859
579	Q9BQ16;A0A0A0MTJ2;B4DI52	spine OA	outcome	SPOCK3	Wald ratio	1	-0.0713696	0.0365736	0.05101	-0.143054	0.000314693	0.931118	0.866707	1.00031
580	Q9BQ51	spine OA	outcome	PDCD1LG2	Wald ratio	1	-0.0100541	0.0283013	0.7224	-0.0655248	0.0454165	0.989996	0.936576	1.04646
581	Q9BRX8	spine OA	outcome	FAM213A	Wald ratio	1	0.0777009	0.0545723	0.1545	-0.0292609	0.184663	1.0808	0.971163	1.20281
582	Q9BUD6	spine OA	outcome	SPON2	Wald ratio	1	-0.132394	0.0504699	0.00871	-0.231315	-0.0334733	0.875995	0.793489	0.967081
583	Q9BUN1	spine OA	outcome	MENT	Wald ratio	1	0.045441	0.0738778	0.5385	-0.0993595	0.190241	1.04649	0.905417	1.20954
584	Q9BWV1	spine OA	outcome	BOC	Wald ratio	1	0.0435685	0.0575732	0.4492	-0.069275	0.156412	1.04453	0.93307	1.16931
585	Q9BX59	spine OA	outcome	TAPBPL	Wald ratio	1	0.00675837	0.00888174	0.4467	-0.0106498	0.0241666	1.00678	0.989407	1.02446
586	Q9BX67	spine OA	outcome	JAM3	Wald ratio	1	0.136413	0.0556182	0.01418	0.0274014	0.245425	1.14616	1.02778	1.27816
587	Q9BXJ4	spine OA	outcome	C1QTNF3	Wald ratio	1	0.008867	0.0748497	0.9057	-0.137838	0.155572	1.00891	0.871239	1.16833
588	Q9BXN1;Q6P528	spine OA	outcome	ASPN	Wald ratio	1	-0.0107959	0.0230143	0.639	-0.0559039	0.034312	0.989262	0.94563	1.03491
589	Q9BXR6	spine OA	outcome	CFHR5	Wald ratio	1	0.0193301	0.0272934	0.4788	-0.034165	0.0728252	1.01952	0.966412	1.07554
590	Q9BXY4	spine OA	outcome	RSPO3	Wald ratio	1	0.0240741	0.0369937	0.5152	-0.0484335	0.0965816	1.02437	0.952721	1.1014
591	Q9BYB0	spine OA	outcome	SHANK3	Wald ratio	1	-0.0299694	0.0364999	0.4116	-0.101509	0.0415705	0.970475	0.903473	1.04245
592	Q9BZM4	spine OA	outcome	ULBP3	Wald ratio	1	-0.0754386	0.0695111	0.2778	-0.21168	0.0608031	0.927337	0.809223	1.06269
593	Q9BZR6	spine OA	outcome	RTN4R	Wald ratio	1	0.00485992	0.0333678	0.8842	-0.0605409	0.0702608	1.00487	0.941255	1.07279
594	Q9C0C4	spine OA	outcome	SEMA4C	Wald ratio	1	0.0367461	0.0476388	0.4405	-0.0566259	0.130118	1.03743	0.944948	1.13896
595	Q9GZN4	spine OA	outcome	PRSS22	Wald ratio	1	-0.0163079	0.0351836	0.643	-0.0852677	0.052652	0.983824	0.918266	1.05406
596	Q9GZP0	spine OA	outcome	PDGFD	Wald ratio	1	-0.0632957	0.0397603	0.1114	-0.141226	0.0146345	0.938666	0.868293	1.01474
597	Q9H013	spine OA	outcome	ADAM19	Wald ratio	1	-0.0284553	0.0435911	0.5139	-0.113894	0.0569833	0.971946	0.892353	1.05864
598	Q9H0R4;V9HW73	spine OA	outcome	HDHD2	Wald ratio	1	0.0509899	0.0288189	0.07684	-0.0054951	0.107475	1.05231	0.99452	1.11346
599	Q9H0V9;B4DI83;B4E308;B4DVH1	spine OA	outcome	LMAN2L	Wald ratio	1	-0.0696347	0.0405005	0.08555	-0.149016	0.0097463	0.932734	0.861556	1.00979
600	Q9H2A7	spine OA	outcome	CXCL16	Wald ratio	1	-0.0864143	0.0656682	0.1882	-0.215124	0.0422954	0.917214	0.806442	1.0432
601	Q9H488	spine OA	outcome	POFUT1	Wald ratio	1	0.0265	0.0286031	0.3542	-0.0295621	0.0825621	1.02685	0.970871	1.08607
602	Q9H4A4	spine OA	outcome	RNPEP	Wald ratio	1	0.00700809	0.0299681	0.8151	-0.0517293	0.0657455	1.00703	0.949586	1.06795
603	Q9H4F8;A0A024R6E0	spine OA	outcome	SMOC1	Wald ratio	1	0.0634794	0.0391812	0.1052	-0.0133157	0.140275	1.06554	0.986773	1.15059
604	Q9H5V8	spine OA	outcome	CDCP1	Wald ratio	1	-0.0905556	0.0704097	0.1984	-0.228559	0.0474474	0.913424	0.79568	1.04859
605	Q9H7M9	spine OA	outcome	VSIR	Wald ratio	1	-0.0643253	0.0517537	0.2139	-0.165763	0.0371119	0.9377	0.847247	1.03781
606	Q9H8J5	spine OA	outcome	MANSC1	Wald ratio	1	-0.0205016	0.031459	0.5146	-0.0821613	0.0411581	0.979707	0.921123	1.04202
607	Q9HBL8	spine OA	outcome	NMRAL1	Wald ratio	1	0.0030581	0.0366494	0.9335	-0.0687747	0.0748909	1.00306	0.933537	1.07777
608	Q9HC16	spine OA	outcome	APOBEC3G	Wald ratio	1	0.0640816	0.0708579	0.3658	-0.0747998	0.202963	1.06618	0.927929	1.22503
609	Q9HC23	spine OA	outcome	PROK2	Wald ratio	1	0.0017982	0.0143387	0.9002	-0.0263057	0.0299021	1.0018	0.974037	1.03035
610	Q9HC56	spine OA	outcome	PCDH9	Wald ratio	1	-0.0635338	0.0538193	0.2378	-0.16902	0.0419519	0.938442	0.844492	1.04284
611	Q9HC57	spine OA	outcome	WFDC1	Wald ratio	1	-0.0261641	0.0283995	0.3569	-0.081827	0.0294988	0.974175	0.921431	1.02994
612	Q9HCB6	spine OA	outcome	SPON1	Wald ratio	1	-0.0202775	0.0266894	0.4474	-0.0725888	0.0320338	0.979927	0.929983	1.03255
613	Q9HCJ2	spine OA	outcome	LRRC4C	Wald ratio	1	-0.0226277	0.0737239	0.7589	-0.167126	0.121871	0.977626	0.846093	1.12961
614	Q9HD89	spine OA	outcome	RETN	Wald ratio	1	0.0309058	0.045608	0.498	-0.0584859	0.120297	1.03139	0.943192	1.12783
615	Q9HDC9	spine OA	outcome	APMAP	Wald ratio	1	0.0478598	0.0533867	0.37	-0.0567782	0.152498	1.04902	0.944804	1.16474
616	Q9NP99	spine OA	outcome	TREM1	Wald ratio	1	0.0481283	0.0300379	0.1091	-0.010746	0.107003	1.04931	0.989312	1.11294
617	Q9NPH6	spine OA	outcome	OBP2B	Wald ratio	1	-0.0164804	0.0339333	0.6272	-0.0829897	0.0500288	0.983655	0.920361	1.0513
618	Q9NQ25;B4DVL7;B4DW98	spine OA	outcome	SLAMF7	Wald ratio	1	0.00269906	0.0123425	0.8269	-0.0214923	0.0268904	1.0027	0.978737	1.02726
619	Q9NQ38	spine OA	outcome	SPINK5	Wald ratio	1	0.0263158	0.0685359	0.701	-0.108015	0.160646	1.02667	0.897615	1.17427
620	Q9NQ79	spine OA	outcome	CRTAC1	Wald ratio	1	-0.0257225	0.0303179	0.3962	-0.0851456	0.0337006	0.974605	0.918379	1.03427
621	Q9NR34	spine OA	outcome	MAN1C1	Wald ratio	1	0.0517442	0.0599159	0.3878	-0.0656909	0.169179	1.05311	0.93642	1.18433
622	Q9NR71;P0C7U1	spine OA	outcome	ASAH2;ASAH2B	Wald ratio	1	0.0247562	0.0219276	0.2589	-0.018222	0.0677344	1.02507	0.981943	1.07008
623	Q9NRB3	spine OA	outcome	CHST12	Wald ratio	1	0.0791489	0.0915327	0.3872	-0.100255	0.258553	1.08237	0.904607	1.29505
624	Q9NRM6	spine OA	outcome	IL17RB	Wald ratio	1	0.0335082	0.025683	0.192	-0.0168304	0.0838468	1.03408	0.98331	1.08746
625	Q9NRR1	spine OA	outcome	CYTL1	Wald ratio	1	-0.0129944	0.039298	0.7409	-0.0900185	0.0640298	0.98709	0.913914	1.06612
626	Q9NRW1	spine OA	outcome	RAB6B	Wald ratio	1	-0.0669065	0.0506827	0.1868	-0.166245	0.0324316	0.935283	0.846839	1.03296
627	Q9NS18	spine OA	outcome	GLRX2	Wald ratio	1	-0.00456197	0.0313493	0.8843	-0.0660066	0.0568827	0.995448	0.936125	1.05853
628	Q9NS68	spine OA	outcome	TNFRSF19	Wald ratio	1	-0.137952	0.0656455	0.0356	-0.266617	-0.00928666	0.871141	0.765966	0.990756
629	Q9NS85	spine OA	outcome	CA10	Wald ratio	1	-0.0648257	0.048639	0.1826	-0.160158	0.0305068	0.937231	0.852009	1.03098
630	Q9NS98	spine OA	outcome	SEMA3G	Wald ratio	1	-0.17901	0.0502116	0.0003637	-0.277425	-0.0805953	0.836097	0.757733	0.922567
631	Q9NT22	spine OA	outcome	EMILIN3	Wald ratio	1	-0.0179431	0.0393621	0.6485	-0.0950929	0.0592067	0.982217	0.909288	1.06099
632	Q9NTU7	spine OA	outcome	CBLN4	Wald ratio	1	-0.0312356	0.0587254	0.5948	-0.146337	0.0838662	0.969247	0.863866	1.08748
633	Q9NUM4	spine OA	outcome	TMEM106B	Wald ratio	1	0.0441176	0.0434113	0.3095	-0.0409684	0.129204	1.04511	0.959859	1.13792
634	Q9NX62	spine OA	outcome	IMPAD1	Wald ratio	1	0.0010089	0.0261295	0.9692	-0.0502048	0.0522226	1.00101	0.951035	1.05361
635	Q9NXS2	spine OA	outcome	QPCTL	Wald ratio	1	-0.074974	0.0377575	0.04707	-0.148979	-0.000969228	0.927768	0.861587	0.999031
636	Q9NZC2	spine OA	outcome	TREM2	Wald ratio	1	0.0975	0.0926231	0.2925	-0.0840413	0.279041	1.10241	0.919393	1.32186
637	Q9NZP8	spine OA	outcome	C1RL	Wald ratio	1	-0.0248148	0.0416486	0.5513	-0.106446	0.0568165	0.975491	0.899023	1.05846
638	Q9NZQ7	spine OA	outcome	CD274	Wald ratio	1	0.0241935	0.0364626	0.507	-0.0472732	0.0956603	1.02449	0.953827	1.10039
639	Q9NZU0	spine OA	outcome	FLRT3	Wald ratio	1	-0.0348785	0.026433	0.187	-0.0866871	0.0169302	0.965723	0.916964	1.01707
640	Q9P0K1	spine OA	outcome	ADAM22	Wald ratio	1	0.00903955	0.0556227	0.8709	-0.099981	0.11806	1.00908	0.904855	1.12531
641	Q9P121	spine OA	outcome	NTM	Wald ratio	1	-0.016273	0.0266795	0.5419	-0.0685648	0.0360189	0.983859	0.933733	1.03668
642	Q9P126	spine OA	outcome	CLEC1B	Wald ratio	1	0.0285714	0.0227821	0.2098	-0.0160816	0.0732244	1.02898	0.984047	1.07597
643	Q9P1W8	spine OA	outcome	SIRPG	Wald ratio	1	-0.0319635	0.0403351	0.4281	-0.11102	0.0470934	0.968542	0.894921	1.04822
644	Q9P2B2	spine OA	outcome	PTGFRN	Wald ratio	1	-0.0153892	0.0135054	0.2545	-0.0418598	0.0110814	0.984729	0.959004	1.01114
645	Q9UBC7	spine OA	outcome	GALP	Wald ratio	1	-0.00912183	0.0645374	0.8876	-0.135615	0.117372	0.99092	0.873179	1.12454
646	Q9UBG0	spine OA	outcome	MRC2	Wald ratio	1	0.152651	0.0685007	0.02585	0.0183895	0.286912	1.16492	1.01856	1.33231
647	Q9UBP4;F6SYF8	spine OA	outcome	DKK3	Wald ratio	1	0.0264566	0.0330343	0.4232	-0.0382907	0.0912039	1.02681	0.962433	1.09549
648	Q9UBU2	spine OA	outcome	DKK2	Wald ratio	1	-0.0314286	0.0273267	0.2501	-0.0849888	0.0221317	0.96906	0.918523	1.02238
649	Q9UBX1	spine OA	outcome	CTSF	Wald ratio	1	-0.0613027	0.0467964	0.1902	-0.153024	0.0304182	0.940539	0.858109	1.03089
650	Q9UBX8	spine OA	outcome	B4GALT6	Wald ratio	1	0.0127734	0.022463	0.5696	-0.0312542	0.056801	1.01286	0.969229	1.05845
651	Q9UGC7;B4DMX1	spine OA	outcome	MTRF1L	Wald ratio	1	-0.0914044	0.0601799	0.1288	-0.209357	0.0265483	0.912649	0.811106	1.0269
652	Q9UGM5;E9PG08;Q5J875;B7Z8T3	spine OA	outcome	FETUB	Wald ratio	1	-0.0247934	0.0408001	0.5434	-0.104762	0.0551748	0.975511	0.900539	1.05673
653	Q9UGN4	spine OA	outcome	CD300A	Wald ratio	1	0.0425287	0.0285701	0.1366	-0.0134688	0.0985262	1.04345	0.986622	1.10354
654	Q9UHG3	spine OA	outcome	PCYOX1	Wald ratio	1	-0.00278481	0.0192711	0.8851	-0.0405561	0.0349865	0.997219	0.960255	1.03561
655	Q9UHL4	spine OA	outcome	DPP7	Wald ratio	1	-0.0530074	0.0319279	0.09687	-0.115586	0.00957132	0.948373	0.890844	1.00962
656	Q9UIW2	spine OA	outcome	PLXNA1	Wald ratio	1	-0.0340659	0.059338	0.5659	-0.150368	0.0822365	0.966508	0.860391	1.08571
657	Q9UJA9;B4DHN2	spine OA	outcome	ENPP5	Wald ratio	1	0.00937777	0.0133258	0.4816	-0.0167408	0.0354963	1.00942	0.983399	1.03613
658	Q9UJJ9	spine OA	outcome	GNPTG	Wald ratio	1	-0.0337209	0.053604	0.5293	-0.138785	0.0713429	0.966841	0.870415	1.07395
659	Q9UK23	spine OA	outcome	NAGPA	Wald ratio	1	-0.00119674	0.0339739	0.9719	-0.0677856	0.0653921	0.998804	0.934461	1.06758
660	Q9UKG9	spine OA	outcome	CROT	Wald ratio	1	0.0531609	0.0546979	0.3311	-0.054047	0.160369	1.0546	0.947388	1.17394
661	Q9UKR3	spine OA	outcome	KLK13	Wald ratio	1	-0.0345361	0.0269906	0.2007	-0.0874377	0.0183655	0.966053	0.916276	1.01854
662	Q9UKZ9	spine OA	outcome	PCOLCE2	Wald ratio	1	0.0263033	0.0349816	0.4521	-0.0422606	0.0948673	1.02665	0.95862	1.09951
663	Q9UNE0	spine OA	outcome	EDAR	Wald ratio	1	0.0315909	0.0266239	0.2354	-0.0205919	0.0837737	1.0321	0.979619	1.08738
664	Q9UNP9;B3KSZ1	spine OA	outcome	PPIE	Wald ratio	1	-0.00339248	0.0276075	0.9022	-0.0575032	0.0507182	0.996613	0.944119	1.05203
665	Q9UQ53	spine OA	outcome	MGAT4B	Wald ratio	1	0.0605049	0.0387473	0.1184	-0.0154399	0.13645	1.06237	0.984679	1.1462
666	Q9Y240	spine OA	outcome	CLEC11A	Wald ratio	1	-0.00714286	0.0809643	0.9297	-0.165833	0.151547	0.992883	0.847188	1.16363
667	Q9Y251	spine OA	outcome	HPSE	Wald ratio	1	-0.0090573	0.0224106	0.6861	-0.052982	0.0348674	0.990984	0.948397	1.03548
668	Q9Y286	spine OA	outcome	SIGLEC7	Wald ratio	1	0.0806372	0.0408457	0.04836	0.000579652	0.160695	1.08398	1.00058	1.17433
669	Q9Y2C2	spine OA	outcome	UST	Wald ratio	1	0.0697987	0.0747613	0.3505	-0.0767335	0.216331	1.07229	0.926137	1.24151
670	Q9Y336	spine OA	outcome	SIGLEC9	Wald ratio	1	-0.0176255	0.0082312	0.03225	-0.0337586	-0.0014923	0.982529	0.966805	0.998509
671	Q9Y4X3	spine OA	outcome	CCL27	Wald ratio	1	0.00778816	0.0532875	0.8838	-0.0966552	0.112232	1.00782	0.907869	1.11877
672	Q9Y561	spine OA	outcome	LRP12	Wald ratio	1	-0.00473934	0.0572292	0.934	-0.116909	0.10743	0.995272	0.889667	1.11341
673	Q9Y5Y7	spine OA	outcome	LYVE1	Wald ratio	1	0.181301	0.0663745	0.006305	0.0512068	0.311395	1.19878	1.05254	1.36533
674	Q9Y646	spine OA	outcome	CPQ	Wald ratio	1	-0.00981544	0.0312566	0.7535	-0.0710784	0.0514475	0.990233	0.931389	1.05279
675	Q9Y680	spine OA	outcome	FKBP7	Wald ratio	1	-0.0594521	0.0341501	0.0817	-0.126386	0.00748206	0.942281	0.881274	1.00751
676	Q9Y6Q6	spine OA	outcome	TNFRSF11A	Wald ratio	1	-0.0268456	0.0511509	0.5997	-0.127101	0.0734102	0.973512	0.880644	1.07617
677	R4GMU1;O95479	spine OA	outcome	H6PD	Wald ratio	1	-0.0313612	0.0192846	0.1039	-0.0691589	0.00643654	0.969125	0.933178	1.00646

## Sheet: OR-thumb OA
	id.exposure	id.outcome	outcome	exposure	method	nsnp	b	se	pval	lo_ci	up_ci	or	or_lci95	or_uci95
1	A0A024R064;B3KTY7;Q9NS62	thumb OA	outcome	THSD1	Wald ratio	1	-0.0293631	0.0546404	0.591	-0.136458	0.0777321	0.971064	0.872443	1.08083
2	A0A024R0A1;P09603	thumb OA	outcome	CSF1	Wald ratio	1	-0.0853333	0.110944	0.4418	-0.302783	0.132117	0.918206	0.738759	1.14124
3	A0A024R0M1;Q9BYZ8	thumb OA	outcome	REG4	Wald ratio	1	-0.00453515	0.105464	0.9657	-0.211244	0.202174	0.995475	0.809576	1.22406
4	A0A024R0P1;Q16674	thumb OA	outcome	MIA	Wald ratio	1	0.0260803	0.0223145	0.2425	-0.0176561	0.0698168	1.02642	0.982499	1.07231
5	A0A024R1G9;O60704	thumb OA	outcome	TPST2	Wald ratio	1	-0.064224	0.0705284	0.3625	-0.20246	0.0740116	0.937795	0.81672	1.07682
6	A0A024R2C8;Q01344;Q8NHV7	thumb OA	outcome	IL5RA	Wald ratio	1	0.0684851	0.047843	0.1523	-0.0252872	0.162257	1.07088	0.97503	1.17616
7	A0A024R2E5;Q8IWV2	thumb OA	outcome	CNTN4	Wald ratio	1	-0.0883349	0.0664447	0.1837	-0.218567	0.0418968	0.915454	0.80367	1.04279
8	A0A024R2P4;Q8NAT1	thumb OA	outcome	POMGNT2	Wald ratio	1	0.0136665	0.0648541	0.8331	-0.113448	0.140781	1.01376	0.892751	1.15117
9	A0A024R3C4;Q7Z4H8	thumb OA	outcome	KDELC2	Wald ratio	1	0.0478076	0.0435039	0.2718	-0.03746	0.133075	1.04897	0.963233	1.14234
10	A0A024R3E0;Q14116	thumb OA	outcome	IL18	Wald ratio	1	-0.07	0.0621845	0.2603	-0.191882	0.0518816	0.932394	0.825405	1.05325
11	A0A024R3F8;Q9BXJ0	thumb OA	outcome	C1QTNF5	Wald ratio	1	-0.0735971	0.0746524	0.3242	-0.219916	0.0727216	0.929046	0.802586	1.07543
12	A0A024R3I5;P43121	thumb OA	outcome	MCAM	Wald ratio	1	-0.0833333	0.129811	0.5209	-0.337763	0.171096	0.920044	0.713364	1.18661
13	A0A024R3M4;P58753	thumb OA	outcome	TIRAP	Wald ratio	1	0.031365	0.107037	0.7695	-0.178428	0.241158	1.03186	0.836584	1.27272
14	A0A024R3W8;O75077;E7EWD3	thumb OA	outcome	ADAM23	Wald ratio	1	-0.0143485	0.0414311	0.7291	-0.0955534	0.0668564	0.985754	0.90887	1.06914
15	A0A024R498;P07093;A0A024R451	thumb OA	outcome	SERPINE2	Wald ratio	1	-0.0330908	0.0486173	0.4961	-0.128381	0.0621991	0.967451	0.879518	1.06417
16	A0A024R5N3;Q969Z4	thumb OA	outcome	RELT	Wald ratio	1	-0.0118788	0.0462492	0.7973	-0.102527	0.0787697	0.988191	0.902554	1.08196
17	A0A024R693;P17931	thumb OA	outcome	LGALS3	Wald ratio	1	0.0514286	0.0363218	0.1568	-0.0197621	0.122619	1.05277	0.980432	1.13045
18	A0A024R6D3;O75356;A0A024R6B4;G3V4I0	thumb OA	outcome	ENTPD5	Wald ratio	1	-0.0686802	0.0375206	0.06718	-0.14222	0.00486012	0.933625	0.86743	1.00487
19	A0A024R6P0;P01011	thumb OA	outcome	SERPINA3	Wald ratio	1	0.0534351	0.0492262	0.2777	-0.0430483	0.149919	1.05489	0.957865	1.16174
20	A0A024R778;P21246	thumb OA	outcome	PTN	Wald ratio	1	0.0350638	0.076523	0.6468	-0.114921	0.185049	1.03569	0.891436	1.20328
21	A0A024R7A8;P15121	thumb OA	outcome	AKR1B1	Wald ratio	1	0.0214975	0.0836568	0.7972	-0.14247	0.185465	1.02173	0.867214	1.20378
22	A0A024R7F8;P13686	thumb OA	outcome	ACP5	Wald ratio	1	0.00123839	0.0511915	0.9807	-0.099097	0.101574	1.00124	0.905655	1.10691
23	A0A024R7V4;P01210	thumb OA	outcome	PENK	Wald ratio	1	0.01268	0.0350857	0.7178	-0.056088	0.081448	1.01276	0.945456	1.08486
24	A0A024R8G3;P41222	thumb OA	outcome	PTGDS	Wald ratio	1	0.0308236	0.084136	0.7141	-0.134083	0.19573	1.0313	0.874518	1.2162
25	A0A024R8Y9;P16109;Q6NUL9;Q5R341	thumb OA	outcome	SELP	Wald ratio	1	-0.029481	0.0319001	0.3554	-0.0920052	0.0330432	0.970949	0.9121	1.0336
26	A0A024R8Z0;P14151	thumb OA	outcome	SELL	Wald ratio	1	-0.0365924	0.0357174	0.3056	-0.106599	0.0334137	0.964069	0.898886	1.03398
27	A0A024R908;O95841	thumb OA	outcome	ANGPTL1	Wald ratio	1	0.0332172	0.0400942	0.4074	-0.0453675	0.111802	1.03378	0.955646	1.11829
28	A0A024R9B4;Q02246;A1L3A3	thumb OA	outcome	CNTN2	Wald ratio	1	-0.0147956	0.0332155	0.656	-0.0798979	0.0503068	0.985313	0.923211	1.05159
29	A0A024R9H2;P52758	thumb OA	outcome	RIDA	Wald ratio	1	0.000295247	0.0436242	0.9946	-0.0852082	0.0857987	1.0003	0.918321	1.08959
30	A0A024R9J4;P48745	thumb OA	outcome	NOV	Wald ratio	1	0.0383693	0.0950014	0.6863	-0.147834	0.224572	1.03911	0.862575	1.25179
31	A0A024R9L6;Q11201	thumb OA	outcome	ST3GAL1	Wald ratio	1	0.0890704	0.0654732	0.1737	-0.039257	0.217398	1.09316	0.961504	1.24284
32	A0A024RA08;Q96EE4	thumb OA	outcome	CCDC126	Wald ratio	1	-0.0185522	0.061046	0.7612	-0.138202	0.101098	0.981619	0.870922	1.10638
33	A0A024RA96;P14555	thumb OA	outcome	PLA2G2A	Wald ratio	1	-0.00989711	0.0189511	0.6015	-0.0470413	0.027247	0.990152	0.954048	1.02762
34	A0A024RAA7;P02747	thumb OA	outcome	C1QC	Wald ratio	1	-0.0203645	0.0378852	0.5909	-0.0946195	0.0538905	0.979841	0.909719	1.05537
35	A0A024RAX0;P08493	thumb OA	outcome	MGP	Wald ratio	1	-0.240755	0.0645868	0.0001933	-0.367345	-0.114165	0.786034	0.692571	0.892111
36	A0A024RCX8;Q9Y3C6	thumb OA	outcome	PPIL1	Wald ratio	1	-0.0168174	0.0407326	0.6797	-0.0966532	0.0630185	0.983323	0.907871	1.06505
37	A0A024RD04;O15264	thumb OA	outcome	MAPK13	Wald ratio	1	0.148542	0.0916051	0.1049	-0.0310039	0.328088	1.16014	0.969472	1.38831
38	A0A024RD74;P16562	thumb OA	outcome	CRISP2	Wald ratio	1	0.0122915	0.0291149	0.6729	-0.0447738	0.0693567	1.01237	0.956214	1.07182
39	A0A024RD88;P35968	thumb OA	outcome	KDR	Wald ratio	1	-0.0019079	0.0471167	0.9677	-0.0942566	0.0904408	0.998094	0.910049	1.09466
40	A0A024RDE1;Q14515;B7ZB68;Q8N4S1	thumb OA	outcome	SPARCL1	Inverse variance weighted	2	0.044946	0.0522231	0.389429	-0.0574113	0.147303	1.04597	0.944206	1.15871
41	A0A024RDK9;O60507	thumb OA	outcome	TPST1	Wald ratio	1	-0.108517	0.0771215	0.1594	-0.259675	0.0426411	0.897164	0.771302	1.04356
42	A0A067XJP8;Q8WVF2;A0A067XKV3;A0A067XJX6	thumb OA	outcome	UCMA	Wald ratio	1	-0.0354767	0.0481021	0.4608	-0.129757	0.0588033	0.965145	0.878309	1.06057
43	A0A087WSY5;Q96IY4	thumb OA	outcome	CPB2	Wald ratio	1	-0.000588928	0.0206067	0.9772	-0.0409781	0.0398002	0.999411	0.95985	1.0406
44	A0A087WVM2;Q8N6Q3	thumb OA	outcome	CD177	Wald ratio	1	0.0343279	0.0320542	0.2842	-0.0284984	0.0971541	1.03492	0.971904	1.10203
45	A0A087WXB8;Q9Y274	thumb OA	outcome	ST3GAL6	Wald ratio	1	-0.00351363	0.0203772	0.8631	-0.043453	0.0364257	0.996493	0.957478	1.0371
46	A0A087WZW1;A0A087X0Q7;P04118	thumb OA	outcome	CLPS	Wald ratio	1	0.0357462	0.042681	0.4023	-0.0479085	0.119401	1.03639	0.953221	1.12682
47	A0A087X1S7;P09326	thumb OA	outcome	CD48	Wald ratio	1	0.0250095	0.0653173	0.7018	-0.103013	0.153031	1.02532	0.902116	1.16536
48	A0A090N7T7;B2RCH4;Q9UHC6	thumb OA	outcome	CNTNAP2	Wald ratio	1	-0.0807941	0.0427874	0.05899	-0.164657	0.00306923	0.922384	0.848184	1.00307
49	A0A090N7U9;Q99969	thumb OA	outcome	RARRES2	Wald ratio	1	-0.0106536	0.0490636	0.8281	-0.106818	0.085511	0.989403	0.898689	1.08927
50	A0A096LNX8;Q96GP6	thumb OA	outcome	SCARF2	Wald ratio	1	0.00467134	0.0702726	0.947	-0.133063	0.142406	1.00468	0.87541	1.15304
51	A0A0A0MQY9;O60259	thumb OA	outcome	KLK8	Wald ratio	1	-0.0204587	0.053583	0.7026	-0.125481	0.084564	0.979749	0.882072	1.08824
52	A0A0A0MTQ4;Q96B86	thumb OA	outcome	RGMA	Wald ratio	1	0.0293241	0.0847377	0.7293	-0.136762	0.19541	1.02976	0.872178	1.21581
53	A0A0A0N0L2;P40189;Q17RA0	thumb OA	outcome	IL6ST	Wald ratio	1	0.0133893	0.0689828	0.8461	-0.121817	0.148596	1.01348	0.88531	1.1602
54	A0A0A8K9B4;Q96BQ1	thumb OA	outcome	FAM3D	Wald ratio	1	-0.127027	0.0625486	0.04227	-0.249622	-0.0044317	0.88071	0.779095	0.995578
55	A0A0B4J2E2;Q16663	thumb OA	outcome	CCL15	Wald ratio	1	0.0318709	0.0202156	0.1149	-0.00775176	0.0714935	1.03238	0.992278	1.07411
56	A0A0B4RUS7;Q6Q788	thumb OA	outcome	APOA5	Wald ratio	1	-0.103238	0.0944157	0.2742	-0.288293	0.0818168	0.901912	0.749542	1.08526
57	A0A0C4DFU4;Q9HBG7;Q05CA2;Q0VAI0;Q5VYH9	thumb OA	outcome	LY9	Wald ratio	1	0.0148574	0.042492	0.7266	-0.068427	0.0981418	1.01497	0.933862	1.10312
58	A0A0F7RQE6;P01229	thumb OA	outcome	LHB	Wald ratio	1	0.00506679	0.0632978	0.9362	-0.118997	0.12913	1.00508	0.887811	1.13784
59	A0A0K0K1J1;P01034	thumb OA	outcome	CST3	Wald ratio	1	-0.0394402	0.0508196	0.4377	-0.139047	0.0601662	0.961327	0.870188	1.06201
60	A0A0S2Z4C6;Q08209;A0A0S2Z4B5;P63098	thumb OA	outcome	PPP3CA;PPP3R1	Wald ratio	1	-0.0692747	0.0494331	0.1611	-0.166164	0.0276142	0.93307	0.846908	1.028
61	A0A0S2Z4F1;B2R6M6;Q12805;A0A0S2Z3V1	thumb OA	outcome	EFEMP1	Wald ratio	1	-0.103982	0.0908891	0.2526	-0.282125	0.0741603	0.901241	0.754179	1.07698
62	A0A0S2Z4Q2;Q15582	thumb OA	outcome	TGFBI	Wald ratio	1	0.00694911	0.037171	0.8517	-0.0659061	0.0798043	1.00697	0.936219	1.08308
63	A0A0S2Z4T8;P10746;A0A0S2Z5C5;Q5T3L8	thumb OA	outcome	UROS	Wald ratio	1	-0.0811507	0.0891353	0.3626	-0.255856	0.0935544	0.922055	0.774254	1.09807
64	A0A0S2Z5K4;Q8N6G5;A0A0S2Z5F9;A0A0S2Z5F5	thumb OA	outcome	CSGALNACT2	Wald ratio	1	-0.175931	0.0917634	0.05521	-0.355787	0.00392565	0.838676	0.700622	1.00393
65	A0A140VJJ2;P10768	thumb OA	outcome	ESD	Wald ratio	1	0.0225722	0.0353649	0.5233	-0.046743	0.0918875	1.02283	0.954333	1.09624
66	A0A140VJK4;P08263;B7Z1F9	thumb OA	outcome	GSTA1	Wald ratio	1	0.0117873	0.0404425	0.7707	-0.06748	0.0910546	1.01186	0.934746	1.09533
67	A0A140VJV6;O43291	thumb OA	outcome	SPINT2	Wald ratio	1	-0.0142309	0.0193947	0.4631	-0.0522446	0.0237828	0.98587	0.949097	1.02407
68	A0A140VK37;P24666;Q59EH3	thumb OA	outcome	ACP1	Wald ratio	1	0.00210186	0.0138758	0.8796	-0.0250948	0.0292985	1.0021	0.975217	1.02973
69	A0A140VK80;Q9H0B8	thumb OA	outcome	CRISPLD2	Wald ratio	1	-0.00917782	0.0800309	0.9087	-0.166038	0.147683	0.990864	0.847014	1.15915
70	A0A140VKA9;P09417	thumb OA	outcome	QDPR	Wald ratio	1	0.0421665	0.0339849	0.2147	-0.0244438	0.108777	1.04307	0.975853	1.11491
71	A0A140VKE5;O00391;Q13876	thumb OA	outcome	QSOX1	Wald ratio	1	-0.0154396	0.0398044	0.6981	-0.0934563	0.0625771	0.984679	0.910778	1.06458
72	A0A140VKF3;P36955	thumb OA	outcome	SERPINF1	Wald ratio	1	-0.112834	0.0398263	0.004609	-0.190894	-0.0347748	0.893299	0.82622	0.965823
73	A0JNV7;Q9UHX3	thumb OA	outcome	ADGRE2	Wald ratio	1	-0.000673627	0.0802195	0.9933	-0.157904	0.156557	0.999327	0.853932	1.16948
74	A2RRP8;B3KQB2;A5D8U1;O95460;A6NNA4	thumb OA	outcome	MATN4	Wald ratio	1	-0.124456	0.0826899	0.1323	-0.286528	0.0376162	0.882977	0.750866	1.03833
75	A5PL27;P00450	thumb OA	outcome	CP	Wald ratio	1	0.0243346	0.0807704	0.7632	-0.133975	0.182645	1.02463	0.874612	1.20039
76	A6NH11	thumb OA	outcome	GLTPD2	Wald ratio	1	-0.0974148	0.0679202	0.1515	-0.230538	0.0357088	0.90718	0.794106	1.03635
77	A6NHS7	thumb OA	outcome	MANSC4	Wald ratio	1	-0.0135029	0.0318603	0.6717	-0.0759491	0.0489433	0.986588	0.926863	1.05016
78	A8K019;P80370;A0A024R6L1	thumb OA	outcome	DLK1	Wald ratio	1	-0.0668409	0.0321341	0.03752	-0.129824	-0.00385803	0.935344	0.87825	0.996149
79	A8K385;O95185	thumb OA	outcome	UNC5C	Wald ratio	1	0.0991091	0.0766315	0.1959	-0.0510886	0.249307	1.10419	0.950194	1.28314
80	A8K3H6;B2RE43;Q9HB63	thumb OA	outcome	NTN4	Wald ratio	1	0.0255488	0.0819422	0.7552	-0.135058	0.186155	1.02588	0.873665	1.20461
81	A8K3L0;P05156;B4DRF2;Q8WW88;G3XAM2	thumb OA	outcome	CFI	Wald ratio	1	0.0320924	0.0549779	0.5594	-0.0756643	0.139849	1.03261	0.927127	1.1501
82	A8K6K4;Q9NPH3	thumb OA	outcome	IL1RAP	Wald ratio	1	0.0033284	0.0177553	0.8513	-0.0314719	0.0381287	1.00333	0.969018	1.03886
83	A8K6Z5;Q14162	thumb OA	outcome	SCARF1	Wald ratio	1	0.0162795	0.0332106	0.624	-0.0488133	0.0813722	1.01641	0.952359	1.08477
84	A8K737;P21217	thumb OA	outcome	FUT3	Wald ratio	1	-0.0153576	0.0202718	0.4487	-0.0550902	0.0243751	0.98476	0.9464	1.02467
85	A8K7G6;P05451	thumb OA	outcome	REG1A	Wald ratio	1	-0.0169811	0.0637955	0.7901	-0.14202	0.108058	0.983162	0.867604	1.11411
86	B0QZ18;Q99829	thumb OA	outcome	CPNE1	Wald ratio	1	0.0405322	0.0289645	0.1617	-0.0162382	0.0973026	1.04136	0.983893	1.10219
87	B0ZBE2;B2R5S1;P01019	thumb OA	outcome	AGT	Wald ratio	1	-0.0277695	0.0598935	0.6429	-0.145161	0.0896217	0.972613	0.864883	1.09376
88	B2R769;Q6P179	thumb OA	outcome	ERAP2	Wald ratio	1	0.00332605	0.0158318	0.8336	-0.0277043	0.0343563	1.00333	0.972676	1.03495
89	B2R892;P06732	thumb OA	outcome	CKM	Wald ratio	1	-0.0820566	0.0849721	0.3342	-0.248602	0.0844887	0.92122	0.77989	1.08816
90	B2RDI5;P07384;B4DWH5;P04632;A0A0C4DGQ5	thumb OA	outcome	CAPN1;CAPNS1	Wald ratio	1	0.0463951	0.0419112	0.2683	-0.0357509	0.128541	1.04749	0.964881	1.13717
91	B3KQL2;Q96QL5;Q6P520;Q00888	thumb OA	outcome	PSG4	Wald ratio	1	0.0222222	0.0296786	0.454	-0.0359478	0.0803922	1.02247	0.964691	1.08371
92	B3KQM1;Q4LDE5;Q5JB40	thumb OA	outcome	SVEP1	Wald ratio	1	0.0889995	0.0396109	0.02465	0.0113621	0.166637	1.09308	1.01143	1.18133
93	B3KSU4;Q96LL9	thumb OA	outcome	DNAJC30	Wald ratio	1	0.152582	0.0532148	0.00414	0.0482814	0.256884	1.16484	1.04947	1.29289
94	B3KTP7;P39059	thumb OA	outcome	COL15A1	Wald ratio	1	-0.114485	0.0774383	0.1393	-0.266264	0.0372941	0.891825	0.766237	1.038
95	B3KUB9;E7EMB1;Q9UH65	thumb OA	outcome	SWAP70	Wald ratio	1	0.0545318	0.0660044	0.4087	-0.0748369	0.1839	1.05605	0.927895	1.2019
96	B3KXR2;J3KNC5;K9UUD5;Q92832;F5H6I3	thumb OA	outcome	NELL1	Wald ratio	1	-0.0291944	0.032998	0.3763	-0.0938705	0.0354816	0.971228	0.910401	1.03612
97	B4DGA4;Q99665;A0A0A0MTN7;B7ZB60	thumb OA	outcome	IL12RB2	Wald ratio	1	-0.038162	0.0680788	0.5751	-0.171596	0.0952724	0.962557	0.842319	1.09996
98	B4DN15;P03956;Q53G95	thumb OA	outcome	MMP1	Wald ratio	1	0.00875	0.0552215	0.8741	-0.0994841	0.116984	1.00879	0.905304	1.1241
99	B4DSE0;Q4LE53;Q6NVW1;P29323	thumb OA	outcome	EPHB2	Wald ratio	1	0.0421431	0.0489531	0.3893	-0.0538049	0.138091	1.04304	0.947617	1.14808
100	B4DSX9;O75612;Q86SR3;X6R868	thumb OA	outcome	CEL	Wald ratio	1	0.0609863	0.0629835	0.3329	-0.0624615	0.184434	1.06288	0.939449	1.20254
101	B4DTW8;P35590	thumb OA	outcome	TIE1	Wald ratio	1	0.034673	0.0673349	0.6066	-0.0973035	0.166649	1.03528	0.907281	1.18134
102	B4DUH8;P23280	thumb OA	outcome	CA6	Wald ratio	1	0.00221697	0.0254929	0.9307	-0.0477491	0.052183	1.00222	0.953373	1.05357
103	B4DZT3;P20700	thumb OA	outcome	LMNB1	Wald ratio	1	-0.10561	0.063322	0.09535	-0.229721	0.018501	0.899775	0.794755	1.01867
104	B4E0I2;P22894	thumb OA	outcome	MMP8	Wald ratio	1	0.00102916	0.091237	0.991	-0.177795	0.179854	1.00103	0.837114	1.19704
105	B4E1W3;E7EM93;Q9BQG2	thumb OA	outcome	NUDT12	Wald ratio	1	0.109159	0.062064	0.07861	-0.0124867	0.230804	1.11534	0.987591	1.25961
106	B4E273;P53367;Q8N8M9;B7ZA10	thumb OA	outcome	ARFIP1	Wald ratio	1	-0.115063	0.0722989	0.1115	-0.256769	0.0266431	0.89131	0.773547	1.027
107	B4E2I9;Q99985	thumb OA	outcome	SEMA3C	Wald ratio	1	-0.0833809	0.0964269	0.3872	-0.272378	0.105616	0.920001	0.761567	1.11139
108	B4E3H9;P22749	thumb OA	outcome	GNLY	Wald ratio	1	-0.00155119	0.025986	0.9524	-0.0524838	0.0493814	0.99845	0.94887	1.05062
109	B4E3S3;Q9H6B4	thumb OA	outcome	CLMP	Wald ratio	1	-0.0392943	0.0673842	0.5598	-0.171367	0.0927787	0.961468	0.842512	1.09722
110	B7Z4Y3;Q8IYA5;Q96MK3;L8B8N7	thumb OA	outcome	FAM20A	Wald ratio	1	-0.139091	0.0773974	0.07232	-0.290789	0.0126082	0.870149	0.747673	1.01269
111	B7Z6C2;P36871;B4DDQ8	thumb OA	outcome	PGM1	Wald ratio	1	-0.0121994	0.0726795	0.8667	-0.154651	0.130252	0.987875	0.856714	1.13912
112	B7ZLE5;P02751;Q6MZM7;Q9UQS6;Q6MZF4;Q6N084	thumb OA	outcome	FN1	Wald ratio	1	0.0120905	0.0256897	0.6379	-0.0382613	0.0624424	1.01216	0.962461	1.06443
113	C9J6G4;Q8TEU8	thumb OA	outcome	WFIKKN2	Wald ratio	1	0.00459207	0.0287276	0.873	-0.0517139	0.0608981	1.0046	0.9496	1.06279
114	C9JEV6;Q9UJ70	thumb OA	outcome	NAGK	Wald ratio	1	0.0349537	0.0512115	0.4949	-0.0654208	0.135328	1.03557	0.936673	1.14491
115	D0EI67;P13501	thumb OA	outcome	CCL5	Wald ratio	1	0.0847311	0.0618205	0.1705	-0.036437	0.205899	1.08842	0.964219	1.22863
116	D3DSM5;P39060;D3DSM4	thumb OA	outcome	COL18A1	Wald ratio	1	0.148193	0.107794	0.1692	-0.0630833	0.359469	1.15974	0.938865	1.43257
117	D6RAR4;Q04756	thumb OA	outcome	HGFAC	Wald ratio	1	0.0243556	0.0338329	0.4716	-0.041957	0.0906681	1.02465	0.958911	1.09491
118	D6RI10;D6RC51;P20155;A0A087WTA9;A0A024RD95	thumb OA	outcome	SPINK2	Wald ratio	1	-0.00710284	0.0538691	0.8951	-0.112686	0.0984806	0.992922	0.893431	1.10349
119	D9ZGF6;Q92765	thumb OA	outcome	FRZB	Wald ratio	1	0.0949602	0.047892	0.04739	0.00109184	0.188829	1.09962	1.00109	1.20783
120	E5KN55;Q08752	thumb OA	outcome	PPID	Wald ratio	1	-0.0251447	0.0370976	0.4979	-0.097856	0.0475667	0.975169	0.906779	1.04872
121	E9PHK0;A0A024R2Q7;P05452	thumb OA	outcome	CLEC3B	Wald ratio	1	0.113146	0.0959882	0.2385	-0.0749913	0.301282	1.11979	0.927752	1.35159
122	E9PKC0;Q6IQ23	thumb OA	outcome	PLEKHA7	Wald ratio	1	0.0484279	0.0959891	0.6139	-0.139711	0.236567	1.04962	0.86961	1.26689
123	G5E9D8;Q86UX2;Q96JW9;C9J2H1;A0A096LP62	thumb OA	outcome	ITIH5	Wald ratio	1	0.0561763	0.0600457	0.3495	-0.0615132	0.173866	1.05778	0.940341	1.1899
124	I1W660;O94907	thumb OA	outcome	DKK1	Wald ratio	1	0.117873	0.0959778	0.2194	-0.0702438	0.305989	1.1251	0.932167	1.35797
125	J3KNF6;Q6NW40	thumb OA	outcome	RGMB	Wald ratio	1	-0.33503	0.0771245	1.399e-05	-0.486194	-0.183866	0.715317	0.614962	0.832047
126	K3W4U1;P06734	thumb OA	outcome	FCER2	Wald ratio	1	-0.00718485	0.0543347	0.8948	-0.113681	0.0993113	0.992841	0.892543	1.10441
127	K7EL86;Q9H665	thumb OA	outcome	IGFLR1	Wald ratio	1	0.0236906	0.0339892	0.4858	-0.0429282	0.0903093	1.02397	0.95798	1.09451
128	K7ENC0;Q11128	thumb OA	outcome	FUT5	Wald ratio	1	-0.0315517	0.0322832	0.3284	-0.0948268	0.0317234	0.968941	0.90953	1.03223
129	L7UYB8;P07359	thumb OA	outcome	GP1BA	Wald ratio	1	-0.0121914	0.0951993	0.8981	-0.198782	0.174399	0.987883	0.819729	1.19053
130	O00182	thumb OA	outcome	LGALS9	Wald ratio	1	0.0635468	0.0942586	0.5002	-0.1212	0.248294	1.06561	0.885857	1.28184
131	O00206;Q9Y6Y9	thumb OA	outcome	TLR4;LY96	Wald ratio	1	-0.0559929	0.0376248	0.1367	-0.129737	0.0177516	0.945546	0.878326	1.01791
132	O00241;Q5TFQ8;H9KV29	thumb OA	outcome	SIRPB1	Wald ratio	1	0.00241513	0.0254512	0.9244	-0.0474692	0.0522995	1.00242	0.95364	1.05369
133	O00462	thumb OA	outcome	MANBA	Wald ratio	1	-0.0257327	0.0313936	0.4124	-0.0872642	0.0357989	0.974596	0.916435	1.03645
134	O00533;A0A087X0M8	thumb OA	outcome	CHL1	Wald ratio	1	0.106148	0.0825332	0.1984	-0.0556172	0.267913	1.11199	0.945901	1.30723
135	O00548	thumb OA	outcome	DLL1	Wald ratio	1	-0.0345369	0.0886987	0.697	-0.208386	0.139312	0.966053	0.811893	1.14948
136	O00602	thumb OA	outcome	FCN1	Wald ratio	1	-0.0204222	0.0324402	0.529	-0.0840049	0.0431606	0.979785	0.919427	1.04411
137	O14625	thumb OA	outcome	CXCL11	Wald ratio	1	-0.118557	0.0715705	0.09762	-0.258835	0.0217214	0.888201	0.771951	1.02196
138	O14737	thumb OA	outcome	PDCD5	Wald ratio	1	0.020904	0.0517402	0.6862	-0.0805069	0.122315	1.02112	0.922649	1.13011
139	O14763	thumb OA	outcome	TNFRSF10B	Wald ratio	1	0.0202797	0.12202	0.868	-0.21888	0.25944	1.02049	0.803418	1.2962
140	O14786;Q68DN3;A8K9V7;Q59F20;Q6X907;Q6AWA9	thumb OA	outcome	NRP1	Wald ratio	1	0.0360071	0.0623497	0.5636	-0.0861983	0.158213	1.03666	0.917412	1.17142
141	O14791;Q2KHQ6;B1AH95	thumb OA	outcome	APOL1	Wald ratio	1	-0.0863624	0.079345	0.2764	-0.241879	0.0691537	0.917262	0.785152	1.0716
142	O14960	thumb OA	outcome	LECT2	Wald ratio	1	-0.0516026	0.0561163	0.3578	-0.16159	0.0583853	0.949706	0.85079	1.06012
143	O15031	thumb OA	outcome	PLXNB2	Wald ratio	1	-0.0163688	0.0470655	0.728	-0.108617	0.0758796	0.983764	0.897074	1.07883
144	O15041	thumb OA	outcome	SEMA3E	Wald ratio	1	0.00937165	0.0219491	0.6694	-0.0336486	0.0523919	1.00942	0.966911	1.05379
145	O15197	thumb OA	outcome	EPHB6	Wald ratio	1	-0.0330544	0.0776656	0.6704	-0.185279	0.11917	0.967486	0.830873	1.12656
146	O15394	thumb OA	outcome	NCAM2	Wald ratio	1	-0.0264865	0.0505497	0.6003	-0.125564	0.0725909	0.973861	0.881999	1.07529
147	O15444	thumb OA	outcome	CCL25	Wald ratio	1	0.00493929	0.0314236	0.8751	-0.0566511	0.0665296	1.00495	0.944924	1.06879
148	O15467	thumb OA	outcome	CCL16	Wald ratio	1	-0.0149557	0.0198462	0.4511	-0.0538542	0.0239428	0.985156	0.94757	1.02423
149	O43155	thumb OA	outcome	FLRT2	Wald ratio	1	0.0318742	0.0783129	0.684	-0.121619	0.185367	1.03239	0.885486	1.20366
150	O43184	thumb OA	outcome	ADAM12	Wald ratio	1	-0.10622	0.0816526	0.1933	-0.266259	0.053819	0.899227	0.766241	1.05529
151	O43240	thumb OA	outcome	KLK10	Wald ratio	1	0.0479012	0.0423837	0.2584	-0.0351708	0.130973	1.04907	0.965441	1.13994
152	O43405	thumb OA	outcome	COCH	Wald ratio	1	0.0603068	0.052591	0.2515	-0.0427715	0.163385	1.06216	0.95813	1.17749
153	O43488	thumb OA	outcome	AKR7A2	Wald ratio	1	-0.0821101	0.0779061	0.2919	-0.234806	0.0705858	0.921171	0.790724	1.07314
154	O43508;Q4ACW9;A0A0A6YY99	thumb OA	outcome	TNFSF12;TNFSF12-TNFSF13	Wald ratio	1	-0.00966184	0.0466727	0.836	-0.10114	0.0818166	0.990385	0.903806	1.08526
155	O43555	thumb OA	outcome	GNRH2	Wald ratio	1	-0.0898876	0.0947142	0.3426	-0.275528	0.0957522	0.914034	0.759172	1.10049
156	O43699;A0A024R4K4	thumb OA	outcome	SIGLEC6	Wald ratio	1	0.00459418	0.0263714	0.8617	-0.0470938	0.0562822	1.0046	0.953998	1.0579
157	O43813	thumb OA	outcome	LANCL1	Wald ratio	1	-0.178233	0.10782	0.09832	-0.389561	0.0330951	0.836747	0.677354	1.03365
158	O43866	thumb OA	outcome	CD5L	Wald ratio	1	0.0508772	0.0585533	0.3849	-0.0638874	0.165642	1.05219	0.938111	1.18015
159	O60243	thumb OA	outcome	HS6ST1	Wald ratio	1	-0.137467	0.0756569	0.06922	-0.285755	0.0108204	0.871563	0.751447	1.01088
160	O60462;Q7LBX6;Q7Z3T9;X5D2Q8;A0A024R412;A0A024R3W6	thumb OA	outcome	NRP2	Wald ratio	1	-0.14852	0.0866952	0.08669	-0.318442	0.0214031	0.861983	0.727281	1.02163
161	O60476	thumb OA	outcome	MAN1A2	Wald ratio	1	-0.0233333	0.0856524	0.7853	-0.191212	0.144545	0.976937	0.825957	1.15551
162	O60486	thumb OA	outcome	PLXNC1	Inverse variance weighted	2	0.0166988	0.0273171	0.541004	-0.0368427	0.0702403	1.01684	0.963828	1.07277
163	O60760	thumb OA	outcome	HPGDS	Wald ratio	1	0.00454959	0.0394988	0.9083	-0.072868	0.0819672	1.00456	0.929724	1.08542
164	O60909	thumb OA	outcome	B4GALT2	Wald ratio	1	0.0566122	0.0651399	0.3848	-0.071062	0.184286	1.05825	0.931404	1.20236
165	O75015;M9MML6;A0A087WZR4;A0A087WU90	thumb OA	outcome	FCGR3B	Wald ratio	1	0.0266483	0.0411352	0.5171	-0.0539767	0.107273	1.02701	0.947454	1.11324
166	O75023	thumb OA	outcome	LILRB5	Wald ratio	1	0.016111	0.0151159	0.2865	-0.0135161	0.0457381	1.01624	0.986575	1.0468
167	O75144;B7Z1W8;A0N0L8	thumb OA	outcome	ICOSLG	Wald ratio	1	0.104131	0.0470609	0.02692	0.0118912	0.19637	1.10975	1.01196	1.21698
168	O75462	thumb OA	outcome	CRLF1	Wald ratio	1	0.0562937	0.071161	0.4289	-0.0831818	0.195769	1.05791	0.920184	1.21625
169	O75503	thumb OA	outcome	CLN5	Wald ratio	1	-0.122	0.11373	0.2834	-0.344911	0.100911	0.885148	0.708283	1.10618
170	O75594	thumb OA	outcome	PGLYRP1	Wald ratio	1	-0.099631	0.0830545	0.2303	-0.262418	0.0631557	0.905171	0.76919	1.06519
171	O75629	thumb OA	outcome	CREG1	Wald ratio	1	0.0225008	0.0741029	0.7614	-0.122741	0.167742	1.02276	0.884493	1.18263
172	O75636	thumb OA	outcome	FCN3	Wald ratio	1	0.0350559	0.0444875	0.4307	-0.0521396	0.122251	1.03568	0.949196	1.13004
173	O75828;V9HW40	thumb OA	outcome	CBR3	Wald ratio	1	0.00497382	0.0232914	0.8309	-0.0406774	0.050625	1.00499	0.960139	1.05193
174	O75843	thumb OA	outcome	AP1G2	Wald ratio	1	-0.00261194	0.0840198	0.9752	-0.167291	0.162067	0.997391	0.845954	1.17594
175	O75973	thumb OA	outcome	C1QL1	Wald ratio	1	0.103943	0.0594826	0.08056	-0.0126433	0.220529	1.10954	0.987436	1.24674
176	O76074;G5E9C5	thumb OA	outcome	PDE5A	Wald ratio	1	-0.00127389	0.0510708	0.9801	-0.101373	0.0988248	0.998727	0.903596	1.10387
177	O76076	thumb OA	outcome	WISP2	Wald ratio	1	-0.148826	0.0819556	0.06938	-0.309459	0.0118068	0.861719	0.733844	1.01188
178	O76096	thumb OA	outcome	CST7	Wald ratio	1	0.0013113	0.0253221	0.9587	-0.0483199	0.0509426	1.00131	0.952829	1.05226
179	O94779	thumb OA	outcome	CNTN5	Wald ratio	1	-0.0196185	0.0420601	0.6409	-0.102056	0.0628192	0.980573	0.902979	1.06483
180	O94856;B4DRH7	thumb OA	outcome	NFASC	Wald ratio	1	0.0247994	0.0348018	0.4761	-0.0434122	0.093011	1.02511	0.957517	1.09747
181	O94923	thumb OA	outcome	GLCE	Wald ratio	1	0.00181028	0.0227943	0.9367	-0.0428666	0.0464871	1.00181	0.958039	1.04758
182	O94933	thumb OA	outcome	SLITRK3	Wald ratio	1	0.0026087	0.0725083	0.9713	-0.139508	0.144725	1.00261	0.869786	1.15572
183	O95256	thumb OA	outcome	IL18RAP	Wald ratio	1	-0.0105068	0.0364412	0.7731	-0.0819315	0.0609179	0.989548	0.921335	1.06281
184	O95388	thumb OA	outcome	WISP1	Wald ratio	1	-0.0475259	0.0379542	0.2105	-0.121916	0.0268643	0.953586	0.885223	1.02723
185	O95407	thumb OA	outcome	TNFRSF6B	Wald ratio	1	0.172768	0.124491	0.1652	-0.0712346	0.41677	1.18859	0.931243	1.51705
186	O95502	thumb OA	outcome	NPTXR	Wald ratio	1	0.13228	0.0627203	0.03494	0.00934865	0.255212	1.14143	1.00939	1.29074
187	O95631	thumb OA	outcome	NTN1	Wald ratio	1	0.0209053	0.0411807	0.6117	-0.0598089	0.10162	1.02113	0.941945	1.10696
188	O95727	thumb OA	outcome	CRTAM	Wald ratio	1	0.107627	0.0747837	0.1501	-0.038949	0.254203	1.11363	0.9618	1.28943
189	O95897	thumb OA	outcome	OLFM2	Wald ratio	1	0.0454681	0.0263016	0.08386	-0.00608316	0.0970193	1.04652	0.993935	1.10188
190	O95954	thumb OA	outcome	FTCD	Wald ratio	1	-0.141812	0.14804	0.3381	-0.431971	0.148347	0.867785	0.649228	1.15992
191	P00738;Q6PEJ8;A0A0C4DGL8	thumb OA	outcome	HP	Wald ratio	1	-0.0184162	0.0244923	0.4521	-0.0664211	0.0295887	0.981752	0.935737	1.03003
192	P00742;Q5JVE7;Q5JVE8	thumb OA	outcome	F10	Wald ratio	1	-0.00968617	0.0662738	0.8838	-0.139583	0.120211	0.990361	0.869721	1.12773
193	P00747;Q5TEH5	thumb OA	outcome	PLG	Wald ratio	1	0.0817549	0.0507509	0.1072	-0.0177168	0.181227	1.08519	0.982439	1.19869
194	P00750	thumb OA	outcome	PLAT	Wald ratio	1	-0.191439	0.0896201	0.03267	-0.367094	-0.0157835	0.82577	0.692744	0.98434
195	P00915	thumb OA	outcome	CA1	Wald ratio	1	0.0387755	0.114199	0.7342	-0.185054	0.262605	1.03954	0.831059	1.30031
196	P00973;F8VXY3	thumb OA	outcome	OAS1	Wald ratio	1	-0.055535	0.0677377	0.4123	-0.188301	0.077231	0.945979	0.828365	1.08029
197	P00995	thumb OA	outcome	SPINK1	Wald ratio	1	0.00424528	0.0823783	0.9589	-0.157216	0.165707	1.00425	0.854519	1.18023
198	P01024	thumb OA	outcome	C3	Wald ratio	1	-0.0621212	0.0747749	0.4061	-0.20868	0.0844376	0.939769	0.811655	1.0881
199	P01031	thumb OA	outcome	C5	Wald ratio	1	-0.153297	0.0935544	0.1013	-0.336663	0.0300699	0.857875	0.714149	1.03053
200	P01036	thumb OA	outcome	CST4	Wald ratio	1	-0.0176344	0.0597263	0.7678	-0.134698	0.0994291	0.98252	0.87398	1.10454
201	P01037	thumb OA	outcome	CST1	Wald ratio	1	0.00921986	0.0312407	0.7679	-0.052012	0.0704517	1.00926	0.949317	1.07299
202	P01042	thumb OA	outcome	KNG1	Wald ratio	1	-0.0391654	0.0186956	0.03618	-0.0758089	-0.00252202	0.961592	0.926993	0.997481
203	P01133	thumb OA	outcome	EGF	Wald ratio	1	-0.0493595	0.0667317	0.4595	-0.180154	0.0814347	0.951839	0.835142	1.08484
204	P01178	thumb OA	outcome	OXT	Wald ratio	1	0.0245142	0.0261973	0.3494	-0.0268325	0.0758609	1.02482	0.973524	1.07881
205	P01732	thumb OA	outcome	CD8A	Wald ratio	1	-0.0241623	0.045712	0.5971	-0.113758	0.0654333	0.976127	0.892474	1.06762
206	P02008	thumb OA	outcome	HBZ	Wald ratio	1	-0.0252091	0.0203222	0.2148	-0.0650406	0.0146223	0.975106	0.937029	1.01473
207	P02647	thumb OA	outcome	APOA1	Wald ratio	1	-0.074	0.0672261	0.271	-0.205763	0.0577632	0.928672	0.814026	1.05946
208	P02741	thumb OA	outcome	CRP	Wald ratio	1	0.204027	0.119346	0.08735	-0.0298907	0.437944	1.22633	0.970552	1.54952
209	P02743;V9HWP0	thumb OA	outcome	APCS	Wald ratio	1	-0.0657187	0.0604542	0.277	-0.184209	0.0527715	0.936394	0.831762	1.05419
210	P02748	thumb OA	outcome	C9	Wald ratio	1	-0.1336	0.119457	0.2634	-0.367736	0.100536	0.87494	0.6923	1.10576
211	P02749	thumb OA	outcome	APOH	Wald ratio	1	0.0181159	0.0659647	0.7836	-0.111175	0.147407	1.01828	0.894782	1.15883
212	P02753	thumb OA	outcome	RBP4	Wald ratio	1	-0.139456	0.11851	0.2393	-0.371736	0.0928247	0.869831	0.689536	1.09727
213	P02763	thumb OA	outcome	ORM1	Wald ratio	1	-0.0261614	0.0740308	0.7238	-0.171262	0.118939	0.974178	0.842601	1.1263
214	P02765	thumb OA	outcome	AHSG	Wald ratio	1	-0.0227127	0.0294583	0.4407	-0.0804511	0.0350256	0.977543	0.9227	1.03565
215	P02771	thumb OA	outcome	AFP	Wald ratio	1	0.0989305	0.11024	0.3695	-0.11714	0.315001	1.10399	0.889461	1.37026
216	P02778	thumb OA	outcome	CXCL10	Wald ratio	1	0.192481	0.125367	0.1247	-0.0532382	0.438201	1.21225	0.948154	1.54992
217	P02787	thumb OA	outcome	TF	Wald ratio	1	0.0453744	0.0803351	0.5722	-0.112082	0.202831	1.04642	0.893971	1.22487
218	P02790;Q9BS19	thumb OA	outcome	HPX	Wald ratio	1	0.0829365	0.0755965	0.2726	-0.0652326	0.231106	1.08647	0.93685	1.25999
219	P03950;W0UV28	thumb OA	outcome	ANG	Wald ratio	1	0.0266617	0.031565	0.3983	-0.0352056	0.088529	1.02702	0.965407	1.09257
220	P03951	thumb OA	outcome	F11	Wald ratio	1	-0.0377914	0.0390694	0.3334	-0.114367	0.0387846	0.962914	0.89193	1.03955
221	P04003	thumb OA	outcome	C4BPA	Wald ratio	1	0.0701632	0.0597013	0.2399	-0.0468514	0.187178	1.07268	0.954229	1.20584
222	P04114;Q59HB3;Q7Z7Q0	thumb OA	outcome	APOB	Wald ratio	1	-0.0306627	0.0548295	0.576	-0.138129	0.0768032	0.969803	0.870987	1.07983
223	P04155	thumb OA	outcome	TFF1	Wald ratio	1	-0.01951	0.0879266	0.8244	-0.191846	0.152826	0.980679	0.825434	1.16512
224	P04278	thumb OA	outcome	SHBG	Wald ratio	1	-0.133178	0.0784937	0.08976	-0.287025	0.0206701	0.87531	0.750493	1.02089
225	P04745;Q6NSB3	thumb OA	outcome	AMY1A	Wald ratio	1	-0.140687	0.0390759	0.0003178	-0.217275	-0.0640978	0.868762	0.804708	0.937913
226	P04792;V9HW43	thumb OA	outcome	HSPB1	Wald ratio	1	-0.0716667	0.0500534	0.1522	-0.169771	0.026438	0.930841	0.843858	1.02679
227	P04843	thumb OA	outcome	RPN1	Wald ratio	1	0.000290107	0.0379459	0.9939	-0.0740838	0.074664	1.00029	0.928594	1.07752
228	P05160	thumb OA	outcome	F13B	Wald ratio	1	0.0513711	0.042668	0.2286	-0.0322582	0.135	1.05271	0.968257	1.14454
229	P05161	thumb OA	outcome	ISG15	Wald ratio	1	-0.0609568	0.0696541	0.3815	-0.197479	0.0755652	0.940864	0.820798	1.07849
230	P05162	thumb OA	outcome	LGALS2	Wald ratio	1	0.128	0.0616301	0.03781	0.00720508	0.248795	1.13655	1.00723	1.28248
231	P05164	thumb OA	outcome	MPO	Wald ratio	1	-0.0108089	0.0630115	0.8638	-0.134311	0.112694	0.989249	0.874318	1.11929
232	P05362	thumb OA	outcome	ICAM1	Wald ratio	1	0.004004	0.0140206	0.7752	-0.0234764	0.0314844	1.00401	0.976797	1.03199
233	P06396	thumb OA	outcome	GSN	Wald ratio	1	-0.0844221	0.106051	0.426	-0.292281	0.123437	0.919043	0.746559	1.13138
234	P07148;Q05CP7;Q6FGL7	thumb OA	outcome	FABP1	Wald ratio	1	-0.137533	0.0928868	0.1387	-0.319591	0.0445253	0.871506	0.726446	1.04553
235	P07339;V9HWI3	thumb OA	outcome	CTSD	Wald ratio	1	-0.0882857	0.0514973	0.08646	-0.18922	0.0126491	0.915499	0.827604	1.01273
236	P07451;V9HWA3	thumb OA	outcome	CA3	Wald ratio	1	0.0650069	0.0909993	0.475	-0.113352	0.243365	1.06717	0.892837	1.27553
237	P07602	thumb OA	outcome	PSAP	Wald ratio	1	-0.0214863	0.0301319	0.4758	-0.0805448	0.0375722	0.978743	0.922614	1.03829
238	P07949;Q9BTX6;A0A024R7T2	thumb OA	outcome	RET	Wald ratio	1	-0.00794798	0.0771054	0.9179	-0.159075	0.143179	0.992084	0.852933	1.15394
239	P07988	thumb OA	outcome	SFTPB	Wald ratio	1	0.00714286	0.0244524	0.7702	-0.0407838	0.0550695	1.00717	0.960037	1.05661
240	P07998;W0UV93	thumb OA	outcome	RNASE1	Wald ratio	1	-0.0573414	0.0794392	0.4704	-0.213042	0.0983593	0.944272	0.808122	1.10336
241	P08118	thumb OA	outcome	MSMB	Wald ratio	1	0.00336015	0.0174033	0.8469	-0.0307503	0.0374706	1.00337	0.969718	1.03818
242	P08174;B1AP13	thumb OA	outcome	CD55	Wald ratio	1	-0.0441374	0.0365968	0.2278	-0.115867	0.0275923	0.956822	0.890594	1.02798
243	P08294	thumb OA	outcome	SOD3	Wald ratio	1	0.0254076	0.041842	0.5437	-0.0566027	0.107418	1.02573	0.944969	1.1134
244	P08319	thumb OA	outcome	ADH4	Wald ratio	1	-0.158599	0.108334	0.1432	-0.370934	0.0537361	0.853339	0.69009	1.05521
245	P08519	thumb OA	outcome	LPA	Wald ratio	1	-0.030757	0.0269749	0.2542	-0.0836278	0.0221138	0.969711	0.919774	1.02236
246	P08571	thumb OA	outcome	CD14	Wald ratio	1	0.0954819	0.0556241	0.08606	-0.0135412	0.204505	1.10019	0.98655	1.22692
247	P08697	thumb OA	outcome	SERPINF2	Wald ratio	1	-0.000867303	0.0864995	0.992	-0.170406	0.168672	0.999133	0.843322	1.18373
248	P08709;B4DPM2;F5H8B0	thumb OA	outcome	F7	Wald ratio	1	-0.0115942	0.0245329	0.6365	-0.0596787	0.0364903	0.988473	0.942067	1.03716
249	P08949	thumb OA	outcome	NMB	Wald ratio	1	-0.185366	0.107016	0.08325	-0.395117	0.0243855	0.8308	0.673601	1.02469
250	P09038	thumb OA	outcome	FGF2	Wald ratio	1	0.0251018	0.0305194	0.4108	-0.0347162	0.0849197	1.02542	0.96588	1.08863
251	P09211;V9HWE9	thumb OA	outcome	GSTP1	Wald ratio	1	-0.111735	0.0985536	0.2569	-0.3049	0.08143	0.894281	0.737197	1.08484
252	P09228	thumb OA	outcome	CST2	Wald ratio	1	0.010101	0.0342265	0.7679	-0.0569828	0.0771849	1.01015	0.94461	1.08024
253	P09237	thumb OA	outcome	MMP7	Wald ratio	1	0.065559	0.0498762	0.1887	-0.0321984	0.163316	1.06776	0.968314	1.17741
254	P09238	thumb OA	outcome	MMP10	Wald ratio	1	-0.078799	0.0808262	0.3296	-0.237218	0.0796202	0.924226	0.788819	1.08288
255	P09543	thumb OA	outcome	CNP	Wald ratio	1	0.0251337	0.0981532	0.7979	-0.167247	0.217514	1.02545	0.845991	1.24298
256	P09564	thumb OA	outcome	CD7	Wald ratio	1	-0.0538462	0.0405211	0.1839	-0.133268	0.0255752	0.947578	0.875231	1.02591
257	P0C8F1	thumb OA	outcome	PATE4	Wald ratio	1	0.116207	0.0386121	0.002616	0.0405269	0.191886	1.12323	1.04136	1.21153
258	P10082	thumb OA	outcome	PYY	Wald ratio	1	0.189172	0.111954	0.09108	-0.0302581	0.408602	1.20825	0.970195	1.50471
259	P10153;W0UV60	thumb OA	outcome	RNASE2	Wald ratio	1	-0.161877	0.0704845	0.02164	-0.300026	-0.023727	0.850546	0.740799	0.976552
260	P10253	thumb OA	outcome	GAA	Wald ratio	1	0.0495935	0.0468402	0.2897	-0.0422134	0.1414	1.05084	0.958665	1.15189
261	P10643;Q05CI3	thumb OA	outcome	C7	Wald ratio	1	-0.118163	0.0422973	0.005212	-0.201066	-0.0352603	0.888551	0.817859	0.965354
262	P10696	thumb OA	outcome	ALPG	Wald ratio	1	-0.0520833	0.0908152	0.5663	-0.230081	0.125914	0.94925	0.794469	1.13419
263	P10720	thumb OA	outcome	PF4V1	Wald ratio	1	0.0182297	0.0371784	0.6239	-0.0546399	0.0910993	1.0184	0.946826	1.09538
264	P10912;A0A087X0H5;A0A087X162	thumb OA	outcome	GHR	Wald ratio	1	-0.0654729	0.123462	0.5959	-0.307459	0.176514	0.936624	0.735313	1.19305
265	P11226	thumb OA	outcome	MBL2	Wald ratio	1	0.0408357	0.0184323	0.02673	0.00470832	0.0769631	1.04168	1.00472	1.08
266	P11766	thumb OA	outcome	ADH5	Wald ratio	1	0.0348592	0.0659493	0.5971	-0.0944014	0.16412	1.03547	0.909917	1.17836
267	P12109	thumb OA	outcome	COL6A1	Wald ratio	1	0.0396788	0.0926625	0.6685	-0.14194	0.221297	1.04048	0.867674	1.24769
268	P12272;Q53XY9;A0A024RB29	thumb OA	outcome	PTHLH	Wald ratio	1	-0.147154	0.101169	0.1458	-0.345445	0.0511383	0.863161	0.707905	1.05247
269	P12273	thumb OA	outcome	PIP	Wald ratio	1	0.0925532	0.103069	0.3692	-0.109462	0.294568	1.09697	0.896316	1.34255
270	P12724	thumb OA	outcome	RNASE3	Wald ratio	1	-0.166822	0.088781	0.06024	-0.340833	0.00718834	0.84635	0.711178	1.00721
271	P13232	thumb OA	outcome	IL7	Wald ratio	1	0.0732353	0.0838781	0.3826	-0.0911658	0.237636	1.07598	0.912866	1.26825
272	P13236	thumb OA	outcome	CCL4	Wald ratio	1	-0.0278431	0.0533731	0.6019	-0.132454	0.0767681	0.972541	0.875943	1.07979
273	P13591;A0A087WWD4	thumb OA	outcome	NCAM1	Wald ratio	1	-0.0578804	0.0578553	0.3171	-0.171277	0.0555159	0.943763	0.842588	1.05709
274	P13987;Q6FHM9	thumb OA	outcome	CD59	Wald ratio	1	-0.0124309	0.0522928	0.8121	-0.114925	0.090063	0.987646	0.891433	1.09424
275	P14384	thumb OA	outcome	CPM	Wald ratio	1	-0.133405	0.0991573	0.1785	-0.327753	0.0609433	0.875111	0.720541	1.06284
276	P14415	thumb OA	outcome	ATP1B2	Wald ratio	1	0.132593	0.0584501	0.0233	0.0180307	0.247155	1.14179	1.01819	1.28038
277	P14550;V9HWI0	thumb OA	outcome	AKR1A1	Wald ratio	1	-0.0539831	0.0288174	0.06103	-0.110465	0.0024991	0.947448	0.895417	1.0025
278	P14625;V9HWP2	thumb OA	outcome	HSP90B1	Wald ratio	1	0.0149444	0.0165316	0.366	-0.0174575	0.0473463	1.01506	0.982694	1.04849
279	P14778	thumb OA	outcome	IL1R1	Wald ratio	1	-0.0312883	0.112912	0.7817	-0.252595	0.190019	0.969196	0.776782	1.20927
280	P14902	thumb OA	outcome	IDO1	Wald ratio	1	-0.104	0.0737341	0.1584	-0.248519	0.0405189	0.901225	0.779955	1.04135
281	P15291;W6MEN3	thumb OA	outcome	B4GALT1	Wald ratio	1	0.0937919	0.062606	0.1341	-0.028916	0.2165	1.09833	0.971498	1.24172
282	P15498	thumb OA	outcome	VAV1	Wald ratio	1	-0.0561983	0.0923427	0.5428	-0.23719	0.124793	0.945352	0.788841	1.13291
283	P15559;B4DLR8	thumb OA	outcome	NQO1	Wald ratio	1	0.0646839	0.0298775	0.03039	0.00612399	0.123244	1.06682	1.00614	1.13116
284	P15692;A0A024RD33;A0A024RD37;A0A0Y0IMM4;A2A2V4	thumb OA	outcome	VEGFA	Wald ratio	1	-0.00968247	0.0235605	0.6811	-0.055861	0.0364961	0.990364	0.945671	1.03717
285	P15814	thumb OA	outcome	IGLL1	Wald ratio	1	-0.0850771	0.0686891	0.2155	-0.219708	0.0495535	0.918441	0.802753	1.0508
286	P16035	thumb OA	outcome	TIMP2	Wald ratio	1	0.0605263	0.0621219	0.3299	-0.0612326	0.182285	1.0624	0.940604	1.19996
287	P16083	thumb OA	outcome	NQO2	Wald ratio	1	-0.0154023	0.04151	0.7106	-0.0967619	0.0659573	0.984716	0.907772	1.06818
288	P16152	thumb OA	outcome	CBR1	Wald ratio	1	0.0977697	0.0483075	0.04298	0.00308706	0.192452	1.10271	1.00309	1.21222
289	P16444	thumb OA	outcome	DPEP1	Wald ratio	1	0.135463	0.0613932	0.02735	0.0151326	0.255794	1.14507	1.01525	1.29149
290	P16619	thumb OA	outcome	CCL3L1	Wald ratio	1	-0.0106855	0.021868	0.6251	-0.0535468	0.0321758	0.989371	0.947862	1.0327
291	P16860	thumb OA	outcome	NPPB	Wald ratio	1	0.0879699	0.0639134	0.1687	-0.0373003	0.21324	1.09196	0.963387	1.23768
292	P16871	thumb OA	outcome	IL7R	Wald ratio	1	-0.048258	0.0407052	0.2358	-0.12804	0.0315241	0.952888	0.879818	1.03203
293	P16930	thumb OA	outcome	FAH	Wald ratio	1	-0.0245963	0.0311732	0.4301	-0.0856956	0.0365031	0.975704	0.917874	1.03718
294	P17181	thumb OA	outcome	IFNAR1	Wald ratio	1	0.0214014	0.0883038	0.8085	-0.151674	0.194477	1.02163	0.859268	1.21468
295	P17213	thumb OA	outcome	BPI	Wald ratio	1	-0.00512104	0.0371975	0.8905	-0.0780282	0.0677861	0.994892	0.924938	1.07014
296	P17405	thumb OA	outcome	SMPD1	Wald ratio	1	0.00741935	0.0624301	0.9054	-0.114944	0.129782	1.00745	0.891416	1.13858
297	P17538	thumb OA	outcome	CTRB1	Wald ratio	1	-0.0236439	0.0292818	0.4194	-0.0810363	0.0337484	0.976633	0.92216	1.03432
298	P18428	thumb OA	outcome	LBP	Wald ratio	1	0.0333994	0.0356038	0.3482	-0.036384	0.103183	1.03396	0.96427	1.10869
299	P18510;A0A024R528	thumb OA	outcome	IL1RN	Wald ratio	1	0.0508652	0.0888056	0.5668	-0.123194	0.224924	1.05218	0.884092	1.25223
300	P18627	thumb OA	outcome	LAG3	Wald ratio	1	0.117532	0.112419	0.2958	-0.102809	0.337874	1.12472	0.902299	1.40196
301	P19021;O43832	thumb OA	outcome	PAM	Wald ratio	1	-0.134863	0.0378277	0.0003636	-0.209005	-0.0607205	0.873836	0.811391	0.941086
302	P19224	thumb OA	outcome	UGT1A6	Wald ratio	1	-0.00566038	0.0797268	0.9434	-0.161925	0.150604	0.994356	0.850505	1.16254
303	P19801	thumb OA	outcome	AOC1	Wald ratio	1	-0.0252288	0.0218066	0.2473	-0.0679697	0.0175122	0.975087	0.934289	1.01767
304	P19823	thumb OA	outcome	ITIH2	Wald ratio	1	0.0287892	0.0287588	0.3168	-0.0275781	0.0851564	1.02921	0.972799	1.08889
305	P19957	thumb OA	outcome	PI3	Wald ratio	1	-0.0532481	0.0544038	0.3277	-0.15988	0.0533834	0.948145	0.852246	1.05483
306	P19961	thumb OA	outcome	AMY2B	Wald ratio	1	-0.0309469	0.0511673	0.5453	-0.131235	0.069341	0.969527	0.877012	1.0718
307	P19971	thumb OA	outcome	TYMP	Wald ratio	1	-0.075	0.0989553	0.4485	-0.268952	0.118952	0.927743	0.76418	1.12632
308	P20061	thumb OA	outcome	TCN1	Wald ratio	1	0.0146293	0.0624893	0.8149	-0.10785	0.137108	1.01474	0.897762	1.14695
309	P20062	thumb OA	outcome	TCN2	Wald ratio	1	-0.00193183	0.0232922	0.9339	-0.0475846	0.0437209	0.99807	0.95353	1.04469
310	P20138;Q546G0	thumb OA	outcome	CD33	Wald ratio	1	-0.013671	0.0186525	0.4636	-0.05023	0.0228879	0.986422	0.951011	1.02315
311	P20160	thumb OA	outcome	AZU1	Wald ratio	1	-0.114352	0.0852891	0.18	-0.281519	0.0528149	0.891944	0.754637	1.05423
312	P20231;Q15661;A0A140VJT7	thumb OA	outcome	TPSAB1;TPSB2	Wald ratio	1	-0.00503193	0.0348825	0.8853	-0.0734016	0.0633377	0.994981	0.929228	1.06539
313	P20618	thumb OA	outcome	PSMB1	Wald ratio	1	0.0194175	0.0410867	0.6365	-0.0611124	0.0999473	1.01961	0.940718	1.10511
314	P20742	thumb OA	outcome	PZP	Wald ratio	1	-0.0532	0.0362121	0.1418	-0.124176	0.0177758	0.94819	0.883225	1.01793
315	P21128	thumb OA	outcome	ENDOU	Wald ratio	1	0.0319018	0.112636	0.777	-0.188864	0.252667	1.03242	0.827899	1.28746
316	P22303	thumb OA	outcome	ACHE	Wald ratio	1	-0.0656566	0.056057	0.2415	-0.175528	0.0442152	0.936452	0.839014	1.04521
317	P22607	thumb OA	outcome	FGFR3	Wald ratio	1	0.229379	0.107245	0.03245	0.0191779	0.439579	1.25782	1.01936	1.55205
318	P23381	thumb OA	outcome	WARS	Wald ratio	1	-0.00980392	0.0747127	0.8956	-0.156241	0.136633	0.990244	0.855353	1.14641
319	P23435	thumb OA	outcome	CBLN1	Wald ratio	1	0.0331328	0.0230559	0.1507	-0.0120568	0.0783224	1.03369	0.988016	1.08147
320	P24158	thumb OA	outcome	PRTN3	Wald ratio	1	0.0195293	0.0355814	0.5831	-0.0502103	0.0892689	1.01972	0.951029	1.09337
321	P24387	thumb OA	outcome	CRHBP	Wald ratio	1	0.0643836	0.0354458	0.06931	-0.00509024	0.133857	1.0665	0.994923	1.14323
322	P24593	thumb OA	outcome	IGFBP5	Wald ratio	1	-0.166776	0.112923	0.1397	-0.388104	0.0545518	0.846389	0.678341	1.05607
323	P25774	thumb OA	outcome	CTSS	Wald ratio	1	0.0345148	0.0347287	0.3203	-0.0335534	0.102583	1.03512	0.967003	1.10803
324	P26447	thumb OA	outcome	S100A4	Wald ratio	1	-0.0671819	0.0815768	0.4102	-0.227073	0.0927087	0.935025	0.796863	1.09714
325	P26992	thumb OA	outcome	CNTFR	Wald ratio	1	-0.0787593	0.0753954	0.2962	-0.226534	0.0690156	0.924262	0.797292	1.07145
326	P27930	thumb OA	outcome	IL1R2	Wald ratio	1	-0.00322981	0.0411901	0.9375	-0.0839624	0.0775027	0.996775	0.919466	1.08059
327	P28325	thumb OA	outcome	CST5	Wald ratio	1	-0.0585284	0.0297074	0.04882	-0.116755	-0.000301837	0.943151	0.889803	0.999698
328	P28799	thumb OA	outcome	GRN	Wald ratio	1	-0.00904814	0.06823	0.8945	-0.142779	0.124683	0.990993	0.866946	1.13279
329	P29120	thumb OA	outcome	PCSK1	Wald ratio	1	-0.0427335	0.0168647	0.01128	-0.0757883	-0.00967869	0.958167	0.927012	0.990368
330	P29279	thumb OA	outcome	CTGF	Wald ratio	1	-0.133711	0.0570353	0.01906	-0.2455	-0.0219218	0.874843	0.782313	0.978317
331	P29460	thumb OA	outcome	IL12B	Wald ratio	1	0.00256164	0.0587139	0.9652	-0.112518	0.117641	1.00256	0.893582	1.12484
332	P29622;A0A024R6I9	thumb OA	outcome	SERPINA4	Inverse variance weighted	2	0.0138772	0.0280404	0.620672	-0.0410821	0.0688364	1.01397	0.95975	1.07126
333	P30041	thumb OA	outcome	PRDX6	Wald ratio	1	0.00242131	0.0519146	0.9628	-0.0993313	0.104174	1.00242	0.905443	1.10979
334	P30086	thumb OA	outcome	PEBP1	Wald ratio	1	-0.0274987	0.0304637	0.3667	-0.0872076	0.0322101	0.972876	0.916487	1.03273
335	P30101	thumb OA	outcome	PDIA3	Wald ratio	1	-0.0164948	0.111126	0.882	-0.234301	0.201311	0.98364	0.791124	1.22301
336	P30533	thumb OA	outcome	LRPAP1	Wald ratio	1	-0.0604017	0.0789094	0.444	-0.215064	0.0942608	0.941386	0.80649	1.09885
337	P31151	thumb OA	outcome	S100A7	Wald ratio	1	0.0224338	0.0315894	0.4776	-0.0394814	0.084349	1.02269	0.961288	1.08801
338	P31994;P31995	thumb OA	outcome	FCGR2B	Wald ratio	1	-0.0106703	0.0171656	0.5342	-0.0443149	0.0229743	0.989386	0.956653	1.02324
339	P32019	thumb OA	outcome	INPP5B	Wald ratio	1	-0.0480804	0.0453547	0.2891	-0.136976	0.0408148	0.953057	0.871991	1.04166
340	P32927;Q6NSJ8	thumb OA	outcome	CSF2RB	Wald ratio	1	0.0379987	0.0530119	0.4735	-0.0659046	0.141902	1.03873	0.93622	1.15246
341	P33316	thumb OA	outcome	DUT	Wald ratio	1	0.0312684	0.118686	0.7922	-0.201356	0.263893	1.03176	0.817621	1.30199
342	P34096;Q53XB4	thumb OA	outcome	RNASE4	Wald ratio	1	-0.0160214	0.0448624	0.721	-0.103952	0.0719089	0.984106	0.901269	1.07456
343	P34896	thumb OA	outcome	SHMT1	Wald ratio	1	-0.0963333	0.0572048	0.09218	-0.208455	0.015788	0.908161	0.811838	1.01591
344	P35052;H7C410	thumb OA	outcome	GPC1	Wald ratio	1	-0.0304461	0.0635173	0.6317	-0.15494	0.0940477	0.970013	0.856467	1.09861
345	P35219	thumb OA	outcome	CA8	Wald ratio	1	0.0212766	0.0904848	0.8141	-0.156074	0.198627	1.0215	0.855496	1.21973
346	P35318	thumb OA	outcome	ADM	Wald ratio	1	0.162745	0.0913557	0.07484	-0.0163121	0.341802	1.17674	0.98382	1.40748
347	P35442	thumb OA	outcome	THBS2	Wald ratio	1	-0.0880752	0.0325932	0.006887	-0.151958	-0.0241926	0.915692	0.859025	0.976098
348	P35443	thumb OA	outcome	THBS4	Wald ratio	1	-0.0144295	0.0988141	0.8839	-0.208105	0.179246	0.985674	0.812122	1.19632
349	P35475	thumb OA	outcome	IDUA	Wald ratio	1	-0.0284539	0.0288679	0.3243	-0.0850351	0.0281272	0.971947	0.91848	1.02853
350	P35625	thumb OA	outcome	TIMP3	Wald ratio	1	0.000107446	0.0182402	0.9953	-0.0356434	0.0358583	1.00011	0.964984	1.03651
351	P35916	thumb OA	outcome	FLT4	Wald ratio	1	-0.0269972	0.0712359	0.7047	-0.16662	0.112625	0.973364	0.846522	1.11921
352	P37840;H6UYS5	thumb OA	outcome	SNCA	Wald ratio	1	0.0394894	0.0818551	0.6295	-0.120947	0.199925	1.04028	0.886081	1.22131
353	P39900	thumb OA	outcome	MMP12	Wald ratio	1	-0.0522532	0.0324094	0.1069	-0.115776	0.0112692	0.949089	0.890675	1.01133
354	P40121	thumb OA	outcome	CAPG	Wald ratio	1	-0.0250714	0.0492352	0.6106	-0.121572	0.0714296	0.97524	0.885527	1.07404
355	P40197	thumb OA	outcome	GP5	Wald ratio	1	0.0210526	0.11409	0.8536	-0.202563	0.244668	1.02128	0.816635	1.2772
356	P40394	thumb OA	outcome	ADH7	Wald ratio	1	0.0304239	0.0747247	0.6839	-0.116036	0.176884	1.03089	0.890443	1.19349
357	P42127	thumb OA	outcome	ASIP	Wald ratio	1	-0.0337838	0.031448	0.2827	-0.0954219	0.0278543	0.966781	0.908989	1.02825
358	P42574	thumb OA	outcome	CASP3	Wald ratio	1	0.0184576	0.0661735	0.7803	-0.111242	0.148158	1.01863	0.894722	1.1597
359	P43251	thumb OA	outcome	BTD	Wald ratio	1	0.0375262	0.0265607	0.1577	-0.0145327	0.0895851	1.03824	0.985572	1.09372
360	P43652	thumb OA	outcome	AFM	Wald ratio	1	-0.046895	0.0754968	0.5345	-0.194869	0.101079	0.954188	0.822943	1.10636
361	P46063	thumb OA	outcome	RECQL	Wald ratio	1	0.00203209	0.0538533	0.9699	-0.10352	0.107585	1.00203	0.901658	1.11359
362	P47992	thumb OA	outcome	XCL1	Wald ratio	1	-0.0142026	0.0501449	0.777	-0.112486	0.0840813	0.985898	0.893609	1.08772
363	P48147	thumb OA	outcome	PREP	Wald ratio	1	0.0136865	0.0505302	0.7865	-0.0853527	0.112726	1.01378	0.918188	1.11932
364	P49137	thumb OA	outcome	MAPKAPK2	Wald ratio	1	-0.0582643	0.0565895	0.3032	-0.16918	0.0526512	0.943401	0.844357	1.05406
365	P49223	thumb OA	outcome	SPINT3	Wald ratio	1	-0.027251	0.0307433	0.3754	-0.0875078	0.0330059	0.973117	0.916212	1.03356
366	P49767	thumb OA	outcome	VEGFC	Wald ratio	1	-0.0203261	0.0387182	0.5996	-0.0962139	0.0555616	0.979879	0.90827	1.05713
367	P49788	thumb OA	outcome	RARRES1	Wald ratio	1	-0.00411492	0.0175479	0.8146	-0.0385089	0.030279	0.995894	0.962223	1.03074
368	P49862;B4DHX9;A0A024R4H6	thumb OA	outcome	KLK7	Wald ratio	1	0.0802162	0.0446709	0.07254	-0.0073388	0.167771	1.08352	0.992688	1.18267
369	P49914	thumb OA	outcome	MTHFS	Wald ratio	1	-0.0362183	0.0819701	0.6586	-0.19688	0.124443	0.96443	0.821289	1.13252
370	P49961	thumb OA	outcome	ENTPD1	Wald ratio	1	0.0232883	0.0798666	0.7706	-0.13325	0.179827	1.02356	0.875246	1.19701
371	P50479	thumb OA	outcome	PDLIM4	Wald ratio	1	0.00887574	0.044271	0.8411	-0.0778954	0.0956469	1.00892	0.925061	1.10037
372	P50897	thumb OA	outcome	PPT1	Wald ratio	1	-0.0488342	0.0448288	0.276	-0.136699	0.0390303	0.952339	0.872233	1.0398
373	P51124	thumb OA	outcome	GZMM	Wald ratio	1	0.0725076	0.0944549	0.4427	-0.112624	0.257639	1.0752	0.893486	1.29387
374	P53634	thumb OA	outcome	CTSC	Wald ratio	1	0.0105832	0.031439	0.7364	-0.0510374	0.0722037	1.01064	0.950243	1.07487
375	P54317	thumb OA	outcome	PNLIPRP2	Wald ratio	1	-0.0307534	0.0171983	0.07375	-0.064462	0.00295534	0.969715	0.937572	1.00296
376	P55001;A0A024RA94	thumb OA	outcome	MFAP2	Wald ratio	1	0.0106126	0.0809537	0.8957	-0.148057	0.169282	1.01067	0.862382	1.18445
377	P55145	thumb OA	outcome	MANF	Wald ratio	1	-0.0225064	0.0608982	0.7117	-0.141867	0.0968541	0.977745	0.867737	1.1017
378	P55287	thumb OA	outcome	CDH11	Wald ratio	1	0.0227895	0.0335917	0.4975	-0.0430501	0.0886292	1.02305	0.957863	1.09268
379	P55773	thumb OA	outcome	CCL23	Wald ratio	1	-0.0252435	0.036317	0.487	-0.0964248	0.0459378	0.975072	0.908078	1.04701
380	P56159;B7Z856	thumb OA	outcome	GFRA1	Wald ratio	1	0.015879	0.070784	0.8225	-0.122858	0.154616	1.01601	0.88439	1.16721
381	P56470	thumb OA	outcome	LGALS4	Wald ratio	1	0.00883978	0.093032	0.9243	-0.173503	0.191183	1.00888	0.840715	1.21068
382	P58499	thumb OA	outcome	FAM3B	Wald ratio	1	0.0725533	0.0391261	0.06369	-0.00413392	0.14924	1.07525	0.995875	1.16095
383	P58658;B3KWG0	thumb OA	outcome	EVA1C	Wald ratio	1	-0.0853795	0.0972342	0.3799	-0.275959	0.1052	0.918164	0.758844	1.11093
384	P59901	thumb OA	outcome	LILRA4	Wald ratio	1	0.00712435	0.0721115	0.9213	-0.134214	0.148463	1.00715	0.874403	1.16005
385	P60022	thumb OA	outcome	DEFB1	Wald ratio	1	0.063961	0.0444645	0.1503	-0.0231895	0.151111	1.06605	0.977077	1.16313
386	P61457	thumb OA	outcome	PCBD1	Wald ratio	1	0.0157754	0.109455	0.8854	-0.198756	0.230307	1.0159	0.81975	1.25899
387	P78324	thumb OA	outcome	SIRPA	Wald ratio	1	0.000578226	0.0135254	0.9659	-0.0259316	0.0270881	1.00058	0.974402	1.02746
388	P78333	thumb OA	outcome	GPC5	Inverse variance weighted	2	-0.00379359	0.0640589	0.952777	-0.129349	0.121762	0.996214	0.878667	1.12949
389	P78417;V9HWG9	thumb OA	outcome	GSTO1	Wald ratio	1	0.0274484	0.0191705	0.1522	-0.0101258	0.0650226	1.02783	0.989925	1.06718
390	P80075	thumb OA	outcome	CCL8	Wald ratio	1	0.0746173	0.047512	0.1163	-0.0185062	0.167741	1.07747	0.981664	1.18263
391	P80162	thumb OA	outcome	CXCL6	Wald ratio	1	-0.00202771	0.0194573	0.917	-0.040164	0.0361086	0.997974	0.960632	1.03677
392	P84157;Q6ZR64	thumb OA	outcome	MXRA7	Wald ratio	1	-0.00349345	0.0735177	0.9621	-0.147588	0.140601	0.996513	0.862786	1.15097
393	P98066	thumb OA	outcome	TNFAIP6	Wald ratio	1	0.00620551	0.0307951	0.8403	-0.0541529	0.0665639	1.00622	0.947287	1.06883
394	Q02083	thumb OA	outcome	NAAA	Wald ratio	1	-0.0632634	0.0338836	0.06189	-0.129675	0.00314836	0.938696	0.878381	1.00315
395	Q02487	thumb OA	outcome	DSC2	Wald ratio	1	0.0305697	0.0946449	0.7467	-0.154934	0.216074	1.03104	0.856471	1.24119
396	Q03405	thumb OA	outcome	PLAUR	Wald ratio	1	0.0263636	0.102027	0.7961	-0.17361	0.226337	1.02671	0.840625	1.254
397	Q03591	thumb OA	outcome	CFHR1	Wald ratio	1	-0.0374517	0.0184896	0.04281	-0.0736913	-0.00121216	0.963241	0.928958	0.998789
398	Q04760	thumb OA	outcome	GLO1	Wald ratio	1	-0.241071	0.101612	0.01767	-0.440232	-0.0419112	0.785785	0.643887	0.958955
399	Q04828	thumb OA	outcome	AKR1C1	Wald ratio	1	0.0387776	0.0736032	0.5983	-0.105485	0.18304	1.03954	0.899888	1.20086
400	Q06418	thumb OA	outcome	TYRO3	Wald ratio	1	-0.036646	0.111451	0.7423	-0.255089	0.181797	0.964017	0.774847	1.19937
401	Q06520	thumb OA	outcome	SULT2A1	Wald ratio	1	-0.0688889	0.0631465	0.2753	-0.192656	0.0548782	0.93343	0.824766	1.05641
402	Q06828	thumb OA	outcome	FMOD	Wald ratio	1	-0.0748	0.112866	0.5075	-0.296016	0.146416	0.927929	0.743775	1.15768
403	Q07507	thumb OA	outcome	DPT	Wald ratio	1	-0.0173285	0.0401582	0.6661	-0.0960385	0.0613815	0.982821	0.908429	1.0633
404	Q07960	thumb OA	outcome	ARHGAP1	Wald ratio	1	-0.0403593	0.0980765	0.6807	-0.232589	0.151871	0.960444	0.792479	1.16401
405	Q08257	thumb OA	outcome	CRYZ	Wald ratio	1	0.0302979	0.0202394	0.1344	-0.00937137	0.0699671	1.03076	0.990672	1.07247
406	Q08334	thumb OA	outcome	IL10RB	Wald ratio	1	0.02625	0.122556	0.8304	-0.213959	0.266459	1.0266	0.807382	1.30533
407	Q08380	thumb OA	outcome	LGALS3BP	Wald ratio	1	0.102041	0.111313	0.3593	-0.116133	0.320215	1.10743	0.890357	1.37742
408	Q08431;X6R3G6;B4E396;F5GZN3;B3KTQ2	thumb OA	outcome	MFGE8	Wald ratio	1	-0.0177541	0.0751748	0.8133	-0.165097	0.129589	0.982403	0.847812	1.13836
409	Q08708	thumb OA	outcome	CD300C	Wald ratio	1	-0.0621777	0.0626535	0.321	-0.184979	0.0606233	0.939716	0.831122	1.0625
410	Q08830	thumb OA	outcome	FGL1	Wald ratio	1	0.0565022	0.0403478	0.1614	-0.0225795	0.135584	1.05813	0.977673	1.14521
411	Q08ET2	thumb OA	outcome	SIGLEC14	Wald ratio	1	0.0165296	0.0217804	0.4479	-0.02616	0.0592193	1.01667	0.974179	1.06101
412	Q10469	thumb OA	outcome	MGAT2	Wald ratio	1	-0.11647	0.0858527	0.1749	-0.284741	0.0518012	0.890057	0.752209	1.05317
413	Q10588	thumb OA	outcome	BST1	Wald ratio	1	0.000429584	0.0168828	0.9797	-0.0326608	0.0335199	1.00043	0.967867	1.03409
414	Q12797;B7ZM96;A0A0A0MSK8;B4DQ07	thumb OA	outcome	ASPH	Wald ratio	1	-0.00656985	0.0789735	0.9337	-0.161358	0.148218	0.993452	0.850988	1.15977
415	Q12841	thumb OA	outcome	FSTL1	Wald ratio	1	-0.0634169	0.0820719	0.4397	-0.224278	0.097444	0.938552	0.799093	1.10235
416	Q12860;A0A024R104	thumb OA	outcome	CNTN1	Wald ratio	1	0.0884058	0.0808678	0.2743	-0.0700951	0.246907	1.09243	0.932305	1.28006
417	Q13011	thumb OA	outcome	ECH1	Wald ratio	1	0.0363977	0.0524846	0.488	-0.0664721	0.139268	1.03707	0.935689	1.14943
418	Q13018;B7ZML4	thumb OA	outcome	PLA2R1	Wald ratio	1	0.00831393	0.0185663	0.6543	-0.028076	0.0447039	1.00835	0.972314	1.04572
419	Q13137	thumb OA	outcome	CALCOCO2	Wald ratio	1	-0.157895	0.120912	0.1916	-0.394883	0.0790936	0.85394	0.673759	1.08231
420	Q13231	thumb OA	outcome	CHIT1	Wald ratio	1	-0.00910581	0.0188528	0.6291	-0.0460574	0.0278458	0.990936	0.954987	1.02824
421	Q13253	thumb OA	outcome	NOG	Wald ratio	1	0.0433341	0.06051	0.4739	-0.0752655	0.161934	1.04429	0.927497	1.17578
422	Q13261;A0A0A0MS77;G8CVM3	thumb OA	outcome	IL15RA	Wald ratio	1	0.0239639	0.0346189	0.4888	-0.0438892	0.0918169	1.02425	0.95706	1.09616
423	Q13449	thumb OA	outcome	LSAMP	Wald ratio	1	-0.111712	0.0970906	0.2499	-0.302009	0.0785859	0.894302	0.739331	1.08176
424	Q13478;B7ZKV7	thumb OA	outcome	IL18R1	Wald ratio	1	-0.00902587	0.0227144	0.6911	-0.0535461	0.0354944	0.991015	0.947862	1.03613
425	Q13508	thumb OA	outcome	ART3	Wald ratio	1	-0.0133215	0.0597598	0.8236	-0.130451	0.103808	0.986767	0.8777	1.10939
426	Q13591;X5DR95	thumb OA	outcome	SEMA5A	Wald ratio	1	0.00244413	0.0203714	0.9045	-0.0374838	0.0423721	1.00245	0.96321	1.04328
427	Q13740;B3KNN9	thumb OA	outcome	ALCAM	Wald ratio	1	-0.020915	0.0828511	0.8007	-0.183303	0.141473	0.979302	0.832516	1.15197
428	Q13753	thumb OA	outcome	LAMC2	Wald ratio	1	0.00357433	0.0308964	0.9079	-0.0569825	0.0641312	1.00358	0.944611	1.06623
429	Q14005;Q9UME6	thumb OA	outcome	IL16	Wald ratio	1	-0.0308597	0.0434442	0.4775	-0.11601	0.0542909	0.969612	0.890466	1.05579
430	Q14114	thumb OA	outcome	LRP8	Wald ratio	1	-0.0246988	0.114559	0.8293	-0.249234	0.199836	0.975604	0.779398	1.2212
431	Q14126	thumb OA	outcome	DSG2	Wald ratio	1	-0.106698	0.0985603	0.279	-0.299876	0.0864799	0.898797	0.74091	1.09033
432	Q14213	thumb OA	outcome	EBI3	Wald ratio	1	0.021449	0.0176472	0.2242	-0.0131395	0.0560375	1.02168	0.986946	1.05764
433	Q14242	thumb OA	outcome	SELPLG	Wald ratio	1	-0.163636	0.0980809	0.09524	-0.355875	0.0286022	0.849051	0.70056	1.02902
434	Q14554	thumb OA	outcome	PDIA5	Wald ratio	1	-0.00786043	0.0333556	0.8137	-0.0732374	0.0575165	0.99217	0.92938	1.0592
435	Q14626;Q5VZ79	thumb OA	outcome	IL11RA	Wald ratio	1	-0.0260612	0.0644618	0.686	-0.152406	0.100284	0.974275	0.858639	1.10548
436	Q14749	thumb OA	outcome	GNMT	Wald ratio	1	0.0325	0.0417675	0.4365	-0.0493643	0.114364	1.03303	0.951834	1.12116
437	Q14914	thumb OA	outcome	PTGR1	Wald ratio	1	-0.0184573	0.0549171	0.7368	-0.126095	0.0891802	0.981712	0.881531	1.09328
438	Q14956;A0A024RA55;Q96F58	thumb OA	outcome	GPNMB	Wald ratio	1	0.0522714	0.0553757	0.3452	-0.056265	0.160808	1.05366	0.945289	1.17446
439	Q14C87	thumb OA	outcome	TMEM132D	Wald ratio	1	-0.165021	0.0748904	0.02756	-0.311806	-0.0182353	0.847876	0.732124	0.98193
440	Q15063	thumb OA	outcome	POSTN	Wald ratio	1	-0.0282787	0.0732873	0.6996	-0.171922	0.115364	0.972117	0.842045	1.12228
441	Q15113	thumb OA	outcome	PCOLCE	Wald ratio	1	0.0553715	0.0820556	0.4998	-0.105458	0.216201	1.05693	0.899913	1.24135
442	Q15181;V9HWB5	thumb OA	outcome	PPA1	Wald ratio	1	-0.107899	0.0424137	0.01096	-0.19103	-0.0247684	0.897718	0.826108	0.975536
443	Q15485	thumb OA	outcome	FCN2	Wald ratio	1	-0.035613	0.0376733	0.3445	-0.109453	0.0382267	0.965014	0.896325	1.03897
444	Q15818	thumb OA	outcome	NPTX1	Wald ratio	1	-0.0577821	0.0519908	0.2664	-0.159684	0.0441198	0.943856	0.852413	1.04511
445	Q15828	thumb OA	outcome	CST6	Wald ratio	1	0.190947	0.0898997	0.03367	0.0147437	0.367151	1.2104	1.01485	1.44362
446	Q15848	thumb OA	outcome	ADIPOQ	Wald ratio	1	-0.123529	0.106412	0.2457	-0.332097	0.0850386	0.883796	0.717417	1.08876
447	Q16270	thumb OA	outcome	IGFBP7	Wald ratio	1	0.0366795	0.0529031	0.4881	-0.0670106	0.14037	1.03736	0.935185	1.1507
448	Q16288	thumb OA	outcome	NTRK3	Wald ratio	1	-0.0316742	0.112453	0.7782	-0.252083	0.188734	0.968822	0.777181	1.20772
449	Q16610;A0A140VJI7	thumb OA	outcome	ECM1	Wald ratio	1	0.0565171	0.0203919	0.005579	0.016549	0.0964852	1.05814	1.01669	1.10129
450	Q16627	thumb OA	outcome	CCL14	Wald ratio	1	0.06187	0.0382097	0.1054	-0.0130211	0.136761	1.06382	0.987063	1.14655
451	Q16666	thumb OA	outcome	IFI16	Wald ratio	1	-0.00997887	0.0495835	0.8405	-0.107162	0.0872047	0.990071	0.89838	1.09112
452	Q16769	thumb OA	outcome	QPCT	Wald ratio	1	0.0512915	0.0618446	0.4069	-0.0699239	0.172507	1.05263	0.932465	1.18828
453	Q24JP5	thumb OA	outcome	TMEM132A	Wald ratio	1	0.070272	0.0314164	0.0253	0.00869579	0.131848	1.0728	1.00873	1.14094
454	Q2I0M5	thumb OA	outcome	RSPO4	Wald ratio	1	-0.00755814	0.0970117	0.9379	-0.197701	0.182585	0.99247	0.820615	1.20032
455	Q2TAL6	thumb OA	outcome	VWC2	Wald ratio	1	0.0276471	0.0714753	0.6989	-0.112445	0.167739	1.02803	0.893647	1.18263
456	Q496F6	thumb OA	outcome	CD300E	Wald ratio	1	-0.0592593	0.0621702	0.3405	-0.181113	0.0625943	0.942462	0.834341	1.06459
457	Q4KMG0	thumb OA	outcome	CDON	Wald ratio	1	-0.0428434	0.0367349	0.2435	-0.114844	0.0291571	0.958061	0.891505	1.02959
458	Q504Y2	thumb OA	outcome	PKDCC	Wald ratio	1	-0.100424	0.0809912	0.215	-0.259167	0.0583191	0.904454	0.771695	1.06005
459	Q53G01;Q9NZA1;Q49AE1	thumb OA	outcome	CLIC5	Wald ratio	1	-0.109824	0.0727608	0.1312	-0.252435	0.032787	0.895992	0.776906	1.03333
460	Q546E0;Q9BYC5;A8K8P8	thumb OA	outcome	FUT8	Wald ratio	1	0.0404194	0.0200987	0.04432	0.00102607	0.0798128	1.04125	1.00103	1.08308
461	Q59FP8;Q92859	thumb OA	outcome	NEO1	Wald ratio	1	-0.0300594	0.0965721	0.7556	-0.219341	0.159222	0.970388	0.803048	1.1726
462	Q5GFL6	thumb OA	outcome	VWA2	Wald ratio	1	0.0837587	0.0627584	0.182	-0.0392477	0.206765	1.08737	0.961513	1.22969
463	Q5HYG5;A0A024R374;P07858;B4DMY4	thumb OA	outcome	CTSB	Wald ratio	1	0.0640603	0.0447628	0.1524	-0.0236748	0.151795	1.06616	0.976603	1.16392
464	Q5IEC3;Q5IEC8;Q9Y2I2;X5DNW2;B4DKF0	thumb OA	outcome	NTNG1	Wald ratio	1	0.0340773	0.0350046	0.3303	-0.0345317	0.102686	1.03466	0.966058	1.10814
465	Q5JXM2	thumb OA	outcome	METTL24	Wald ratio	1	0.0873016	0.110742	0.4305	-0.129752	0.304355	1.09123	0.878313	1.35575
466	Q5KU26	thumb OA	outcome	COLEC12	Wald ratio	1	0.0227723	0.100191	0.8202	-0.173603	0.219147	1.02303	0.840631	1.24501
467	Q5QGZ9	thumb OA	outcome	CLEC12A	Wald ratio	1	0.0354039	0.0204594	0.08355	-0.00469645	0.0755042	1.03604	0.995315	1.07843
468	Q5SRI9	thumb OA	outcome	MANEA	Wald ratio	1	0.0503747	0.0192224	0.008777	0.0126987	0.0880507	1.05167	1.01278	1.09204
469	Q5T2D2	thumb OA	outcome	TREML2	Wald ratio	1	0.0101054	0.0388158	0.7946	-0.0659736	0.0861844	1.01016	0.936156	1.09001
470	Q5U676;G3V150;O94766	thumb OA	outcome	B3GAT3	Wald ratio	1	-0.0140208	0.0510291	0.7835	-0.114038	0.0859963	0.986077	0.892224	1.0898
471	Q5VWK5	thumb OA	outcome	IL23R	Wald ratio	1	0.00761905	0.0862389	0.9296	-0.161409	0.176647	1.00765	0.850944	1.19321
472	Q5VXI9	thumb OA	outcome	LIPN	Wald ratio	1	-0.0269552	0.0175612	0.1248	-0.0613751	0.00746465	0.973405	0.94047	1.00749
473	Q5VY43	thumb OA	outcome	PEAR1	Wald ratio	1	-0.122192	0.0775703	0.1152	-0.27423	0.0298456	0.884978	0.760157	1.0303
474	Q66K79	thumb OA	outcome	CPZ	Wald ratio	1	-0.270908	0.0850118	0.001439	-0.437531	-0.104285	0.762687	0.645628	0.900968
475	Q6B8I1;A0A024QZR6;Q9UII6;U3KQ82	thumb OA	outcome	DUSP13	Wald ratio	1	0.0390782	0.0568846	0.4921	-0.0724156	0.150572	1.03985	0.930144	1.1625
476	Q6DN72	thumb OA	outcome	FCRL6	Wald ratio	1	-0.00623564	0.0353037	0.8598	-0.0754308	0.0629595	0.993784	0.927344	1.06498
477	Q6IB39;Q93091	thumb OA	outcome	RNASE6	Wald ratio	1	-0.0382108	0.0193793	0.04864	-0.0761942	-0.000227393	0.96251	0.926636	0.999773
478	Q6N086;Q96DB5;E5RH53	thumb OA	outcome	RMDN1	Wald ratio	1	0.0603094	0.0525489	0.2511	-0.0426865	0.163305	1.06217	0.958212	1.1774
479	Q6NSJ0	thumb OA	outcome	KIAA1161	Wald ratio	1	-0.0249838	0.0552282	0.651	-0.133231	0.0832635	0.975326	0.875263	1.08683
480	Q6NUJ1	thumb OA	outcome	PSAPL1	Wald ratio	1	-0.00583835	0.0389669	0.8809	-0.0822135	0.0705368	0.994179	0.921075	1.07308
481	Q6NVY1	thumb OA	outcome	HIBCH	Wald ratio	1	0.00602219	0.0268144	0.8223	-0.046534	0.0585784	1.00604	0.954532	1.06033
482	Q6P4F1	thumb OA	outcome	FUT10	Wald ratio	1	-0.0151078	0.0379553	0.6906	-0.0895001	0.0592846	0.985006	0.914388	1.06108
483	Q6P995	thumb OA	outcome	FAM171B	Wald ratio	1	0.0620504	0.0612971	0.3114	-0.0580919	0.182193	1.06402	0.943563	1.19985
484	Q6UW15	thumb OA	outcome	REG3G	Wald ratio	1	-0.026078	0.0413641	0.5284	-0.107152	0.0549957	0.974259	0.898389	1.05654
485	Q6UWB1	thumb OA	outcome	IL27RA	Wald ratio	1	-0.0140637	0.0237472	0.5537	-0.0606081	0.0324808	0.986035	0.941192	1.03301
486	Q6UWN8	thumb OA	outcome	SPINK6	Wald ratio	1	-0.0276019	0.030242	0.3614	-0.0868761	0.0316724	0.972776	0.916791	1.03218
487	Q6UWV6	thumb OA	outcome	ENPP7	Wald ratio	1	0.0143914	0.0175349	0.4118	-0.019977	0.0487598	1.0145	0.980221	1.04997
488	Q6UWY2	thumb OA	outcome	PRSS57	Wald ratio	1	0.0305509	0.0302925	0.3132	-0.0288224	0.0899243	1.03102	0.971589	1.09409
489	Q6UX41	thumb OA	outcome	BTNL8	Wald ratio	1	0.00732601	0.0645218	0.9096	-0.119137	0.133789	1.00735	0.887686	1.14315
490	Q6UXI7	thumb OA	outcome	VIT	Wald ratio	1	0.00460962	0.053006	0.9307	-0.0992821	0.108501	1.00462	0.905487	1.11461
491	Q6UXK2	thumb OA	outcome	ISLR2	Wald ratio	1	-0.162121	0.0893985	0.06976	-0.337342	0.0130999	0.850338	0.713664	1.01319
492	Q6UXK5;A8K6Q2	thumb OA	outcome	LRRN1	Wald ratio	1	-0.000406504	0.047697	0.9932	-0.0938926	0.0930796	0.999594	0.910381	1.09755
493	Q6UXM1;C9K080	thumb OA	outcome	LRIG3	Wald ratio	1	-0.0557958	0.0826845	0.4998	-0.217857	0.106266	0.945732	0.80424	1.11212
494	Q6UXV0	thumb OA	outcome	GFRAL	Wald ratio	1	0.113904	0.0882676	0.1969	-0.059101	0.286908	1.12064	0.942612	1.3323
495	Q6UXZ4	thumb OA	outcome	UNC5D	Wald ratio	1	-0.160993	0.118919	0.1758	-0.394075	0.0720888	0.851298	0.674304	1.07475
496	Q6WN34	thumb OA	outcome	CHRDL2	Wald ratio	1	-0.0377006	0.0603546	0.5322	-0.155996	0.0805944	0.963001	0.855563	1.08393
497	Q6Y288	thumb OA	outcome	B3GLCT	Wald ratio	1	-0.155755	0.0721939	0.03097	-0.297256	-0.0142553	0.855768	0.742854	0.985846
498	Q6ZRP7	thumb OA	outcome	QSOX2	Wald ratio	1	0.0246637	0.0468138	0.5983	-0.0670913	0.116419	1.02497	0.93511	1.12347
499	Q6ZVL6	thumb OA	outcome	KIAA1549L	Wald ratio	1	0.0421412	0.0387654	0.277	-0.033839	0.118121	1.04304	0.966727	1.12538
500	Q76LX8	thumb OA	outcome	ADAMTS13	Wald ratio	1	0.0536759	0.032492	0.09854	-0.0100084	0.11736	1.05514	0.990042	1.12452
501	Q7L1S5;A0A024RC28	thumb OA	outcome	CHST9	Wald ratio	1	-0.0354248	0.0531515	0.5051	-0.139602	0.0687522	0.965195	0.869704	1.07117
502	Q7LG56	thumb OA	outcome	RRM2B	Wald ratio	1	-0.0835894	0.105964	0.4302	-0.291278	0.124099	0.919809	0.747308	1.13213
503	Q7Z3B1	thumb OA	outcome	NEGR1	Wald ratio	1	-0.0560811	0.111979	0.6165	-0.27556	0.163398	0.945462	0.759147	1.17751
504	Q86U17	thumb OA	outcome	SERPINA11	Wald ratio	1	0.00381944	0.0787153	0.9613	-0.150462	0.158101	1.00383	0.86031	1.17128
505	Q86UD1	thumb OA	outcome	OAF	Wald ratio	1	-0.0171655	0.0429638	0.6895	-0.101375	0.0670436	0.982981	0.903595	1.06934
506	Q86VZ4	thumb OA	outcome	LRP11	Wald ratio	1	0.0219394	0.0205246	0.2851	-0.0182888	0.0621676	1.02218	0.981877	1.06414
507	Q86XP6	thumb OA	outcome	GKN2	Wald ratio	1	0.000955414	0.0392905	0.9806	-0.0760539	0.0779647	1.00096	0.926766	1.08108
508	Q86YB8	thumb OA	outcome	ERO1B	Wald ratio	1	0.0732601	0.043948	0.09552	-0.012878	0.159398	1.07601	0.987205	1.1728
509	Q86YW5	thumb OA	outcome	TREML1	Wald ratio	1	-0.0540284	0.121216	0.6558	-0.291612	0.183555	0.947405	0.747058	1.20148
510	Q8IU57	thumb OA	outcome	IFNLR1	Wald ratio	1	-0.0553279	0.10118	0.5845	-0.253642	0.142986	0.946175	0.77597	1.15371
511	Q8IWY4	thumb OA	outcome	SCUBE1	Wald ratio	1	-0.0211111	0.0903253	0.8152	-0.198149	0.155927	0.97911	0.820248	1.16874
512	Q8IYJ0	thumb OA	outcome	PIANP	Wald ratio	1	0.0278515	0.0911334	0.7599	-0.15077	0.206473	1.02824	0.860046	1.22933
513	Q8IYS0;B3KUR5	thumb OA	outcome	GRAMD1C	Wald ratio	1	0.00145208	0.0292454	0.9604	-0.0558689	0.058773	1.00145	0.945663	1.06053
514	Q8IYS2	thumb OA	outcome	KIAA2013	Wald ratio	1	0.158989	0.0943761	0.09206	-0.0259884	0.343966	1.17232	0.974346	1.41053
515	Q8IYS5	thumb OA	outcome	OSCAR	Wald ratio	1	-0.0782609	0.121763	0.5204	-0.316917	0.160395	0.924723	0.728391	1.17397
516	Q8N1Q1	thumb OA	outcome	CA13	Wald ratio	1	-0.0219057	0.0408844	0.5921	-0.102039	0.0582277	0.978333	0.902994	1.05996
517	Q8N3T6	thumb OA	outcome	TMEM132C	Wald ratio	1	-0.0222222	0.078496	0.7771	-0.176074	0.13163	0.978023	0.838556	1.14069
518	Q8N6I2;Q9UMF0	thumb OA	outcome	ICAM5	Wald ratio	1	-0.0317336	0.0225039	0.1585	-0.0758413	0.0123741	0.968765	0.926963	1.01245
519	Q8N729	thumb OA	outcome	NPW	Wald ratio	1	-0.0700891	0.0478399	0.1429	-0.163855	0.0236771	0.932311	0.848865	1.02396
520	Q8NBI6	thumb OA	outcome	XXYLT1	Wald ratio	1	-0.23629	0.0891419	0.008032	-0.411008	-0.0615722	0.789551	0.662981	0.940285
521	Q8NBL1;B4DJ97	thumb OA	outcome	POGLUT1	Wald ratio	1	0.12859	0.0856791	0.1334	-0.0393414	0.296521	1.13722	0.961422	1.34517
522	Q8NBP7	thumb OA	outcome	PCSK9	Wald ratio	1	-0.115716	0.0858111	0.1775	-0.283905	0.0524741	0.890728	0.752838	1.05388
523	Q8NBZ7	thumb OA	outcome	UXS1	Wald ratio	1	-0.288584	0.135998	0.03384	-0.555141	-0.022028	0.749324	0.573991	0.978213
524	Q8NFM7;B4DXM5	thumb OA	outcome	IL17RD	Wald ratio	1	0.01817	0.0400553	0.6501	-0.0603384	0.0966784	1.01834	0.941446	1.10151
525	Q8NFT8	thumb OA	outcome	DNER	Wald ratio	1	-0.164198	0.114315	0.1509	-0.388255	0.05986	0.848574	0.678239	1.06169
526	Q8NFZ4	thumb OA	outcome	NLGN2	Wald ratio	1	-0.0123016	0.140038	0.93	-0.286775	0.262172	0.987774	0.75068	1.29975
527	Q8NHW4	thumb OA	outcome	CCL4L1	Wald ratio	1	-0.15523	0.0803302	0.05331	-0.312677	0.00221701	0.856218	0.731486	1.00222
528	Q8TAC1;A0A024RAR3	thumb OA	outcome	RFESD	Wald ratio	1	0.0721701	0.0737517	0.3278	-0.0723833	0.216724	1.07484	0.930174	1.242
529	Q8TAT2	thumb OA	outcome	FGFBP3	Wald ratio	1	-0.112252	0.0624145	0.0721	-0.234584	0.0100808	0.893819	0.7909	1.01013
530	Q8TB22	thumb OA	outcome	SPATA20	Wald ratio	1	0.0552923	0.0675717	0.4132	-0.0771483	0.187733	1.05685	0.925753	1.20651
531	Q8TCD5;V9HWF3	thumb OA	outcome	NT5C	Wald ratio	1	-0.00106256	0.0683681	0.9876	-0.135064	0.132939	0.998938	0.87366	1.14218
532	Q8TCV5	thumb OA	outcome	WFDC5	Wald ratio	1	0.152838	0.0971586	0.1157	-0.0375925	0.343269	1.16514	0.963105	1.40955
533	Q8TD46	thumb OA	outcome	CD200R1	Wald ratio	1	-0.0625355	0.0957082	0.5135	-0.250124	0.125053	0.93938	0.778704	1.13321
534	Q8TDL5	thumb OA	outcome	BPIFB1	Wald ratio	1	0.0341273	0.0387681	0.3787	-0.0418582	0.110113	1.03472	0.959006	1.1164
535	Q8TDQ0	thumb OA	outcome	HAVCR2	Wald ratio	1	-0.00585831	0.0332873	0.8603	-0.0711014	0.0593848	0.994159	0.931367	1.06118
536	Q8TDY8	thumb OA	outcome	IGDCC4	Wald ratio	1	-0.118314	0.081927	0.1487	-0.278891	0.042263	0.888417	0.756622	1.04317
537	Q8TEY5	thumb OA	outcome	CREB3L4	Wald ratio	1	0.013302	0.0660958	0.8405	-0.116246	0.14285	1.01339	0.890256	1.15356
538	Q8TF42	thumb OA	outcome	UBASH3B	Wald ratio	1	0.0850267	0.0991003	0.3909	-0.10921	0.279263	1.08875	0.896542	1.32216
539	Q8TF66;B3KWI4	thumb OA	outcome	LRRC15	Wald ratio	1	-0.0442045	0.0449869	0.3258	-0.132379	0.0439698	0.956758	0.876009	1.04495
540	Q8WTQ1	thumb OA	outcome	DEFB104A	Wald ratio	1	-0.317668	0.177071	0.07281	-0.664726	0.0293902	0.727844	0.514414	1.02983
541	Q8WTT0	thumb OA	outcome	CLEC4C	Wald ratio	1	-0.0235789	0.0178331	0.1861	-0.0585317	0.0113738	0.976697	0.943148	1.01144
542	Q8WUJ1	thumb OA	outcome	CYB5D2	Wald ratio	1	-0.130994	0.0999739	0.1901	-0.326943	0.0649547	0.877223	0.721125	1.06711
543	Q8WVN6	thumb OA	outcome	SECTM1	Wald ratio	1	-0.0203209	0.0594753	0.7326	-0.136892	0.0962507	0.979884	0.872064	1.10104
544	Q8WW52	thumb OA	outcome	FAM151A	Wald ratio	1	0.0218785	0.0665655	0.7424	-0.10859	0.152347	1.02212	0.897098	1.16456
545	Q8WXD2	thumb OA	outcome	SCG3	Wald ratio	1	-0.00534979	0.0419822	0.8986	-0.0876349	0.0769353	0.994664	0.916095	1.07997
546	Q8WZ59	thumb OA	outcome	TMEM190	Wald ratio	1	-0.00391174	0.0167921	0.8158	-0.0368243	0.0290009	0.996096	0.963845	1.02943
547	Q92496	thumb OA	outcome	CFHR4	Wald ratio	1	0.0148092	0.0293616	0.614	-0.0427395	0.0723579	1.01492	0.958161	1.07504
548	Q92563;A0A024QZQ5	thumb OA	outcome	SPOCK2	Wald ratio	1	-0.0422212	0.0765994	0.5815	-0.192356	0.107914	0.958658	0.825013	1.11395
549	Q92626	thumb OA	outcome	PXDN	Wald ratio	1	0.0588608	0.10484	0.5745	-0.146625	0.264346	1.06063	0.863618	1.30258
550	Q92729	thumb OA	outcome	PTPRU	Wald ratio	1	-0.0292208	0.119928	0.8075	-0.26428	0.205838	0.971202	0.767759	1.22855
551	Q92820	thumb OA	outcome	GGH	Wald ratio	1	0.020288	0.0401903	0.6137	-0.058485	0.0990611	1.0205	0.943192	1.10413
552	Q92854	thumb OA	outcome	SEMA4D	Wald ratio	1	0.00665102	0.0234395	0.7766	-0.0392904	0.0525924	1.00667	0.961471	1.054
553	Q93070	thumb OA	outcome	ART4	Wald ratio	1	0.0777027	0.0229702	0.0007176	0.0326812	0.122724	1.0808	1.03322	1.13057
554	Q969E1	thumb OA	outcome	LEAP2	Wald ratio	1	-0.082	0.0729364	0.2609	-0.224955	0.0609554	0.921272	0.798552	1.06285
555	Q96AP7	thumb OA	outcome	ESAM	Wald ratio	1	0.0284985	0.0815054	0.7266	-0.131252	0.188249	1.02891	0.876997	1.20713
556	Q96DA0	thumb OA	outcome	ZG16B	Wald ratio	1	-0.0923077	0.11651	0.4282	-0.320666	0.136051	0.911825	0.725665	1.14574
557	Q96DR5	thumb OA	outcome	BPIFA2	Wald ratio	1	0.0645688	0.123332	0.6006	-0.177161	0.306299	1.0667	0.837645	1.35839
558	Q96DZ1;V9HWD3	thumb OA	outcome	ERLEC1	Wald ratio	1	0.0669557	0.100887	0.5069	-0.130782	0.264694	1.06925	0.877409	1.30303
559	Q96F46	thumb OA	outcome	IL17RA	Wald ratio	1	-0.00728205	0.0203149	0.72	-0.0470992	0.0325351	0.992744	0.953993	1.03307
560	Q96FJ2	thumb OA	outcome	DYNLL2	Wald ratio	1	0.139752	0.112365	0.2136	-0.0804841	0.359987	1.14999	0.92267	1.43331
561	Q96GW7	thumb OA	outcome	BCAN	Wald ratio	1	0.169652	0.0978994	0.08311	-0.0222311	0.361535	1.18489	0.978014	1.43553
562	Q96HD1;A0A024R2G1	thumb OA	outcome	CRELD1	Wald ratio	1	-0.0316386	0.0195057	0.1048	-0.0698699	0.00659264	0.968857	0.932515	1.00661
563	Q96J42	thumb OA	outcome	TXNDC15	Wald ratio	1	-0.0254072	0.0811797	0.7543	-0.184519	0.133705	0.974913	0.831504	1.14306
564	Q96KB3;Q9BW91;A0A024RDI6;Q8NG26	thumb OA	outcome	NUDT9	Wald ratio	1	0.0800896	0.0620225	0.1966	-0.0414745	0.201654	1.08338	0.959374	1.22342
565	Q96KN2	thumb OA	outcome	CNDP1	Wald ratio	1	-0.0565714	0.0489599	0.2479	-0.152533	0.0393899	0.944999	0.858531	1.04018
566	Q96L58	thumb OA	outcome	B3GALT6	Wald ratio	1	0.0483395	0.10379	0.6414	-0.155089	0.251768	1.04953	0.856339	1.2863
567	Q96N21;A0A1B0GV70	thumb OA	outcome	TEPSIN	Wald ratio	1	-0.022354	0.0724289	0.7576	-0.164315	0.119607	0.977894	0.848475	1.12705
568	Q96NZ8	thumb OA	outcome	WFIKKN1	Wald ratio	1	-0.131034	0.0955367	0.1702	-0.318286	0.0562175	0.877188	0.727394	1.05783
569	Q96P31	thumb OA	outcome	FCRL3	Wald ratio	1	-0.0519703	0.0319482	0.1038	-0.114589	0.0106482	0.949357	0.891733	1.01071
570	Q96PD2	thumb OA	outcome	DCBLD2	Wald ratio	1	-0.0145185	0.0593666	0.8068	-0.130877	0.10184	0.985586	0.877326	1.10721
571	Q96PD5	thumb OA	outcome	PGLYRP2	Wald ratio	1	0.0329218	0.0460227	0.4744	-0.0572827	0.123126	1.03347	0.944327	1.13103
572	Q96PJ5	thumb OA	outcome	FCRL4	Wald ratio	1	-0.00538441	0.0195597	0.7831	-0.0437213	0.0329525	0.99463	0.957221	1.0335
573	Q96PQ1	thumb OA	outcome	SIGLEC12	Wald ratio	1	0.0125998	0.0235606	0.5928	-0.033579	0.0587787	1.01268	0.966979	1.06054
574	Q96SL4	thumb OA	outcome	GPX7	Wald ratio	1	-0.0291141	0.0409311	0.4769	-0.109339	0.0511107	0.971306	0.896426	1.05244
575	Q99538	thumb OA	outcome	LGMN	Wald ratio	1	0.0328358	0.105269	0.7551	-0.173492	0.239164	1.03338	0.840724	1.27019
576	Q99650	thumb OA	outcome	OSMR	Wald ratio	1	-0.0325515	0.0903378	0.7186	-0.209614	0.144511	0.967973	0.810898	1.15547
577	Q99727	thumb OA	outcome	TIMP4	Wald ratio	1	0.0157047	0.0447616	0.7257	-0.0720281	0.103437	1.01583	0.930505	1.10898
578	Q99784	thumb OA	outcome	OLFM1	Wald ratio	1	-0.0813472	0.111362	0.4651	-0.299617	0.136922	0.921874	0.741102	1.14674
579	Q9BPX1	thumb OA	outcome	HSD17B14	Wald ratio	1	-0.0627586	0.117068	0.5919	-0.292213	0.166696	0.93917	0.74661	1.18139
580	Q9BQ16;A0A0A0MTJ2;B4DI52	thumb OA	outcome	SPOCK3	Wald ratio	1	-0.124572	0.0571407	0.02925	-0.236568	-0.0125767	0.882874	0.789332	0.987502
581	Q9BQ51	thumb OA	outcome	PDCD1LG2	Wald ratio	1	-0.0226863	0.0473841	0.6321	-0.115559	0.0701867	0.977569	0.890868	1.07271
582	Q9BRX8	thumb OA	outcome	FAM213A	Wald ratio	1	-0.0425758	0.089849	0.6356	-0.21868	0.133528	0.958318	0.803579	1.14285
583	Q9BUD6	thumb OA	outcome	SPON2	Wald ratio	1	-0.150704	0.0844744	0.07442	-0.316274	0.0148656	0.860102	0.72886	1.01498
584	Q9BUN1	thumb OA	outcome	MENT	Wald ratio	1	-0.05142	0.118296	0.6638	-0.28328	0.18044	0.94988	0.753309	1.19774
585	Q9BWV1	thumb OA	outcome	BOC	Wald ratio	1	-0.0157676	0.0937959	0.8665	-0.199608	0.168072	0.984356	0.819052	1.18302
586	Q9BX59	thumb OA	outcome	TAPBPL	Wald ratio	1	-0.0307705	0.0148363	0.03808	-0.0598497	-0.00169123	0.969698	0.941906	0.99831
587	Q9BX67	thumb OA	outcome	JAM3	Wald ratio	1	0.063587	0.0922413	0.4906	-0.117206	0.24438	1.06565	0.889402	1.27683
588	Q9BXJ4	thumb OA	outcome	C1QTNF3	Wald ratio	1	-0.164532	0.121787	0.1767	-0.403234	0.0741698	0.848291	0.668156	1.07699
589	Q9BXN1;Q6P528	thumb OA	outcome	ASPN	Wald ratio	1	-0.0702794	0.0369233	0.05699	-0.142649	0.00209032	0.932133	0.867058	1.00209
590	Q9BXR6	thumb OA	outcome	CFHR5	Wald ratio	1	0.0307449	0.0431355	0.476	-0.0538007	0.11529	1.03122	0.947621	1.1222
591	Q9BXY4	thumb OA	outcome	RSPO3	Wald ratio	1	-0.00333333	0.0651582	0.9592	-0.131043	0.124377	0.996672	0.87718	1.13244
592	Q9BYB0	thumb OA	outcome	SHANK3	Wald ratio	1	0.0244648	0.0607584	0.6872	-0.0946216	0.143551	1.02477	0.909717	1.15437
593	Q9BZM4	thumb OA	outcome	ULBP3	Wald ratio	1	0.0935673	0.113956	0.4116	-0.129787	0.316921	1.09808	0.878283	1.37289
594	Q9BZR6	thumb OA	outcome	RTN4R	Wald ratio	1	0.081761	0.0541403	0.131	-0.0243539	0.187876	1.0852	0.97594	1.20668
595	Q9C0C4	thumb OA	outcome	SEMA4C	Wald ratio	1	0.014446	0.0766965	0.8506	-0.135879	0.164771	1.01455	0.872948	1.17912
596	Q9GZN4	thumb OA	outcome	PRSS22	Wald ratio	1	-0.0534899	0.058594	0.3613	-0.168334	0.0613543	0.947916	0.845071	1.06328
597	Q9GZP0	thumb OA	outcome	PDGFD	Wald ratio	1	-0.0658421	0.066127	0.3194	-0.195451	0.0637668	0.936279	0.822464	1.06584
598	Q9H013	thumb OA	outcome	ADAM19	Wald ratio	1	0.0280488	0.0715881	0.6952	-0.112264	0.168361	1.02845	0.893808	1.18336
599	Q9H0R4;V9HW73	thumb OA	outcome	HDHD2	Wald ratio	1	0.0222191	0.0479656	0.6432	-0.0717935	0.116232	1.02247	0.930723	1.12326
600	Q9H0V9;B4DI83;B4E308;B4DVH1	thumb OA	outcome	LMAN2L	Wald ratio	1	0.097793	0.0660976	0.139	-0.0317582	0.227344	1.10273	0.968741	1.25526
601	Q9H2A7	thumb OA	outcome	CXCL16	Wald ratio	1	-0.000445434	0.0807735	0.9956	-0.158761	0.157871	0.999555	0.8532	1.17101
602	Q9H488	thumb OA	outcome	POFUT1	Wald ratio	1	-0.021	0.0469253	0.6545	-0.112974	0.0709736	0.979219	0.893174	1.07355
603	Q9H4A4	thumb OA	outcome	RNPEP	Wald ratio	1	-0.0272237	0.0495608	0.5828	-0.124363	0.0699155	0.973144	0.883059	1.07242
604	Q9H4F8;A0A024R6E0	thumb OA	outcome	SMOC1	Wald ratio	1	0.0061089	0.0638684	0.9238	-0.119073	0.131291	1.00613	0.887743	1.1403
605	Q9H5V8	thumb OA	outcome	CDCP1	Wald ratio	1	-0.146667	0.115336	0.2035	-0.372726	0.0793926	0.863582	0.688854	1.08263
606	Q9H7M9	thumb OA	outcome	VSIR	Wald ratio	1	0.142329	0.0850516	0.09424	-0.0243721	0.30903	1.15296	0.975923	1.3621
607	Q9H8J5	thumb OA	outcome	MANSC1	Wald ratio	1	-0.0652866	0.0549511	0.2348	-0.172991	0.0424176	0.936799	0.841145	1.04333
608	Q9HBL8	thumb OA	outcome	NMRAL1	Wald ratio	1	-0.0448522	0.0590739	0.4477	-0.160637	0.0709327	0.956139	0.851601	1.07351
609	Q9HC16	thumb OA	outcome	APOBEC3G	Wald ratio	1	-0.0130612	0.114778	0.9094	-0.238026	0.211904	0.987024	0.788182	1.23603
610	Q9HC23	thumb OA	outcome	PROK2	Wald ratio	1	-0.0108891	0.0216077	0.6143	-0.0532403	0.031462	0.98917	0.948152	1.03196
611	Q9HC56	thumb OA	outcome	PCDH9	Wald ratio	1	0.0593985	0.0876549	0.498	-0.112405	0.231202	1.0612	0.893682	1.26011
612	Q9HC57	thumb OA	outcome	WFDC1	Wald ratio	1	0.0097561	0.0467807	0.8348	-0.0819342	0.101446	1.0098	0.921333	1.10677
613	Q9HCB6	thumb OA	outcome	SPON1	Wald ratio	1	-0.0232124	0.0445085	0.602	-0.110449	0.0640243	0.977055	0.895432	1.06612
614	Q9HCJ2	thumb OA	outcome	LRRC4C	Wald ratio	1	0.0226277	0.122456	0.8534	-0.217387	0.262642	1.02289	0.804619	1.30036
615	Q9HD89	thumb OA	outcome	RETN	Wald ratio	1	-0.040605	0.0722101	0.5739	-0.182137	0.100927	0.960208	0.833487	1.1062
616	Q9HDC9	thumb OA	outcome	APMAP	Wald ratio	1	-0.00471857	0.0847507	0.9556	-0.17083	0.161393	0.995293	0.842965	1.17515
617	Q9NP99	thumb OA	outcome	TREM1	Wald ratio	1	-0.0283422	0.0484301	0.5584	-0.123265	0.0665807	0.972056	0.884029	1.06885
618	Q9NPH6	thumb OA	outcome	OBP2B	Wald ratio	1	0.0664804	0.0579503	0.2513	-0.0471022	0.180063	1.06874	0.95399	1.19729
619	Q9NQ25;B4DVL7;B4DW98	thumb OA	outcome	SLAMF7	Wald ratio	1	-0.0212749	0.0198493	0.2838	-0.0601795	0.0176297	0.97895	0.941595	1.01779
620	Q9NQ38	thumb OA	outcome	SPINK5	Wald ratio	1	-0.157237	0.114104	0.1682	-0.380881	0.0664074	0.854502	0.683259	1.06866
621	Q9NQ79	thumb OA	outcome	CRTAC1	Wald ratio	1	0.0916185	0.0485256	0.05902	-0.00349169	0.186729	1.09595	0.996514	1.2053
622	Q9NR34	thumb OA	outcome	MAN1C1	Wald ratio	1	0.0517442	0.0974417	0.5954	-0.139242	0.24273	1.05311	0.870018	1.27472
623	Q9NR71;P0C7U1	thumb OA	outcome	ASAH2;ASAH2B	Wald ratio	1	-0.00345086	0.0369045	0.9255	-0.0757836	0.0688819	0.996555	0.927017	1.07131
624	Q9NRB3	thumb OA	outcome	CHST12	Wald ratio	1	-0.0910638	0.132988	0.4935	-0.35172	0.169592	0.912959	0.703477	1.18482
625	Q9NRM6	thumb OA	outcome	IL17RB	Wald ratio	1	-0.0171772	0.0417006	0.6804	-0.0989103	0.0645559	0.982969	0.905824	1.06669
626	Q9NRR1	thumb OA	outcome	CYTL1	Wald ratio	1	0.145198	0.0624697	0.02011	0.0227571	0.267638	1.15627	1.02302	1.30687
627	Q9NRW1	thumb OA	outcome	RAB6B	Wald ratio	1	0.021223	0.0809953	0.7933	-0.137528	0.179974	1.02145	0.87151	1.19719
628	Q9NS18	thumb OA	outcome	GLRX2	Wald ratio	1	-0.0186703	0.0467143	0.6894	-0.11023	0.0728897	0.981503	0.895628	1.07561
629	Q9NS68	thumb OA	outcome	TNFRSF19	Wald ratio	1	0.190361	0.109421	0.08191	-0.0241045	0.404827	1.20969	0.976184	1.49904
630	Q9NS85	thumb OA	outcome	CA10	Wald ratio	1	-0.0365381	0.0869147	0.6742	-0.206891	0.133815	0.964121	0.813108	1.14318
631	Q9NS98	thumb OA	outcome	SEMA3G	Wald ratio	1	-0.0893189	0.084203	0.2888	-0.254357	0.0757189	0.914554	0.775415	1.07866
632	Q9NT22	thumb OA	outcome	EMILIN3	Wald ratio	1	0.0366156	0.063648	0.5651	-0.0881345	0.161366	1.03729	0.915638	1.17511
633	Q9NTU7	thumb OA	outcome	CBLN4	Wald ratio	1	0.0523656	0.0991234	0.5973	-0.141916	0.246648	1.05376	0.867694	1.27973
634	Q9NUM4	thumb OA	outcome	TMEM106B	Wald ratio	1	0.0922794	0.069396	0.1836	-0.0437367	0.228295	1.09667	0.957206	1.25646
635	Q9NX62	thumb OA	outcome	IMPAD1	Wald ratio	1	0.00189911	0.0427902	0.9646	-0.0819697	0.0857679	1.0019	0.9213	1.08955
636	Q9NXS2	thumb OA	outcome	QPCTL	Wald ratio	1	-0.0236029	0.0665898	0.723	-0.154119	0.106913	0.976673	0.85717	1.11284
637	Q9NZC2	thumb OA	outcome	TREM2	Wald ratio	1	-0.0363889	0.123465	0.7682	-0.27838	0.205603	0.964265	0.757009	1.22827
638	Q9NZP8	thumb OA	outcome	C1RL	Wald ratio	1	-0.0248148	0.068918	0.7188	-0.159894	0.110264	0.975491	0.852234	1.11657
639	Q9NZQ7	thumb OA	outcome	CD274	Wald ratio	1	-0.026129	0.0615721	0.6713	-0.14681	0.0945524	0.974209	0.863458	1.09917
640	Q9NZU0	thumb OA	outcome	FLRT3	Wald ratio	1	-0.0112511	0.0427482	0.7924	-0.0950376	0.0725353	0.988812	0.909339	1.07523
641	Q9P0K1	thumb OA	outcome	ADAM22	Wald ratio	1	-0.0276836	0.0930604	0.7661	-0.210082	0.154715	0.972696	0.810518	1.16732
642	Q9P121	thumb OA	outcome	NTM	Wald ratio	1	-0.00498688	0.0451235	0.912	-0.0934289	0.0834552	0.995026	0.910803	1.08704
643	Q9P126	thumb OA	outcome	CLEC1B	Wald ratio	1	0.0291667	0.0387382	0.4515	-0.0467603	0.105094	1.0296	0.954316	1.11081
644	Q9P1W8	thumb OA	outcome	SIRPG	Wald ratio	1	0.122527	0.0676808	0.07024	-0.0101278	0.255181	1.13035	0.989923	1.2907
645	Q9P2B2	thumb OA	outcome	PTGFRN	Wald ratio	1	0.00069951	0.0205912	0.9729	-0.0396592	0.0410582	1.0007	0.961117	1.04191
646	Q9UBC7	thumb OA	outcome	GALP	Wald ratio	1	-0.000309215	0.102799	0.9976	-0.201795	0.201176	0.999691	0.817263	1.22284
647	Q9UBG0	thumb OA	outcome	MRC2	Wald ratio	1	0.1234	0.0984179	0.2099	-0.0694988	0.316299	1.13134	0.932861	1.37204
648	Q9UBP4;F6SYF8	thumb OA	outcome	DKK3	Wald ratio	1	-0.044887	0.0541917	0.4075	-0.151103	0.0613287	0.956105	0.859759	1.06325
649	Q9UBU2	thumb OA	outcome	DKK2	Wald ratio	1	-0.032381	0.0432939	0.4545	-0.117237	0.052475	0.968138	0.889374	1.05388
650	Q9UBX1	thumb OA	outcome	CTSF	Wald ratio	1	-0.0276713	0.0772241	0.7201	-0.179031	0.123688	0.972708	0.83608	1.13166
651	Q9UBX8	thumb OA	outcome	B4GALT6	Wald ratio	1	0.0424322	0.0376235	0.2594	-0.0313099	0.116174	1.04335	0.969175	1.12319
652	Q9UGC7;B4DMX1	thumb OA	outcome	MTRF1L	Wald ratio	1	0.106538	0.100665	0.2899	-0.0907652	0.30384	1.11242	0.913232	1.35505
653	Q9UGM5;E9PG08;Q5J875;B7Z8T3	thumb OA	outcome	FETUB	Wald ratio	1	0.0184072	0.0681223	0.787	-0.115113	0.151927	1.01858	0.891266	1.16408
654	Q9UGN4	thumb OA	outcome	CD300A	Wald ratio	1	0.0643678	0.0480638	0.1805	-0.0298372	0.158573	1.06648	0.970604	1.17184
655	Q9UHG3	thumb OA	outcome	PCYOX1	Wald ratio	1	-0.0570886	0.0299205	0.05639	-0.115733	0.00155558	0.94451	0.890713	1.00156
656	Q9UHL4	thumb OA	outcome	DPP7	Wald ratio	1	0.0280143	0.0542229	0.6054	-0.0782625	0.134291	1.02841	0.924722	1.14373
657	Q9UIW2	thumb OA	outcome	PLXNA1	Wald ratio	1	-0.11044	0.101466	0.2764	-0.309312	0.0884333	0.89544	0.733951	1.09246
658	Q9UJA9;B4DHN2	thumb OA	outcome	ENPP5	Wald ratio	1	0.00975795	0.0220638	0.6583	-0.033487	0.0530029	1.00981	0.967067	1.05443
659	Q9UJJ9	thumb OA	outcome	GNPTG	Wald ratio	1	-0.0639535	0.0886392	0.4706	-0.237686	0.109779	0.938049	0.78845	1.11603
660	Q9UK23	thumb OA	outcome	NAGPA	Wald ratio	1	-0.0574438	0.0515568	0.2652	-0.158495	0.0436075	0.944175	0.853427	1.04457
661	Q9UKG9	thumb OA	outcome	CROT	Wald ratio	1	-0.0109195	0.0928686	0.9064	-0.192942	0.171103	0.98914	0.82453	1.18661
662	Q9UKR3	thumb OA	outcome	KLK13	Wald ratio	1	0.0384021	0.0450239	0.3937	-0.0498447	0.126649	1.03915	0.951377	1.13502
663	Q9UKZ9	thumb OA	outcome	PCOLCE2	Wald ratio	1	0.0658768	0.0505947	0.1929	-0.0332889	0.165042	1.0681	0.967259	1.17944
664	Q9UNE0	thumb OA	outcome	EDAR	Wald ratio	1	-0.0743182	0.0424917	0.08029	-0.157602	0.00896549	0.928376	0.85419	1.00901
665	Q9UNP9;B3KSZ1	thumb OA	outcome	PPIE	Wald ratio	1	-0.0159186	0.0441777	0.7186	-0.102507	0.0706698	0.984207	0.902572	1.07323
666	Q9UQ53	thumb OA	outcome	MGAT4B	Wald ratio	1	0.0920092	0.0661734	0.1644	-0.0376908	0.221709	1.09637	0.963011	1.24821
667	Q9Y240	thumb OA	outcome	CLEC11A	Wald ratio	1	0.0181818	0.123333	0.8828	-0.223551	0.259914	1.01835	0.799674	1.29682
668	Q9Y251	thumb OA	outcome	HPSE	Wald ratio	1	0.0406654	0.0371981	0.2743	-0.0322428	0.113574	1.0415	0.968271	1.12027
669	Q9Y286	thumb OA	outcome	SIGLEC7	Wald ratio	1	0.0418788	0.0544357	0.4417	-0.0648152	0.148573	1.04277	0.937241	1.16018
670	Q9Y2C2	thumb OA	outcome	UST	Wald ratio	1	-0.143624	0.120629	0.2338	-0.380057	0.0928087	0.866213	0.683822	1.09725
671	Q9Y336	thumb OA	outcome	SIGLEC9	Wald ratio	1	-0.0194206	0.0136994	0.1563	-0.0462715	0.00743021	0.980767	0.954783	1.00746
672	Q9Y4X3	thumb OA	outcome	CCL27	Wald ratio	1	0.0327103	0.0887659	0.7125	-0.141271	0.206691	1.03325	0.868254	1.2296
673	Q9Y561	thumb OA	outcome	LRP12	Wald ratio	1	0.159242	0.0979489	0.104	-0.0327381	0.351222	1.17262	0.967792	1.4208
674	Q9Y5Y7	thumb OA	outcome	LYVE1	Wald ratio	1	0.238211	0.105267	0.02364	0.0318885	0.444534	1.26898	1.0324	1.55976
675	Q9Y646	thumb OA	outcome	CPQ	Wald ratio	1	-0.0723154	0.0426168	0.08972	-0.155844	0.0112135	0.930237	0.855692	1.01128
676	Q9Y680	thumb OA	outcome	FKBP7	Wald ratio	1	-0.0778082	0.0554827	0.1608	-0.186554	0.030938	0.925142	0.829813	1.03142
677	Q9Y6Q6	thumb OA	outcome	TNFRSF11A	Wald ratio	1	-0.0210291	0.0854472	0.8056	-0.188506	0.146447	0.97919	0.828196	1.15771
678	R4GMU1;O95479	thumb OA	outcome	H6PD	Wald ratio	1	-0.0359731	0.0323203	0.2657	-0.0993209	0.0273747	0.964666	0.905452	1.02775

## Sheet: OR-figure OA
	id.exposure	id.outcome	outcome	exposure	method	nsnp	b	se	pval	lo_ci	up_ci	or	or_lci95	or_uci95
1	A0A024R064;B3KTY7;Q9NS62	figure OA	outcome	THSD1	Wald ratio	1	-0.0285904	0.0575934	0.6196	-0.141473	0.0842927	0.971814	0.868078	1.08795
2	A0A024R0A1;P09603	figure OA	outcome	CSF1	Wald ratio	1	-0.0213333	0.117395	0.8558	-0.251427	0.20876	0.978893	0.77769	1.23215
3	A0A024R0M1;Q9BYZ8	figure OA	outcome	REG4	Wald ratio	1	0.0256992	0.116359	0.8252	-0.202364	0.253762	1.02603	0.816798	1.28886
4	A0A024R0P1;Q16674	figure OA	outcome	MIA	Wald ratio	1	-0.00735243	0.0237214	0.7566	-0.0538465	0.0391416	0.992675	0.947578	1.03992
5	A0A024R1G9;O60704	figure OA	outcome	TPST2	Wald ratio	1	0.0144092	0.0738969	0.8454	-0.130429	0.159247	1.01451	0.877719	1.17263
6	A0A024R2C8;Q01344;Q8NHV7	figure OA	outcome	IL5RA	Wald ratio	1	0.032967	0.0499555	0.5093	-0.0649457	0.13088	1.03352	0.937118	1.13983
7	A0A024R2E5;Q8IWV2	figure OA	outcome	CNTN4	Wald ratio	1	0.0233918	0.0689728	0.7345	-0.111795	0.158578	1.02367	0.894228	1.17184
8	A0A024R2P4;Q8NAT1	figure OA	outcome	POMGNT2	Wald ratio	1	-0.0933229	0.0685991	0.1737	-0.227777	0.0411313	0.910899	0.796302	1.04199
9	A0A024R3C4;Q7Z4H8	figure OA	outcome	KDELC2	Wald ratio	1	0.0503959	0.0463202	0.2766	-0.0403917	0.141183	1.05169	0.960413	1.15164
10	A0A024R3E0;Q14116	figure OA	outcome	IL18	Wald ratio	1	-0.062069	0.0651854	0.341	-0.189832	0.0656944	0.939818	0.827098	1.0679
11	A0A024R3F8;Q9BXJ0	figure OA	outcome	C1QTNF5	Wald ratio	1	-0.0837167	0.0789052	0.2887	-0.238371	0.0709375	0.919692	0.78791	1.07351
12	A0A024R3I5;P43121	figure OA	outcome	MCAM	Wald ratio	1	0.180556	0.135998	0.1843	-0.0860011	0.447112	1.19788	0.917593	1.56379
13	A0A024R3M4;P58753	figure OA	outcome	TIRAP	Wald ratio	1	-0.0185737	0.11349	0.87	-0.241015	0.203868	0.981598	0.78583	1.22614
14	A0A024R3W8;O75077;E7EWD3	figure OA	outcome	ADAM23	Wald ratio	1	-0.0317056	0.0439736	0.4709	-0.117894	0.0544826	0.968792	0.88879	1.05599
15	A0A024R498;P07093;A0A024R451	figure OA	outcome	SERPINE2	Wald ratio	1	-0.0422436	0.0515479	0.4125	-0.143277	0.0587903	0.958636	0.866514	1.06055
16	A0A024R5N3;Q969Z4	figure OA	outcome	RELT	Wald ratio	1	-0.0181818	0.048353	0.7069	-0.112954	0.07659	0.981982	0.893192	1.0796
17	A0A024R693;P17931	figure OA	outcome	LGALS3	Wald ratio	1	0.111299	0.0383537	0.003709	0.0361255	0.186472	1.11773	1.03679	1.20499
18	A0A024R6D3;O75356;A0A024R6B4;G3V4I0	figure OA	outcome	ENTPD5	Wald ratio	1	-0.0149979	0.0398714	0.7068	-0.093146	0.0631501	0.985114	0.911061	1.06519
19	A0A024R6P0;P01011	figure OA	outcome	SERPINA3	Wald ratio	1	-0.0481147	0.050835	0.3439	-0.147751	0.051522	0.953024	0.862646	1.05287
20	A0A024R778;P21246	figure OA	outcome	PTN	Wald ratio	1	-0.0528233	0.0801008	0.5096	-0.209821	0.104174	0.948548	0.810729	1.10979
21	A0A024R7A8;P15121	figure OA	outcome	AKR1B1	Wald ratio	1	0.0124588	0.0880676	0.8875	-0.160154	0.185071	1.01254	0.852013	1.2033
22	A0A024R7F8;P13686	figure OA	outcome	ACP5	Wald ratio	1	0.0493292	0.0556509	0.3754	-0.0597466	0.158405	1.05057	0.942003	1.17164
23	A0A024R7V4;P01210	figure OA	outcome	PENK	Wald ratio	1	-0.0337417	0.0378988	0.3733	-0.108023	0.04054	0.966821	0.897607	1.04137
24	A0A024R8G3;P41222	figure OA	outcome	PTGDS	Wald ratio	1	-0.0874179	0.0856279	0.3073	-0.255249	0.0804129	0.916294	0.774724	1.08373
25	A0A024R8Y9;P16109;Q6NUL9;Q5R341	figure OA	outcome	SELP	Wald ratio	1	-0.0278707	0.033648	0.4075	-0.0938208	0.0380794	0.972514	0.910446	1.03881
26	A0A024R8Z0;P14151	figure OA	outcome	SELL	Wald ratio	1	0.000193611	0.0367806	0.9958	-0.0718963	0.0722835	1.00019	0.930627	1.07496
27	A0A024R908;O95841	figure OA	outcome	ANGPTL1	Wald ratio	1	-0.0376307	0.0422935	0.3736	-0.120526	0.0452646	0.963069	0.886454	1.0463
28	A0A024R9B4;Q02246;A1L3A3	figure OA	outcome	CNTN2	Wald ratio	1	-0.00804672	0.0356249	0.8213	-0.0778716	0.0617782	0.991986	0.925083	1.06373
29	A0A024R9H2;P52758	figure OA	outcome	RIDA	Wald ratio	1	-0.0183053	0.054876	0.7387	-0.125862	0.0892517	0.981861	0.881736	1.09336
30	A0A024R9J4;P48745	figure OA	outcome	NOV	Wald ratio	1	0.0522782	0.099664	0.5999	-0.143063	0.24762	1.05367	0.866699	1.28097
31	A0A024R9L6;Q11201	figure OA	outcome	ST3GAL1	Wald ratio	1	0.0906262	0.0685262	0.186	-0.0436851	0.224938	1.09486	0.957255	1.25224
32	A0A024RA08;Q96EE4	figure OA	outcome	CCDC126	Wald ratio	1	0.0800291	0.0640514	0.2115	-0.0455116	0.20557	1.08332	0.955508	1.22822
33	A0A024RA96;P14555	figure OA	outcome	PLA2G2A	Wald ratio	1	-0.033219	0.0198362	0.094	-0.072098	0.00565997	0.967327	0.93044	1.00568
34	A0A024RAA7;P02747	figure OA	outcome	C1QC	Wald ratio	1	-0.0255719	0.0404827	0.5276	-0.104918	0.0537743	0.974752	0.900398	1.05525
35	A0A024RAX0;P08493	figure OA	outcome	MGP	Wald ratio	1	-0.55283	0.0678575	3.733e-16	-0.685831	-0.419829	0.575319	0.503672	0.657159
36	A0A024RCX8;Q9Y3C6	figure OA	outcome	PPIL1	Wald ratio	1	0.0240506	0.0421529	0.5683	-0.0585691	0.10667	1.02434	0.943113	1.11257
37	A0A024RD04;O15264	figure OA	outcome	MAPK13	Wald ratio	1	0.0137904	0.0971327	0.8871	-0.17659	0.20417	1.01389	0.838124	1.22651
38	A0A024RD74;P16562	figure OA	outcome	CRISP2	Wald ratio	1	-0.00702371	0.0310075	0.8208	-0.0677985	0.053751	0.993001	0.934449	1.05522
39	A0A024RD88;P35968	figure OA	outcome	KDR	Wald ratio	1	0.042234	0.0499905	0.3982	-0.0557474	0.140215	1.04314	0.945778	1.15052
40	A0A024RDE1;Q14515;B7ZB68;Q8N4S1	figure OA	outcome	SPARCL1	Inverse variance weighted	2	-0.00599329	0.0389584	0.877737	-0.0823517	0.0703652	0.994025	0.920948	1.0729
41	A0A024RDK9;O60507	figure OA	outcome	TPST1	Wald ratio	1	-0.162127	0.0812208	0.04592	-0.32132	-0.00293434	0.850333	0.725191	0.99707
42	A0A067XJP8;Q8WVF2;A0A067XKV3;A0A067XJX6	figure OA	outcome	UCMA	Wald ratio	1	0.0030701	0.0516486	0.9526	-0.0981612	0.104301	1.00307	0.906503	1.10993
43	A0A087WSY5;Q96IY4	figure OA	outcome	CPB2	Wald ratio	1	0.0142521	0.0219528	0.5162	-0.0287754	0.0572795	1.01435	0.971635	1.05895
44	A0A087WVM2;Q8N6Q3	figure OA	outcome	CD177	Wald ratio	1	0.0226264	0.0347113	0.5145	-0.0454077	0.0906606	1.02288	0.955608	1.0949
45	A0A087WXB8;Q9Y274	figure OA	outcome	ST3GAL6	Wald ratio	1	0.0307176	0.0212496	0.1483	-0.0109316	0.0723669	1.03119	0.989128	1.07505
46	A0A087WZW1;A0A087X0Q7;P04118	figure OA	outcome	CLPS	Wald ratio	1	0.041555	0.0480669	0.3873	-0.0526561	0.135766	1.04243	0.948706	1.14541
47	A0A087X1S7;P09326	figure OA	outcome	CD48	Wald ratio	1	0.0519136	0.0685554	0.4489	-0.082455	0.186282	1.05328	0.920853	1.20476
48	A0A090N7T7;B2RCH4;Q9UHC6	figure OA	outcome	CNTNAP2	Wald ratio	1	-0.105494	0.0452004	0.0196	-0.194087	-0.0169013	0.89988	0.823586	0.983241
49	A0A090N7U9;Q99969	figure OA	outcome	RARRES2	Wald ratio	1	-0.0167003	0.0523678	0.7498	-0.119341	0.0859407	0.983438	0.887505	1.08974
50	A0A096LNX8;Q96GP6	figure OA	outcome	SCARF2	Wald ratio	1	-0.047047	0.0725195	0.5165	-0.189185	0.0950912	0.954043	0.827633	1.09976
51	A0A0A0MQY9;O60259	figure OA	outcome	KLK8	Wald ratio	1	-0.0585765	0.0586479	0.3179	-0.173526	0.0563734	0.943106	0.840695	1.05799
52	A0A0A0MTQ4;Q96B86	figure OA	outcome	RGMA	Wald ratio	1	-0.0248509	0.0876601	0.7768	-0.196665	0.146963	0.975455	0.821466	1.15831
53	A0A0A0N0L2;P40189;Q17RA0	figure OA	outcome	IL6ST	Wald ratio	1	-0.172749	0.0745016	0.02041	-0.318772	-0.0267255	0.841349	0.727041	0.973628
54	A0A0A8K9B4;Q96BQ1	figure OA	outcome	FAM3D	Wald ratio	1	0.0461538	0.0678568	0.4964	-0.0868456	0.179153	1.04724	0.916819	1.1962
55	A0A0B4J2E2;Q16663	figure OA	outcome	CCL15	Wald ratio	1	0.0375473	0.0221597	0.09019	-0.0058857	0.0809803	1.03826	0.994132	1.08435
56	A0A0B4RUS7;Q6Q788	figure OA	outcome	APOA5	Wald ratio	1	-0.0419048	0.100729	0.6774	-0.239334	0.155525	0.958961	0.787152	1.16827
57	A0A0C4DFU4;Q9HBG7;Q05CA2;Q0VAI0;Q5VYH9	figure OA	outcome	LY9	Wald ratio	1	-0.0162952	0.0450891	0.7178	-0.10467	0.0720794	0.983837	0.900622	1.07474
58	A0A0F7RQE6;P01229	figure OA	outcome	LHB	Wald ratio	1	-0.0414556	0.0643141	0.5192	-0.167511	0.0846002	0.959392	0.845767	1.08828
59	A0A0K0K1J1;P01034	figure OA	outcome	CST3	Wald ratio	1	0.0246819	0.0540792	0.6481	-0.0813133	0.130677	1.02499	0.921905	1.1396
60	A0A0S2Z4C6;Q08209;A0A0S2Z4B5;P63098	figure OA	outcome	PPP3CA;PPP3R1	Wald ratio	1	-0.00842162	0.0518205	0.8709	-0.10999	0.0931465	0.991614	0.895843	1.09762
61	A0A0S2Z4F1;B2R6M6;Q12805;A0A0S2Z3V1	figure OA	outcome	EFEMP1	Wald ratio	1	0.122124	0.0963765	0.2051	-0.066774	0.311022	1.12989	0.935407	1.36482
62	A0A0S2Z4Q2;Q15582	figure OA	outcome	TGFBI	Wald ratio	1	0.0316073	0.0394826	0.4234	-0.0457786	0.108993	1.03211	0.955253	1.11515
63	A0A0S2Z4T8;P10746;A0A0S2Z5C5;Q5T3L8	figure OA	outcome	UROS	Wald ratio	1	0.0133104	0.094172	0.8876	-0.171267	0.197888	1.0134	0.842597	1.21883
64	A0A0S2Z5K4;Q8N6G5;A0A0S2Z5F9;A0A0S2Z5F5	figure OA	outcome	CSGALNACT2	Wald ratio	1	0.158083	0.0979929	0.1067	-0.0339835	0.350149	1.17126	0.966587	1.41928
65	A0A140VJJ2;P10768	figure OA	outcome	ESD	Wald ratio	1	-0.0236885	0.0376195	0.5289	-0.0974226	0.0500457	0.97659	0.907173	1.05132
66	A0A140VJK4;P08263;B7Z1F9	figure OA	outcome	GSTA1	Wald ratio	1	0.0396921	0.0431729	0.3579	-0.0449269	0.124311	1.04049	0.956067	1.13237
67	A0A140VJV6;O43291	figure OA	outcome	SPINT2	Wald ratio	1	-0.0165523	0.0206231	0.4222	-0.0569735	0.0238689	0.983584	0.944619	1.02416
68	A0A140VK37;P24666;Q59EH3	figure OA	outcome	ACP1	Wald ratio	1	0.0137429	0.0147231	0.3506	-0.0151144	0.0426002	1.01384	0.984999	1.04352
69	A0A140VK80;Q9H0B8	figure OA	outcome	CRISPLD2	Wald ratio	1	0.0489484	0.0842613	0.5613	-0.116204	0.214101	1.05017	0.890294	1.23875
70	A0A140VKA9;P09417	figure OA	outcome	QDPR	Wald ratio	1	0.0375794	0.0357293	0.2929	-0.03245	0.107609	1.03829	0.968071	1.11361
71	A0A140VKE5;O00391;Q13876	figure OA	outcome	QSOX1	Wald ratio	1	-0.0311651	0.0421244	0.4594	-0.113729	0.0513987	0.969316	0.8925	1.05274
72	A0A140VKF3;P36955	figure OA	outcome	SERPINF1	Wald ratio	1	-0.0797932	0.0422373	0.05887	-0.162578	0.00299197	0.923307	0.849949	1.003
73	A0JNV7;Q9UHX3	figure OA	outcome	ADGRE2	Wald ratio	1	0.0798249	0.0649128	0.2188	-0.0474041	0.207054	1.0831	0.953702	1.23005
74	A2RRP8;B3KQB2;A5D8U1;O95460;A6NNA4	figure OA	outcome	MATN4	Wald ratio	1	-0.0926893	0.0877434	0.2908	-0.264666	0.0792877	0.911477	0.767462	1.08252
75	A5PL27;P00450	figure OA	outcome	CP	Wald ratio	1	-0.0125475	0.0847496	0.8823	-0.178657	0.153562	0.987531	0.836393	1.16598
76	A6NH11	figure OA	outcome	GLTPD2	Wald ratio	1	-0.0944174	0.0721563	0.1907	-0.235844	0.0470091	0.909903	0.789904	1.04813
77	A6NHS7	figure OA	outcome	MANSC4	Wald ratio	1	0.0379965	0.0334367	0.2558	-0.0275393	0.103532	1.03873	0.972836	1.10908
78	A8K019;P80370;A0A024R6L1	figure OA	outcome	DLK1	Wald ratio	1	-0.0380881	0.0339849	0.2624	-0.104699	0.0285223	0.962628	0.900596	1.02893
79	A8K385;O95185	figure OA	outcome	UNC5C	Wald ratio	1	0.112101	0.0788283	0.155	-0.0424025	0.266604	1.11863	0.958484	1.30552
80	A8K3H6;B2RE43;Q9HB63	figure OA	outcome	NTN4	Wald ratio	1	-0.0770061	0.087203	0.3772	-0.247924	0.0939118	0.925884	0.780419	1.09846
81	A8K3L0;P05156;B4DRF2;Q8WW88;G3XAM2	figure OA	outcome	CFI	Wald ratio	1	0.0362644	0.0579989	0.5318	-0.0774134	0.149942	1.03693	0.925507	1.16177
82	A8K6K4;Q9NPH3	figure OA	outcome	IL1RAP	Wald ratio	1	-0.0116124	0.0188702	0.5383	-0.0485979	0.0253731	0.988455	0.952564	1.0257
83	A8K6Z5;Q14162	figure OA	outcome	SCARF1	Wald ratio	1	0.00593522	0.0351735	0.866	-0.0630048	0.0748752	1.00595	0.938939	1.07775
84	A8K737;P21217	figure OA	outcome	FUT3	Wald ratio	1	0.0121923	0.0239835	0.6112	-0.0348153	0.0591998	1.01227	0.965784	1.06099
85	A8K7G6;P05451	figure OA	outcome	REG1A	Wald ratio	1	-0.0433962	0.0678111	0.5222	-0.176306	0.0895135	0.957532	0.838361	1.09364
86	B0QZ18;Q99829	figure OA	outcome	CPNE1	Wald ratio	1	0.0726714	0.0308392	0.01845	0.0122266	0.133116	1.07538	1.0123	1.14238
87	B0ZBE2;B2R5S1;P01019	figure OA	outcome	AGT	Wald ratio	1	0.0328456	0.0626518	0.6001	-0.0899519	0.155643	1.03339	0.913975	1.16841
88	B2R769;Q6P179	figure OA	outcome	ERAP2	Wald ratio	1	0.0236625	0.016873	0.1608	-0.00940862	0.0567335	1.02394	0.990636	1.05837
89	B2R892;P06732	figure OA	outcome	CKM	Wald ratio	1	-0.0281379	0.090437	0.7557	-0.205394	0.149119	0.972254	0.814326	1.16081
90	B2RDI5;P07384;B4DWH5;P04632;A0A0C4DGQ5	figure OA	outcome	CAPN1;CAPNS1	Wald ratio	1	0.0241777	0.0440507	0.5831	-0.0621615	0.110517	1.02447	0.939731	1.11686
91	B3KQL2;Q96QL5;Q6P520;Q00888	figure OA	outcome	PSG4	Wald ratio	1	0.00630631	0.0316366	0.842	-0.0557014	0.068314	1.00633	0.945822	1.0707
92	B3KQM1;Q4LDE5;Q5JB40	figure OA	outcome	SVEP1	Wald ratio	1	0.0800574	0.0417141	0.05496	-0.00170226	0.161817	1.08335	0.998299	1.17565
93	B3KSU4;Q96LL9	figure OA	outcome	DNAJC30	Wald ratio	1	0.0716971	0.0557466	0.1984	-0.0375664	0.18096	1.07433	0.963131	1.19837
94	B3KTP7;P39059	figure OA	outcome	COL15A1	Wald ratio	1	-0.0221584	0.0832863	0.7902	-0.1854	0.141083	0.978085	0.830772	1.15152
95	B3KUB9;E7EMB1;Q9UH65	figure OA	outcome	SWAP70	Wald ratio	1	-0.0703272	0.0692012	0.3095	-0.205961	0.0653071	0.932089	0.813864	1.06749
96	B3KXR2;J3KNC5;K9UUD5;Q92832;F5H6I3	figure OA	outcome	NELL1	Wald ratio	1	-0.0604613	0.0346329	0.08085	-0.128342	0.00741923	0.94133	0.879553	1.00745
97	B4DGA4;Q99665;A0A0A0MTN7;B7ZB60	figure OA	outcome	IL12RB2	Wald ratio	1	-0.0124611	0.0722143	0.863	-0.154001	0.129079	0.987616	0.857271	1.13778
98	B4DN15;P03956;Q53G95	figure OA	outcome	MMP1	Wald ratio	1	0.065625	0.0581758	0.2593	-0.0483995	0.179649	1.06783	0.952753	1.1968
99	B4DSE0;Q4LE53;Q6NVW1;P29323	figure OA	outcome	EPHB2	Wald ratio	1	0.0434499	0.0518241	0.4018	-0.0581253	0.145025	1.04441	0.943532	1.15607
100	B4DSX9;O75612;Q86SR3;X6R868	figure OA	outcome	CEL	Wald ratio	1	0.101692	0.0644322	0.1145	-0.0245947	0.22798	1.10704	0.975705	1.25606
101	B4DTW8;P35590	figure OA	outcome	TIE1	Wald ratio	1	0.0323089	0.0709849	0.649	-0.106821	0.171439	1.03284	0.898686	1.18701
102	B4DUH8;P23280	figure OA	outcome	CA6	Wald ratio	1	0.028525	0.0266633	0.2847	-0.0237351	0.0807851	1.02894	0.976544	1.08414
103	B4DZT3;P20700	figure OA	outcome	LMNB1	Wald ratio	1	-0.0663018	0.0674334	0.3255	-0.198471	0.0658677	0.935848	0.819983	1.06809
104	B4E0I2;P22894	figure OA	outcome	MMP8	Wald ratio	1	-0.123499	0.101675	0.2245	-0.322782	0.0757834	0.883822	0.724132	1.07873
105	B4E1W3;E7EM93;Q9BQG2	figure OA	outcome	NUDT12	Wald ratio	1	-0.0886581	0.064111	0.1667	-0.214316	0.0369994	0.915158	0.807094	1.03769
106	B4E273;P53367;Q8N8M9;B7ZA10	figure OA	outcome	ARFIP1	Wald ratio	1	0.00041841	0.123645	0.9973	-0.241926	0.242763	1.00042	0.785114	1.27477
107	B4E2I9;Q99985	figure OA	outcome	SEMA3C	Wald ratio	1	-0.0999429	0.101943	0.3269	-0.299752	0.099866	0.904889	0.741002	1.10502
108	B4E3H9;P22749	figure OA	outcome	GNLY	Wald ratio	1	0.00930714	0.0273359	0.7335	-0.0442712	0.0628854	1.00935	0.956695	1.0649
109	B4E3S3;Q9H6B4	figure OA	outcome	CLMP	Wald ratio	1	-0.0376905	0.0710731	0.5959	-0.176994	0.101613	0.963011	0.837785	1.10695
110	B7Z4Y3;Q8IYA5;Q96MK3;L8B8N7	figure OA	outcome	FAM20A	Wald ratio	1	-0.0965833	0.0823744	0.241	-0.258037	0.0648706	0.907934	0.772567	1.06702
111	B7Z6C2;P36871;B4DDQ8	figure OA	outcome	PGM1	Wald ratio	1	0.00313698	0.0777102	0.9678	-0.149175	0.155449	1.00314	0.861418	1.16818
112	B7ZLE5;P02751;Q6MZM7;Q9UQS6;Q6MZF4;Q6N084	figure OA	outcome	FN1	Wald ratio	1	-0.0468157	0.0267874	0.08052	-0.099319	0.00568758	0.954263	0.905454	1.0057
113	C9J6G4;Q8TEU8	figure OA	outcome	WFIKKN2	Wald ratio	1	0.0212766	0.0298785	0.4764	-0.0372852	0.0798384	1.0215	0.963401	1.08311
114	C9JEV6;Q9UJ70	figure OA	outcome	NAGK	Wald ratio	1	-0.0430556	0.0534369	0.4204	-0.147792	0.0616807	0.957858	0.862611	1.06362
115	D0EI67;P13501	figure OA	outcome	CCL5	Wald ratio	1	0.142857	0.0654994	0.02918	0.0144784	0.271236	1.15356	1.01458	1.31158
116	D3DSM5;P39060;D3DSM4	figure OA	outcome	COL18A1	Wald ratio	1	0.100602	0.114331	0.3789	-0.123486	0.324691	1.10584	0.883834	1.3836
117	D6RAR4;Q04756	figure OA	outcome	HGFAC	Wald ratio	1	0.0138015	0.0354577	0.6971	-0.0556957	0.0832987	1.0139	0.945827	1.08687
118	D6RI10;D6RC51;P20155;A0A087WTA9;A0A024RD95	figure OA	outcome	SPINK2	Wald ratio	1	0.0184074	0.0563673	0.744	-0.0920726	0.128887	1.01858	0.912039	1.13756
119	D9ZGF6;Q92765	figure OA	outcome	FRZB	Wald ratio	1	-0.0134394	0.0518028	0.7953	-0.114973	0.0880941	0.98665	0.89139	1.09209
120	E5KN55;Q08752	figure OA	outcome	PPID	Wald ratio	1	-0.0191579	0.039584	0.6284	-0.0967424	0.0584267	0.981024	0.90779	1.06017
121	E9PHK0;A0A024R2Q7;P05452	figure OA	outcome	CLEC3B	Wald ratio	1	-0.146009	0.0987616	0.1393	-0.339582	0.0475633	0.86415	0.712068	1.04871
122	E9PKC0;Q6IQ23	figure OA	outcome	PLEKHA7	Wald ratio	1	0.0137333	0.0983973	0.889	-0.179126	0.206592	1.01383	0.836001	1.22948
123	G5E9D8;Q86UX2;Q96JW9;C9J2H1;A0A096LP62	figure OA	outcome	ITIH5	Wald ratio	1	-0.0744879	0.0626422	0.2344	-0.197267	0.0482908	0.928219	0.820972	1.04948
124	I1W660;O94907	figure OA	outcome	DKK1	Wald ratio	1	0.0301535	0.100259	0.7636	-0.166354	0.226661	1.03061	0.846747	1.2544
125	J3KNF6;Q6NW40	figure OA	outcome	RGMB	Wald ratio	1	-0.176307	0.0814315	0.03038	-0.335913	-0.0167016	0.83836	0.714685	0.983437
126	K3W4U1;P06734	figure OA	outcome	FCER2	Wald ratio	1	-0.0516003	0.0577882	0.3719	-0.164865	0.0616647	0.949708	0.848008	1.06361
127	K7EL86;Q9H665	figure OA	outcome	IGFLR1	Wald ratio	1	0.00171257	0.0344918	0.9604	-0.0658913	0.0693165	1.00171	0.936233	1.07178
128	K7ENC0;Q11128	figure OA	outcome	FUT5	Wald ratio	1	0.00724138	0.0338287	0.8305	-0.0590628	0.0735456	1.00727	0.942648	1.07632
129	L7UYB8;P07359	figure OA	outcome	GP1BA	Wald ratio	1	-0.111247	0.0998875	0.2654	-0.307026	0.084533	0.894718	0.735631	1.08821
130	O00182	figure OA	outcome	LGALS9	Wald ratio	1	0.0142857	0.0984268	0.8846	-0.178631	0.207202	1.01439	0.836415	1.23023
131	O00206;Q9Y6Y9	figure OA	outcome	TLR4;LY96	Wald ratio	1	0.0118638	0.0395501	0.7642	-0.0656543	0.089382	1.01193	0.936455	1.0935
132	O00241;Q5TFQ8;H9KV29	figure OA	outcome	SIRPB1	Wald ratio	1	-0.024688	0.0259868	0.3421	-0.0756221	0.026246	0.975614	0.927167	1.02659
133	O00462	figure OA	outcome	MANBA	Wald ratio	1	-0.0275197	0.0331323	0.4062	-0.0924589	0.0374196	0.972856	0.911687	1.03813
134	O00533;A0A087X0M8	figure OA	outcome	CHL1	Wald ratio	1	0.0518732	0.0873919	0.5528	-0.119415	0.223161	1.05324	0.887439	1.25002
135	O00548	figure OA	outcome	DLL1	Wald ratio	1	-0.140764	0.0943943	0.1359	-0.325777	0.0442488	0.868694	0.721966	1.04524
136	O00602	figure OA	outcome	FCN1	Wald ratio	1	-0.00995366	0.0342896	0.7716	-0.0771612	0.0572539	0.990096	0.925741	1.05892
137	O14625	figure OA	outcome	CXCL11	Wald ratio	1	-0.18299	0.0754977	0.01536	-0.330965	-0.0350142	0.832777	0.71823	0.965592
138	O14737	figure OA	outcome	PDCD5	Wald ratio	1	-0.0211864	0.0542421	0.6961	-0.127501	0.0851281	0.979036	0.880293	1.08886
139	O14763	figure OA	outcome	TNFRSF10B	Wald ratio	1	-0.1	0.131824	0.4481	-0.358375	0.158375	0.904837	0.698811	1.17161
140	O14786;Q68DN3;A8K9V7;Q59F20;Q6X907;Q6AWA9	figure OA	outcome	NRP1	Wald ratio	1	-0.0206774	0.0664584	0.7557	-0.150936	0.109581	0.979535	0.859903	1.11581
141	O14791;Q2KHQ6;B1AH95	figure OA	outcome	APOL1	Wald ratio	1	0.00929216	0.0858424	0.9138	-0.158959	0.177543	1.00934	0.853031	1.19428
142	O14960	figure OA	outcome	LECT2	Wald ratio	1	-0.0858974	0.0596704	0.15	-0.202851	0.0310566	0.917688	0.8164	1.03154
143	O15031	figure OA	outcome	PLXNB2	Wald ratio	1	-0.0116651	0.0587837	0.8427	-0.126881	0.103551	0.988403	0.880838	1.1091
144	O15041	figure OA	outcome	SEMA3E	Wald ratio	1	-0.0139236	0.0231998	0.5484	-0.0593953	0.0315481	0.986173	0.942334	1.03205
145	O15197	figure OA	outcome	EPHB6	Wald ratio	1	0.0154812	0.0809853	0.8484	-0.14325	0.174212	1.0156	0.866537	1.19031
146	O15394	figure OA	outcome	NCAM2	Wald ratio	1	-0.08	0.0533863	0.134	-0.184637	0.0246371	0.923116	0.831406	1.02494
147	O15444	figure OA	outcome	CCL25	Wald ratio	1	-0.0187281	0.0332012	0.5727	-0.0838025	0.0463463	0.981446	0.919613	1.04744
148	O15467	figure OA	outcome	CCL16	Wald ratio	1	-0.00983929	0.0209437	0.6385	-0.050889	0.0312104	0.990209	0.950384	1.0317
149	O43155	figure OA	outcome	FLRT2	Wald ratio	1	0.165321	0.0831512	0.04679	0.00234454	0.328297	1.17977	1.00235	1.3886
150	O43184	figure OA	outcome	ADAM12	Wald ratio	1	-0.150239	0.0861551	0.08119	-0.319103	0.0186248	0.860502	0.726801	1.0188
151	O43240	figure OA	outcome	KLK10	Wald ratio	1	0.0037037	0.045695	0.9354	-0.0858585	0.0932659	1.00371	0.917724	1.09775
152	O43405	figure OA	outcome	COCH	Wald ratio	1	0.0258458	0.0558116	0.6433	-0.0835449	0.135236	1.02618	0.91985	1.14481
153	O43488	figure OA	outcome	AKR7A2	Wald ratio	1	-0.105046	0.0845528	0.2141	-0.270769	0.0606776	0.900283	0.762792	1.06256
154	O43508;Q4ACW9;A0A0A6YY99	figure OA	outcome	TNFSF12;TNFSF12-TNFSF13	Wald ratio	1	0.0218663	0.0494574	0.6584	-0.0750702	0.118803	1.02211	0.927678	1.12615
155	O43555	figure OA	outcome	GNRH2	Wald ratio	1	-0.00832293	0.0989988	0.933	-0.202361	0.185715	0.991712	0.8168	1.20408
156	O43699;A0A024R4K4	figure OA	outcome	SIGLEC6	Wald ratio	1	-0.00689127	0.0276384	0.8031	-0.0610625	0.0472799	0.993132	0.940764	1.04842
157	O43813	figure OA	outcome	LANCL1	Wald ratio	1	-0.176184	0.110704	0.1115	-0.393165	0.0407959	0.838463	0.674918	1.04164
158	O43866	figure OA	outcome	CD5L	Wald ratio	1	0.0242105	0.0620704	0.6965	-0.0974475	0.145869	1.02451	0.90715	1.15704
159	O60243	figure OA	outcome	HS6ST1	Wald ratio	1	-0.0551181	0.0801778	0.4918	-0.212267	0.10203	0.946373	0.808749	1.10742
160	O60462;Q7LBX6;Q7Z3T9;X5D2Q8;A0A024R412;A0A024R3W6	figure OA	outcome	NRP2	Wald ratio	1	-0.157116	0.0915586	0.08616	-0.33657	0.0223393	0.854605	0.714216	1.02259
161	O60476	figure OA	outcome	MAN1A2	Wald ratio	1	-0.0519048	0.0896021	0.5624	-0.227525	0.123715	0.949419	0.796503	1.13169
162	O60486	figure OA	outcome	PLXNC1	Inverse variance weighted	2	0.00850996	0.0286103	0.766128	-0.0475662	0.0645861	1.00855	0.953547	1.06672
163	O60760	figure OA	outcome	HPGDS	Wald ratio	1	0.00727934	0.0409177	0.8588	-0.0729194	0.0874781	1.00731	0.929676	1.09142
164	O60909	figure OA	outcome	B4GALT2	Wald ratio	1	0.107578	0.0709952	0.1297	-0.0315726	0.246729	1.11358	0.968921	1.27983
165	O75015;M9MML6;A0A087WZR4;A0A087WU90	figure OA	outcome	FCGR3B	Wald ratio	1	0.00275672	0.0428465	0.9487	-0.0812225	0.0867359	1.00276	0.921989	1.09061
166	O75023	figure OA	outcome	LILRB5	Wald ratio	1	0.00508314	0.0156927	0.746	-0.0256745	0.0358408	1.0051	0.974652	1.03649
167	O75144;B7Z1W8;A0N0L8	figure OA	outcome	ICOSLG	Wald ratio	1	-0.0416522	0.0578209	0.4713	-0.154981	0.0716768	0.959203	0.856431	1.07431
168	O75462	figure OA	outcome	CRLF1	Wald ratio	1	-0.0486014	0.0741184	0.512	-0.193873	0.0966706	0.952561	0.823762	1.1015
169	O75503	figure OA	outcome	CLN5	Wald ratio	1	-0.127429	0.116418	0.2737	-0.355607	0.10075	0.880356	0.700748	1.106
170	O75594	figure OA	outcome	PGLYRP1	Wald ratio	1	-0.109779	0.0878037	0.2112	-0.281874	0.0623167	0.896032	0.754369	1.0643
171	O75629	figure OA	outcome	CREG1	Wald ratio	1	0.0797171	0.0781818	0.3079	-0.0735191	0.232953	1.08298	0.929118	1.26232
172	O75636	figure OA	outcome	FCN3	Wald ratio	1	0.0590782	0.0479584	0.218	-0.0349203	0.153077	1.06086	0.965682	1.16541
173	O75828;V9HW40	figure OA	outcome	CBR3	Wald ratio	1	0.015445	0.0243977	0.5267	-0.0323745	0.0632646	1.01556	0.968144	1.06531
174	O75843	figure OA	outcome	AP1G2	Wald ratio	1	-0.0276119	0.0952925	0.772	-0.214385	0.159161	0.972766	0.807037	1.17253
175	O75973	figure OA	outcome	C1QL1	Wald ratio	1	0.0491039	0.0629002	0.435	-0.0741805	0.172388	1.05033	0.928504	1.18814
176	O76074;G5E9C5	figure OA	outcome	PDE5A	Wald ratio	1	-0.0407643	0.0558678	0.4656	-0.150265	0.0687366	0.960055	0.86048	1.07115
177	O76076	figure OA	outcome	WISP2	Wald ratio	1	-0.043662	0.0834437	0.6008	-0.207212	0.119888	0.957277	0.812848	1.12737
178	O76096	figure OA	outcome	CST7	Wald ratio	1	-0.0323892	0.0273025	0.2355	-0.0859021	0.0211237	0.96813	0.917684	1.02135
179	O94779	figure OA	outcome	CNTN5	Wald ratio	1	0.0234332	0.044784	0.6008	-0.0643434	0.11121	1.02371	0.937683	1.11763
180	O94856;B4DRH7	figure OA	outcome	NFASC	Wald ratio	1	0.0421833	0.036794	0.2516	-0.029933	0.1143	1.04309	0.970511	1.12109
181	O94923	figure OA	outcome	GLCE	Wald ratio	1	0.00881004	0.024921	0.7237	-0.0400352	0.0576553	1.00885	0.960756	1.05935
182	O94933	figure OA	outcome	SLITRK3	Wald ratio	1	0.0284058	0.0810241	0.7259	-0.130401	0.187213	1.02881	0.877743	1.20588
183	O95256	figure OA	outcome	IL18RAP	Wald ratio	1	-0.0166873	0.0388952	0.6679	-0.0929218	0.0595473	0.983451	0.911265	1.06136
184	O95388	figure OA	outcome	WISP1	Wald ratio	1	-0.0400939	0.0400847	0.3172	-0.11866	0.0384722	0.960699	0.88811	1.03922
185	O95407	figure OA	outcome	TNFRSF6B	Wald ratio	1	0.260268	0.128325	0.04254	0.00875154	0.511784	1.29728	1.00879	1.66827
186	O95502	figure OA	outcome	NPTXR	Wald ratio	1	0.137315	0.0666548	0.03939	0.00667144	0.267958	1.14719	1.00669	1.30729
187	O95631	figure OA	outcome	NTN1	Wald ratio	1	0.0119212	0.0430612	0.7819	-0.0724786	0.0963211	1.01199	0.930086	1.10111
188	O95727	figure OA	outcome	CRTAM	Wald ratio	1	0.100847	0.0789893	0.2017	-0.0539716	0.255666	1.10611	0.947459	1.29132
189	O95897	figure OA	outcome	OLFM2	Wald ratio	1	-0.00579495	0.0279759	0.8359	-0.0606277	0.0490378	0.994222	0.941174	1.05026
190	O95954	figure OA	outcome	FTCD	Wald ratio	1	0.159233	0.150799	0.291	-0.136333	0.4548	1.17261	0.872552	1.57586
191	P00738;Q6PEJ8;A0A0C4DGL8	figure OA	outcome	HP	Wald ratio	1	-0.0302716	0.0258457	0.2415	-0.0809292	0.0203859	0.970182	0.922259	1.0206
192	P00742;Q5JVE7;Q5JVE8	figure OA	outcome	F10	Wald ratio	1	0.043394	0.0703074	0.5371	-0.0944085	0.181197	1.04435	0.909911	1.19865
193	P00747;Q5TEH5	figure OA	outcome	PLG	Wald ratio	1	0.142443	0.0549579	0.009546	0.0347254	0.250161	1.15309	1.03534	1.28423
194	P00750	figure OA	outcome	PLAT	Wald ratio	1	-0.182332	0.0936696	0.05159	-0.365924	0.00126086	0.833325	0.693556	1.00126
195	P00915	figure OA	outcome	CA1	Wald ratio	1	0.0285714	0.120191	0.8121	-0.207002	0.264145	1.02898	0.813018	1.30232
196	P00973;F8VXY3	figure OA	outcome	OAS1	Wald ratio	1	0.017401	0.0730812	0.8118	-0.125838	0.16064	1.01755	0.881758	1.17426
197	P00995	figure OA	outcome	SPINK1	Wald ratio	1	-0.106604	0.0838686	0.2037	-0.270986	0.0577787	0.898882	0.762627	1.05948
198	P01024	figure OA	outcome	C3	Wald ratio	1	-0.0640152	0.0790752	0.4182	-0.219002	0.0909722	0.937991	0.80332	1.09524
199	P01031	figure OA	outcome	C5	Wald ratio	1	-0.169231	0.0988665	0.08695	-0.363009	0.0245475	0.844314	0.69558	1.02485
200	P01036	figure OA	outcome	CST4	Wald ratio	1	-0.00258065	0.0635337	0.9676	-0.127107	0.121945	0.997423	0.88064	1.12969
201	P01037	figure OA	outcome	CST1	Wald ratio	1	0.000886525	0.0351875	0.9799	-0.0680811	0.0698541	1.00089	0.934185	1.07235
202	P01042	figure OA	outcome	KNG1	Wald ratio	1	-0.00724744	0.0197681	0.7139	-0.0459929	0.031498	0.992779	0.955049	1.032
203	P01133	figure OA	outcome	EGF	Wald ratio	1	-0.0666918	0.0705647	0.3446	-0.204999	0.071615	0.935483	0.814648	1.07424
204	P01178	figure OA	outcome	OXT	Wald ratio	1	0.00254111	0.0290939	0.9304	-0.0544829	0.0595651	1.00254	0.946975	1.06137
205	P01732	figure OA	outcome	CD8A	Wald ratio	1	-0.0447972	0.0463313	0.3336	-0.135607	0.0460122	0.956191	0.873186	1.04709
206	P02008	figure OA	outcome	HBZ	Wald ratio	1	0.00734795	0.0218112	0.7362	-0.0354019	0.0500978	1.00738	0.965217	1.05137
207	P02647	figure OA	outcome	APOA1	Wald ratio	1	-0.0101818	0.0704589	0.8851	-0.148281	0.127918	0.98987	0.862189	1.13646
208	P02741	figure OA	outcome	CRP	Wald ratio	1	0.14698	0.126426	0.245	-0.100814	0.394774	1.15833	0.904101	1.48405
209	P02743;V9HWP0	figure OA	outcome	APCS	Wald ratio	1	-0.036922	0.0621094	0.5522	-0.158656	0.0848125	0.963751	0.853289	1.08851
210	P02748	figure OA	outcome	C9	Wald ratio	1	-0.269333	0.123412	0.02908	-0.51122	-0.0274468	0.763889	0.599763	0.972926
211	P02749	figure OA	outcome	APOH	Wald ratio	1	0.0278986	0.0696857	0.6889	-0.108685	0.164483	1.02829	0.897013	1.17878
212	P02753	figure OA	outcome	RBP4	Wald ratio	1	0.168027	0.126129	0.1828	-0.079186	0.41524	1.18297	0.923868	1.51473
213	P02763	figure OA	outcome	ORM1	Wald ratio	1	-0.0584352	0.076123	0.4427	-0.207636	0.0907659	0.943239	0.812502	1.09501
214	P02765	figure OA	outcome	AHSG	Wald ratio	1	-0.00575816	0.0313348	0.8542	-0.0671744	0.0556581	0.994258	0.935032	1.05724
215	P02771	figure OA	outcome	AFP	Wald ratio	1	0.0540107	0.117125	0.6447	-0.175554	0.283576	1.0555	0.838992	1.32787
216	P02778	figure OA	outcome	CXCL10	Wald ratio	1	0.279699	0.132253	0.03444	0.0204836	0.538915	1.32273	1.02069	1.71415
217	P02787	figure OA	outcome	TF	Wald ratio	1	-0.023348	0.0858703	0.7857	-0.191654	0.144958	0.976922	0.825593	1.15599
218	P02790;Q9BS19	figure OA	outcome	HPX	Wald ratio	1	0.0642857	0.0800096	0.4217	-0.092533	0.221104	1.0664	0.911619	1.24745
219	P03950;W0UV28	figure OA	outcome	ANG	Wald ratio	1	0.00595238	0.03294	0.8566	-0.05861	0.0705147	1.00597	0.943075	1.07306
220	P03951	figure OA	outcome	F11	Wald ratio	1	-0.0151618	0.0409507	0.7112	-0.0954252	0.0651016	0.984953	0.908986	1.06727
221	P04003	figure OA	outcome	C4BPA	Wald ratio	1	0.11655	0.063063	0.06458	-0.00705331	0.240154	1.12361	0.992972	1.27144
222	P04114;Q59HB3;Q7Z7Q0	figure OA	outcome	APOB	Wald ratio	1	-0.0418727	0.0580223	0.4705	-0.155597	0.071851	0.958992	0.855904	1.0745
223	P04155	figure OA	outcome	TFF1	Wald ratio	1	-0.199637	0.0927367	0.03134	-0.381401	-0.017873	0.819028	0.682904	0.982286
224	P04278	figure OA	outcome	SHBG	Wald ratio	1	-0.0373832	0.0811164	0.6449	-0.196371	0.121605	0.963307	0.821707	1.12931
225	P04745;Q6NSB3	figure OA	outcome	AMY1A	Wald ratio	1	-0.0742379	0.0415696	0.07412	-0.155714	0.00723843	0.928451	0.855804	1.00726
226	P04792;V9HW43	figure OA	outcome	HSPB1	Wald ratio	1	-0.0330556	0.0531775	0.5342	-0.137284	0.0711724	0.967485	0.871723	1.07377
227	P04843	figure OA	outcome	RPN1	Wald ratio	1	0.0881926	0.0516747	0.08788	-0.0130898	0.189475	1.0922	0.986995	1.20861
228	P05160	figure OA	outcome	F13B	Wald ratio	1	0.126874	0.0455047	0.005301	0.0376847	0.216063	1.13527	1.0384	1.24118
229	P05161	figure OA	outcome	ISG15	Wald ratio	1	-0.0520833	0.0743151	0.4834	-0.197741	0.0935743	0.94925	0.820582	1.09809
230	P05162	figure OA	outcome	LGALS2	Wald ratio	1	0.00145455	0.0699082	0.9834	-0.135565	0.138475	1.00146	0.873222	1.14852
231	P05164	figure OA	outcome	MPO	Wald ratio	1	-0.0448047	0.0663347	0.4994	-0.174821	0.0852113	0.956184	0.839607	1.08895
232	P05362	figure OA	outcome	ICAM1	Wald ratio	1	0.0398732	0.0146826	0.006614	0.0110953	0.0686511	1.04068	1.01116	1.07106
233	P06396	figure OA	outcome	GSN	Wald ratio	1	-0.0778894	0.114996	0.4982	-0.303281	0.147502	0.925067	0.738392	1.15894
234	P07148;Q05CP7;Q6FGL7	figure OA	outcome	FABP1	Wald ratio	1	-0.0944882	0.0983325	0.3366	-0.28722	0.0982435	0.909838	0.750347	1.10323
235	P07339;V9HWI3	figure OA	outcome	CTSD	Wald ratio	1	0.0285714	0.0548749	0.6026	-0.0789833	0.136126	1.02898	0.924055	1.14583
236	P07451;V9HWA3	figure OA	outcome	CA3	Wald ratio	1	-0.00276625	0.10077	0.9781	-0.200276	0.194744	0.997238	0.818505	1.215
237	P07602	figure OA	outcome	PSAP	Wald ratio	1	-0.0256866	0.0316887	0.4176	-0.0877964	0.0364232	0.974641	0.915947	1.03709
238	P07949;Q9BTX6;A0A024R7T2	figure OA	outcome	RET	Wald ratio	1	0.0892341	0.0776205	0.2503	-0.062902	0.24137	1.09334	0.939036	1.27299
239	P07988	figure OA	outcome	SFTPB	Wald ratio	1	0.00393586	0.025326	0.8765	-0.0457032	0.0535749	1.00394	0.955325	1.05504
240	P07998;W0UV93	figure OA	outcome	RNASE1	Wald ratio	1	-0.226759	0.0836943	0.006741	-0.3908	-0.0627185	0.797113	0.676515	0.939208
241	P08118	figure OA	outcome	MSMB	Wald ratio	1	0.00122187	0.0181073	0.9462	-0.0342684	0.0367122	1.00122	0.966312	1.03739
242	P08174;B1AP13	figure OA	outcome	CD55	Wald ratio	1	-0.0788716	0.0384577	0.04028	-0.154249	-0.0034945	0.924159	0.857059	0.996512
243	P08294	figure OA	outcome	SOD3	Wald ratio	1	0.00407609	0.0435908	0.9255	-0.0813619	0.089514	1.00408	0.92186	1.09364
244	P08319	figure OA	outcome	ADH4	Wald ratio	1	-0.280255	0.114524	0.0144	-0.504722	-0.0557878	0.755591	0.603673	0.94574
245	P08519	figure OA	outcome	LPA	Wald ratio	1	-0.0439841	0.0289663	0.1289	-0.100758	0.01279	0.956969	0.904152	1.01287
246	P08571	figure OA	outcome	CD14	Wald ratio	1	0.0611446	0.0584724	0.2957	-0.0534614	0.175751	1.06305	0.947943	1.19214
247	P08697	figure OA	outcome	SERPINF2	Wald ratio	1	0.0112749	0.0923229	0.9028	-0.169678	0.192228	1.01134	0.843937	1.21195
248	P08709;B4DPM2;F5H8B0	figure OA	outcome	F7	Wald ratio	1	-0.00833333	0.0257477	0.7462	-0.0587987	0.0421321	0.991701	0.942897	1.04303
249	P08949	figure OA	outcome	NMB	Wald ratio	1	-0.289634	0.113172	0.01049	-0.511451	-0.0678175	0.748537	0.599625	0.934431
250	P09038	figure OA	outcome	FGF2	Wald ratio	1	0.0424016	0.0321053	0.1866	-0.0205248	0.105328	1.04331	0.979684	1.11108
251	P09211;V9HWE9	figure OA	outcome	GSTP1	Wald ratio	1	-0.0758001	0.103397	0.4635	-0.278459	0.126859	0.927001	0.756949	1.13526
252	P09228	figure OA	outcome	CST2	Wald ratio	1	0.000971251	0.0385505	0.9799	-0.0745876	0.0765301	1.00097	0.928126	1.07953
253	P09237	figure OA	outcome	MMP7	Wald ratio	1	0.0763359	0.0525597	0.1464	-0.0266811	0.179353	1.07933	0.973672	1.19644
254	P09238	figure OA	outcome	MMP10	Wald ratio	1	0.0790291	0.0901534	0.3807	-0.0976715	0.25573	1.08224	0.906947	1.2914
255	P09543	figure OA	outcome	CNP	Wald ratio	1	-0.0962567	0.103487	0.3523	-0.29909	0.106577	0.908231	0.741492	1.11246
256	P09564	figure OA	outcome	CD7	Wald ratio	1	-0.00883576	0.0433524	0.8385	-0.0938064	0.0761349	0.991203	0.910459	1.07911
257	P0C8F1	figure OA	outcome	PATE4	Wald ratio	1	0.0182611	0.0408936	0.6552	-0.0618905	0.0984126	1.01843	0.939986	1.10342
258	P10082	figure OA	outcome	PYY	Wald ratio	1	0.0324841	0.116081	0.7796	-0.195034	0.260002	1.03302	0.822807	1.29693
259	P10153;W0UV60	figure OA	outcome	RNASE2	Wald ratio	1	-0.0912933	0.0742872	0.2191	-0.236896	0.0543095	0.91275	0.789073	1.05581
260	P10253	figure OA	outcome	GAA	Wald ratio	1	0.0785908	0.0492577	0.1106	-0.0179543	0.175136	1.08176	0.982206	1.19141
261	P10643;Q05CI3	figure OA	outcome	C7	Wald ratio	1	-0.0304639	0.0451342	0.4997	-0.118927	0.0579992	0.969995	0.887873	1.05971
262	P10696	figure OA	outcome	ALPG	Wald ratio	1	-0.0541667	0.0954047	0.5702	-0.24116	0.132826	0.947274	0.785716	1.14205
263	P10720	figure OA	outcome	PF4V1	Wald ratio	1	0.0206603	0.0390229	0.5965	-0.0558246	0.0971453	1.02088	0.945705	1.10202
264	P10912;A0A087X0H5;A0A087X162	figure OA	outcome	GHR	Wald ratio	1	0.0766648	0.129648	0.5543	-0.177446	0.330775	1.07968	0.837406	1.39205
265	P11226	figure OA	outcome	MBL2	Wald ratio	1	-0.0275404	0.0194599	0.157	-0.0656818	0.0106011	0.972835	0.936429	1.01066
266	P11766	figure OA	outcome	ADH5	Wald ratio	1	0.0964789	0.0695032	0.1651	-0.0397474	0.232705	1.10129	0.961032	1.26201
267	P12109	figure OA	outcome	COL6A1	Wald ratio	1	0.0184223	0.0985414	0.8517	-0.174719	0.211563	1.01859	0.839693	1.23561
268	P12272;Q53XY9;A0A024RB29	figure OA	outcome	PTHLH	Wald ratio	1	-0.244898	0.106381	0.02133	-0.453404	-0.0363919	0.782784	0.635461	0.964262
269	P12273	figure OA	outcome	PIP	Wald ratio	1	0.0143617	0.109341	0.8955	-0.199946	0.22867	1.01447	0.818775	1.25693
270	P12724	figure OA	outcome	RNASE3	Wald ratio	1	-0.134112	0.0936894	0.1523	-0.317743	0.0495191	0.874492	0.727789	1.05077
271	P13232	figure OA	outcome	IL7	Wald ratio	1	-0.0567647	0.0877076	0.5175	-0.228672	0.115142	0.944816	0.79559	1.12203
272	P13236	figure OA	outcome	CCL4	Wald ratio	1	0.00745098	0.0568913	0.8958	-0.104056	0.118958	1.00748	0.901175	1.12632
273	P13591;A0A087WWD4	figure OA	outcome	NCAM1	Wald ratio	1	-0.0684783	0.0607434	0.2596	-0.187535	0.0505788	0.933814	0.829	1.05188
274	P13987;Q6FHM9	figure OA	outcome	CD59	Wald ratio	1	0.0392265	0.0554999	0.4797	-0.0695533	0.148006	1.04001	0.93281	1.15952
275	P14384	figure OA	outcome	CPM	Wald ratio	1	-0.0543303	0.104434	0.6029	-0.259021	0.150361	0.947119	0.771807	1.16225
276	P14415	figure OA	outcome	ATP1B2	Wald ratio	1	0.0190906	0.0615928	0.7566	-0.101631	0.139812	1.01927	0.903363	1.15006
277	P14550;V9HWI0	figure OA	outcome	AKR1A1	Wald ratio	1	-0.00669492	0.0304543	0.826	-0.0663854	0.0529956	0.993327	0.93577	1.05442
278	P14625;V9HWP2	figure OA	outcome	HSP90B1	Wald ratio	1	0.00510297	0.017291	0.7679	-0.0287874	0.0389933	1.00512	0.971623	1.03976
279	P14778	figure OA	outcome	IL1R1	Wald ratio	1	-0.0263804	0.120423	0.8266	-0.262409	0.209649	0.973965	0.769196	1.23324
280	P14902	figure OA	outcome	IDO1	Wald ratio	1	-0.1512	0.0779019	0.05227	-0.303888	0.00148766	0.859676	0.737944	1.00149
281	P15291;W6MEN3	figure OA	outcome	B4GALT1	Wald ratio	1	0.210585	0.0659138	0.001399	0.0813941	0.339776	1.2344	1.0848	1.40463
282	P15498	figure OA	outcome	VAV1	Wald ratio	1	-0.109917	0.096645	0.2554	-0.299342	0.0795069	0.895908	0.741306	1.08275
283	P15559;B4DLR8	figure OA	outcome	NQO1	Wald ratio	1	0.0414777	0.0317771	0.1918	-0.0208053	0.103761	1.04235	0.97941	1.10934
284	P15692;A0A024RD33;A0A024RD37;A0A0Y0IMM4;A2A2V4	figure OA	outcome	VEGFA	Wald ratio	1	0.0066923	0.0249592	0.7886	-0.0422278	0.0556124	1.00671	0.958651	1.05719
285	P15814	figure OA	outcome	IGLL1	Wald ratio	1	-0.124036	0.0716299	0.08334	-0.264431	0.0163583	0.883348	0.767643	1.01649
286	P16035	figure OA	outcome	TIMP2	Wald ratio	1	0.0947368	0.0659239	0.1507	-0.034474	0.223948	1.09937	0.966113	1.25101
287	P16083	figure OA	outcome	NQO2	Wald ratio	1	-0.0547126	0.0436169	0.2097	-0.140202	0.0307765	0.946757	0.869183	1.03125
288	P16152	figure OA	outcome	CBR1	Wald ratio	1	0.000329191	0.0437757	0.994	-0.0854711	0.0861295	1.00033	0.91808	1.08995
289	P16444	figure OA	outcome	DPEP1	Wald ratio	1	0.0731629	0.0668828	0.274	-0.0579274	0.204253	1.07591	0.943718	1.22661
290	P16619	figure OA	outcome	CCL3L1	Wald ratio	1	0.0778226	0.0543661	0.1523	-0.028735	0.18438	1.08093	0.971674	1.20247
291	P16860	figure OA	outcome	NPPB	Wald ratio	1	0.0240602	0.0670711	0.7198	-0.107399	0.155519	1.02435	0.898167	1.16826
292	P16871	figure OA	outcome	IL7R	Wald ratio	1	-0.0550847	0.043088	0.2011	-0.139537	0.0293678	0.946405	0.869761	1.0298
293	P16930	figure OA	outcome	FAH	Wald ratio	1	0.00520612	0.0324916	0.8727	-0.0584774	0.0688896	1.00522	0.9432	1.07132
294	P17181	figure OA	outcome	IFNAR1	Wald ratio	1	-0.188126	0.0916103	0.04002	-0.367682	-0.00856945	0.828511	0.692337	0.991467
295	P17213	figure OA	outcome	BPI	Wald ratio	1	-0.0172253	0.0394283	0.6622	-0.0945047	0.060054	0.982922	0.909823	1.06189
296	P17405	figure OA	outcome	SMPD1	Wald ratio	1	0.0477419	0.0646168	0.46	-0.078907	0.174391	1.0489	0.924126	1.19052
297	P17538	figure OA	outcome	CTRB1	Wald ratio	1	-0.0548601	0.0309674	0.07647	-0.115556	0.00583594	0.946618	0.89087	1.00585
298	P18428	figure OA	outcome	LBP	Wald ratio	1	-0.00475719	0.0382416	0.901	-0.0797107	0.0701963	0.995254	0.923383	1.07272
299	P18510;A0A024R528	figure OA	outcome	IL1RN	Wald ratio	1	-0.126901	0.0934331	0.1744	-0.31003	0.056228	0.880821	0.733425	1.05784
300	P18627	figure OA	outcome	LAG3	Wald ratio	1	-0.000649351	0.107938	0.9952	-0.212208	0.21091	0.999351	0.808796	1.2348
301	P19021;O43832	figure OA	outcome	PAM	Wald ratio	1	-0.025729	0.0406625	0.5269	-0.105427	0.0539695	0.974599	0.89994	1.05545
302	P19224	figure OA	outcome	UGT1A6	Wald ratio	1	-0.0430189	0.0838221	0.6078	-0.20731	0.121272	0.957893	0.812768	1.12893
303	P19801	figure OA	outcome	AOC1	Wald ratio	1	-0.0108497	0.0228626	0.6351	-0.0556603	0.0339609	0.989209	0.94586	1.03454
304	P19823	figure OA	outcome	ITIH2	Wald ratio	1	0.0220999	0.0302271	0.4647	-0.0371452	0.081345	1.02235	0.963536	1.08475
305	P19957	figure OA	outcome	PI3	Wald ratio	1	-0.071885	0.0564792	0.2031	-0.182584	0.0388143	0.930638	0.833114	1.03958
306	P19961	figure OA	outcome	AMY2B	Wald ratio	1	-0.0263279	0.0536479	0.6236	-0.131478	0.0788219	0.974016	0.876799	1.08201
307	P19971	figure OA	outcome	TYMP	Wald ratio	1	-0.0911765	0.103793	0.3797	-0.29461	0.112257	0.912857	0.744822	1.1188
308	P20061	figure OA	outcome	TCN1	Wald ratio	1	-0.005908	0.0657482	0.9284	-0.134774	0.122958	0.994109	0.873913	1.13084
309	P20062	figure OA	outcome	TCN2	Wald ratio	1	-0.0125569	0.0243314	0.6058	-0.0602465	0.0351327	0.987522	0.941532	1.03576
310	P20138;Q546G0	figure OA	outcome	CD33	Wald ratio	1	-0.0294616	0.01961	0.133	-0.0678973	0.00897402	0.970968	0.934356	1.00901
311	P20160	figure OA	outcome	AZU1	Wald ratio	1	0.0453704	0.0910834	0.6184	-0.133153	0.223894	1.04642	0.875331	1.25094
312	P20231;Q15661;A0A140VJT7	figure OA	outcome	TPSAB1;TPSB2	Wald ratio	1	-0.0199342	0.0377955	0.5979	-0.0940133	0.0541449	0.980263	0.910271	1.05564
313	P20618	figure OA	outcome	PSMB1	Wald ratio	1	-0.0606796	0.0431965	0.1601	-0.145345	0.0239855	0.941125	0.864724	1.02428
314	P20742	figure OA	outcome	PZP	Wald ratio	1	-0.0004	0.0398936	0.992	-0.0785914	0.0777914	0.9996	0.924418	1.0809
315	P21128	figure OA	outcome	ENDOU	Wald ratio	1	0.0153374	0.118595	0.8971	-0.21711	0.247784	1.01546	0.804842	1.28118
316	P22303	figure OA	outcome	ACHE	Wald ratio	1	-0.0585859	0.0588394	0.3194	-0.173911	0.0567393	0.943097	0.840372	1.05838
317	P22607	figure OA	outcome	FGFR3	Wald ratio	1	0.329379	0.114213	0.003928	0.10552	0.553237	1.3901	1.11129	1.73887
318	P23381	figure OA	outcome	WARS	Wald ratio	1	0.0764706	0.0791549	0.334	-0.0786729	0.231614	1.07947	0.924342	1.26063
319	P23435	figure OA	outcome	CBLN1	Wald ratio	1	0.0240629	0.0243023	0.3221	-0.0235695	0.0716954	1.02435	0.976706	1.07433
320	P24158	figure OA	outcome	PRTN3	Wald ratio	1	0.0216992	0.0374302	0.5621	-0.0516639	0.0950624	1.02194	0.949648	1.09973
321	P24387	figure OA	outcome	CRHBP	Wald ratio	1	0.0592955	0.0378076	0.1168	-0.0148074	0.133398	1.06109	0.985302	1.14271
322	P24593	figure OA	outcome	IGFBP5	Wald ratio	1	0.00476974	0.117428	0.9676	-0.225388	0.234928	1.00478	0.798206	1.26482
323	P25774	figure OA	outcome	CTSS	Wald ratio	1	0.00871586	0.0366052	0.8118	-0.0630303	0.080462	1.00875	0.938915	1.08379
324	P26447	figure OA	outcome	S100A4	Wald ratio	1	-0.090765	0.0875743	0.3	-0.262411	0.0808807	0.913232	0.769195	1.08424
325	P26992	figure OA	outcome	CNTFR	Wald ratio	1	0.00357347	0.0776624	0.9633	-0.148645	0.155792	1.00358	0.861875	1.16858
326	P27930	figure OA	outcome	IL1R2	Wald ratio	1	-0.0124224	0.0436784	0.7761	-0.098032	0.0731873	0.987654	0.90662	1.07593
327	P28325	figure OA	outcome	CST5	Wald ratio	1	-0.0204849	0.0312475	0.5121	-0.08173	0.0407601	0.979723	0.921521	1.0416
328	P28799	figure OA	outcome	GRN	Wald ratio	1	0.0202678	0.0724601	0.7797	-0.121754	0.16229	1.02047	0.885366	1.1762
329	P29120	figure OA	outcome	PCSK1	Wald ratio	1	-0.00127563	0.017353	0.9414	-0.0352875	0.0327363	0.998725	0.965328	1.03328
330	P29279	figure OA	outcome	CTGF	Wald ratio	1	-0.14136	0.0607402	0.01995	-0.26041	-0.0223091	0.868177	0.770735	0.977938
331	P29460	figure OA	outcome	IL12B	Wald ratio	1	0.067243	0.060795	0.2687	-0.0519152	0.186401	1.06956	0.949409	1.20491
332	P29622;A0A024R6I9	figure OA	outcome	SERPINA4	Inverse variance weighted	2	0.0205196	0.0296914	0.489504	-0.0376755	0.0787148	1.02073	0.963025	1.0819
333	P30041	figure OA	outcome	PRDX6	Wald ratio	1	0.0365617	0.0569261	0.5207	-0.0750134	0.148137	1.03724	0.927731	1.15967
334	P30086	figure OA	outcome	PEBP1	Wald ratio	1	-0.0348554	0.0309898	0.2607	-0.0955954	0.0258846	0.965745	0.908832	1.02622
335	P30101	figure OA	outcome	PDIA3	Wald ratio	1	-0.0969072	0.116622	0.406	-0.325486	0.131671	0.90764	0.722176	1.14073
336	P30533	figure OA	outcome	LRPAP1	Wald ratio	1	-0.0853247	0.087357	0.3287	-0.256545	0.085895	0.918214	0.773721	1.08969
337	P31151	figure OA	outcome	S100A7	Wald ratio	1	-0.0468543	0.0334104	0.1608	-0.112339	0.0186301	0.954226	0.893741	1.0188
338	P31994;P31995	figure OA	outcome	FCGR2B	Wald ratio	1	-0.0122483	0.0181933	0.5008	-0.047907	0.0234105	0.987826	0.953222	1.02369
339	P32019	figure OA	outcome	INPP5B	Wald ratio	1	-0.00840951	0.0480265	0.861	-0.102541	0.0857225	0.991626	0.902541	1.0895
340	P32927;Q6NSJ8	figure OA	outcome	CSF2RB	Wald ratio	1	0.0642812	0.0560687	0.2516	-0.0456135	0.174176	1.06639	0.955411	1.19026
341	P33316	figure OA	outcome	DUT	Wald ratio	1	0.0825959	0.120232	0.4921	-0.153058	0.31825	1.0861	0.85808	1.37472
342	P34096;Q53XB4	figure OA	outcome	RNASE4	Wald ratio	1	0.00111259	0.0474674	0.9813	-0.0919235	0.0941487	1.00111	0.912175	1.09872
343	P34896	figure OA	outcome	SHMT1	Wald ratio	1	-0.067	0.0602848	0.2664	-0.185158	0.0511582	0.935195	0.830973	1.05249
344	P35052;H7C410	figure OA	outcome	GPC1	Wald ratio	1	-0.113288	0.0685242	0.09828	-0.247595	0.0210198	0.892894	0.780676	1.02124
345	P35219	figure OA	outcome	CA8	Wald ratio	1	0.0776596	0.0943398	0.4104	-0.107246	0.262566	1.08075	0.898304	1.30026
346	P35318	figure OA	outcome	ADM	Wald ratio	1	0.05	0.0987985	0.6128	-0.143645	0.243645	1.05127	0.866195	1.27589
347	P35442	figure OA	outcome	THBS2	Wald ratio	1	-0.013236	0.0332529	0.6906	-0.0784117	0.0519397	0.986851	0.924584	1.05331
348	P35443	figure OA	outcome	THBS4	Wald ratio	1	0.047651	0.106742	0.6553	-0.161564	0.256866	1.0488	0.850812	1.29287
349	P35475	figure OA	outcome	IDUA	Wald ratio	1	0.00756579	0.0306134	0.8048	-0.0524365	0.067568	1.00759	0.948915	1.0699
350	P35625	figure OA	outcome	TIMP3	Wald ratio	1	-0.0013968	0.022546	0.9506	-0.0455869	0.0427933	0.998604	0.955437	1.04372
351	P35916	figure OA	outcome	FLT4	Wald ratio	1	0.0393939	0.0746914	0.5979	-0.107001	0.185789	1.04018	0.898525	1.20417
352	P37840;H6UYS5	figure OA	outcome	SNCA	Wald ratio	1	0.0606302	0.0856466	0.479	-0.107237	0.228498	1.06251	0.898313	1.25671
353	P39900	figure OA	outcome	MMP12	Wald ratio	1	-0.0630376	0.0346899	0.06919	-0.13103	0.00495451	0.938908	0.877192	1.00497
354	P40121	figure OA	outcome	CAPG	Wald ratio	1	0.0182143	0.0538328	0.7351	-0.087298	0.123727	1.01838	0.916404	1.13171
355	P40197	figure OA	outcome	GP5	Wald ratio	1	-0.110526	0.122725	0.3678	-0.351067	0.130015	0.895363	0.703936	1.13884
356	P40394	figure OA	outcome	ADH7	Wald ratio	1	-0.00224439	0.0788776	0.9773	-0.156845	0.152356	0.997758	0.854837	1.16457
357	P42127	figure OA	outcome	ASIP	Wald ratio	1	-0.0264128	0.0337602	0.434	-0.0925827	0.0397571	0.973933	0.911574	1.04056
358	P42574	figure OA	outcome	CASP3	Wald ratio	1	0.0192162	0.0686684	0.7796	-0.115374	0.153806	1.0194	0.891033	1.16626
359	P43251	figure OA	outcome	BTD	Wald ratio	1	0.0546471	0.0284635	0.05487	-0.00114126	0.110435	1.05617	0.998859	1.11676
360	P43652	figure OA	outcome	AFM	Wald ratio	1	0.037841	0.0824087	0.6461	-0.12368	0.199362	1.03857	0.883663	1.22062
361	P46063	figure OA	outcome	RECQL	Wald ratio	1	0.0349733	0.0586689	0.5511	-0.0800178	0.149964	1.03559	0.9231	1.16179
362	P47992	figure OA	outcome	XCL1	Wald ratio	1	0.027241	0.0528139	0.606	-0.0762743	0.130756	1.02762	0.926562	1.13969
363	P48147	figure OA	outcome	PREP	Wald ratio	1	0.0560706	0.0529029	0.2892	-0.0476191	0.15976	1.05767	0.953497	1.17323
364	P49137	figure OA	outcome	MAPKAPK2	Wald ratio	1	0.0254523	0.0572283	0.6565	-0.0867151	0.13762	1.02578	0.916938	1.14754
365	P49223	figure OA	outcome	SPINT3	Wald ratio	1	-0.044559	0.0323738	0.1687	-0.108012	0.0188936	0.956419	0.897617	1.01907
366	P49767	figure OA	outcome	VEGFC	Wald ratio	1	0.00958888	0.0389828	0.8057	-0.0668175	0.0859952	1.00964	0.935366	1.0898
367	P49788	figure OA	outcome	RARRES1	Wald ratio	1	-0.0196768	0.0186461	0.2913	-0.0562232	0.0168696	0.980516	0.945328	1.01701
368	P49862;B4DHX9;A0A024R4H6	figure OA	outcome	KLK7	Wald ratio	1	0.0256009	0.0469549	0.5856	-0.0664307	0.117633	1.02593	0.935728	1.12483
369	P49914	figure OA	outcome	MTHFS	Wald ratio	1	0.00611477	0.0872073	0.9441	-0.164811	0.177041	1.00613	0.848054	1.19368
370	P49961	figure OA	outcome	ENTPD1	Wald ratio	1	0.128086	0.0834913	0.125	-0.0355572	0.291729	1.13665	0.965068	1.33874
371	P50479	figure OA	outcome	PDLIM4	Wald ratio	1	-0.0609467	0.0473246	0.1978	-0.153703	0.0318095	0.940873	0.857527	1.03232
372	P50897	figure OA	outcome	PPT1	Wald ratio	1	-0.0335228	0.0471933	0.4775	-0.126022	0.0589761	0.967033	0.881596	1.06075
373	P51124	figure OA	outcome	GZMM	Wald ratio	1	0.046944	0.10177	0.6446	-0.152525	0.246413	1.04806	0.858538	1.27943
374	P53634	figure OA	outcome	CTSC	Wald ratio	1	0.0188985	0.0336698	0.5746	-0.0470942	0.0848912	1.01908	0.953998	1.0886
375	P54317	figure OA	outcome	PNLIPRP2	Wald ratio	1	-0.0117647	0.0181171	0.5161	-0.0472743	0.0237449	0.988304	0.953826	1.02403
376	P55001;A0A024RA94	figure OA	outcome	MFAP2	Wald ratio	1	0.0067535	0.0872469	0.9383	-0.16425	0.177757	1.00678	0.848529	1.19454
377	P55145	figure OA	outcome	MANF	Wald ratio	1	-0.0253197	0.0648691	0.6963	-0.152463	0.101824	0.974998	0.858591	1.10719
378	P55287	figure OA	outcome	CDH11	Wald ratio	1	0.0402242	0.0355237	0.2575	-0.0294022	0.109851	1.04104	0.971026	1.11611
379	P55773	figure OA	outcome	CCL23	Wald ratio	1	0.0020579	0.037902	0.9567	-0.07223	0.0763458	1.00206	0.930317	1.07934
380	P56159;B7Z856	figure OA	outcome	GFRA1	Wald ratio	1	0.0982987	0.0744628	0.1868	-0.0476484	0.244246	1.10329	0.953469	1.27666
381	P56470	figure OA	outcome	LGALS4	Wald ratio	1	0.0314917	0.096905	0.7452	-0.158442	0.221426	1.03199	0.853472	1.24785
382	P58499	figure OA	outcome	FAM3B	Wald ratio	1	-0.0076555	0.0398877	0.8478	-0.0858355	0.0705245	0.992374	0.917745	1.07307
383	P58658;B3KWG0	figure OA	outcome	EVA1C	Wald ratio	1	0.00446429	0.108566	0.9672	-0.208326	0.217255	1.00447	0.811942	1.24266
384	P59901	figure OA	outcome	LILRA4	Wald ratio	1	0.0430699	0.075099	0.5663	-0.104124	0.190264	1.04401	0.901114	1.20957
385	P60022	figure OA	outcome	DEFB1	Wald ratio	1	-0.00924737	0.0470241	0.8441	-0.101415	0.0829198	0.990795	0.903558	1.08645
386	P61457	figure OA	outcome	PCBD1	Wald ratio	1	-0.112032	0.11444	0.3276	-0.336334	0.11227	0.894016	0.714384	1.11882
387	P78324	figure OA	outcome	SIRPA	Wald ratio	1	-0.0106559	0.0152217	0.4839	-0.0404905	0.0191787	0.989401	0.960318	1.01936
388	P78333	figure OA	outcome	GPC5	Inverse variance weighted	2	-0.0181026	0.0470779	0.70059	-0.110375	0.0741701	0.98206	0.895498	1.07699
389	P78417;V9HWG9	figure OA	outcome	GSTO1	Wald ratio	1	0.0217391	0.0202319	0.2826	-0.0179154	0.0613937	1.02198	0.982244	1.06332
390	P80075	figure OA	outcome	CCL8	Wald ratio	1	-0.00680272	0.0502907	0.8924	-0.105372	0.091767	0.99322	0.899989	1.09611
391	P80162	figure OA	outcome	CXCL6	Wald ratio	1	0.0189253	0.0206493	0.3594	-0.0215474	0.059398	1.01911	0.978683	1.0612
392	P84157;Q6ZR64	figure OA	outcome	MXRA7	Wald ratio	1	0.0283843	0.0775342	0.7143	-0.123583	0.180351	1.02879	0.883749	1.19764
393	P98066	figure OA	outcome	TNFAIP6	Wald ratio	1	0.00784815	0.0327657	0.8107	-0.0563727	0.072069	1.00788	0.945187	1.07473
394	Q01973	figure OA	outcome	ROR1	Wald ratio	1	-0.0461364	0.0524982	0.3795	-0.149033	0.0567601	0.954912	0.861541	1.0584
395	Q02083	figure OA	outcome	NAAA	Wald ratio	1	0.00966272	0.0359331	0.788	-0.0607661	0.0800916	1.00971	0.941043	1.08339
396	Q02487	figure OA	outcome	DSC2	Wald ratio	1	0.110236	0.10069	0.2736	-0.0871159	0.307588	1.11654	0.916571	1.36014
397	Q03405	figure OA	outcome	PLAUR	Wald ratio	1	-0.153636	0.105626	0.1458	-0.360664	0.0533911	0.857584	0.697213	1.05484
398	Q03591	figure OA	outcome	CFHR1	Wald ratio	1	-0.0465637	0.0197701	0.01851	-0.0853132	-0.00781424	0.954504	0.918225	0.992216
399	Q04760	figure OA	outcome	GLO1	Wald ratio	1	-0.144048	0.107314	0.1795	-0.354384	0.0662885	0.865847	0.701606	1.06853
400	Q04828	figure OA	outcome	AKR1C1	Wald ratio	1	-0.00256805	0.0803397	0.9745	-0.160034	0.154898	0.997435	0.852115	1.16754
401	Q06418	figure OA	outcome	TYRO3	Wald ratio	1	-0.0850932	0.118526	0.4728	-0.317403	0.147217	0.918427	0.728037	1.15861
402	Q06520	figure OA	outcome	SULT2A1	Wald ratio	1	0.0683333	0.0670865	0.3084	-0.0631563	0.199823	1.07072	0.938797	1.22119
403	Q06828	figure OA	outcome	FMOD	Wald ratio	1	0.0664	0.124028	0.5924	-0.176696	0.309496	1.06865	0.838035	1.36274
404	Q07507	figure OA	outcome	DPT	Wald ratio	1	-0.077497	0.042653	0.06923	-0.161097	0.00610297	0.92543	0.85121	1.00612
405	Q07960	figure OA	outcome	ARHGAP1	Wald ratio	1	0.0171257	0.104078	0.8693	-0.186867	0.221118	1.01727	0.829554	1.24747
406	Q08257	figure OA	outcome	CRYZ	Wald ratio	1	0.015234	0.0212002	0.4724	-0.0263184	0.0567865	1.01535	0.974025	1.05843
407	Q08334	figure OA	outcome	IL10RB	Wald ratio	1	0.046875	0.126605	0.7112	-0.201272	0.295022	1.04799	0.81769	1.34316
408	Q08380	figure OA	outcome	LGALS3BP	Wald ratio	1	0.00510204	0.113991	0.9643	-0.21832	0.228525	1.00512	0.803868	1.25674
409	Q08431;X6R3G6;B4E396;F5GZN3;B3KTQ2	figure OA	outcome	MFGE8	Wald ratio	1	0.0741234	0.0802224	0.3555	-0.0831125	0.231359	1.07694	0.920248	1.26031
410	Q08708	figure OA	outcome	CD300C	Wald ratio	1	-0.0645351	0.0676352	0.34	-0.1971	0.0680298	0.937503	0.821108	1.0704
411	Q08830	figure OA	outcome	FGL1	Wald ratio	1	0.0603139	0.0424532	0.1554	-0.0228944	0.143522	1.06217	0.977366	1.15433
412	Q08ET2	figure OA	outcome	SIGLEC14	Wald ratio	1	0.000335627	0.0259984	0.9897	-0.0506213	0.0512926	1.00034	0.950639	1.05263
413	Q10469	figure OA	outcome	MGAT2	Wald ratio	1	-0.100051	0.0906086	0.2695	-0.277644	0.0775415	0.904791	0.757566	1.08063
414	Q10588	figure OA	outcome	BST1	Wald ratio	1	0.0079473	0.0173126	0.6462	-0.0259854	0.04188	1.00798	0.974349	1.04277
415	Q12797;B7ZM96;A0A0A0MSK8;B4DQ07	figure OA	outcome	ASPH	Wald ratio	1	0.0973375	0.0852245	0.2534	-0.0697026	0.264378	1.10223	0.932671	1.30262
416	Q12841	figure OA	outcome	FSTL1	Wald ratio	1	0.00378609	0.0880446	0.9657	-0.168781	0.176353	1.00379	0.844694	1.19286
417	Q12860;A0A024R104	figure OA	outcome	CNTN1	Wald ratio	1	0.111111	0.0852973	0.1927	-0.0560716	0.278294	1.11752	0.945471	1.32087
418	Q13011	figure OA	outcome	ECH1	Wald ratio	1	0.0110694	0.0557819	0.8427	-0.0982631	0.120402	1.01113	0.90641	1.12795
419	Q13018;B7ZML4	figure OA	outcome	PLA2R1	Wald ratio	1	-0.00144108	0.0189556	0.9394	-0.0385941	0.0357119	0.99856	0.962141	1.03636
420	Q13137	figure OA	outcome	CALCOCO2	Wald ratio	1	0.0210526	0.128239	0.8696	-0.230297	0.272402	1.02128	0.794298	1.31311
421	Q13231	figure OA	outcome	CHIT1	Wald ratio	1	0.00610089	0.0202586	0.7633	-0.033606	0.0458078	1.00612	0.966952	1.04687
422	Q13253	figure OA	outcome	NOG	Wald ratio	1	0.060878	0.0634861	0.3376	-0.0635548	0.185311	1.06277	0.938423	1.20359
423	Q13261;A0A0A0MS77;G8CVM3	figure OA	outcome	IL15RA	Wald ratio	1	-0.00274995	0.0372181	0.9411	-0.0756975	0.0701976	0.997254	0.927097	1.07272
424	Q13449	figure OA	outcome	LSAMP	Wald ratio	1	-0.307207	0.102287	0.00267	-0.50769	-0.106724	0.735498	0.601884	0.898773
425	Q13478;B7ZKV7	figure OA	outcome	IL18R1	Wald ratio	1	-0.003082	0.0243792	0.8994	-0.0508653	0.0447012	0.996923	0.950407	1.04572
426	Q13508	figure OA	outcome	ART3	Wald ratio	1	0.0071048	0.061886	0.9086	-0.114192	0.128401	1.00713	0.892087	1.13701
427	Q13591;X5DR95	figure OA	outcome	SEMA5A	Wald ratio	1	-0.0075419	0.0216192	0.7272	-0.0499155	0.0348317	0.992486	0.95131	1.03545
428	Q13740;B3KNN9	figure OA	outcome	ALCAM	Wald ratio	1	-0.0888889	0.0867454	0.3055	-0.25891	0.0811321	0.914947	0.771893	1.08451
429	Q13753	figure OA	outcome	LAMC2	Wald ratio	1	-0.00974817	0.0324546	0.7639	-0.0733592	0.0538628	0.990299	0.929267	1.05534
430	Q14005;Q9UME6	figure OA	outcome	IL16	Wald ratio	1	-0.0304188	0.0462797	0.511	-0.121127	0.0602895	0.970039	0.885921	1.06214
431	Q14114	figure OA	outcome	LRP8	Wald ratio	1	0.0921687	0.120331	0.4437	-0.14368	0.328017	1.09655	0.866165	1.38821
432	Q14126	figure OA	outcome	DSG2	Wald ratio	1	0.145821	0.104179	0.1616	-0.0583706	0.350013	1.15699	0.9433	1.41909
433	Q14213	figure OA	outcome	EBI3	Wald ratio	1	0.0233556	0.0187377	0.2126	-0.0133703	0.0600815	1.02363	0.986719	1.06192
434	Q14242	figure OA	outcome	SELPLG	Wald ratio	1	-0.0535885	0.103208	0.6036	-0.255875	0.148698	0.947822	0.774238	1.16032
435	Q14554	figure OA	outcome	PDIA5	Wald ratio	1	-0.00766871	0.034501	0.8241	-0.0752908	0.0599533	0.992361	0.927474	1.06179
436	Q14626;Q5VZ79	figure OA	outcome	IL11RA	Wald ratio	1	-0.0142152	0.0676223	0.8335	-0.146755	0.118324	0.985885	0.863506	1.12561
437	Q14749	figure OA	outcome	GNMT	Wald ratio	1	0.07025	0.0442767	0.1126	-0.0165323	0.157032	1.07278	0.983604	1.17003
438	Q14914	figure OA	outcome	PTGR1	Wald ratio	1	-0.022314	0.0577081	0.699	-0.135422	0.0907939	0.977933	0.873347	1.09504
439	Q14956;A0A024RA55;Q96F58	figure OA	outcome	GPNMB	Wald ratio	1	0.0694525	0.0577977	0.2295	-0.043831	0.182736	1.07192	0.957116	1.2005
440	Q14C87	figure OA	outcome	TMEM132D	Wald ratio	1	-0.0569959	0.0763736	0.4555	-0.206688	0.0926964	0.944598	0.813273	1.09713
441	Q15063	figure OA	outcome	POSTN	Wald ratio	1	-0.0295082	0.0783344	0.7064	-0.183044	0.124027	0.970923	0.832732	1.13205
442	Q15113	figure OA	outcome	PCOLCE	Wald ratio	1	0.0799811	0.0867602	0.3566	-0.090069	0.250031	1.08327	0.913868	1.28407
443	Q15181;V9HWB5	figure OA	outcome	PPA1	Wald ratio	1	-0.0391229	0.0446861	0.3813	-0.126708	0.0484619	0.961633	0.880991	1.04966
444	Q15485	figure OA	outcome	FCN2	Wald ratio	1	-0.0518437	0.0398349	0.1931	-0.12992	0.0262328	0.949477	0.878166	1.02658
445	Q15818	figure OA	outcome	NPTX1	Wald ratio	1	-0.0984436	0.0538552	0.06756	-0.204	0.00711264	0.906247	0.815463	1.00714
446	Q15828	figure OA	outcome	CST6	Wald ratio	1	0.155574	0.0950555	0.1017	-0.0307345	0.341883	1.16833	0.969733	1.4076
447	Q15848	figure OA	outcome	ADIPOQ	Wald ratio	1	-0.0717647	0.111898	0.5213	-0.291084	0.147555	0.93075	0.747453	1.159
448	Q16270	figure OA	outcome	IGFBP7	Wald ratio	1	0.0678434	0.0557459	0.2236	-0.0414186	0.177105	1.0702	0.959427	1.19376
449	Q16288	figure OA	outcome	NTRK3	Wald ratio	1	0.00226244	0.122794	0.9853	-0.238413	0.242938	1.00227	0.787877	1.27499
450	Q16610;A0A140VJI7	figure OA	outcome	ECM1	Wald ratio	1	0.0321441	0.021627	0.1372	-0.0102447	0.0745329	1.03267	0.989808	1.07738
451	Q16627	figure OA	outcome	CCL14	Wald ratio	1	0.00277444	0.041192	0.9463	-0.0779618	0.0835107	1.00278	0.925	1.0871
452	Q16666	figure OA	outcome	IFI16	Wald ratio	1	-0.0542381	0.0528208	0.3045	-0.157767	0.0492908	0.947207	0.854049	1.05053
453	Q16769	figure OA	outcome	QPCT	Wald ratio	1	0.115867	0.0652844	0.07593	-0.0120903	0.243825	1.12285	0.987982	1.27612
454	Q24JP5	figure OA	outcome	TMEM132A	Wald ratio	1	0.0484132	0.0334084	0.1473	-0.0170672	0.113894	1.0496	0.983078	1.12063
455	Q2I0M5	figure OA	outcome	RSPO4	Wald ratio	1	-0.0296512	0.103591	0.7747	-0.23269	0.173388	0.970784	0.792399	1.18933
456	Q2TAL6	figure OA	outcome	VWC2	Wald ratio	1	0.102059	0.0790711	0.1968	-0.0529205	0.257038	1.10745	0.948455	1.29309
457	Q496F6	figure OA	outcome	CD300E	Wald ratio	1	-0.00925926	0.0665224	0.8893	-0.139643	0.121125	0.990783	0.869668	1.12877
458	Q4KMG0	figure OA	outcome	CDON	Wald ratio	1	-0.0266715	0.0387084	0.4908	-0.10254	0.0491969	0.973681	0.902542	1.05043
459	Q504Y2	figure OA	outcome	PKDCC	Wald ratio	1	-0.147458	0.0846433	0.08149	-0.313359	0.0184433	0.862899	0.730988	1.01861
460	Q53G01;Q9NZA1;Q49AE1	figure OA	outcome	CLIC5	Wald ratio	1	0.0494618	0.0801384	0.5371	-0.10761	0.206533	1.05071	0.897978	1.22941
461	Q546E0;Q9BYC5;A8K8P8	figure OA	outcome	FUT8	Wald ratio	1	0.02755	0.0214592	0.1992	-0.01451	0.0696101	1.02793	0.985595	1.07209
462	Q59FP8;Q92859	figure OA	outcome	NEO1	Wald ratio	1	0.107655	0.102058	0.2915	-0.0923793	0.307689	1.11366	0.911759	1.36028
463	Q5GFL6	figure OA	outcome	VWA2	Wald ratio	1	0.106032	0.0656152	0.1061	-0.0225734	0.234638	1.11186	0.97768	1.26445
464	Q5HYG5;A0A024R374;P07858;B4DMY4	figure OA	outcome	CTSB	Wald ratio	1	0.0595855	0.0476267	0.2109	-0.0337628	0.152934	1.0614	0.966801	1.16525
465	Q5IEC3;Q5IEC8;Q9Y2I2;X5DNW2;B4DKF0	figure OA	outcome	NTNG1	Wald ratio	1	0.0300917	0.0353103	0.3941	-0.0391166	0.0992999	1.03055	0.961639	1.1044
466	Q5JXM2	figure OA	outcome	METTL24	Wald ratio	1	0.0388889	0.116907	0.7394	-0.190249	0.268027	1.03965	0.826753	1.30738
467	Q5KU26	figure OA	outcome	COLEC12	Wald ratio	1	0.0688119	0.107551	0.5223	-0.141989	0.279613	1.07123	0.867631	1.32262
468	Q5QGZ9	figure OA	outcome	CLEC12A	Wald ratio	1	0.00924966	0.0257655	0.7196	-0.0412508	0.0597501	1.00929	0.959588	1.06157
469	Q5SRI9	figure OA	outcome	MANEA	Wald ratio	1	0.0460331	0.0203641	0.02379	0.00611948	0.0859467	1.04711	1.00614	1.08975
470	Q5T2D2	figure OA	outcome	TREML2	Wald ratio	1	-0.0171792	0.0458669	0.708	-0.107078	0.07272	0.982968	0.898455	1.07543
471	Q5U676;G3V150;O94766	figure OA	outcome	B3GAT3	Wald ratio	1	-0.0479421	0.0523639	0.3599	-0.150575	0.0546912	0.953189	0.860213	1.05621
472	Q5VWK5	figure OA	outcome	IL23R	Wald ratio	1	-0.022619	0.0897392	0.801	-0.198508	0.15327	0.977635	0.819953	1.16564
473	Q5VXI9	figure OA	outcome	LIPN	Wald ratio	1	0.011215	0.0185104	0.5446	-0.0250655	0.0474954	1.01128	0.975246	1.04864
474	Q5VY43	figure OA	outcome	PEAR1	Wald ratio	1	-0.0220126	0.0812697	0.7865	-0.181301	0.137276	0.978228	0.834184	1.14714
[truncated: 205 more rows]
