# Supplementary material for: Mendelian randomization analysis to identify potential drug targets for osteoarthritis
Source: PLoS One. 2025 Feb 11;20(2):e0316824. doi: 10.1371/journal.pone.0316824 (PMC11813149; doi:10.1371/journal.pone.0316824)
Supplement: S7 Table — (XLSX) [file pone.0316824.s007.xlsx]

## Sheet: DSigDB_table (1)
Term	Overlap	P-value	Adjusted P-value	Old P-value	Old Adjusted P-value	Odds Ratio	Combined Score	Genes
medrysone HL60 UP	2/341	0.00170009	0.0393066	0	0	57.9853	369.776	DNAJB12;IL12B
minoxidil PC3 UP	2/371	0.0020088	0.0393066	0	0	53.1897	330.32	DNAJB12;IL12B
IB-MECA CTD 00003042	45302	0.00219831	0.0393066	0	0	666.2	4077.19	IL12B
4-Methylhistamine CTD 00001201	45303	0.00239798	0.0393066	0	0	605.606	3653.7	IL12B
Dimaprit CTD 00007150	45306	0.0029968	0.0393066	0	0	475.762	2764.28	IL12B
8-OH-Dpat CTD 00007178	45308	0.00339587	0.0393066	0	0	416.25	2366.46	IL12B
Phorbol 12,13-dibutyrate CTD 00007051	45308	0.00339587	0.0393066	0	0	416.25	2366.46	IL12B
leukotriene D4 CTD 00007224	45308	0.00339587	0.0393066	0	0	416.25	2366.46	IL12B
Ro 41-5253 CTD 00003040	45309	0.00359536	0.0393066	0	0	391.745	2204.79	IL12B
diltiazem CTD 00005836	45309	0.00359536	0.0393066	0	0	391.745	2204.79	IL12B
Muramyl Dipeptide CTD 00005307	45313	0.00439301	0.0393066	0	0	317.063	1720.94	IL12B
AY 9944 CTD 00005454	45314	0.00459235	0.0393066	0	0	302.636	1629.2	IL12B
LXB4 BOSS	45314	0.00459235	0.0393066	0	0	302.636	1629.2	IL12B
montelukast CTD 00003205	45315	0.00479166	0.0393066	0	0	289.464	1545.99	IL12B
AC1L1KON CTD 00000061	45318	0.00538941	0.0393066	0	0	256.026	1337.3	IL12B
PEPCID CTD 00007086	45319	0.0055886	0.0393066	0	0	246.531	1278.76	IL12B
ICN 1229 CTD 00006697	45320	0.00578776	0.0393066	0	0	237.714	1224.71	IL12B
gabexate HL60 UP	45321	0.00598689	0.0393066	0	0	229.506	1174.65	DNAJB12
oxolamine PC3 DOWN	45321	0.00598689	0.0393066	0	0	229.506	1174.65	DNAJB12
ranitidine CTD 00006691	45322	0.00618599	0.0393066	0	0	221.844	1128.18	IL12B
peptidoglycan CTD 00006490	45322	0.00618599	0.0393066	0	0	221.844	1128.18	IL12B
gsno CTD 00007396	45322	0.00618599	0.0393066	0	0	221.844	1128.18	IL12B
doxazosin HL60 DOWN	1/33	0.0065841	0.0393066	0	0	207.958	1044.6	DNAJB12
POLY I-C CTD 00006579	1/34	0.00678311	0.0393066	0	0	201.646	1006.89	IL12B
suramin CTD 00006822	1/34	0.00678311	0.0393066	0	0	201.646	1006.89	IL12B
prednisone CTD 00006606	1/35	0.00698209	0.0393066	0	0	195.706	971.564	IL12B
clonidine PC3 UP	1/35	0.00698209	0.0393066	0	0	195.706	971.564	DNAJB12
palmatine PC3 DOWN	1/38	0.00757885	0.0411423	0	0	179.811	877.907	DNAJB12
N-Formyl-Met-Leu-Phe BOSS	1/42	0.00837411	0.0424288	0	0	162.236	775.91	IL12B
124020-07-1 CTD 00007038	1/42	0.00837411	0.0424288	0	0	162.236	775.91	IL12B
serotonin CTD 00006734	1/45	0.00897024	0.0439831	0	0	151.152	712.504	IL12B
methacholine BOSS	1/50	0.0099632	0.0468054	0	0	135.694	625.394	IL12B
parthenolide CTD 00000087	1/51	0.0101617	0.0468054	0	0	132.973	610.232	IL12B
HELENALIN CTD 00000035	1/53	0.0105586	0.0472033	0	0	127.846	581.804	IL12B
azathioprine CTD 00005457	1/55	0.0109554	0.0475778	0	0	123.099	555.658	IL12B
GW9662 CTD 00004071	1/58	0.0115504	0.0487683	0	0	116.602	520.167	IL12B
carvedilol CTD 00001961	1/65	0.0129376	0.0517504	0	0	103.812	451.337	IL12B
SODIUM SULFATE BOSS	1/65	0.0129376	0.0517504	0	0	103.812	451.337	IL12B
histamine CTD 00006100	1/68	0.0135317	0.0527389	0	0	99.1493	426.612	IL12B
imidurea PC3 DOWN	1/74	0.014719	0.0559323	0	0	90.9726	383.778	DNAJB12
isoproterenol CTD 00006175	1/79	0.0157077	0.057728	0	0	85.1197	353.554	IL12B
alimemazine HL60 UP	1/81	0.0161029	0.057728	0	0	82.9833	342.618	DNAJB12
NSC94017 CTD 00005320	1/84	0.0166956	0.057728	0	0	79.9719	327.294	IL12B
Adenosine triphosphate CTD 00005324	1/85	0.0168931	0.057728	0	0	79.0159	322.452	IL12B
rifabutin PC3 DOWN	1/86	0.0170905	0.057728	0	0	78.0824	317.735	DNAJB12
N-acetyl-L-aspartic acid PC3 DOWN	1/100	0.0198518	0.0655973	0	0	66.9933	262.577	DNAJB12
nitric oxide CTD 00006402	1/105	0.0208366	0.0673864	0	0	63.7564	246.804	IL12B
rifabutin MCF7 DOWN	1/111	0.0220173	0.0697216	0	0	60.2606	229.95	DNAJB12
Arsenenous acid CTD 00000922	2/1283	0.0226164	0.0701571	0	0	14.6097	55.3572	USP8;IL12B
tetryzoline HL60 UP	1/119	0.02359	0.0717136	0	0	56.1525	210.4	DNAJB12
Dinoprostone CTD 00007049	1/127	0.0251608	0.0741205	0	0	52.5661	193.573	IL12B
alpha-GalNAc BOSS	1/128	0.025357	0.0741205	0	0	52.1496	191.634	IL12B
flunixin HL60 UP	1/133	0.0263376	0.0755343	0	0	50.1616	182.426	DNAJB12
isotretinoin HL60 UP	1/136	0.0269256	0.0757907	0	0	49.0395	177.262	DNAJB12
thalidomide CTD 00006858	1/141	0.0279051	0.0771195	0	0	47.2762	169.199	IL12B
wortmannin CTD 00000504	1/146	0.0288838	0.0783988	0	0	45.6345	161.75	IL12B
HC toxin MCF7 DOWN	1/151	0.0298617	0.0796313	0	0	44.1022	154.851	DNAJB12
carisoprodol BOSS	1/156	0.030839	0.0808193	0	0	42.6688	148.444	IL12B
arachidonic acid CTD 00007139	1/168	0.0331813	0.081244	0	0	39.5788	134.796	IL12B
diphenylpyraline BOSS	1/168	0.0331813	0.081244	0	0	39.5788	134.796	IL12B
tobramycin PC3 DOWN	1/169	0.0333763	0.081244	0	0	39.3413	133.757	DNAJB12
cefoxitin HL60 UP	1/171	0.0337662	0.081244	0	0	38.8745	131.718	DNAJB12
IRON CTD 00006166	1/180	0.0355193	0.081244	0	0	36.9032	123.171	IL12B
CORTICOSTERONE BOSS	1/180	0.0355193	0.081244	0	0	36.9032	123.171	IL12B
1,9-Pyrazoloanthrone CTD 00003948	1/181	0.035714	0.081244	0	0	36.6963	122.28	IL12B
maltotriose BOSS	1/182	0.0359086	0.081244	0	0	36.4917	121.4	IL12B
Imatinib mesylate BOSS	1/187	0.0368812	0.081244	0	0	35.5018	117.158	IL12B
AGN-PC-0JHFVD BOSS	1/191	0.0376588	0.081244	0	0	34.7474	113.943	IL12B
trimethoprim BOSS	1/191	0.0376588	0.081244	0	0	34.7474	113.943	IL12B
Isoguanine BOSS	1/192	0.0378532	0.081244	0	0	34.5637	113.163	IL12B
iopromide HL60 UP	1/193	0.0380475	0.081244	0	0	34.3819	112.392	DNAJB12
Dinoprostone BOSS	1/196	0.0386302	0.081244	0	0	33.8479	110.132	IL12B
hydrocortisone BOSS	1/198	0.0390185	0.081244	0	0	33.5008	108.667	IL12B
dexamethasone BOSS	1/202	0.0397948	0.0817406	0	0	32.8275	105.837	IL12B
Capsaicin CTD 00005570	1/206	0.0405706	0.0822231	0	0	32.1805	103.129	IL12B
Alitretinoin CTD 00003402	1/212	0.0417335	0.0834669	0	0	31.2559	99.2829	IL12B
[6-[6-(butanoylamino)purin-9-yl]-2-hydroxy-2-oxo-4a,6,7,7a-tetrahydro-4H-furo[3,2-d][1,3,2]dioxaphosphinin-7-yl] butanoate CTD 00005796	1/224	0.044056	0.0858819	0	0	29.5561	92.2827	IL12B
PHENCYCLIDINE CTD 00005881	1/226	0.0444427	0.0858819	0	0	29.2904	91.1972	IL12B
clidinium bromide HL60 UP	1/227	0.044636	0.0858819	0	0	29.1593	90.6625	DNAJB12
levonorgestrel HL60 UP	1/231	0.0454089	0.0859365	0	0	28.6464	88.576	DNAJB12
bucladesine HL60 UP	1/233	0.0457951	0.0859365	0	0	28.3966	87.563	DNAJB12
tretinoin HL60 UP	1/241	0.047339	0.0877504	0	0	27.4389	83.7001	DNAJB12
quinpirole HL60 UP	1/245	0.0481103	0.0881055	0	0	26.9836	81.8753	DNAJB12
PD 98059 CTD 00003206	1/262	0.0513828	0.0929785	0	0	25.2043	74.8179	IL12B
picrotoxinin PC3 UP	1/266	0.0521516	0.0932594	0	0	24.8189	73.305	DNAJB12
melphalan CTD 00006262	1/279	0.054647	0.0965854	0	0	23.6427	68.726	RGMB
levonorgestrel HL60 DOWN	1/300	0.0586675	0.101665	0	0	21.9588	62.2722	DNAJB12
zuclopenthixol PC3 UP	1/301	0.0588586	0.101665	0	0	21.8844	61.9902	DNAJB12
methazolamide HL60 UP	1/316	0.0617221	0.105413	0	0	20.8265	58.004	DNAJB12
sulfamonomethoxine HL60 UP	1/328	0.0640082	0.108103	0	0	20.0499	55.1122	DNAJB12
cyclopenthiazide PC3 UP	1/335	0.0653399	0.109139	0	0	19.6228	53.5339	DNAJB12
mebendazole HL60 UP	1/346	0.0674295	0.111405	0	0	18.9865	51.2003	DNAJB12
5-azacytidine CTD 00005455	1/352	0.0685679	0.111795	0	0	18.6562	49.9974	IL12B
vorinostat PC3 DOWN	1/355	0.0691367	0.111795	0	0	18.4953	49.4133	DNAJB12
raloxifene HL60 UP	1/371	0.0721658	0.115465	0	0	17.6811	46.4798	DNAJB12
meclofenoxate HL60 UP	1/387	0.0751875	0.117495	0	0	16.9344	43.8223	DNAJB12
Medroxyprogesterone acetate CTD 00006623	1/389	0.0755647	0.117495	0	0	16.8454	43.5076	IL12B
doxycycline HL60 UP	1/390	0.0757533	0.117495	0	0	16.8012	43.3517	DNAJB12
alprostadil HL60 UP	1/409	0.0793303	0.120802	0	0	16.0033	40.5544	DNAJB12
rosiglitazone CTD 00003139	1/411	0.0797062	0.120802	0	0	15.9236	40.2772	IL12B
pyrithyldione HL60 UP	1/414	0.0802699	0.120802	0	0	15.8055	39.8671	DNAJB12
pregnenolone PC3 UP	1/456	0.0881342	0.131337	0	0	14.3158	34.7715	DNAJB12
theophylline CTD 00006862	1/472	0.0911168	0.134464	0	0	13.8181	33.1029	IL12B
Phorbol 12-myristate 13-acetate CTD 00006852	1/483	0.0931631	0.135403	0	0	13.4952	32.0295	IL12B
cicloheximide HL60 UP	1/485	0.0935348	0.135403	0	0	13.438	31.8403	DNAJB12
vorinostat MCF7 DOWN	1/492	0.0948348	0.135989	0	0	13.2417	31.1924	DNAJB12
Dasatinib CTD 00004330	1/502	0.0966895	0.137353	0	0	12.9707	30.3029	RGMB
trichostatin A HL60 DOWN	1/543	0.104264	0.146742	0	0	11.9643	27.0493	DNAJB12
piroxicam CTD 00006571	1/549	0.105368	0.146936	0	0	11.8297	26.6202	DNAJB12
aspirin CTD 00005447	1/561	0.107574	0.148648	0	0	11.569	25.794	IL12B
vorinostat HL60 DOWN	1/569	0.109043	0.14932	0	0	11.4014	25.2657	DNAJB12
NICKEL SULFATE CTD 00001417	1/576	0.110326	0.149728	0	0	11.2586	24.8174	IL12B
sulfaguanidine PC3 DOWN	1/583	0.111608	0.15003	0	0	11.1191	24.3816	USP8
trichostatin A MCF7 DOWN	1/588	0.112522	0.15003	0	0	11.0216	24.0778	DNAJB12
cytarabine CTD 00005743	1/594	0.113619	0.150175	0	0	10.9067	23.721	RGMB
amiodarone CTD 00005381	1/625	0.11927	0.156285	0	0	10.3483	22.0043	DNAJB12
scriptaid MCF7 DOWN	1/670	0.127424	0.165543	0	0	9.6298	19.8396	DNAJB12
scriptaid PC3 DOWN	1/692	0.13139	0.167861	0	0	9.31259	18.9007	DNAJB12
0175029-0000 PC3 DOWN	2/3326	0.131418	0.167861	0	0	5.01564	10.1786	USP8;DNAJB12
meclofenoxate HL60 DOWN	1/713	0.135163	0.171207	0	0	9.02809	18.0677	USP8
medrysone HL60 DOWN	1/760	0.143563	0.180344	0	0	8.4484	16.3982	USP8
cephaeline HL60 UP	1/767	0.144809	0.180418	0	0	8.36815	16.1701	IL12B
trichostatin A CTD 00000660	2/3584	0.149716	0.185014	0	0	4.58236	8.70197	IL12B;RGMB
sulfaguanidine PC3 UP	1/809	0.152255	0.186635	0	0	7.91584	14.8992	DNAJB12
emetine HL60 UP	1/849	0.159302	0.193711	0	0	7.52673	13.8263	IL12B
0179445-0000 MCF7 DOWN	1/911	0.170136	0.205244	0	0	6.99121	12.3825	DNAJB12
estradiol CTD 00005920	2/4336	0.207106	0.246954	0	0	3.61375	5.68994	IL12B;RGMB
trichostatin A PC3 DOWN	1/1133	0.208075	0.246954	0	0	5.55477	8.72018	DNAJB12
anisomycin HL60 UP	1/1142	0.209586	0.246954	0	0	5.50833	8.60744	USP8
alsterpaullone PC3 DOWN	1/1153	0.211428	0.247208	0	0	5.45255	8.47254	DNAJB12
benzo[a]pyrene CTD 00005488	2/4424	0.214159	0.24849	0	0	3.52194	5.42743	USP8;RGMB
latamoxef HL60 UP	1/1196	0.218601	0.251722	0	0	5.24435	7.97408	IL12B
danazol HL60 DOWN	1/1233	0.224733	0.256838	0	0	5.07684	7.57891	USP8
testosterone CTD 00006844	1/1247	0.227044	0.257543	0	0	5.01605	7.43685	RGMB
irinotecan MCF7 DOWN	1/1272	0.231158	0.260267	0	0	4.91083	7.19266	USP8
chlorzoxazone HL60 DOWN	1/1286	0.233455	0.26092	0	0	4.8537	7.061	USP8
glibenclamide HL60 DOWN	1/1333	0.241127	0.267528	0	0	4.67067	6.64371	USP8
alsterpaullone MCF7 DOWN	1/1469	0.263004	0.289685	0	0	4.20708	5.61893	DNAJB12
camptothecin PC3 DOWN	1/1494	0.266973	0.291041	0	0	4.13106	5.45551	DNAJB12
lobeline HL60 DOWN	1/1510	0.269505	0.291041	0	0	4.08372	5.35445	USP8
camptothecin MCF7 DOWN	1/1513	0.269979	0.291041	0	0	4.07496	5.33579	DNAJB12
resveratrol CTD 00002483	1/1601	0.283781	0.303766	0	0	3.8325	4.82723	IL12B
progesterone CTD 00006624	1/1915	0.33144	0.3523	0	0	3.14908	3.47756	IL12B
calcitriol CTD 00005558	1/1958	0.337776	0.356541	0	0	3.07256	3.33487	RGMB
7646-79-9 CTD 00000928	1/3094	0.489471	0.513101	0	0	1.82164	1.30143	DNAJB12
quercetin CTD 00006679	1/3158	0.497159	0.51759	0	0	1.77795	1.24251	RGMB
formaldehyde CTD 00006001	1/3192	0.501207	0.518255	0	0	1.75546	1.21256	RGMB
Tetradioxin CTD 00006848	1/3768	0.566151	0.581452	0	0	1.43607	0.816971	RGMB
METHYL METHANESULFONATE CTD 00006307	1/3864	0.576325	0.587929	0	0	1.3921	0.767161	USP8
Retinoic acid CTD 00006918	1/4258	0.616218	0.624434	0	0	1.2324	0.596674	IL12B
cyclosporin A CTD 00007121	1/4825	0.668599	0.673026	0	0	1.04837	0.422043	RGMB
VALPROIC ACID CTD 00006977	1/8312	0.883386	0.883386	0	0	0.468656	0.0581101	RGMB
Pimavanserin Down	1/139	0.0275134	0.0290794	0	0	47.9662	172.346	USP8
Darapladib Down	1/143	0.0282966	0.0290794	0	0	46.6056	166.15	USP8
XEN 103 Down	1/146	0.0288838	0.0290794	0	0	45.6345	161.75	USP8
AM966 Up	1/147	0.0290794	0.0290794	0	0	45.3196	160.328	USP8
